# Supplementary material for: Chemotherapy induces dynamic immune responses in breast cancers that impact treatment outcome
Source: Nat Commun. 2020 Dec 2;11:6175. doi: 10.1038/s41467-020-19933-0 (PMC7710739; doi:10.1038/s41467-020-19933-0)
Supplement: Supplementary file 3 — Supplementary Dataset 1 [file 41467_2020_19933_MOESM3_ESM.xlsx]

## Sheet: S1
sample_id	patient_id	time_point	subtype	WTS_data_available	WES_data_available	ESR1_expr	ERBB2_expr	PGR_expr	tumor_purity	KI67_status	TNM_stage	NAC_treatment	NAC_response	sample_pairing
OB_15_0053_1	OB_15_0053	T1	TN	Yes	Yes	1.17	36.17	0.15	0.289006	75-100%	cT2N1M0	Others	RD	T1
OB_15_0058_1	OB_15_0058	T1	TN	No	Yes	NA	NA	NA	0.561817	50-75%	cT3N2M0	AC+T	RD	T1,T3
OB_15_0058_3	OB_15_0058	T3	TN	Yes	Yes	0.5	66.82	0.09	0.811282	50-75%	cT3N2M0	AC+T	RD	T1,T3
OB_15_0066_3	OB_15_0066	T3	ER+/HER2+	Yes	No	4.95	52.83	0.14	0.85	75-100%	cT4N3M0	AC+T+Trastuzumab	RD	T3
OB_15_0067_1	OB_15_0067	T1	TN	No	Yes	NA	NA	NA	0.658273	75-100%	cT2N1-2M0	AC+T	pCR	T1,T2
OB_15_0067_2	OB_15_0067	T2	TN	No	Yes	NA	NA	NA	0.119143	75-100%	cT2N1-2M0	AC+T	pCR	T1,T2
OB_15_0068_2	OB_15_0068	T2	TN	Yes	No	3.48	59.4	0.31	0.8	25-50%	cT2N0-1M0	AC+T	RD	T2
OB_15_0069_1	OB_15_0069	T1	TN	No	Yes	NA	NA	NA	0.743146	75-100%	cT2N0-1M0	AC+T	RD	T1,T3
OB_15_0069_3	OB_15_0069	T3	TN	Yes	Yes	2.61	53.41	0.07	0.820291	75-100%	cT2N0-1M0	AC+T	RD	T1,T3
OB_15_0074_1	OB_15_0074	T1	ER+/HER2-	Yes	Yes	73.28	57.31	4.9	0.543895	75-100%	cT3N3M0	AC+T	RD	T1,T2
OB_15_0074_2	OB_15_0074	T2	ER+/HER2-	No	Yes	NA	NA	NA	0.271969	75-100%	cT3N3M0	AC+T	RD	T1,T2
OB_15_0080_1	OB_15_0080	T1	TN	No	Yes	NA	NA	NA	0.285255	25-50%	cT2N2M0	AC+T	pCR	T1,T2
OB_15_0080_2	OB_15_0080	T2	TN	Yes	Yes	2.85	20.33	0.35	0.359886	25-50%	cT2N2M0	AC+T	pCR	T1,T2
OB_15_0107_1	OB_15_0107	T1	TN	No	Yes	NA	NA	NA	0.487976	75-100%	cT2N2-3M0	AC+T	RD	T1,T2,T3
OB_15_0107_2	OB_15_0107	T2	TN	Yes	Yes	7.64	29.75	0.21	0.39275	75-100%	cT2N2-3M0	AC+T	RD	T1,T2,T3
OB_15_0107_3	OB_15_0107	T3	TN	Yes	Yes	0.89	28.4	0.12	0.341634	75-100%	cT2N2-3M0	AC+T	RD	T1,T2,T3
OB_15_0119_1	OB_15_0119	T1	TN	Yes	Yes	2.74	15.86	0.09	0.417142	75-100%	cT1N2-3M0	AC+T	pCR	T1
OB_15_0131_1	OB_15_0131	T1	TN	Yes	No	0.73	54.48	0.33	0.75	50-75%	cT2N1M0	AC+T	RD	T1
OB_15_0135_2	OB_15_0135	T2	TN	Yes	No	6.99	52.44	1.17	0.6	0-25%	cT1N1M0	AC+T	RD	T2
OB_15_0139_1	OB_15_0139	T1	TN	Yes	Yes	1.11	135.1	0.17	0.253797	25-50%	cT2N3M0	AC+T	RD	T1,T2,T3
OB_15_0139_2	OB_15_0139	T2	TN	Yes	Yes	4.35	116	2.51	0.317291	25-50%	cT2N3M0	AC+T	RD	T1,T2,T3
OB_15_0139_3	OB_15_0139	T3	TN	Yes	Yes	4.57	12.43	0.58	0.81927	25-50%	cT2N3M0	AC+T	RD	T1,T2,T3
OB_15_0157_1	OB_15_0157	T1	TN	Yes	Yes	0.95	47.08	0.27	0.384559	75-100%	cT2N2M0	AC+T	RD	T1,T2,T3
OB_15_0157_2	OB_15_0157	T2	TN	No	Yes	NA	NA	NA	0.422362	75-100%	cT2N2M0	AC+T	RD	T1,T2,T3
OB_15_0157_3	OB_15_0157	T3	TN	Yes	Yes	0.48	31.92	0.13	0.536086	75-100%	cT2N2M0	AC+T	RD	T1,T2,T3
OB_15_0169_1	OB_15_0169	T1	HER2+/ER-	No	Yes	NA	NA	NA	0.441272	75-100%	cT2N0-1M0	AC+T+Trastuzumab	pCR	T1,T2
OB_15_0169_2	OB_15_0169	T2	HER2+/ER-	No	Yes	NA	NA	NA	0.297209	75-100%	cT2N0-1M0	AC+T+Trastuzumab	pCR	T1,T2
OB_15_0170_1	OB_15_0170	T1	HER2+/ER-	No	Yes	NA	NA	NA	0.327091	75-100%	cT2-3N2M0	AC+T+Trastuzumab	pCR	T1,T2
OB_15_0170_2	OB_15_0170	T2	HER2+/ER-	No	Yes	NA	NA	NA	0.324685	75-100%	cT2-3N2M0	AC+T+Trastuzumab	pCR	T1,T2
OB_15_0181_1	OB_15_0181	T1	ER+/HER2+	Yes	Yes	57.69	1215.16	8.41	0.41073	0-25%	cT2N2M0	AC+T+Trastuzumab	pCR	T1,T2
OB_15_0181_2	OB_15_0181	T2	ER+/HER2+	No	Yes	NA	NA	NA	0.255499	0-25%	cT2N2M0	AC+T+Trastuzumab	pCR	T1,T2
OB_15_0190_1	OB_15_0190	T1	TN	Yes	Yes	0.65	30.66	0.42	0.757065	NA	cT2N0-1M0	AC+T	RD	T1,T2,T3
OB_15_0190_2	OB_15_0190	T2	TN	Yes	Yes	2.41	9.15	0.9	0.287866	NA	cT2N0-1M0	AC+T	RD	T1,T2,T3
OB_15_0190_3	OB_15_0190	T3	TN	Yes	Yes	0.51	5.74	0.09	0.782005	NA	cT2N0-1M0	AC+T	RD	T1,T2,T3
OB_15_0197_1	OB_15_0197	T1	ER+/HER2-	Yes	Yes	56.31	45.31	5.55	0.447502	25-50%	NA	AC+T	RD	T1,T2
OB_15_0197_2	OB_15_0197	T2	ER+/HER2-	Yes	Yes	31.36	40.53	3.44	0.291435	25-50%	NA	AC+T	RD	T1,T2
OB_15_0201_1	OB_15_0201	T1	HER2+/ER-	Yes	Yes	1.54	561.88	0.21	0.289675	75-100%	cT3N1M0	AC+T+Trastuzumab	RD	T1,T2,T3
OB_15_0201_2	OB_15_0201	T2	HER2+/ER-	No	Yes	NA	NA	NA	0.447534	75-100%	cT3N1M0	AC+T+Trastuzumab	RD	T1,T2,T3
OB_15_0201_3	OB_15_0201	T3	HER2+/ER-	Yes	Yes	0.94	1351.58	0.19	0.312907	75-100%	cT3N1M0	AC+T+Trastuzumab	RD	T1,T2,T3
OB_15_0202_1	OB_15_0202	T1	TN	Yes	Yes	0.84	33.55	0.02	0.393128	50-75%	cT2N1M0	AC+T	RD	T1
OB_15_0208_1	OB_15_0208	T1	TN	Yes	Yes	4.14	23.22	0.39	0.308975	50-75%	cT2N3M0	AC+T	RD	T1,T2,T3
OB_15_0208_2	OB_15_0208	T2	TN	No	Yes	NA	NA	NA	0.282041	50-75%	cT2N3M0	AC+T	RD	T1,T2,T3
OB_15_0208_3	OB_15_0208	T3	TN	No	Yes	NA	NA	NA	0.160027	50-75%	cT2N3M0	AC+T	RD	T1,T2,T3
OB_15_0222_2	OB_15_0222	T2	TN	Yes	No	2.53	14.38	0.3	0.7	75-100%	cT1N1M0	AC+T	RD	T2
OB_15_0234_1	OB_15_0234	T1	HER2+/ER-	Yes	Yes	0.75	808.58	0.21	0.362297	25-50%	cT2N3M0	AC+T+Trastuzumab	pCR	T1,T2
OB_15_0234_2	OB_15_0234	T2	HER2+/ER-	Yes	Yes	3.69	571.37	0.67	0.285417	25-50%	cT2N3M0	AC+T+Trastuzumab	pCR	T1,T2
OB_15_0235_1	OB_15_0235	T1	ER+/HER2-	Yes	No	45.01	56.68	21.62	0.6	0-25%	cT2N1-2M0	AC+T	RD	T1,T2,T3
OB_15_0235_2	OB_15_0235	T2	ER+/HER2-	Yes	No	155.12	130.72	0.9	0.7	0-25%	cT2N1-2M0	AC+T	RD	T1,T2,T3
OB_15_0235_3	OB_15_0235	T3	ER+/HER2-	Yes	No	24.09	39.46	2.47	0.3	0-25%	cT2N1-2M0	AC+T	RD	T1,T2,T3
OB_15_0237_1	OB_15_0237	T1	TN	Yes	No	1.51	24.01	0.18	0.6	75-100%	cT2-3N0-1M0	AC+T	RD	T1,T2,T3
OB_15_0237_2	OB_15_0237	T2	TN	Yes	No	3.87	11.79	0.44	0.6	75-100%	cT2-3N0-1M0	AC+T	RD	T1,T2,T3
OB_15_0237_3	OB_15_0237	T3	TN	Yes	No	1.75	32.61	0.16	0.8	75-100%	cT2-3N0-1M0	AC+T	RD	T1,T2,T3
OB_15_0238_1	OB_15_0238	T1	ER+/HER2+	Yes	Yes	5.08	1490.28	0.42	0.432935	0-25%	cT4N2M0	AC+T+Trastuzumab	RD	T1,T2
OB_15_0238_2	OB_15_0238	T2	ER+/HER2+	Yes	Yes	10.83	1291.88	1.24	0.281058	0-25%	cT4N2M0	AC+T+Trastuzumab	RD	T1,T2
OB_15_0243_1	OB_15_0243	T1	ER+/HER2+	Yes	Yes	13.43	212.76	4.13	0.426421	25-50%	cT2N2M0	AC+T+Trastuzumab	pCR	T1,T2
OB_15_0243_2	OB_15_0243	T2	ER+/HER2+	Yes	Yes	0.27	29.71	0.06	0.282103	25-50%	cT2N2M0	AC+T+Trastuzumab	pCR	T1,T2
OB_15_0246_1	OB_15_0246	T1	ER+/HER2+	Yes	Yes	6.18	743.25	0.26	0.473716	25-50%	cT2N1M0	AC+T+Trastuzumab	RD	T1,T2
OB_15_0246_2	OB_15_0246	T2	ER+/HER2+	Yes	Yes	10.38	61.48	0.05	0.293662	25-50%	cT2N1M0	AC+T+Trastuzumab	RD	T1,T2
OB_15_0251_1	OB_15_0251	T1	ER+/HER2-	Yes	Yes	20.68	27.91	19.32	0.293655	0-25%	cT4N1M0	AC+T	RD	T1,T2
OB_15_0251_2	OB_15_0251	T2	ER+/HER2-	No	Yes	NA	NA	NA	0.364085	0-25%	cT4N1M0	AC+T	RD	T1,T2
OB_15_0253_1	OB_15_0253	T1	ER+/HER2+	Yes	No	78.62	1849.95	21.89	0.7	25-50%	cT2N1-2M0	AC+T+Trastuzumab	pCR	T1,T2
OB_15_0253_2	OB_15_0253	T2	ER+/HER2+	Yes	Yes	16.14	1877.99	2.93	0.327736	25-50%	cT2N1-2M0	AC+T+Trastuzumab	pCR	T1,T2
OB_15_0259_2	OB_15_0259	T2	TN	Yes	No	3.79	16.65	0.63	0.5	75-100%	cT2N2M0	Others	pCR	T2
OB_15_0261_1	OB_15_0261	T1	TN	Yes	No	1.02	65.34	0.15	0.8	75-100%	cT2N2M0	AC+T	RD	T1,T2,T3
OB_15_0261_2	OB_15_0261	T2	TN	Yes	No	1.1	51.08	0.21	0.8	75-100%	cT2N2M0	AC+T	RD	T1,T2,T3
OB_15_0261_3	OB_15_0261	T3	TN	Yes	No	0.28	92.88	0.07	0.7	75-100%	cT2N2M0	AC+T	RD	T1,T2,T3
OB_15_0273_1	OB_15_0273	T1	ER+/HER2-	Yes	Yes	0.86	62.35	0.08	0.340957	25-50%	cT4N3M1	AC+T	RD	T1,T2,T3
OB_15_0273_2	OB_15_0273	T2	ER+/HER2-	Yes	Yes	97.08	91.97	3.62	0.558727	25-50%	cT4N3M1	AC+T	RD	T1,T2,T3
OB_15_0273_3	OB_15_0273	T3	ER+/HER2-	Yes	Yes	106.59	93.29	17.7	0.410538	25-50%	cT4N3M1	AC+T	RD	T1,T2,T3
OB_15_0281_1	OB_15_0281	T1	TN	Yes	Yes	1.1	24.17	0.25	0.35242	25-50%	cT2N1-2M0	Others	RD	T1,T2
OB_15_0281_2	OB_15_0281	T2	TN	Yes	Yes	3.34	35.93	0.45	0.316398	25-50%	cT2N1-2M0	Others	RD	T1,T2
OB_15_0286_1	OB_15_0286	T1	HER2+/ER-	No	Yes	NA	NA	NA	0.307111	25-50%	cT2N2M0	AC+T+Trastuzumab	RD	T1,T2
OB_15_0286_2	OB_15_0286	T2	HER2+/ER-	Yes	Yes	9.29	463.95	0.73	0.500843	25-50%	cT2N2M0	AC+T+Trastuzumab	RD	T1,T2
OB_15_0294_1	OB_15_0294	T1	TN	Yes	No	1.58	50.46	0.78	0.7	0-25%	cT3N0-1M0	AC+T	RD	T1,T2
OB_15_0294_2	OB_15_0294	T2	TN	Yes	No	2.16	31.86	0.62	0.7	0-25%	cT3N0-1M0	AC+T	RD	T1,T2
OB_15_0295_1	OB_15_0295	T1	TN	Yes	Yes	2.65	28.41	0.51	0.230129	75-100%	cT2N1M0	AC+T	pCR	T1,T2
OB_15_0295_2	OB_15_0295	T2	TN	No	Yes	NA	NA	NA	0.421326	75-100%	cT2N1M0	AC+T	pCR	T1,T2
OB_15_0298_1	OB_15_0298	T1	TN	Yes	Yes	2.42	66.48	0.58	0.628116	75-100%	cT2N1M0	AC+T	RD	T1,T2
OB_15_0298_2	OB_15_0298	T2	TN	Yes	Yes	3.9	46.53	0.59	0.297237	75-100%	cT2N1M0	AC+T	RD	T1,T2
OB_15_0299_1	OB_15_0299	T1	HER2+/ER-	Yes	Yes	0.78	4534.37	0.24	0.302848	75-100%	cT2N1-2M0	AC+T+Trastuzumab	RD	T1,T2,T3
OB_15_0299_2	OB_15_0299	T2	HER2+/ER-	Yes	Yes	1.04	2047.58	0.23	0.495006	75-100%	cT2N1-2M0	AC+T+Trastuzumab	RD	T1,T2,T3
OB_15_0299_3	OB_15_0299	T3	HER2+/ER-	Yes	Yes	0.46	1633.8	0.04	0.541979	75-100%	cT2N1-2M0	AC+T+Trastuzumab	RD	T1,T2,T3
OB_15_0304_1	OB_15_0304	T1	TN	No	Yes	NA	NA	NA	0.297203	25-50%	cT1N1-2M0	AC+T	pCR	T1,T2
OB_15_0304_2	OB_15_0304	T2	TN	Yes	Yes	6.38	20.24	0.7	0.31097	25-50%	cT1N1-2M0	AC+T	pCR	T1,T2
OB_15_0306_1	OB_15_0306	T1	ER+/HER2+	No	Yes	NA	NA	NA	0.396281	50-75%	cT2N1-2M0	AC+T+Trastuzumab	RD	T1,T2
OB_15_0306_2	OB_15_0306	T2	ER+/HER2+	Yes	Yes	4.02	993.32	1.22	0.517723	50-75%	cT2N1-2M0	AC+T+Trastuzumab	RD	T1,T2
OB_16_0005_1	OB_16_0005	T1	ER+/HER2-	Yes	Yes	22.72	62.07	0.78	0.407099	25-50%	cT2N1-2M0	AC+T	RD	T1,T2
OB_16_0005_2	OB_16_0005	T2	ER+/HER2-	Yes	Yes	15.43	64.23	0.77	0.288597	25-50%	cT2N1-2M0	AC+T	RD	T1,T2
OB_16_0006_1	OB_16_0006	T1	TN	Yes	Yes	0.27	106.55	0.11	0.746382	25-50%	cT2-3N0-1M0	Others	pCR	T1,T2
OB_16_0006_2	OB_16_0006	T2	TN	Yes	Yes	1.31	56.06	0.18	0.443254	25-50%	cT2-3N0-1M0	Others	pCR	T1,T2
OB_16_0011_1	OB_16_0011	T1	TN	Yes	No	3.26	46.84	0.08	0.7	0-25%	cT1N1-2M0	Others	RD	T1
OB_16_0012_1	OB_16_0012	T1	HER2+/ER-	Yes	Yes	8.94	1145.96	0.52	0.26757	75-100%	cT3N3M0	AC+T+Trastuzumab	pCR	T1,T2
OB_16_0012_2	OB_16_0012	T2	HER2+/ER-	Yes	Yes	6.68	570.51	0.14	0.259411	75-100%	cT3N3M0	AC+T+Trastuzumab	pCR	T1,T2
OB_16_0026_1	OB_16_0026	T1	TN	Yes	No	1.26	97.26	0.4	0.7	75-100%	cT3N3M0	AC+T	RD	T1
OB_16_0029_1	OB_16_0029	T1	TN	Yes	Yes	5.35	30.46	2.04	0.346014	75-100%	cT3N3M0	AC+T	RD	T1,T2
OB_16_0029_2	OB_16_0029	T2	TN	Yes	Yes	2.72	18.07	0.31	0.390093	75-100%	cT3N3M0	AC+T	RD	T1,T2
OB_16_0030_1	OB_16_0030	T1	HER2+/ER-	Yes	Yes	1.16	2948.29	0.33	0.289819	25-50%	cT2N1M0	TCHP	pCR	T1
OB_16_0032_1	OB_16_0032	T1	ER+/HER2-	Yes	No	105.3	71.08	1.22	0.75	25-50%	cT2N1-2M0	AC+T	RD	T1
OB_16_0033_1	OB_16_0033	T1	TN	Yes	Yes	0.68	30.23	0.06	0.200711	25-50%	cT2N1-2M0	AC+T	RD	T1,T2
OB_16_0033_2	OB_16_0033	T2	TN	No	Yes	NA	NA	NA	0.293733	25-50%	cT2N1-2M0	AC+T	RD	T1,T2
OB_16_0034_1	OB_16_0034	T1	TN	Yes	No	4.84	42.8	1.31	0.5	75-100%	cT2N2M0	AC+T	RD	T1
OB_16_0039_2	OB_16_0039	T2	HER2+/ER-	Yes	No	4.69	1633.12	0.62	0.4	25-50%	cT2N2M0	AC+T+Trastuzumab	pCR	T2
OB_16_0047_1	OB_16_0047	T1	TN	Yes	No	0.95	33.62	0.19	0.5	75-100%	cT4N1M0	AC+T	RD	T1
OB_16_0051_1	OB_16_0051	T1	TN	Yes	Yes	5.68	24.88	0.61	0.303586	50-75%	cT2N1-2M0	AC+T	pCR	T1
OB_16_0070_1	OB_16_0070	T1	ER+/HER2+	Yes	Yes	138.22	825.68	35.7	0.268733	25-50%	cT2-3N3M0	TCHP	RD	T1,T2
OB_16_0070_2	OB_16_0070	T2	ER+/HER2+	No	Yes	NA	NA	NA	0.298946	25-50%	cT2-3N3M0	TCHP	RD	T1,T2
OB_16_0078_1	OB_16_0078	T1	HER2+/ER-	Yes	Yes	1.18	1102.05	0.13	0.295925	25-50%	cT2-3N1M0	AC+T+Trastuzumab	pCR	T1,T2
OB_16_0078_2	OB_16_0078	T2	HER2+/ER-	Yes	Yes	2.24	1311.46	0.64	0.291336	25-50%	cT2-3N1M0	AC+T+Trastuzumab	pCR	T1,T2
OB_16_0080_1	OB_16_0080	T1	ER+/HER2-	Yes	Yes	70.28	77.38	6.16	0.453256	25-50%	cT4N3M0	AC+T	RD	T1,T2,T3
OB_16_0080_2	OB_16_0080	T2	ER+/HER2-	Yes	Yes	194.48	163.57	2.8	0.52993	25-50%	cT4N3M0	AC+T	RD	T1,T2,T3
OB_16_0080_3	OB_16_0080	T3	ER+/HER2-	Yes	Yes	165.7	208.74	4.6	0.610998	25-50%	cT4N3M0	AC+T	RD	T1,T2,T3
OB_16_0081_1	OB_16_0081	T1	TN	Yes	Yes	2.11	21.9	0.31	0.291988	0-25%	cT2N0-1M0	Others	pCR	T1,T2
OB_16_0081_2	OB_16_0081	T2	TN	No	Yes	NA	NA	NA	0.39509	0-25%	cT2N0-1M0	Others	pCR	T1,T2
OB_16_0089_1	OB_16_0089	T1	HER2+/ER-	Yes	Yes	1.18	3503.8	0.28	0.295575	25-50%	cT3N2M0	TCHP	pCR	T1
OB_16_0095_1	OB_16_0095	T1	TN	Yes	Yes	12.48	51.68	6.97	0.227366	50-75%	cT1N0-1M0	AC+T	RD	T1,T2,T3
OB_16_0095_2	OB_16_0095	T2	TN	Yes	Yes	5.45	24.12	0.37	0.268697	50-75%	cT1N0-1M0	AC+T	RD	T1,T2,T3
OB_16_0095_3	OB_16_0095	T3	TN	Yes	Yes	0.35	59.58	0.01	0.73381	50-75%	cT1N0-1M0	AC+T	RD	T1,T2,T3
OB_16_0096_1	OB_16_0096	T1	TN	Yes	Yes	0.62	21.01	0.08	0.416377	75-100%	cT3N3M0	AC+T	pCR	T1,T2
OB_16_0096_2	OB_16_0096	T2	TN	Yes	Yes	2.98	12.74	0.68	0.305447	75-100%	cT3N3M0	AC+T	pCR	T1,T2
OB_16_0100_1	OB_16_0100	T1	ER+/HER2+	Yes	Yes	24.71	443	0.64	0.282653	25-50%	cT4N2M0	AC+T+Trastuzumab	RD	T1,T2
OB_16_0100_2	OB_16_0100	T2	ER+/HER2+	Yes	Yes	6.95	273.77	0.59	0.252468	25-50%	cT4N2M0	AC+T+Trastuzumab	RD	T1,T2
OB_16_0101_1	OB_16_0101	T1	HER2+/ER-	No	Yes	NA	NA	NA	0.354034	50-75%	cT4N3M0	AC+T+Trastuzumab	RD	T1,T2,T3
OB_16_0101_2	OB_16_0101	T2	HER2+/ER-	Yes	Yes	0.62	1657.8	0.1	0.539513	50-75%	cT4N3M0	AC+T+Trastuzumab	RD	T1,T2,T3
OB_16_0101_3	OB_16_0101	T3	HER2+/ER-	Yes	Yes	1.11	2569.63	0.29	0.242043	50-75%	cT4N3M0	AC+T+Trastuzumab	RD	T1,T2,T3
OB_16_0102_1	OB_16_0102	T1	TN	Yes	Yes	2.23	30.3	0.04	0.517114	25-50%	cT2N2M0	Others	pCR	T1,T2
OB_16_0102_2	OB_16_0102	T2	TN	Yes	Yes	1.45	17.44	0.05	0.404665	25-50%	cT2N2M0	Others	pCR	T1,T2
OB_16_0108_1	OB_16_0108	T1	ER+/HER2-	Yes	Yes	22.93	66.97	2.24	0.290731	0-25%	cT2N3M0	AC+T	RD	T1
OB_16_0115_1	OB_16_0115	T1	TN	No	Yes	NA	NA	NA	0.289669	75-100%	cT2N2M0	AC+T	RD	T1,T2,T3
OB_16_0115_2	OB_16_0115	T2	TN	Yes	Yes	0.56	38.52	0.14	0.651973	75-100%	cT2N2M0	AC+T	RD	T1,T2,T3
OB_16_0115_3	OB_16_0115	T3	TN	Yes	Yes	0.8	25.45	0.02	0.67372	75-100%	cT2N2M0	AC+T	RD	T1,T2,T3
OB_16_0118_1	OB_16_0118	T1	HER2+/ER-	No	Yes	NA	NA	NA	0.330436	0-25%	cT2N1M0	AC+T+Trastuzumab	RD	T1,T2
OB_16_0118_2	OB_16_0118	T2	HER2+/ER-	Yes	Yes	1.75	303.79	0.43	0.259184	0-25%	cT2N1M0	AC+T+Trastuzumab	RD	T1,T2
OB_16_0121_1	OB_16_0121	T1	TN	No	Yes	NA	NA	NA	0.170404	75-100%	cT1N1-2M0	AC+T	pCR	T1,T2
OB_16_0121_2	OB_16_0121	T2	TN	No	Yes	NA	NA	NA	0.279351	75-100%	cT1N1-2M0	AC+T	pCR	T1,T2
OB_16_0123_1	OB_16_0123	T1	ER+/HER2+	Yes	Yes	65.46	907.5	2.3	0.302343	25-50%	cT2N1M0	TCHP	pCR	T1,T2
OB_16_0123_2	OB_16_0123	T2	ER+/HER2+	Yes	Yes	51.27	630.23	1.27	0.403334	25-50%	cT2N1M0	TCHP	pCR	T1,T2
OB_16_0131_1	OB_16_0131	T1	ER+/HER2-	Yes	Yes	33.43	115.15	2	0.256236	25-50%	cT2-3N0-1M0	AC+T	pCR	T1,T2
OB_16_0131_2	OB_16_0131	T2	ER+/HER2-	No	Yes	NA	NA	NA	0.213595	25-50%	cT2-3N0-1M0	AC+T	pCR	T1,T2
OB_16_0147_1	OB_16_0147	T1	TN	Yes	Yes	0.55	33.4	0.16	0.641223	75-100%	cT2N0-1M0	AC+T	pCR	T1
OB_16_0149_1	OB_16_0149	T1	ER+/HER2+	Yes	Yes	2.31	873.31	1.2	0.54821	25-50%	cT3N2M0	TCHP	pCR	T1
OB_16_0153_2	OB_16_0153	T2	TN	Yes	Yes	1.17	38.94	0.43	0.325805	25-50%	cT2N0-1M0	AC+T	RD	T1,T2
OB_16_0156_1	OB_16_0156	T1	ER+/HER2+	Yes	No	17.68	1370.03	5.47	0.6	0-25%	cT4N2-3M0	AC+T+Trastuzumab	RD	T1,T2
OB_16_0156_2	OB_16_0156	T2	ER+/HER2+	Yes	Yes	11.85	2488.79	4.02	0.208064	0-25%	cT4N2-3M0	AC+T+Trastuzumab	RD	T1,T2
OB_16_0163_1	OB_16_0163	T1	ER+/HER2-	Yes	No	93.33	62.58	3.4	0.6	25-50%	cT3N1-2M0	AC+T	RD	T1,T2,T3
OB_16_0163_2	OB_16_0163	T2	ER+/HER2-	Yes	No	37.36	36.17	2.72	0.2	25-50%	cT3N1-2M0	AC+T	RD	T1,T2,T3
OB_16_0163_3	OB_16_0163	T3	ER+/HER2-	Yes	No	47.51	27.57	1.3	0.2	25-50%	cT3N1-2M0	AC+T	RD	T1,T2,T3
OB_16_0168_1	OB_16_0168	T1	ER+/HER2-	Yes	No	99.43	66.02	20.9	0.3	0-25%	cT2N2-3M0	AC+T	RD	T1,T2,T3
OB_16_0168_2	OB_16_0168	T2	ER+/HER2-	Yes	Yes	157.88	62.26	67.48	0.3	0-25%	cT2N2-3M0	AC+T	RD	T1,T2,T3
OB_16_0168_3	OB_16_0168	T3	ER+/HER2-	Yes	No	281.28	75.3	32.7	0.6	0-25%	cT2N2-3M0	AC+T	RD	T1,T2,T3
OB_16_0173_1	OB_16_0173	T1	ER+/HER2+	Yes	Yes	2.07	1028.71	0.4	0.424303	0-25%	cT2N1-2M0	TCHP	pCR	T1
OB_16_0175_1	OB_16_0175	T1	TN	Yes	Yes	2.75	51.92	0.15	0.475487	50-75%	cT3-4N3M0	Others	RD	T1,T2
OB_16_0175_2	OB_16_0175	T2	TN	Yes	Yes	1.1	16.73	0.1	0.395728	50-75%	cT3-4N3M0	Others	RD	T1,T2
OB_16_0184_1	OB_16_0184	T1	HER2+/ER-	Yes	Yes	2.69	2232.53	1.16	0.29963	0-25%	cT3N3M0	AC+T+Trastuzumab	RD	T1,T2,T3
OB_16_0184_2	OB_16_0184	T2	HER2+/ER-	Yes	Yes	2.33	2328.67	0.37	0.369497	0-25%	cT3N3M0	AC+T+Trastuzumab	RD	T1,T2,T3
OB_16_0184_3	OB_16_0184	T3	HER2+/ER-	No	Yes	NA	NA	NA	0.36778	0-25%	cT3N3M0	AC+T+Trastuzumab	RD	T1,T2,T3
OB_16_0188_1	OB_16_0188	T1	ER+/HER2-	No	Yes	NA	NA	NA	0.64804	25-50%	cT3N1M0	AC+T	RD	T1,T2
OB_16_0188_2	OB_16_0188	T2	ER+/HER2-	Yes	Yes	58.41	35.31	4.72	0.406532	25-50%	cT3N1M0	AC+T	RD	T1,T2
OB_16_0191_1	OB_16_0191	T1	HER2+/ER-	No	Yes	NA	NA	NA	0.295848	25-50%	cT3N3M0	AC+T+Trastuzumab	RD	T1,T2,T3
OB_16_0191_2	OB_16_0191	T2	HER2+/ER-	No	Yes	NA	NA	NA	0.286654	25-50%	cT3N3M0	AC+T+Trastuzumab	RD	T1,T2,T3
OB_16_0191_3	OB_16_0191	T3	HER2+/ER-	Yes	Yes	28.11	2886.64	3.63	0.388465	25-50%	cT3N3M0	AC+T+Trastuzumab	RD	T1,T2,T3
OB_16_0192_1	OB_16_0192	T1	HER2+/ER-	Yes	Yes	3.14	262.49	0.32	0.519988	25-50%	NA	AC+T+Trastuzumab	RD	T1,T2
OB_16_0192_2	OB_16_0192	T2	HER2+/ER-	Yes	Yes	2.51	136.66	0.39	0.440161	25-50%	NA	AC+T+Trastuzumab	RD	T1,T2
OB_16_0199_1	OB_16_0199	T1	ER+/HER2-	Yes	Yes	490.09	112.51	0.14	0.521752	25-50%	cT2N1M0	AC+T	RD	T1
OB_16_0207_1	OB_16_0207	T1	ER+/HER2+	Yes	Yes	4.62	2969.97	1.19	0.364322	25-50%	cT2N1-2M0	AC+T+Trastuzumab	pCR	T1,T2
OB_16_0207_2	OB_16_0207	T2	ER+/HER2+	Yes	Yes	27.18	2926.36	2.55	0.30752	25-50%	cT2N1-2M0	AC+T+Trastuzumab	pCR	T1,T2
OB_16_0215_1	OB_16_0215	T1	ER+/HER2-	Yes	Yes	69.36	29.46	0.23	0.318387	0-25%	cT2N1M0	AC+T	pCR	T1,T2
OB_16_0215_2	OB_16_0215	T2	ER+/HER2-	Yes	Yes	55.01	39.27	0.38	0.433014	0-25%	cT2N1M0	AC+T	pCR	T1,T2
OB_16_0221_1	OB_16_0221	T1	ER+/HER2+	Yes	Yes	12.72	1425.92	4.91	0.208317	50-75%	cT3N2M0	TCHP	RD	T1
OB_16_0234_1	OB_16_0234	T1	HER2+/ER-	Yes	Yes	1.73	553.38	0.4	0.29264	50-75%	cT2N2M0	TCHP	RD	T1,T2
OB_16_0234_2	OB_16_0234	T2	HER2+/ER-	Yes	Yes	1.56	1621.24	0.61	0.284329	50-75%	cT2N2M0	TCHP	RD	T1,T2
OB_16_0237_1	OB_16_0237	T1	TN	Yes	Yes	1.04	19.53	0.19	0.331876	75-100%	cT1N1-2M0	AC+T	pCR	T1,T2
OB_16_0237_2	OB_16_0237	T2	TN	No	Yes	NA	NA	NA	0.356856	75-100%	cT1N1-2M0	AC+T	pCR	T1,T2
OB_16_0240_1	OB_16_0240	T1	ER+/HER2+	Yes	Yes	8.31	83.87	6.99	0.385929	0-25%	cT3N3M0	AC+T+Trastuzumab	RD	T1,T2
OB_16_0240_2	OB_16_0240	T2	ER+/HER2+	Yes	Yes	10.43	92.24	7.38	0.430701	0-25%	cT3N3M0	AC+T+Trastuzumab	RD	T1,T2
OB_16_0243_1	OB_16_0243	T1	ER+/HER2+	Yes	Yes	27.27	1556	0.77	0.254489	75-100%	cT4N0-1M0	AC+T+Trastuzumab	RD	T1,T2
OB_16_0243_2	OB_16_0243	T2	ER+/HER2+	Yes	Yes	16.62	1760.42	1.07	0.337603	75-100%	cT4N0-1M0	AC+T+Trastuzumab	RD	T1,T2
OB_16_0244_1	OB_16_0244	T1	ER+/HER2+	No	Yes	NA	NA	NA	0.305079	0-25%	cT3N2M0	AC+T+Trastuzumab	RD	T1,T2
OB_16_0244_2	OB_16_0244	T2	ER+/HER2+	Yes	Yes	16.73	640.37	7.73	0.328001	0-25%	cT3N2M0	AC+T+Trastuzumab	RD	T1,T2
OB_16_0252_1	OB_16_0252	T1	ER+/HER2-	No	Yes	NA	NA	NA	0.294664	0-25%	cT4N2Mx	AC+T	RD	T1,T2
OB_16_0252_2	OB_16_0252	T2	ER+/HER2-	No	Yes	NA	NA	NA	0.234039	0-25%	cT4N2Mx	AC+T	RD	T1,T2
OB_16_0253_1	OB_16_0253	T1	ER+/HER2+	Yes	Yes	7.06	17.14	0.75	0.295894	25-50%	cT2N2-3M0	AC+T+Trastuzumab	pCR	T1
OB_16_0259_1	OB_16_0259	T1	HER2+/ER-	Yes	Yes	5.5	847.11	0.85	0.491563	25-50%	cT2N3M0	AC+T+Trastuzumab	RD	T1,T2
OB_16_0259_2	OB_16_0259	T2	HER2+/ER-	No	Yes	NA	NA	NA	0.398298	25-50%	cT2N3M0	AC+T+Trastuzumab	RD	T1,T2
OB_16_0269_1	OB_16_0269	T1	TN	Yes	Yes	1.14	40.94	0.23	0.292328	50-75%	cT1N1M0	AC+T	pCR	T1,T2
OB_16_0269_2	OB_16_0269	T2	TN	Yes	Yes	1.65	22.95	0.21	0.266633	50-75%	cT1N1M0	AC+T	pCR	T1,T2
OB_16_0273_1	OB_16_0273	T1	ER+/HER2-	No	Yes	NA	NA	NA	0.33993	25-50%	cT3N1-2M0	AC+T	RD	T1,T2
OB_16_0273_2	OB_16_0273	T2	ER+/HER2-	No	Yes	NA	NA	NA	0.517343	25-50%	cT3N1-2M0	AC+T	RD	T1,T2
OB_16_0283_1	OB_16_0283	T1	ER+/HER2-	No	Yes	NA	NA	NA	0.257777	25-50%	cT2N0-1M0	AC+T	RD	T1,T2
OB_16_0283_2	OB_16_0283	T2	ER+/HER2-	Yes	Yes	5.78	1556.84	0.41	0.337731	25-50%	cT2N0-1M0	AC+T	RD	T1,T2
OB_16_0315_1	OB_16_0315	T1	ER+/HER2-	Yes	Yes	37.93	77.4	2.21	0.316708	50-75%	cT2N1-2M0	AC+T	RD	T1,T2,T3
OB_16_0315_2	OB_16_0315	T2	ER+/HER2-	Yes	Yes	20.96	42.57	3.47	0.360255	50-75%	cT2N1-2M0	AC+T	RD	T1,T2,T3
OB_16_0315_3	OB_16_0315	T3	ER+/HER2-	Yes	Yes	63.57	117.4	17.41	0.538125	50-75%	cT2N1-2M0	AC+T	RD	T1,T2,T3
OB_16_0317_1	OB_16_0317	T1	ER+/HER2-	Yes	Yes	14.81	34.68	0.21	0.2905	75-100%	cT3-4N0M0	AC+T	pCR	T1
OB_16_0320_1	OB_16_0320	T1	TN	Yes	Yes	10.07	29.05	0.24	0.355401	75-100%	cT2N0-1M0	AC+T	pCR	T1,T2
OB_16_0320_2	OB_16_0320	T2	TN	No	Yes	NA	NA	NA	0.552756	75-100%	cT2N0-1M0	AC+T	pCR	T1,T2
OB_16_0336_1	OB_16_0336	T1	ER+/HER2+	Yes	No	2.82	2246.96	0.32	0.8	25-50%	cT3-4N2M0	AC+T+Trastuzumab	RD	T1,T2
OB_16_0336_2	OB_16_0336	T2	ER+/HER2+	Yes	Yes	2.58	2274.16	0.69	0.306485	25-50%	cT3-4N2M0	AC+T+Trastuzumab	RD	T1,T2
OB_16_0341_1	OB_16_0341	T1	ER+/HER2-	Yes	Yes	73.26	67.65	25.92	0.199723	50-75%	cT2N0M0	AC+T	RD	T1,T2
OB_16_0341_2	OB_16_0341	T2	ER+/HER2-	Yes	Yes	147.97	55.9	13.98	0.242569	50-75%	cT2N0M0	AC+T	RD	T1,T2
OB_16_0344_1	OB_16_0344	T1	TN	Yes	Yes	8.98	64.36	13.35	0.510476	75-100%	cT2N2M0	AC+T	RD	T1,T2,T3
OB_16_0344_2	OB_16_0344	T2	TN	Yes	Yes	2.29	19.09	0.72	0.297853	75-100%	cT2N2M0	AC+T	RD	T1,T2,T3
OB_16_0344_3	OB_16_0344	T3	TN	Yes	Yes	6.73	42.63	0.42	0.334741	75-100%	cT2N2M0	AC+T	RD	T1,T2,T3
OB_16_0347_1	OB_16_0347	T1	TN	Yes	Yes	0.63	26.39	0.21	0.235284	75-100%	cT2N0-1M0	AC+T	pCR	T1,T2
OB_16_0347_2	OB_16_0347	T2	TN	Yes	No	2.57	29.4	0.64	0.3	75-100%	cT2N0-1M0	AC+T	pCR	T1,T2
OB_16_0348_1	OB_16_0348	T1	TN	Yes	No	1.06	43.5	0.3	0.6	50-75%	cT2N3M0	AC+T	RD	T1,T2
OB_16_0348_2	OB_16_0348	T2	TN	Yes	Yes	1.77	32.54	0.34	0.432205	50-75%	cT2N3M0	AC+T	RD	T1,T2
OB_16_0355_1	OB_16_0355	T1	TN	Yes	Yes	1.11	36.32	0.16	0.165619	75-100%	cT3N3M0	AC+T	RD	T1,T2
OB_16_0355_2	OB_16_0355	T2	TN	Yes	No	4.37	26.25	0.09	0.6	75-100%	cT3N3M0	AC+T	RD	T1,T2
OB_16_0359_1	OB_16_0359	T1	HER2+/ER-	Yes	Yes	1.29	2099.28	0.07	0.3	25-50%	cT1N3M0	AC+T+Trastuzumab	pCR	T1,T2
OB_16_0359_2	OB_16_0359	T2	HER2+/ER-	Yes	Yes	2.34	1541.05	0.2	0.206659	25-50%	cT1N3M0	AC+T+Trastuzumab	pCR	T1,T2
OB_16_0361_1	OB_16_0361	T1	HER2+/ER-	Yes	No	1.3	1356.34	0.13	0.4	25-50%	cT2N0-1M0	AC+T+Trastuzumab	pCR	T1,T2
OB_16_0361_2	OB_16_0361	T2	HER2+/ER-	No	Yes	NA	NA	NA	0.222972	25-50%	cT2N0-1M0	AC+T+Trastuzumab	pCR	T1,T2
OB_16_0364_2	OB_16_0364	T2	TN	Yes	Yes	4.3	20.95	0.28	0.261993	75-100%	cT1N1M0	AC+T	RD	T2,T3
OB_16_0364_3	OB_16_0364	T3	TN	Yes	Yes	3.43	11.36	0.16	0.511737	75-100%	cT1N1M0	AC+T	RD	T2,T3
OB_16_0719_1	OB_16_0719	T1	HER2+/ER-	No	Yes	NA	NA	NA	0.344876	0-25%	cT2N0-1M0	AC+T+Trastuzumab	pCR	T1
OB_17_0001_1	OB_17_0001	T1	TN	Yes	Yes	2.37	45.35	0.11	0.252247	50-75%	cT3N1-2M0	AC+T	RD	T1,T2,T3
OB_17_0001_2	OB_17_0001	T2	TN	Yes	Yes	3.1	36.36	0.63	0.177794	50-75%	cT3N1-2M0	AC+T	RD	T1,T2,T3
OB_17_0001_3	OB_17_0001	T3	TN	Yes	Yes	10.03	49.42	1.04	0.431408	50-75%	cT3N1-2M0	AC+T	RD	T1,T2,T3
OB_17_0018_2	OB_17_0018	T2	TN	Yes	Yes	2.07	26.42	1.18	0.298349	75-100%	cT2N1M0	AC+T	pCR	T2
OB_17_0038_1	OB_17_0038	T1	ER+/HER2-	Yes	Yes	4.14	38.66	0.28	0.24955	25-50%	cT2N2-3M0	AC+T	RD	T1,T2,T3
OB_17_0038_2	OB_17_0038	T2	ER+/HER2-	Yes	Yes	5.53	46.58	0.37	0.345576	25-50%	cT2N2-3M0	AC+T	RD	T1,T2,T3
OB_17_0038_3	OB_17_0038	T3	ER+/HER2-	Yes	Yes	4.18	40	0.34	0.295022	25-50%	cT2N2-3M0	AC+T	RD	T1,T2,T3
OB_17_0045_1	OB_17_0045	T1	ER+/HER2+	Yes	Yes	26.88	3479.74	2.35	0.351616	25-50%	cT3N1M0	TCHP	RD	T1
OB_17_0050_1	OB_17_0050	T1	TN	Yes	Yes	1.92	100.23	0.59	0.486677	75-100%	cT2-3N3M0	AC+T	pCR	T1
OB_17_0058_1	OB_17_0058	T1	HER2+/ER-	Yes	Yes	4.45	672.96	0.09	0.346745	75-100%	cT2N3M0	AC+T+Trastuzumab	pCR	T1,T2
OB_17_0058_2	OB_17_0058	T2	HER2+/ER-	Yes	Yes	3.46	39.39	0.33	0.293697	75-100%	cT2N3M0	AC+T+Trastuzumab	pCR	T1,T2
OB_17_0066_1	OB_17_0066	T1	TN	Yes	Yes	1.09	72.69	0.23	0.503293	50-75%	cT2N1-2M0	AC+T	pCR	T1
OB_17_0084_1	OB_17_0084	T1	ER+/HER2-	Yes	Yes	51.32	85.99	2.95	0.406993	25-50%	cT2N3M0	AC+T	RD	T1,T2
OB_17_0084_2	OB_17_0084	T2	ER+/HER2-	Yes	Yes	47.93	82.79	0.22	0.277944	25-50%	cT2N3M0	AC+T	RD	T1,T2
OB_17_0099_1	OB_17_0099	T1	HER2+/ER-	Yes	Yes	1.84	1624.61	0.45	0.356083	25-50%	cT2N1-2M0	AC+T+Trastuzumab	pCR	T1
OB_17_0100_1	OB_17_0100	T1	ER+/HER2-	Yes	Yes	9.33	15.21	0.19	0.552825	75-100%	cT4aN3M0	AC+T	RD	T1,T2
OB_17_0100_2	OB_17_0100	T2	ER+/HER2-	No	Yes	NA	NA	NA	0.343526	75-100%	cT4aN3M0	AC+T	RD	T1,T2
OB_17_0106_1	OB_17_0106	T1	ER+/HER2+	No	Yes	NA	NA	NA	0.292851	0-25%	cT3N2M0	AC+T+Trastuzumab	pCR	T1,T2
OB_17_0106_2	OB_17_0106	T2	ER+/HER2+	No	Yes	NA	NA	NA	0.384431	0-25%	cT3N2M0	AC+T+Trastuzumab	pCR	T1,T2
OB_17_0127_1	OB_17_0127	T1	HER2+/ER-	Yes	Yes	2.81	4528.85	0.3	0.313039	25-50%	cT2N1-2M0	AC+T+Trastuzumab	pCR	T1,T2
OB_17_0127_2	OB_17_0127	T2	HER2+/ER-	Yes	Yes	1.74	2127.81	0.13	0.232648	25-50%	cT2N1-2M0	AC+T+Trastuzumab	pCR	T1,T2
OB_17_0128_1	OB_17_0128	T1	ER+/HER2+	Yes	Yes	78.03	1262.22	2.2	0.375063	0-25%	NA	AC+T+Trastuzumab	RD	T1,T2
OB_17_0128_2	OB_17_0128	T2	ER+/HER2+	Yes	Yes	160.02	1096.47	1.08	0.292918	0-25%	NA	AC+T+Trastuzumab	RD	T1,T2
OB_17_0134_1	OB_17_0134	T1	ER+/HER2+	Yes	Yes	17.09	520.2	7.88	0.610965	50-75%	cT2N2M0	AC+T+Trastuzumab	RD	T1,T2
OB_17_0134_2	OB_17_0134	T2	ER+/HER2+	Yes	Yes	43.31	685.47	9.19	0.273055	50-75%	cT2N2M0	AC+T+Trastuzumab	RD	T1,T2
OB_17_0155_1	OB_17_0155	T1	HER2+/ER-	Yes	Yes	1.41	2517.29	0.17	0.34126	0-25%	cT2N2-3M0	AC+T+Trastuzumab	RD	T1,T2,T3
OB_17_0155_2	OB_17_0155	T2	HER2+/ER-	Yes	Yes	2.34	3532.35	0.17	0.289277	0-25%	cT2N2-3M0	AC+T+Trastuzumab	RD	T1,T2,T3
OB_17_0155_3	OB_17_0155	T3	HER2+/ER-	Yes	Yes	1.06	1153.59	0.06	0.29867	0-25%	cT2N2-3M0	AC+T+Trastuzumab	RD	T1,T2,T3
OB_17_0166_1	OB_17_0166	T1	ER+/HER2+	Yes	Yes	14.35	640.39	1.26	0.348393	0-25%	cT3N1M0	AC+T+Trastuzumab	pCR	T1,T2
OB_17_0166_2	OB_17_0166	T2	ER+/HER2+	Yes	Yes	9.48	865.68	0.9	0.266645	0-25%	cT3N1M0	AC+T+Trastuzumab	pCR	T1,T2
OB_17_0169_1	OB_17_0169	T1	HER2+/ER-	Yes	Yes	2.83	758.37	0.35	0.291133	25-50%	cT2-3N0-1M0	AC+T+Trastuzumab	pCR	T1,T2
OB_17_0169_2	OB_17_0169	T2	HER2+/ER-	Yes	Yes	3.4	1410.11	0.16	0.289691	25-50%	cT2-3N0-1M0	AC+T+Trastuzumab	pCR	T1,T2
OB_17_0171_1	OB_17_0171	T1	ER+/HER2-	Yes	Yes	75.88	222.37	0.34	0.451264	50-75%	NA	AC+T	RD	T1,T2,T3
OB_17_0171_2	OB_17_0171	T2	ER+/HER2-	Yes	Yes	30.54	190.18	0.94	0.538287	50-75%	NA	AC+T	RD	T1,T2,T3
OB_17_0171_3	OB_17_0171	T3	ER+/HER2-	No	Yes	NA	NA	NA	0.3	50-75%	NA	AC+T	RD	T1,T2,T3
OB_17_0179_1	OB_17_0179	T1	TN	Yes	Yes	0.34	24.34	0.08	0.708357	75-100%	cT2N0-1M0	AC+T	pCR	T1,T2
OB_17_0179_2	OB_17_0179	T2	TN	Yes	Yes	2.64	22.72	0.37	0.292565	75-100%	cT2N0-1M0	AC+T	pCR	T1,T2
OB_17_0181_1	OB_17_0181	T1	ER+/HER2+	Yes	Yes	46.48	3721.26	15.31	0.434599	50-75%	cT2N1-2M0	AC+T+Trastuzumab	RD	T1,T2
OB_17_0181_2	OB_17_0181	T2	ER+/HER2+	Yes	Yes	15.77	2090.61	3.47	0.322829	50-75%	cT2N1-2M0	AC+T+Trastuzumab	RD	T1,T2
OB_17_0183_1	OB_17_0183	T1	ER+/HER2-	Yes	Yes	66.66	129.85	5.6	0.556128	0-25%	cT2N3M0	AC+T	RD	T1
OB_17_0202_1	OB_17_0202	T1	TN	Yes	Yes	0.35	37.9	0.04	0.330253	75-100%	cT2N0-1M0	AC+T	pCR	T1,T2
OB_17_0202_2	OB_17_0202	T2	TN	No	Yes	NA	NA	NA	0.327632	75-100%	cT2N0-1M0	AC+T	pCR	T1,T2
OB_17_0230_1	OB_17_0230	T1	TN	Yes	Yes	1.34	91.16	0.35	0.28915	50-75%	NA	AC+T	pCR	T1,T2
OB_17_0230_2	OB_17_0230	T2	TN	Yes	Yes	4.47	24.46	1.07	0.523482	50-75%	NA	AC+T	pCR	T1,T2
OB_17_0234_1	OB_17_0234	T1	TN	Yes	Yes	0.51	59.63	0.09	0.34866	0-25%	cT2N1-2M0	AC+T	RD	T1,T2,T3
OB_17_0234_2	OB_17_0234	T2	TN	Yes	Yes	2.61	45.34	0.91	0.281995	0-25%	cT2N1-2M0	AC+T	RD	T1,T2,T3
OB_17_0234_3	OB_17_0234	T3	TN	Yes	Yes	0.58	29.92	0.03	0.422866	0-25%	cT2N1-2M0	AC+T	RD	T1,T2,T3
OB_17_0245_1	OB_17_0245	T1	ER+/HER2+	No	Yes	NA	NA	NA	0.281994	0-25%	cT2N0-1M0	AC+T+Trastuzumab	pCR	T1,T2
OB_17_0245_2	OB_17_0245	T2	ER+/HER2+	No	Yes	NA	NA	NA	0.286183	0-25%	cT2N0-1M0	AC+T+Trastuzumab	pCR	T1,T2
OB_17_0249_1	OB_17_0249	T1	ER+/HER2-	Yes	Yes	194.37	105.2	0.21	0.451918	25-50%	cT3N2M0	AC+T	RD	T1,T2
OB_17_0249_2	OB_17_0249	T2	ER+/HER2-	No	Yes	NA	NA	NA	0.322076	25-50%	cT3N2M0	AC+T	RD	T1,T2
OB_17_0255_2	OB_17_0255	T2	TN	Yes	Yes	0.76	75.92	0.35	0.281271	0-25%	cT2N0M0	AC+T	RD	T2
OB_17_0257_1	OB_17_0257	T1	ER+/HER2-	Yes	Yes	84.31	121.69	10.57	0.437047	25-50%	cT2N1M0	AC+T	RD	T1,T2
OB_17_0257_2	OB_17_0257	T2	ER+/HER2-	Yes	Yes	58.13	86.94	6.97	0.244086	25-50%	cT2N1M0	AC+T	RD	T1,T2
OB_17_0266_1	OB_17_0266	T1	ER+/HER2-	Yes	Yes	15.98	40.06	2.38	0.400324	0-25%	cT2N0M0	AC+T	RD	T1,T2
OB_17_0266_2	OB_17_0266	T2	ER+/HER2-	Yes	Yes	30.24	55.02	7.99	0.329111	0-25%	cT2N0M0	AC+T	RD	T1,T2
OB_17_0275_1	OB_17_0275	T1	HER2+/ER-	Yes	Yes	1.12	1070.65	0.15	0.352062	50-75%	cT3N2-3M0	AC+T+Trastuzumab	RD	T1,T2
OB_17_0275_2	OB_17_0275	T2	HER2+/ER-	Yes	Yes	1.14	1003.49	0.33	0.519773	50-75%	cT3N2-3M0	AC+T+Trastuzumab	RD	T1,T2
OB_17_0278_1	OB_17_0278	T1	HER2+/ER-	No	Yes	NA	NA	NA	0.339847	25-50%	cT3N2M0	AC+T+Trastuzumab	pCR	T1
OB_17_0286_1	OB_17_0286	T1	ER+/HER2+	Yes	Yes	9.8	721.94	0.88	0.341608	25-50%	cT2N1M0	AC+T+Trastuzumab	pCR	T1,T2
OB_17_0286_2	OB_17_0286	T2	ER+/HER2+	Yes	Yes	5.43	1035.18	0.51	0.294261	25-50%	cT2N1M0	AC+T+Trastuzumab	pCR	T1,T2
OB_17_0290_1	OB_17_0290	T1	TN	Yes	Yes	0.95	123.32	0.45	0.31954	75-100%	cT3N2M0	AC+T	pCR	T1
OB_17_0294_1	OB_17_0294	T1	TN	Yes	Yes	0.91	49.72	0.94	0.492777	25-50%	cT2N1M0	AC+T	RD	T1,T2
OB_17_0294_2	OB_17_0294	T2	TN	Yes	Yes	4.19	59.13	0.99	0.490518	25-50%	cT2N1M0	AC+T	RD	T1,T2
OB_17_0312_1	OB_17_0312	T1	ER+/HER2-	Yes	Yes	36.5	47.01	11.88	0.64823	25-50%	NA	AC+T	RD	T1,T2
OB_17_0312_2	OB_17_0312	T2	ER+/HER2-	Yes	Yes	52.68	75.44	10.73	0.257331	25-50%	NA	AC+T	RD	T1,T2
