# Supplementary material for: Chemotherapy induces dynamic immune responses in breast cancers that impact treatment outcome
Source: Nat Commun. 2020 Dec 2;11:6175. doi: 10.1038/s41467-020-19933-0 (PMC7710739; doi:10.1038/s41467-020-19933-0)
Supplement: Supplementary file 4 — Supplementary Dataset 2 [file 41467_2020_19933_MOESM4_ESM.xlsx]

## Sheet: S2
Geneset Name	# Genes overlapped (k)	# Genes in Geneset (K)	% overlapped	p-value	FDR (q-value)	DE cluster
HALLMARK_INTERFERON_GAMMA_RESPONSE	94	200	47	1.53309e-82	1.39511e-79	C3
HALLMARK_ALLOGRAFT_REJECTION	91	200	45.5	4.97253e-78	2.2625e-75	C3
REACTOME_IMMUNE_SYSTEM	170	933	18.22	4.06879e-77	1.2342e-74	C3
HALLMARK_INTERFERON_ALPHA_RESPONSE	51	97	52.58	7.46847e-49	1.69908e-46	C3
REACTOME_ADAPTIVE_IMMUNE_SYSTEM	100	539	18.55	7.24742e-46	1.31903e-43	C3
KEGG_CYTOKINE_CYTOKINE_RECEPTOR_INTERACTION	73	267	27.34	3.92284e-45	5.94965e-43	C3
REACTOME_CELL_CYCLE	67	421	15.91	2.4709e-45	2.24852e-42	C1
REACTOME_IMMUNOREGULATORY_INTERACTIONS_BETWEEN_A_LYMPHOID_AND_A_NON_LYMPHOID_CELL	40	70	57.14	1.35603e-43	1.76283e-41	C3
HALLMARK_E2F_TARGETS	48	200	24	2.73199e-40	1.07314e-37	C1
HALLMARK_G2M_CHECKPOINT	48	200	24	3.53784e-40	1.07314e-37	C1
REACTOME_CELL_CYCLE_MITOTIC	56	325	17.23	8.56256e-40	1.94798e-37	C1
KEGG_GRAFT_VERSUS_HOST_DISEASE	30	42	71.43	9.65669e-38	1.09845e-35	C3
REACTOME_CYTOKINE_SIGNALING_IN_IMMUNE_SYSTEM	66	270	24.44	1.14286e-37	1.15556e-35	C3
KEGG_ALLOGRAFT_REJECTION	29	38	76.32	4.64624e-37	3.87336e-35	C3
HALLMARK_INFLAMMATORY_RESPONSE	58	200	29	4.68209e-37	3.87336e-35	C3
REACTOME_INTERFERON_SIGNALING	51	159	32.08	4.04638e-36	3.06851e-34	C3
KEGG_CELL_ADHESION_MOLECULES_CAMS	47	134	35.07	6.36493e-35	4.45545e-33	C3
REACTOME_INTERFERON_GAMMA_SIGNALING	33	63	52.38	7.627e-33	4.95755e-31	C3
HALLMARK_EPITHELIAL_MESENCHYMAL_TRANSITION	56	200	28	6.48453e-32	5.90093e-29	C2
KEGG_TYPE_I_DIABETES_MELLITUS	27	44	61.36	6.71682e-30	4.07487e-28	C3
KEGG_ANTIGEN_PROCESSING_AND_PRESENTATION	35	89	39.33	1.14809e-29	6.52978e-28	C3
KEGG_NATURAL_KILLER_CELL_MEDIATED_CYTOTOXICITY	42	137	30.66	4.76267e-29	2.54943e-27	C3
KEGG_INTESTINAL_IMMUNE_NETWORK_FOR_IGA_PRODUCTION	27	48	56.25	6.70458e-28	3.38954e-26	C3
REACTOME_DNA_REPLICATION	37	192	19.27	6.19066e-28	1.1267e-25	C1
KEGG_AUTOIMMUNE_THYROID_DISEASE	27	53	50.94	1.52645e-26	7.31091e-25	C3
REACTOME_INTERFERON_ALPHA_BETA_SIGNALING	29	64	45.31	4.77553e-26	2.17287e-24	C3
KEGG_CHEMOKINE_SIGNALING_PATHWAY	46	190	24.21	5.10277e-26	2.2112e-24	C3
HALLMARK_IL2_STAT5_SIGNALING	46	200	23	6.95622e-25	2.87735e-23	C3
KEGG_PRIMARY_IMMUNODEFICIENCY	22	35	62.86	6.3776e-24	2.52331e-22	C3
REACTOME_MITOTIC_M_M_G1_PHASES	32	172	18.6	7.32437e-24	1.11086e-21	C1
KEGG_HEMATOPOIETIC_CELL_LINEAGE	30	88	34.09	1.06148e-22	4.02477e-21	C3
REACTOME_GENERATION_OF_SECOND_MESSENGER_MOLECULES	18	27	66.67	5.8452e-21	2.12765e-19	C3
REACTOME_CHEMOKINE_RECEPTORS_BIND_CHEMOKINES	24	57	42.11	6.86499e-21	2.40275e-19	C3
KEGG_VIRAL_MYOCARDITIS	26	73	35.62	9.68149e-21	3.26302e-19	C3
REACTOME_TCR_SIGNALING	23	54	42.59	3.05594e-20	9.9318e-19	C3
REACTOME_COSTIMULATION_BY_THE_CD28_FAMILY	24	63	38.1	1.34355e-19	4.21597e-18	C3
HALLMARK_COMPLEMENT	40	200	20	1.52624e-19	4.6296e-18	C3
KEGG_T_CELL_RECEPTOR_SIGNALING_PATHWAY	30	108	27.78	2.90455e-19	8.52626e-18	C3
REACTOME_MITOTIC_PROMETAPHASE	22	87	25.29	7.86042e-20	1.02185e-17	C1
KEGG_LEISHMANIA_INFECTION	25	72	34.72	3.80443e-19	1.08189e-17	C3
REACTOME_CLASS_A1_RHODOPSIN_LIKE_RECEPTORS	47	305	15.41	1.75517e-18	4.84002e-17	C3
REACTOME_PD1_SIGNALING	14	18	77.78	2.16783e-18	5.80214e-17	C3
REACTOME_PHOSPHORYLATION_OF_CD3_AND_TCR_ZETA_CHAINS	13	16	81.25	1.00596e-17	2.61548e-16	C3
REACTOME_GPCR_LIGAND_BINDING	53	408	12.99	3.38637e-17	8.55998e-16	C3
REACTOME_TRANSLOCATION_OF_ZAP_70_TO_IMMUNOLOGICAL_SYNAPSE	12	14	85.71	3.73849e-17	9.19466e-16	C3
HALLMARK_HYPOXIA	28	200	14	2.92244e-17	3.32428e-15	C1
HALLMARK_IL6_JAK_STAT3_SIGNALING	25	87	28.74	1.447e-16	3.46518e-15	C3
KEGG_CELL_CYCLE	23	128	17.97	3.49872e-17	3.5376e-15	C1
HALLMARK_GLYCOLYSIS	27	200	13.5	2.43568e-16	2.21647e-14	C1
REACTOME_EXTRACELLULAR_MATRIX_ORGANIZATION	26	87	29.89	1.28511e-16	5.84727e-14	C2
KEGG_ASTHMA	15	30	50	2.95654e-15	6.8986e-14	C3
KEGG_SYSTEMIC_LUPUS_ERYTHEMATOSUS	28	140	20	4.05096e-15	9.21594e-14	C3
KEGG_JAK_STAT_SIGNALING_PATHWAY	30	155	19.35	8.47428e-15	1.88088e-13	C3
REACTOME_INNATE_IMMUNE_SYSTEM	39	279	13.98	2.32031e-14	5.02735e-13	C3
HALLMARK_MTORC1_SIGNALING	25	200	12.5	1.9391e-14	1.60416e-12	C1
HALLMARK_MYOGENESIS	37	200	18.5	5.78903e-15	1.75601e-12	C2
REACTOME_G_ALPHA_I_SIGNALLING_EVENTS	32	195	16.41	1.39577e-13	2.95385e-12	C3
REACTOME_CYCLIN_A_B1_ASSOCIATED_EVENTS_DURING_G2_M_TRANSITION	9	15	60	7.0742e-13	5.3646e-11	C1
REACTOME_DOWNSTREAM_TCR_SIGNALING	14	37	37.84	4.11706e-12	8.51483e-11	C3
HALLMARK_MITOTIC_SPINDLE	23	200	11.5	1.42494e-12	9.97457e-11	C1
REACTOME_MITOTIC_G1_G1_S_PHASES	19	137	13.87	1.74836e-12	1.13644e-10	C1
REACTOME_G2_M_CHECKPOINTS	12	45	26.67	4.00579e-12	2.43018e-10	C1
REACTOME_G1_S_TRANSITION	17	112	15.18	5.57239e-12	3.16929e-10	C1
REACTOME_CELL_CYCLE_CHECKPOINTS	17	124	13.71	1.1996e-11	6.42138e-10	C1
REACTOME_COLLAGEN_FORMATION	18	58	31.03	3.00966e-12	6.84697e-10	C2
REACTOME_PEPTIDE_LIGAND_BINDING_RECEPTORS	28	188	14.89	3.78157e-11	7.64717e-10	C3
KEGG_TOLL_LIKE_RECEPTOR_SIGNALING_PATHWAY	21	102	20.59	4.34218e-11	8.58996e-10	C3
REACTOME_CHROMOSOME_MAINTENANCE	17	122	13.93	2.48026e-11	1.25391e-09	C1
HALLMARK_KRAS_SIGNALING_UP	29	200	14.5	7.517e-11	1.45542e-09	C3
REACTOME_DEPOSITION_OF_NEW_CENPA_CONTAINING_NUCLEOSOMES_AT_THE_CENTROMERE	13	64	20.31	3.37847e-11	1.61811e-09	C1
REACTOME_SIGNALING_BY_GPCR	71	920	7.72	1.05516e-10	2.0004e-09	C3
REACTOME_S_PHASE	16	109	14.68	6.06241e-11	2.7584e-09	C1
REACTOME_GPCR_DOWNSTREAM_SIGNALING	64	805	7.95	3.28324e-10	6.09744e-09	C3
REACTOME_ENDOSOMAL_VACUOLAR_PATHWAY	7	9	77.78	4.70449e-10	8.56217e-09	C3
KEGG_B_CELL_RECEPTOR_SIGNALING_PATHWAY	17	75	22.67	5.02455e-10	8.96537e-09	C3
REACTOME_MITOTIC_G2_G2_M_PHASES	13	81	16.05	1.07954e-09	4.67803e-08	C1
REACTOME_G0_AND_EARLY_G1	8	25	32	3.46851e-09	1.4347e-07	C1
REACTOME_E2F_MEDIATED_REGULATION_OF_DNA_REPLICATION	9	35	25.71	4.10825e-09	1.62544e-07	C1
REACTOME_THE_ROLE_OF_NEF_IN_HIV1_REPLICATION_AND_DISEASE_PATHOGENESIS	10	28	35.71	1.2287e-08	2.15022e-07	C3
REACTOME_ACTIVATION_OF_ATR_IN_RESPONSE_TO_REPLICATION_STRESS	9	38	23.68	7.28888e-09	2.7637e-07	C1
REACTOME_DEVELOPMENTAL_BIOLOGY	43	396	10.86	1.62571e-09	2.95879e-07	C2
REACTOME_G1_S_SPECIFIC_TRANSCRIPTION	7	19	36.84	8.55434e-09	3.11378e-07	C1
KEGG_OOCYTE_MEIOSIS	14	114	12.28	1.05468e-08	3.69139e-07	C1
REACTOME_HEMOSTASIS	41	466	8.8	2.37152e-08	4.07186e-07	C3
REACTOME_UNWINDING_OF_DNA	6	11	54.55	1.25896e-08	4.24316e-07	C1
REACTOME_AXON_GUIDANCE	32	251	12.75	3.20635e-09	4.86296e-07	C2
KEGG_ECM_RECEPTOR_INTERACTION	18	84	21.43	3.80978e-09	4.95272e-07	C2
HALLMARK_TNFA_SIGNALING_VIA_NFKB	25	200	12.5	3.58434e-08	6.04027e-07	C3
HALLMARK_COAGULATION	23	138	16.67	5.5158e-09	6.27423e-07	C2
REACTOME_DNA_STRAND_ELONGATION	8	30	26.67	3.71393e-08	1.20703e-06	C1
REACTOME_SIGNALING_BY_ILS	17	107	15.89	1.50204e-07	2.48519e-06	C3
REACTOME_IL_3_5_AND_GM_CSF_SIGNALING	11	43	25.58	1.78194e-07	2.89566e-06	C3
REACTOME_REGULATION_OF_MITOTIC_CELL_CYCLE	11	85	12.94	1.09047e-07	3.42183e-06	C1
HALLMARK_SPERMATOGENESIS	14	135	10.37	1.18415e-07	3.59193e-06	C1
KEGG_NEUROACTIVE_LIGAND_RECEPTOR_INTERACTION	32	272	11.76	4.58881e-08	4.59157e-06	C2
REACTOME_HEMOSTASIS	44	466	9.44	5.04568e-08	4.59157e-06	C2
REACTOME_GPCR_LIGAND_BINDING	40	408	9.8	7.36033e-08	6.089e-06	C2
REACTOME_ANTIGEN_ACTIVATES_B_CELL_RECEPTOR_LEADING_TO_GENERATION_OF_SECOND_MESSENGERS	9	29	31.03	3.86664e-07	6.17306e-06	C3
KEGG_LEUKOCYTE_TRANSENDOTHELIAL_MIGRATION	17	118	14.41	5.67622e-07	8.90579e-06	C3
KEGG_PROGESTERONE_MEDIATED_OOCYTE_MATURATION	11	86	12.79	3.0667e-07	9.00224e-06	C1
REACTOME_CD28_DEPENDENT_VAV1_PATHWAY	6	11	54.55	6.96458e-07	1.0742e-05	C3
REACTOME_GPVI_MEDIATED_ACTIVATION_CASCADE	9	31	29.03	7.31042e-07	1.10875e-05	C3
REACTOME_MEIOSIS	12	116	10.34	3.9482e-07	1.12277e-05	C1
REACTOME_SYNTHESIS_OF_DNA	11	92	11.96	5.52418e-07	1.50641e-05	C1
REACTOME_RNA_POL_I_PROMOTER_OPENING	9	62	14.52	5.62835e-07	1.50641e-05	C1
REACTOME_IL_2_SIGNALING	10	41	24.39	1.04825e-06	1.56378e-05	C3
REACTOME_ANTIGEN_PROCESSING_CROSS_PRESENTATION	13	76	17.11	1.07762e-06	1.58167e-05	C3
REACTOME_SIGNALING_BY_PDGF	19	122	15.57	2.27489e-07	1.72513e-05	C2
REACTOME_ACTIVATION_OF_THE_PRE_REPLICATIVE_COMPLEX	7	31	22.58	7.33895e-07	1.90813e-05	C1
REACTOME_TRAFFICKING_AND_PROCESSING_OF_ENDOSOMAL_TLR	6	14	42.86	1.35172e-06	1.95249e-05	C3
HALLMARK_UV_RESPONSE_DN	21	144	14.58	3.02253e-07	2.11577e-05	C2
REACTOME_MEIOTIC_RECOMBINATION	10	86	11.63	1.15739e-06	2.92561e-05	C1
HALLMARK_APICAL_JUNCTION	25	200	12.5	4.85412e-07	3.15518e-05	C2
REACTOME_INITIAL_TRIGGERING_OF_COMPLEMENT	6	16	37.5	2.43614e-06	3.46389e-05	C3
REACTOME_IL_RECEPTOR_SHC_SIGNALING	8	27	29.63	2.57907e-06	3.6107e-05	C3
REACTOME_ANTIGEN_PRESENTATION_FOLDING_ASSEMBLY_AND_PEPTIDE_LOADING_OF_CLASS_I_MHC	7	21	33.33	3.15664e-06	4.35079e-05	C3
KEGG_FC_EPSILON_RI_SIGNALING_PATHWAY	13	79	16.46	3.20333e-06	4.35079e-05	C3
KEGG_VASCULAR_SMOOTH_MUSCLE_CONTRACTION	18	115	15.65	7.23685e-07	4.39036e-05	C2
REACTOME_G_ALPHA_Q_SIGNALLING_EVENTS	20	184	10.87	4.72881e-06	6.32826e-05	C3
REACTOME_KINESINS	6	24	25	3.01703e-06	7.42027e-05	C1
KEGG_FC_GAMMA_R_MEDIATED_PHAGOCYTOSIS	14	97	14.43	5.8975e-06	7.77787e-05	C3
REACTOME_G_ALPHA_S_SIGNALLING_EVENTS	18	121	14.88	1.37164e-06	7.80123e-05	C2
REACTOME_NEGATIVE_REGULATORS_OF_RIG_I_MDA5_SIGNALING	8	31	25.81	6.19658e-06	8.05556e-05	C3
REACTOME_CELL_SURFACE_INTERACTIONS_AT_THE_VASCULAR_WALL	13	91	14.29	6.46974e-06	8.2922e-05	C3
KEGG_FOCAL_ADHESION	24	201	11.94	1.56155e-06	8.35886e-05	C2
REACTOME_NCAM1_INTERACTIONS	10	39	25.64	2.21133e-06	0.000111795	C2
REACTOME_GLYCOLYSIS	6	29	20.69	5.00829e-06	0.000119935	C1
REACTOME_INFLAMMASOMES	6	17	35.29	1.03913e-05	0.000131335	C3
REACTOME_MHC_CLASS_II_ANTIGEN_PRESENTATION	13	91	14.29	1.40175e-05	0.000174739	C3
REACTOME_AMYLOIDS	9	83	10.84	7.74489e-06	0.000180714	C1
REACTOME_PLATELET_ACTIVATION_SIGNALING_AND_AGGREGATION	23	208	11.06	4.452e-06	0.000213228	C2
KEGG_CYTOSOLIC_DNA_SENSING_PATHWAY	10	56	17.86	1.75884e-05	0.000216289	C3
REACTOME_PLATELET_ACTIVATION_SIGNALING_AND_AGGREGATION	20	208	9.62	1.98033e-05	0.00024028	C3
REACTOME_CGMP_EFFECTS	7	19	36.84	5.2882e-06	0.000240613	C2
KEGG_GLYCOLYSIS_GLUCONEOGENESIS	8	62	12.9	1.15661e-05	0.000263129	C1
REACTOME_GLYCOSAMINOGLYCAN_METABOLISM	16	111	14.41	6.1546e-06	0.000266699	C2
REACTOME_RNA_POL_I_TRANSCRIPTION	9	89	10.11	1.31194e-05	0.000291186	C1
REACTOME_GASTRIN_CREB_SIGNALLING_PATHWAY_VIA_PKC_AND_MAPK	20	205	9.76	2.46713e-05	0.000295406	C3
REACTOME_GLUCONEOGENESIS	6	34	17.65	1.48613e-05	0.000321995	C1
KEGG_PATHWAYS_IN_CANCER	31	328	9.45	7.96773e-06	0.000329574	C2
KEGG_SYSTEMIC_LUPUS_ERYTHEMATOSUS	11	140	7.86	1.64432e-05	0.000347983	C1
HALLMARK_ANGIOGENESIS	9	36	25	8.96494e-06	0.0003547	C2
REACTOME_DEGRADATION_OF_THE_EXTRACELLULAR_MATRIX	8	29	27.59	9.67968e-06	0.000367021	C2
REACTOME_E2F_ENABLED_INHIBITION_OF_PRE_REPLICATION_COMPLEX_FORMATION	4	10	40	1.85105e-05	0.00038283	C1
REACTOME_SIGNAL_REGULATORY_PROTEIN_SIRP_FAMILY_INTERACTIONS	5	12	41.67	3.26484e-05	0.000385845	C3
REACTOME_NEF_MEDIATES_DOWN_MODULATION_OF_CELL_SURFACE_RECEPTORS_BY_RECRUITING_THEM_TO_CLATHRIN_ADAPTERS	6	21	28.57	4.46273e-05	0.000520652	C3
REACTOME_APC_CDC20_MEDIATED_DEGRADATION_OF_NEK2A	5	28	17.86	2.70557e-05	0.000547126	C1
REACTOME_MEIOTIC_SYNAPSIS	8	73	10.96	2.90302e-05	0.000574293	C1
REACTOME_ACTIVATION_OF_IRF3_IRF7_MEDIATED_BY_TBK1_IKK_EPSILON	5	14	35.71	5.15311e-05	0.000593587	C3
REACTOME_RESPONSE_TO_ELEVATED_PLATELET_CYTOSOLIC_CA2_	13	89	14.61	1.87025e-05	0.00066874	C2
REACTOME_NEURONAL_SYSTEM	27	279	9.68	1.91069e-05	0.00066874	C2
REACTOME_ANTIVIRAL_MECHANISM_BY_IFN_STIMULATED_GENES	10	66	15.15	6.8652e-05	0.000780917	C3
REACTOME_TELOMERE_MAINTENANCE	8	75	10.67	4.38822e-05	0.000849635	C1
REACTOME_CD28_CO_STIMULATION	7	32	21.88	7.66023e-05	0.000860594	C3
REACTOME_EICOSANOID_LIGAND_BINDING_RECEPTORS	5	16	31.25	7.7861e-05	0.000864068	C3
KEGG_CALCIUM_SIGNALING_PATHWAY	20	178	11.24	2.71908e-05	0.000916432	C2
REACTOME_CREATION_OF_C4_AND_C2_ACTIVATORS	4	10	40	9.12607e-05	0.00100057	C3
HALLMARK_MYC_TARGETS_V1	13	200	6.5	5.54516e-05	0.00105127	C1
KEGG_RENIN_ANGIOTENSIN_SYSTEM	6	17	35.29	3.40944e-05	0.00110807	C2
REACTOME_CLASS_B_2_SECRETIN_FAMILY_RECEPTORS	13	88	14.77	4.086e-05	0.00123967	C2
REACTOME_NITRIC_OXIDE_STIMULATES_GUANYLATE_CYCLASE	7	25	28	4.08683e-05	0.00123967	C2
REACTOME_M_G1_TRANSITION	8	81	9.88	7.08766e-05	0.00131628	C1
REACTOME_PLATELET_HOMEOSTASIS	12	78	15.38	4.59426e-05	0.00134864	C2
REACTOME_TRANSMEMBRANE_TRANSPORT_OF_SMALL_MOLECULES	34	413	8.23	5.27467e-05	0.00149998	C2
REACTOME_FACTORS_INVOLVED_IN_MEGAKARYOCYTE_DEVELOPMENT_AND_PLATELET_PRODUCTION	10	132	7.58	8.34056e-05	0.00151798	C1
KEGG_DILATED_CARDIOMYOPATHY	13	92	14.13	5.87549e-05	0.00162021	C2
REACTOME_LIPID_DIGESTION_MOBILIZATION_AND_TRANSPORT	9	46	19.57	6.10676e-05	0.00163446	C2
REACTOME_NUCLEOTIDE_LIKE_PURINERGIC_RECEPTORS	5	16	31.25	0.000160288	0.00173646	C3
REACTOME_TOLL_RECEPTOR_CASCADES	13	118	11.02	0.000171702	0.00183822	C3
KEGG_COMPLEMENT_AND_COAGULATION_CASCADES	11	69	15.94	7.52676e-05	0.00195696	C2
REACTOME_RIG_I_MDA5_MEDIATED_INDUCTION_OF_IFN_ALPHA_BETA_PATHWAYS	10	73	13.7	0.000189146	0.00200143	C3
REACTOME_GLUCOSE_METABOLISM	7	69	10.14	0.000120695	0.00215359	C1
KEGG_NEUROACTIVE_LIGAND_RECEPTOR_INTERACTION	22	272	8.09	0.000214303	0.00224156	C3
REACTOME_LIPOPROTEIN_METABOLISM	7	28	25	9.06301e-05	0.00229093	C2
REACTOME_NEUROTRANSMITTER_RECEPTOR_BINDING_AND_DOWNSTREAM_TRANSMISSION_IN_THE_POSTSYNAPTIC_CELL	16	137	11.68	0.000101891	0.00250597	C2
REACTOME_APC_C_CDC20_MEDIATED_DEGRADATION_OF_MITOTIC_PROTEINS	7	73	9.59	0.000147339	0.00257844	C1
REACTOME_PACKAGING_OF_TELOMERE_ENDS	6	48	12.5	0.000151138	0.00259501	C1
REACTOME_TRAF6_MEDIATED_IRF7_ACTIVATION_IN_TLR7_8_OR_9_SIGNALING	4	10	40	0.000258882	0.00264699	C3
REACTOME_IKK_COMPLEX_RECRUITMENT_MEDIATED_BY_RIP1	4	10	40	0.000258882	0.00264699	C3
REACTOME_PHOSPHORYLATION_OF_THE_APC_C	4	23	17.39	0.000190148	0.00320435	C1
REACTOME_RNA_POL_I_RNA_POL_III_AND_MITOCHONDRIAL_TRANSCRIPTION	9	122	7.38	0.000195215	0.00322991	C1
REACTOME_SIGNALING_BY_THE_B_CELL_RECEPTOR_BCR	13	126	10.32	0.000337346	0.00341094	C3
REACTOME_G_PROTEIN_BETA_GAMMA_SIGNALLING	6	28	21.43	0.000341837	0.00341837	C3
REACTOME_THE_NLRP3_INFLAMMASOME	4	12	33.33	0.00039561	0.0039131	C3
REACTOME_INHIBITION_OF_THE_PROTEOLYTIC_ACTIVITY_OF_APC_C_REQUIRED_FOR_THE_ONSET_OF_ANAPHASE_BY_MITOTIC_SPINDLE_CHECKPOINT_COMPONENTS	4	24	16.67	0.000241076	0.00391748	C1
HALLMARK_ESTROGEN_RESPONSE_LATE	12	200	6	0.000246475	0.00393495	C1
REACTOME_COMPLEMENT_CASCADE	6	32	18.75	0.000418408	0.0040941	C3
KEGG_CALCIUM_SIGNALING_PATHWAY	16	178	8.99	0.000457672	0.00443065	C3
REACTOME_APC_C_CDC20_MEDIATED_DEGRADATION_OF_CYCLIN_B	4	26	15.38	0.000301118	0.00472444	C1
REACTOME_NCAM_SIGNALING_FOR_NEURITE_OUT_GROWTH	10	64	15.62	0.000213006	0.00485955	C2
REACTOME_OTHER_SEMAPHORIN_INTERACTIONS	5	15	33.33	0.000217218	0.00485955	C2
KEGG_GAP_JUNCTION	12	90	13.33	0.000218456	0.00485955	C2
REACTOME_SIGNALING_BY_GPCR	58	920	6.3	0.000218947	0.00485955	C2
HALLMARK_APOPTOSIS	17	161	10.56	0.000240669	0.0052145	C2
REACTOME_P2Y_RECEPTORS	4	12	33.33	0.00057709	0.00552792	C3
REACTOME_CD28_DEPENDENT_PI3K_AKT_SIGNALING	5	22	22.73	0.000646055	0.00606093	C3
REACTOME_CTLA4_INHIBITORY_SIGNALING	5	21	23.81	0.000646055	0.00606093	C3
REACTOME_G2_M_DNA_DAMAGE_CHECKPOINT	3	12	25	0.000424099	0.00654119	C1
REACTOME_CLASS_A1_RHODOPSIN_LIKE_RECEPTORS	25	305	8.2	0.000315544	0.0066778	C2
REACTOME_CHOLESTEROL_BIOSYNTHESIS	4	24	16.67	0.000452136	0.00685739	C1
KEGG_ACUTE_MYELOID_LEUKEMIA	8	60	13.33	0.000762866	0.00708376	C3
KEGG_RIG_I_LIKE_RECEPTOR_SIGNALING_PATHWAY	9	71	12.68	0.000777928	0.00715065	C3
REACTOME_REGULATION_OF_IFNG_SIGNALING	4	14	28.57	0.000810672	0.00730408	C3
REACTOME_TRAF6_MEDIATED_INDUCTION_OF_TAK1_COMPLEX	4	14	28.57	0.000810672	0.00730408	C3
REACTOME_ER_PHAGOSOME_PATHWAY	8	61	13.11	0.00085831	0.00765747	C3
REACTOME_HOST_INTERACTIONS_OF_HIV_FACTORS	12	132	9.09	0.000994557	0.00878687	C3
REACTOME_TRAF3_DEPENDENT_IRF_ACTIVATION_PATHWAY	4	14	28.57	0.0011038	0.00965822	C3
REACTOME_SIGNALING_BY_SCF_KIT	9	78	11.54	0.00115965	0.0100503	C3
REACTOME_CHONDROITIN_SULFATE_DERMATAN_SULFATE_METABOLISM	8	49	16.33	0.000499417	0.0103288	C2
KEGG_NOD_LIKE_RECEPTOR_SIGNALING_PATHWAY	8	62	12.9	0.00134012	0.0115048	C3
REACTOME_CYCLIN_E_ASSOCIATED_EVENTS_DURING_G1_S_TRANSITION_	6	65	9.23	0.00078216	0.0116683	C1
REACTOME_CDC6_ASSOCIATION_WITH_THE_ORC_ORIGIN_COMPLEX	3	11	27.27	0.000811389	0.0119091	C1
KEGG_BLADDER_CANCER	5	42	11.9	0.000833776	0.011925	C1
REACTOME_RECRUITMENT_OF_MITOTIC_CENTROSOME_PROTEINS_AND_COMPLEXES	6	66	9.09	0.000851788	0.011925	C1
REACTOME_ASSEMBLY_OF_THE_PRE_REPLICATIVE_COMPLEX	6	65	9.23	0.000851788	0.011925	C1
HALLMARK_APOPTOSIS	14	161	8.7	0.00146296	0.012442	C3
HALLMARK_TNFA_SIGNALING_VIA_NFKB	11	200	5.5	0.000909861	0.0125451	C1
REACTOME_APC_C_CDH1_MEDIATED_DEGRADATION_OF_CDC20_AND_OTHER_APC_C_CDH1_TARGETED_PROTEINS_IN_LATE_MITOSIS_EARLY_G1	6	72	8.33	0.000926096	0.0125783	C1
REACTOME_G_BETA_GAMMA_SIGNALLING_THROUGH_PI3KGAMMA	5	25	20	0.001503	0.0126642	C3
REACTOME_ORC1_REMOVAL_FROM_CHROMATIN	6	67	8.96	0.00100529	0.0134532	C1
REACTOME_KERATAN_SULFATE_DEGRADATION	4	11	36.36	0.000668814	0.0135249	C2
REACTOME_CLASS_I_MHC_MEDIATED_ANTIGEN_PROCESSING_PRESENTATION	18	251	7.17	0.00163887	0.0136823	C3
REACTOME_INTEGRIN_CELL_SURFACE_INTERACTIONS	9	79	11.39	0.0016801	0.013899	C3
REACTOME_CYTOCHROME_P450_ARRANGED_BY_SUBSTRATE_TYPE	8	51	15.69	0.000767141	0.015176	C2
REACTOME_REGULATION_OF_KIT_SIGNALING	4	17	23.53	0.00189847	0.015564	C3
KEGG_CYTOKINE_CYTOKINE_RECEPTOR_INTERACTION	22	267	8.24	0.000820297	0.0158674	C2
KEGG_PROSTATE_CANCER	11	89	12.36	0.000836959	0.0158674	C2
REACTOME_HEPARAN_SULFATE_HEPARIN_HS_GAG_METABOLISM	8	52	15.38	0.000878402	0.0163132	C2
REACTOME_PROSTANOID_LIGAND_RECEPTORS	3	10	30	0.00206393	0.0167694	C3
KEGG_P53_SIGNALING_PATHWAY	6	69	8.7	0.00127434	0.0168065	C1
REACTOME_ASSOCIATION_OF_LICENSING_FACTORS_WITH_THE_PRE_REPLICATIVE_COMPLEX	3	14	21.43	0.0013699	0.0178087	C1
KEGG_COMPLEMENT_AND_COAGULATION_CASCADES	8	69	11.59	0.00244107	0.0196582	C3
REACTOME_METABOLISM_OF_CARBOHYDRATES	20	247	8.1	0.00116284	0.0209224	C2
REACTOME_INTEGRIN_CELL_SURFACE_INTERACTIONS	10	79	12.66	0.00118162	0.0209224	C2
REACTOME_TRANSMISSION_ACROSS_CHEMICAL_SYNAPSES	17	186	9.14	0.00119557	0.0209224	C2
HALLMARK_CHOLESTEROL_HOMEOSTASIS	6	74	8.11	0.00184092	0.0235949	C1
REACTOME_REGULATION_OF_SIGNALING_BY_CBL	4	18	22.22	0.0030199	0.0241062	C3
HALLMARK_COAGULATION	12	138	8.7	0.00307266	0.0243141	C3
KEGG_BASAL_CELL_CARCINOMA	8	55	14.55	0.00145937	0.0246629	C2
REACTOME_VOLTAGE_GATED_POTASSIUM_CHANNELS	7	43	16.28	0.00146351	0.0246629	C2
KEGG_HEDGEHOG_SIGNALING_PATHWAY	8	56	14.29	0.00164389	0.0263774	C2
REACTOME_PHASE1_FUNCTIONALIZATION_OF_COMPOUNDS	9	70	12.86	0.00165923	0.0263774	C2
KEGG_ABC_TRANSPORTERS	7	44	15.91	0.00168119	0.0263774	C2
HALLMARK_APICAL_SURFACE	7	44	15.91	0.00168119	0.0263774	C2
KEGG_LYSOSOME	11	121	9.09	0.00338074	0.0265213	C3
KEGG_HYPERTROPHIC_CARDIOMYOPATHY_HCM	10	85	11.76	0.00172881	0.0266647	C2
REACTOME_SIGNALING_BY_RHO_GTPASES	12	113	10.62	0.00176018	0.0266961	C2
KEGG_TERPENOID_BACKBONE_BIOSYNTHESIS	3	15	20	0.00212291	0.0268312	C1
KEGG_AXON_GUIDANCE	13	129	10.08	0.00188116	0.0280633	C2
HALLMARK_KRAS_SIGNALING_DN	15	200	7.5	0.00372606	0.0289804	C3
KEGG_MELANOMA	9	71	12.68	0.00203123	0.0298132	C2
KEGG_ARACHIDONIC_ACID_METABOLISM	8	58	13.79	0.00206805	0.0298718	C2
KEGG_CELL_ADHESION_MOLECULES_CAMS	13	134	9.7	0.00231348	0.0328948	C2
KEGG_MELANOGENESIS	11	102	10.78	0.00236318	0.0330846	C2
REACTOME_HDL_MEDIATED_LIPID_TRANSPORT	4	15	26.67	0.00243401	0.0335598	C2
KEGG_MAPK_SIGNALING_PATHWAY	21	267	7.87	0.00249111	0.0338344	C2
REACTOME_NUCLEOTIDE_BINDING_DOMAIN_LEUCINE_RICH_REPEAT_CONTAINING_RECEPTOR_NLR_SIGNALING_PATHWAYS	6	46	13.04	0.00447554	0.0345147	C3
KEGG_ARRHYTHMOGENIC_RIGHT_VENTRICULAR_CARDIOMYOPATHY_ARVC	9	76	11.84	0.00271081	0.0353707	C2
REACTOME_A_TETRASACCHARIDE_LINKER_SEQUENCE_IS_REQUIRED_FOR_GAG_SYNTHESIS	5	25	20	0.00275623	0.0353707	C2
HALLMARK_INFLAMMATORY_RESPONSE	17	200	8.5	0.00275969	0.0353707	C2
HALLMARK_KRAS_SIGNALING_UP	17	200	8.5	0.00275969	0.0353707	C2
KEGG_FRUCTOSE_AND_MANNOSE_METABOLISM	4	34	11.76	0.00292347	0.0364432	C1
REACTOME_LOSS_OF_NLP_FROM_MITOTIC_CENTROSOMES	5	59	8.47	0.00306013	0.0376314	C1
KEGG_TYPE_II_DIABETES_MELLITUS	6	47	12.77	0.00499825	0.0382219	C3
REACTOME_ACTIVATION_OF_NMDA_RECEPTOR_UPON_GLUTAMATE_BINDING_AND_POSTSYNAPTIC_EVENTS	6	37	16.22	0.00323545	0.0408925	C2
REACTOME_KERATAN_SULFATE_BIOSYNTHESIS	5	26	19.23	0.00330157	0.0411566	C2
REACTOME_DOWNSTREAM_SIGNAL_TRANSDUCTION	10	95	10.53	0.00343316	0.0422186	C2
REACTOME_IL_7_SIGNALING	3	11	27.27	0.00562342	0.0422919	C3
REACTOME_TRYPTOPHAN_CATABOLISM	3	11	27.27	0.00562342	0.0422919	C3
HALLMARK_MYC_TARGETS_V2	5	58	8.62	0.00356696	0.0432464	C1
KEGG_DNA_REPLICATION	4	36	11.11	0.00361178	0.0432464	C1
KEGG_PRION_DISEASES	5	35	14.29	0.00689591	0.0512559	C3
REACTOME_BINDING_AND_ENTRY_OF_HIV_VIRION	2	10	20	0.006928	0.0512559	C3
REACTOME_SEMAPHORIN_INTERACTIONS	7	68	10.29	0.00729911	0.0531843	C3
REACTOME_NFKB_ACTIVATION_THROUGH_FADD_RIP1_PATHWAY_MEDIATED_BY_CASPASE_8_AND10	3	12	25	0.00730553	0.0531843	C3
REACTOME_EFFECTS_OF_PIP2_HYDROLYSIS	4	25	16	0.00761345	0.054986	C3
HALLMARK_PANCREAS_BETA_CELLS	6	40	15	0.00482679	0.058565	C2
REACTOME_MHC_CLASS_II_ANTIGEN_PRESENTATION	6	91	6.59	0.00524404	0.061975	C1
REACTOME_SIGNALLING_BY_NGF	17	217	7.83	0.00523748	0.0621358	C2
HALLMARK_BILE_ACID_METABOLISM	11	112	9.82	0.00525765	0.0621358	C2
REACTOME_CA_DEPENDENT_EVENTS	5	30	16.67	0.00539921	0.0621934	C2
REACTOME_COMPLEMENT_CASCADE	5	32	15.62	0.00539921	0.0621934	C2
HALLMARK_TGF_BETA_SIGNALING	7	54	12.96	0.00550442	0.0626128	C2
HALLMARK_KRAS_SIGNALING_DN	16	200	8	0.00560277	0.0629447	C2
REACTOME_POTASSIUM_CHANNELS	10	98	10.2	0.00583246	0.0647261	C2
REACTOME_EXTRINSIC_PATHWAY_FOR_APOPTOSIS	3	13	23.08	0.00925399	0.0663081	C3
REACTOME_CHONDROITIN_SULFATE_BIOSYNTHESIS	4	21	19.05	0.00608558	0.0663746	C2
REACTOME_PLC_BETA_MEDIATED_EVENTS	6	43	13.95	0.00616634	0.0663746	C2
REACTOME_KERATAN_SULFATE_KERATIN_METABOLISM	5	30	16.67	0.00626943	0.0663746	C2
REACTOME_CELL_SURFACE_INTERACTIONS_AT_THE_VASCULAR_WALL	9	91	9.89	0.0063457	0.0663746	C2
REACTOME_L1CAM_INTERACTIONS	9	86	10.47	0.0063457	0.0663746	C2
REACTOME_GPCR_DOWNSTREAM_SIGNALING	46	805	5.71	0.00660967	0.06835	C2
KEGG_APOPTOSIS	8	88	9.09	0.0101702	0.0723035	C3
REACTOME_DAG_AND_IP3_SIGNALING	5	32	15.62	0.00723353	0.0739608	C2
REACTOME_HS_GAG_DEGRADATION	4	20	20	0.00736964	0.0745153	C2
HALLMARK_P53_PATHWAY	14	200	7	0.0105888	0.0746964	C3
REACTOME_HEMOSTASIS	16	466	3.43	0.00663074	0.0773586	C1
HALLMARK_UV_RESPONSE_UP	8	158	5.06	0.00692862	0.0798107	C1
REACTOME_PLATELET_ADHESION_TO_EXPOSED_COLLAGEN	3	12	25	0.00825899	0.0816922	C2
REACTOME_TRANSPORT_OF_ORGANIC_ANIONS	3	11	27.27	0.00825899	0.0816922	C2
REACTOME_INTERACTION_BETWEEN_L1_AND_ANKYRINS	4	23	17.39	0.00882009	0.0863041	C2
REACTOME_BIOLOGICAL_OXIDATIONS	12	139	8.63	0.00898869	0.0870182	C2
REACTOME_REGULATION_OF_INSULIN_SECRETION	9	93	9.68	0.009192	0.0880497	C2
REACTOME_POST_NMDA_RECEPTOR_ACTIVATION_EVENTS	5	33	15.15	0.0094626	0.0887728	C2
REACTOME_ION_TRANSPORT_BY_P_TYPE_ATPASES	5	34	14.71	0.0094626	0.0887728	C2
REACTOME_TRANSCRIPTION	9	210	4.29	0.00808153	0.0919274	C1
KEGG_PURINE_METABOLISM	13	159	8.18	0.010022	0.0930613	C2
HALLMARK_UV_RESPONSE_UP	13	158	8.23	0.0105397	0.095355	C2
REACTOME_CS_DS_DEGRADATION	3	12	25	0.0106881	0.095355	C2
REACTOME_SEROTONIN_RECEPTORS	3	12	25	0.0106881	0.095355	C2
REACTOME_HIGHLY_CALCIUM_PERMEABLE_POSTSYNAPTIC_NICOTINIC_ACETYLCHOLINE_RECEPTORS	3	13	23.08	0.0106881	0.095355	C2
REACTOME_HDL_MEDIATED_LIPID_TRANSPORT	3	15	20	0.01398	0.0978599	C3
REACTOME_METABOLISM_OF_CARBOHYDRATES	10	247	4.05	0.00880134	0.0988792	C1
HALLMARK_IL2_STAT5_SIGNALING	9	200	4.5	0.00916378	0.101696	C1
REACTOME_HIV_INFECTION	13	207	6.28	0.0153741	0.10667	C3
KEGG_VEGF_SIGNALING_PATHWAY	7	76	9.21	0.015473	0.10667	C3
REACTOME_SIGNALING_BY_RHO_GTPASES	9	113	7.96	0.0163806	0.112078	C3
KEGG_PHOSPHATIDYLINOSITOL_SIGNALING_SYSTEM	7	76	9.21	0.016547	0.112372	C3
REACTOME_IRON_UPTAKE_AND_TRANSPORT	5	36	13.89	0.0136265	0.119507	C2
HALLMARK_COMPLEMENT	15	200	7.5	0.013658	0.119507	C2
REACTOME_G_ALPHA_Z_SIGNALLING_EVENTS	5	44	11.36	0.0178704	0.12046	C3
HALLMARK_XENOBIOTIC_METABOLISM	15	200	7.5	0.0148504	0.127532	C2
REACTOME_SEMAPHORIN_INTERACTIONS	7	68	10.29	0.0148554	0.127532	C2
REACTOME_SYNTHESIS_OF_PIPS_AT_THE_PLASMA_MEMBRANE	4	31	12.9	0.0194568	0.128302	C3
REACTOME_SEMA4D_IN_SEMAPHORIN_SIGNALING	4	32	12.5	0.0194568	0.128302	C3
REACTOME_TRAF6_MEDIATED_IRF7_ACTIVATION	4	30	13.33	0.0194568	0.128302	C3
KEGG_PATHWAYS_IN_CANCER	19	328	5.79	0.0200276	0.131116	C3
REACTOME_DOWNSTREAM_SIGNALING_OF_ACTIVATED_FGFR	9	100	9	0.0156219	0.132859	C2
REACTOME_INHIBITION_OF_INSULIN_SECRETION_BY_ADRENALINE_NORADRENALINE	4	25	16	0.0164339	0.138471	C2
REACTOME_RECRUITMENT_OF_NUMA_TO_MITOTIC_CENTROSOMES	2	10	20	0.0127355	0.13963	C1
KEGG_HOMOLOGOUS_RECOMBINATION	3	28	10.71	0.0129021	0.139772	C1
REACTOME_NETRIN1_SIGNALING	5	41	12.2	0.016998	0.14191	C2
KEGG_PATHWAYS_IN_CANCER	12	328	3.66	0.0134526	0.144022	C1
REACTOME_INTEGRATION_OF_ENERGY_METABOLISM	10	120	8.33	0.0179792	0.148737	C2
KEGG_ENDOCYTOSIS	12	183	6.56	0.0231675	0.149785	C3
REACTOME_RIP_MEDIATED_NFKB_ACTIVATION_VIA_DAI	3	18	16.67	0.0232085	0.149785	C3
REACTOME_PHOSPHOLIPASE_C_MEDIATED_CASCADE	6	54	11.11	0.0186651	0.152808	C2
REACTOME_NGF_SIGNALLING_VIA_TRKA_FROM_THE_PLASMA_MEMBRANE	11	137	8.03	0.0188071	0.152808	C2
KEGG_PPAR_SIGNALING_PATHWAY	7	69	10.14	0.0200959	0.156774	C2
REACTOME_XENOBIOTICS	3	16	18.75	0.0202196	0.156774	C2
REACTOME_ACETYLCHOLINE_BINDING_AND_DOWNSTREAM_EVENTS	3	16	18.75	0.0202196	0.156774	C2
REACTOME_UNBLOCKING_OF_NMDA_RECEPTOR_GLUTAMATE_BINDING_AND_ACTIVATION	3	15	20	0.0202196	0.156774	C2
REACTOME_ION_CHANNEL_TRANSPORT	6	55	10.91	0.0203101	0.156774	C2
KEGG_TGF_BETA_SIGNALING_PATHWAY	8	86	9.3	0.0203289	0.156774	C2
KEGG_O_GLYCAN_BIOSYNTHESIS	4	30	13.33	0.0214131	0.160998	C2
REACTOME_TRAFFICKING_OF_AMPA_RECEPTORS	4	28	14.29	0.0214131	0.160998	C2
REACTOME_CREB_PHOSPHORYLATION_THROUGH_THE_ACTIVATION_OF_RAS	4	27	14.81	0.0214131	0.160998	C2
KEGG_LONG_TERM_DEPRESSION	7	70	10	0.0215843	0.160998	C2
REACTOME_TRANSCRIPTIONAL_REGULATION_OF_WHITE_ADIPOCYTE_DIFFERENTIATION	7	72	9.72	0.0231474	0.171253	C2
REACTOME_REGULATION_OF_INSULIN_LIKE_GROWTH_FACTOR_IGF_ACTIVITY_BY_INSULIN_LIKE_GROWTH_FACTOR_BINDING_PROTEINS_IGFBPS	3	16	18.75	0.0241602	0.174491	C2
REACTOME_INTRINSIC_PATHWAY	3	17	17.65	0.0241602	0.174491	C2
REACTOME_CHYLOMICRON_MEDIATED_LIPID_TRANSPORT	3	16	18.75	0.0241602	0.174491	C2
REACTOME_SIGNALING_BY_EGFR_IN_CANCER	9	109	8.26	0.0248633	0.178155	C2
KEGG_CARDIAC_MUSCLE_CONTRACTION	7	80	8.75	0.026504	0.186479	C2
HALLMARK_CHOLESTEROL_HOMEOSTASIS	7	74	9.46	0.026504	0.186479	C2
KEGG_HISTIDINE_METABOLISM	4	29	13.79	0.0272224	0.186479	C2
KEGG_LINOLEIC_ACID_METABOLISM	4	29	13.79	0.0272224	0.186479	C2
KEGG_THYROID_CANCER	4	29	13.79	0.0272224	0.186479	C2
REACTOME_NRAGE_SIGNALS_DEATH_THROUGH_JNK	5	43	11.63	0.0277158	0.186479	C2
REACTOME_REGULATION_OF_WATER_BALANCE_BY_RENAL_AQUAPORINS	5	44	11.36	0.0277158	0.186479	C2
KEGG_ENDOCYTOSIS	13	183	7.1	0.0280609	0.186479	C2
REACTOME_G_ALPHA_Q_SIGNALLING_EVENTS	13	184	7.07	0.0280609	0.186479	C2
REACTOME_ABCA_TRANSPORTERS_IN_LIPID_HOMEOSTASIS	3	18	16.67	0.0284842	0.186479	C2
REACTOME_PKA_MEDIATED_PHOSPHORYLATION_OF_CREB	3	18	16.67	0.0284842	0.186479	C2
REACTOME_RAS_ACTIVATION_UOPN_CA2_INFUX_THROUGH_NMDA_RECEPTOR	3	17	17.65	0.0284842	0.186479	C2
REACTOME_SIGNALING_BY_FGFR	9	112	8.04	0.0291639	0.189565	C2
REACTOME_G_ALPHA_Z_SIGNALLING_EVENTS	5	44	11.36	0.0302746	0.19192	C2
REACTOME_PEPTIDE_LIGAND_BINDING_RECEPTORS	13	188	6.91	0.0303387	0.19192	C2
REACTOME_GASTRIN_CREB_SIGNALLING_PATHWAY_VIA_PKC_AND_MAPK	14	205	6.83	0.0305806	0.19192	C2
HALLMARK_HYPOXIA	14	200	7	0.0305806	0.19192	C2
HALLMARK_ESTROGEN_RESPONSE_EARLY	14	200	7	0.0305806	0.19192	C2
REACTOME_G_BETA_GAMMA_SIGNALLING_THROUGH_PLC_BETA	3	20	15	0.0308044	0.197409	C3
