# Supplementary material for: Chemotherapy induces dynamic immune responses in breast cancers that impact treatment outcome
Source: Nat Commun. 2020 Dec 2;11:6175. doi: 10.1038/s41467-020-19933-0 (PMC7710739; doi:10.1038/s41467-020-19933-0)
Supplement: Supplementary file 5 — Supplementary Dataset 3 [file 41467_2020_19933_MOESM5_ESM.xlsx]

## Sheet: S3
Geneset name	Sample group	DE cluster	Geneset Enrichment -log10(p)	T1 vs. T2 -log10(p)	T1 vs. T3 log10(p)	T2 vs. T3 -log10(p)	Global DE cluster C1	Global DE cluster C2	Global DE cluster C3
HALLMARK_ALLOGRAFT_REJECTION	All	3	80.8189	1.34905	-1.70303	-2.47698	0	0	1
HALLMARK_ALLOGRAFT_REJECTION	TN	3	79.0669	3.84716	-2.43359	-4.88626	0	0	1
HALLMARK_ANDROGEN_RESPONSE	All	2	2.50874	1.31527	1.36566	0.385069	0	1	0
HALLMARK_ANDROGEN_RESPONSE	TN	2	2.81896	1.30451	0.01376	-0.513204	0	1	0
HALLMARK_ANGIOGENESIS	All	2	2.78828	2.24778	-0.52849	-1.20513	0	1	0
HALLMARK_ANGIOGENESIS	ER+	2	3.9249	0.933171	1.60734	0.187968	0	1	0
HALLMARK_ANGIOGENESIS	HER2+	2	2.92103	0.691418	-1.76954	-2.37367	0	1	0
HALLMARK_ANGIOGENESIS	TN	2	3.01073	1.15755	-1.77101	-0.437919	0	1	0
HALLMARK_APICAL_JUNCTION	All	2	3.42095	3.48111	-0.0935353	-1.11748	0	1	0
HALLMARK_APICAL_JUNCTION	TN	2	3.38169	1.75344	-0.827842	-0.691673	0	1	0
HALLMARK_APOPTOSIS	All	2	3.8462	4.59184	0.158308	-1.3428	0	1	1
HALLMARK_APOPTOSIS	All	3	2.58547	4.59184	0.158308	-1.3428	0	1	1
HALLMARK_APOPTOSIS	TN	3	4.20054	5.4254	-0.0802924	-2.22706	0	1	1
HALLMARK_COAGULATION	All	2	5.92325	5.32422	-0.434467	-2.84087	0	1	1
HALLMARK_COAGULATION	All	3	2.23211	5.32422	-0.434467	-2.84087	0	1	1
HALLMARK_COAGULATION	ER+	3	3.38167	1.02452	2.05437	-0.0242233	0	1	1
HALLMARK_COAGULATION	ER+	2	4.98379	1.02452	2.05437	-0.0242233	0	1	1
HALLMARK_COAGULATION	HER2+	2	4.18441	1.10821	-1.04562	-3.31212	0	1	1
HALLMARK_COAGULATION	HER2+	3	3.69578	1.10821	-1.04562	-3.31212	0	1	1
HALLMARK_COAGULATION	TN	2	8.1635	4.48374	-0.90505	-2.40437	0	1	1
HALLMARK_COMPLEMENT	All	3	20.5201	4.6216	-0.758674	-2.92487	0	0	1
HALLMARK_COMPLEMENT	HER2+	3	20.3781	0.299762	-1.01127	-1.56534	0	0	1
HALLMARK_COMPLEMENT	TN	3	16.7361	7.24327	-1.46682	-4.54744	0	0	1
HALLMARK_COMPLEMENT	TN	2	3.42339	7.24327	-1.46682	-4.54744	0	0	1
HALLMARK_E2F_TARGETS	All	1	14.2054	-7.60398	0.568739	3.26117	1	0	0
HALLMARK_E2F_TARGETS	ER+	1	11.3525	-2.42445	-1.1973	0.0130313	1	0	0
HALLMARK_E2F_TARGETS	HER2+	1	13.0459	-1.40241	1.16686	1.79548	1	0	0
HALLMARK_E2F_TARGETS	TN	1	14.2687	-6.13322	0.674448	2.27248	1	0	0
HALLMARK_EPITHELIAL_MESENCHYMAL_TRANSITION	All	2	20.5716	3.40777	-0.485538	-1.72651	0	1	0
HALLMARK_EPITHELIAL_MESENCHYMAL_TRANSITION	HER2+	2	19.5763	2.17671	-0.917798	-1.04693	0	1	0
HALLMARK_EPITHELIAL_MESENCHYMAL_TRANSITION	TN	2	22.2442	2.72151	-1.13284	-0.981963	0	1	0
HALLMARK_G2M_CHECKPOINT	All	1	21.4518	-6.67663	0.371981	3.02592	1	0	0
HALLMARK_G2M_CHECKPOINT	ER+	1	17.5631	-2.18899	-1.04059	0.0633282	1	0	0
HALLMARK_G2M_CHECKPOINT	HER2+	1	19.874	-1.45792	0.91154	2.42069	1	0	0
HALLMARK_G2M_CHECKPOINT	TN	1	21.5379	-5.77016	0.453046	2.22588	1	0	0
HALLMARK_GLYCOLYSIS	All	1	8.84315	-5.91669	1.18224	3.85889	1	0	0
HALLMARK_GLYCOLYSIS	ER+	1	7.6796	-1.30672	-0.440732	-0.0932918	1	0	0
HALLMARK_GLYCOLYSIS	TN	1	8.88794	-8.37214	1.53635	4.63146	1	0	0
HALLMARK_HYPOXIA	All	1	8.81482	-0.658112	1.82522	2.57939	1	0	0
HALLMARK_HYPOXIA	TN	1	8.85959	-1.36745	1.34384	2.16302	1	0	0
HALLMARK_IL2_STAT5_SIGNALING	All	3	13.6727	3.86915	-1.05678	-2.67401	0	1	1
HALLMARK_IL2_STAT5_SIGNALING	All	2	2.47056	3.86915	-1.05678	-2.67401	0	1	1
HALLMARK_IL2_STAT5_SIGNALING	HER2+	3	16.8111	0.075459	-1.60753	-0.809827	0	1	1
HALLMARK_IL2_STAT5_SIGNALING	TN	3	13.4805	6.48211	-1.57091	-3.4895	0	1	1
HALLMARK_IL2_STAT5_SIGNALING	TN	2	2.39792	6.48211	-1.57091	-3.4895	0	1	1
HALLMARK_IL6_JAK_STAT3_SIGNALING	All	3	13.2124	2.69842	-1.22512	-2.80927	0	0	1
HALLMARK_IL6_JAK_STAT3_SIGNALING	HER2+	3	13.1344	0.021919	-1.39177	-0.702083	0	0	1
HALLMARK_IL6_JAK_STAT3_SIGNALING	TN	3	12.529	6.2217	-1.18274	-3.57962	0	0	1
HALLMARK_INFLAMMATORY_RESPONSE	All	3	30.0996	2.61002	-0.823973	-2.37813	0	0	1
HALLMARK_INFLAMMATORY_RESPONSE	HER2+	3	29.9159	0.212732	-1.32593	-0.610705	0	0	1
HALLMARK_INFLAMMATORY_RESPONSE	TN	3	30.4977	5.63098	-1.33484	-3.89012	0	0	1
HALLMARK_INTERFERON_ALPHA_RESPONSE	All	3	40.3031	2.71838	-2.49759	-5.02201	0	0	1
HALLMARK_INTERFERON_ALPHA_RESPONSE	TN	3	40.2067	4.29462	-1.33242	-4.69656	0	0	1
HALLMARK_INTERFERON_GAMMA_RESPONSE	All	3	67.1206	2.33559	-1.89296	-3.84607	0	0	1
HALLMARK_INTERFERON_GAMMA_RESPONSE	HER2+	3	58.9102	0.126914	-1.42724	-0.906783	0	0	1
HALLMARK_INTERFERON_GAMMA_RESPONSE	TN	3	66.9873	4.66907	-1.55004	-4.64088	0	0	1
HALLMARK_KRAS_SIGNALING_DN	All	3	2.23784	0.676261	-1.8835	-3.01109	0	0	1
HALLMARK_KRAS_SIGNALING_UP	All	2	2.47056	3.66339	-0.673782	-2.05115	0	1	1
HALLMARK_KRAS_SIGNALING_UP	All	3	13.6727	3.66339	-0.673782	-2.05115	0	1	1
HALLMARK_KRAS_SIGNALING_UP	TN	3	11.9827	5.51112	-1.47515	-3.88722	0	1	1
HALLMARK_KRAS_SIGNALING_UP	TN	2	3.40246	5.51112	-1.47515	-3.88722	0	1	1
HALLMARK_MITOTIC_SPINDLE	All	1	5.99673	-0.754211	1.09431	1.79802	1	0	0
HALLMARK_MITOTIC_SPINDLE	TN	1	6.03063	-0.838805	0.451384	1.35093	1	0	0
HALLMARK_MTORC1_SIGNALING	All	1	4.33551	-6.23523	1.48166	4.02056	1	0	0
HALLMARK_MTORC1_SIGNALING	ER+	1	3.15042	-1.67623	-1.0877	0.115859	1	0	0
HALLMARK_MTORC1_SIGNALING	HER2+	1	3.84818	-0.848762	0.583465	2.10205	1	0	0
HALLMARK_MTORC1_SIGNALING	TN	1	4.36229	-6.69847	1.32189	3.14297	1	0	0
HALLMARK_MYOGENESIS	All	2	5.71755	3.85914	0.188396	-1.12702	0	1	0
HALLMARK_MYOGENESIS	ER+	2	4.4245	1.65742	0.904682	-0.137216	0	1	0
HALLMARK_MYOGENESIS	HER2+	2	4.8775	0.706664	-0.793824	-1.90938	0	1	0
HALLMARK_MYOGENESIS	TN	2	5.12664	1.34555	-0.129035	0.0737189	0	1	0
HALLMARK_PANCREAS_BETA_CELLS	All	2	2.58071	2.17075	-1.11275	-2.92303	0	1	0
HALLMARK_PANCREAS_BETA_CELLS	ER+	2	2.7647	0.869843	-0.38828	-2.06955	0	1	0
HALLMARK_SPERMATOGENESIS	All	1	3.87423	-6.21276	-0.0112578	1.97253	1	0	0
HALLMARK_SPERMATOGENESIS	ER+	1	2.92141	-1.94107	-2.17089	-0.466268	1	0	0
HALLMARK_SPERMATOGENESIS	HER2+	1	3.48441	-1.38579	1.15355	0.32373	1	0	0
HALLMARK_SPERMATOGENESIS	TN	1	3.89559	-5.41636	1.13229	3.18195	1	0	0
HALLMARK_TNFA_SIGNALING_VIA_NFKB	All	3	7.25576	2.32728	0.496479	-0.0852347	0	0	1
HALLMARK_TNFA_SIGNALING_VIA_NFKB	ER+	3	6.37525	0.209129	1.08595	1.67416	0	0	1
HALLMARK_TNFA_SIGNALING_VIA_NFKB	TN	3	6.05328	4.212	0.0566216	-0.589371	0	0	1
HALLMARK_UV_RESPONSE_DN	All	2	3.11759	5.30602	0.42003	-0.653433	0	1	0
HALLMARK_UV_RESPONSE_DN	ER+	2	3.46834	1.57075	2.23996	0.462681	0	1	0
HALLMARK_UV_RESPONSE_DN	TN	2	4.16557	3.55136	-0.556607	-0.681954	0	1	0
KEGG_ABC_TRANSPORTERS	All	2	4.09185	7.71361	0.129852	-1.53318	0	1	0
KEGG_ABC_TRANSPORTERS	TN	2	3.47207	6.91706	0.385918	-0.999189	0	1	0
KEGG_ACUTE_MYELOID_LEUKEMIA	All	3	2.57964	3.0142	0.804435	-0.753635	0	0	1
KEGG_ACUTE_MYELOID_LEUKEMIA	TN	3	2.39149	5.3218	0.0879594	-1.41016	0	0	1
KEGG_ALDOSTERONE_REGULATED_SODIUM_REABSORPTION	All	3	2.61503	2.05956	0.355717	-0.264077	0	0	1
KEGG_ALDOSTERONE_REGULATED_SODIUM_REABSORPTION	TN	3	3.18192	2.97639	0.315483	-0.364446	0	0	1
KEGG_ALLOGRAFT_REJECTION	All	3	36.9979	1.70668	-2.06401	-3.3527	0	0	1
KEGG_ALLOGRAFT_REJECTION	TN	3	36.0016	3.57873	-2.39739	-5.10994	0	0	1
KEGG_ANTIGEN_PROCESSING_AND_PRESENTATION	All	3	32.4884	0.935693	-1.76428	-2.81821	0	0	1
KEGG_ANTIGEN_PROCESSING_AND_PRESENTATION	TN	3	31.2553	3.32405	-2.09041	-5.11363	0	0	1
KEGG_APOPTOSIS	ER+	3	2.2353	1.09598	1.42047	0.502657	0	0	0
KEGG_APOPTOSIS	TN	3	2.44411	7.18741	-0.497392	-2.66738	0	0	0
KEGG_ASTHMA	All	3	16.4282	1.9308	-2.41177	-3.23025	0	0	1
KEGG_ASTHMA	TN	3	15.8919	4.21071	-2.78607	-5.25971	0	0	1
KEGG_AUTOIMMUNE_THYROID_DISEASE	All	3	26.4214	1.46863	-2.19487	-3.74695	0	0	1
KEGG_AUTOIMMUNE_THYROID_DISEASE	TN	3	25.5151	3.15993	-2.05272	-5.27217	0	0	1
KEGG_B_CELL_RECEPTOR_SIGNALING_PATHWAY	All	3	8.70264	2.61748	-0.731246	-2.18054	0	0	1
KEGG_B_CELL_RECEPTOR_SIGNALING_PATHWAY	TN	3	9.12658	6.27672	-1.51837	-3.41497	0	0	1
KEGG_CALCIUM_SIGNALING_PATHWAY	All	2	2.91483	4.5577	-0.447026	-2.56	0	1	0
KEGG_CALCIUM_SIGNALING_PATHWAY	ER+	2	2.74886	2.58295	1.75543	-0.098066	0	1	0
KEGG_CALCIUM_SIGNALING_PATHWAY	HER2+	3	2.20308	0.0469314	-1.05597	-1.57467	0	1	0
KEGG_CALCIUM_SIGNALING_PATHWAY	TN	2	2.81089	5.02925	-0.67754	-1.81852	0	1	0
KEGG_CELL_ADHESION_MOLECULES_CAMS	All	3	29.2288	2.84323	-2.78089	-5.1611	0	0	1
KEGG_CELL_ADHESION_MOLECULES_CAMS	HER2+	3	31.4191	0.131808	-1.59444	-0.523281	0	0	1
KEGG_CELL_ADHESION_MOLECULES_CAMS	TN	3	29.0043	4.13686	-3.92833	-7.4634	0	0	1
KEGG_CELL_CYCLE	All	1	8.11705	-5.32596	1.09474	3.14411	1	0	0
KEGG_CELL_CYCLE	ER+	1	6.49691	-2.12281	-0.555945	0.208325	1	0	0
KEGG_CELL_CYCLE	HER2+	1	7.45935	-1.12806	0.582873	1.30365	1	0	0
KEGG_CELL_CYCLE	TN	1	8.15292	-4.84505	1.07722	2.03319	1	0	0
KEGG_CHEMOKINE_SIGNALING_PATHWAY	All	3	23.3117	3.24642	-0.961966	-2.89702	0	0	1
KEGG_CHEMOKINE_SIGNALING_PATHWAY	TN	3	21.9856	5.81694	-2.29004	-4.41246	0	0	1
KEGG_COMPLEMENT_AND_COAGULATION_CASCADES	All	3	3.4125	4.29281	-0.979347	-3.06277	0	1	1
KEGG_COMPLEMENT_AND_COAGULATION_CASCADES	All	2	5.29028	4.29281	-0.979347	-3.06277	0	1	1
KEGG_COMPLEMENT_AND_COAGULATION_CASCADES	HER2+	3	4.08997	0.532403	-1.60748	-1.85791	0	1	1
KEGG_COMPLEMENT_AND_COAGULATION_CASCADES	HER2+	2	3.84957	0.532403	-1.60748	-1.85791	0	1	1
KEGG_COMPLEMENT_AND_COAGULATION_CASCADES	TN	2	8.71228	5.03629	-0.812182	-2.77784	0	1	1
KEGG_CYTOKINE_CYTOKINE_RECEPTOR_INTERACTION	All	3	43.8188	2.52056	-2.13953	-3.95578	0	1	1
KEGG_CYTOKINE_CYTOKINE_RECEPTOR_INTERACTION	All	2	2.76043	2.52056	-2.13953	-3.95578	0	1	1
KEGG_CYTOKINE_CYTOKINE_RECEPTOR_INTERACTION	TN	3	43.625	5.11431	-2.29484	-5.01426	0	1	1
KEGG_CYTOSOLIC_DNA_SENSING_PATHWAY	All	3	3.37385	1.08887	-0.731255	-2.41703	0	0	1
KEGG_CYTOSOLIC_DNA_SENSING_PATHWAY	TN	3	3.87676	3.1818	-0.772872	-2.70784	0	0	1
KEGG_ECM_RECEPTOR_INTERACTION	All	2	3.05491	3.5083	-0.770866	-1.64266	0	1	0
KEGG_ECM_RECEPTOR_INTERACTION	TN	2	4.13522	1.77061	-1.50657	-0.619794	0	1	0
KEGG_FC_EPSILON_RI_SIGNALING_PATHWAY	All	3	6.54821	3.88245	-0.255727	-1.79106	0	0	1
KEGG_FC_EPSILON_RI_SIGNALING_PATHWAY	HER2+	3	6.50152	-0.138461	-1.849	-0.372995	0	0	1
KEGG_FC_EPSILON_RI_SIGNALING_PATHWAY	TN	3	5.37101	6.72805	-0.981431	-3.40595	0	0	1
KEGG_FC_GAMMA_R_MEDIATED_PHAGOCYTOSIS	All	3	6.23072	3.20175	-0.389591	-1.90663	0	0	1
KEGG_FC_GAMMA_R_MEDIATED_PHAGOCYTOSIS	HER2+	3	5.44532	-0.0694874	-1.3328	-0.461145	0	0	1
KEGG_FC_GAMMA_R_MEDIATED_PHAGOCYTOSIS	TN	3	5.80631	4.6853	-1.34171	-3.0413	0	0	1
KEGG_FOCAL_ADHESION	ER+	2	3.32813	1.44677	1.16981	0.0636751	0	0	0
KEGG_FOCAL_ADHESION	TN	2	3.40246	2.33253	-0.823071	-0.662004	0	0	0
KEGG_GRAFT_VERSUS_HOST_DISEASE	All	3	39.8293	1.79932	-1.78218	-3.06207	0	0	1
KEGG_GRAFT_VERSUS_HOST_DISEASE	TN	3	38.7629	3.80865	-2.13283	-4.84224	0	0	1
KEGG_HEMATOPOIETIC_CELL_LINEAGE	All	3	23.8647	2.75186	-1.75168	-3.18622	0	0	1
KEGG_HEMATOPOIETIC_CELL_LINEAGE	TN	3	24.0788	6.13771	-2.06173	-4.54653	0	0	1
KEGG_INTESTINAL_IMMUNE_NETWORK_FOR_IGA_PRODUCTION	All	3	29.4293	1.86032	-2.11463	-3.31231	0	0	1
KEGG_INTESTINAL_IMMUNE_NETWORK_FOR_IGA_PRODUCTION	TN	3	26.8709	4.10669	-2.57809	-5.02597	0	0	1
KEGG_JAK_STAT_SIGNALING_PATHWAY	All	3	14.6717	4.80631	-0.487613	-3.10021	0	0	1
KEGG_JAK_STAT_SIGNALING_PATHWAY	HER2+	3	13.7022	0.0264852	-1.02602	-1.30749	0	0	1
KEGG_JAK_STAT_SIGNALING_PATHWAY	TN	3	14.628	7.89139	-0.532967	-3.45152	0	0	1
KEGG_LEISHMANIA_INFECTION	All	3	22.7612	2.40644	-1.00293	-2.21992	0	0	1
KEGG_LEISHMANIA_INFECTION	TN	3	20.5854	5.52918	-1.74706	-4.39882	0	0	1
KEGG_LEUKOCYTE_TRANSENDOTHELIAL_MIGRATION	All	3	5.85304	3.55883	-0.731504	-2.96993	0	0	1
KEGG_LEUKOCYTE_TRANSENDOTHELIAL_MIGRATION	ER+	3	6.83618	1.18725	1.38452	0.357079	0	0	1
KEGG_LEUKOCYTE_TRANSENDOTHELIAL_MIGRATION	HER2+	3	5.80285	-0.150207	-1.89038	-1.08768	0	0	1
KEGG_LEUKOCYTE_TRANSENDOTHELIAL_MIGRATION	TN	3	6.08975	4.84341	-1.98963	-4.29641	0	0	1
KEGG_LYSOSOME	All	3	2.64479	8.52638	0.26036	-1.59433	0	0	1
KEGG_LYSOSOME	TN	3	2.87428	7.48515	-0.383293	-3.06847	0	0	1
KEGG_MELANOGENESIS	All	2	2.50874	2.07531	-0.390509	-1.07283	0	1	0
KEGG_MELANOGENESIS	TN	2	2.81896	1.45571	-1.26917	-1.47387	0	1	0
KEGG_NATURAL_KILLER_CELL_MEDIATED_CYTOTOXICITY	All	3	31.5822	2.93301	-1.46945	-3.38302	0	0	1
KEGG_NATURAL_KILLER_CELL_MEDIATED_CYTOTOXICITY	TN	3	30.1519	7.54058	-2.38631	-5.95013	0	0	1
KEGG_NEUROACTIVE_LIGAND_RECEPTOR_INTERACTION	All	2	4.98617	1.45698	-3.2865	-4.28146	0	1	1
KEGG_NEUROACTIVE_LIGAND_RECEPTOR_INTERACTION	All	3	3.15063	1.45698	-3.2865	-4.28146	0	1	1
KEGG_NEUROACTIVE_LIGAND_RECEPTOR_INTERACTION	HER2+	3	3.10319	0.0558031	-1.75325	-1.97046	0	1	1
KEGG_NEUROACTIVE_LIGAND_RECEPTOR_INTERACTION	HER2+	2	4.8712	0.0558031	-1.75325	-1.97046	0	1	1
KEGG_NEUROACTIVE_LIGAND_RECEPTOR_INTERACTION	TN	3	4.81751	2.7936	-1.14936	-2.31421	0	1	1
KEGG_NEUROACTIVE_LIGAND_RECEPTOR_INTERACTION	TN	2	3.09231	2.7936	-1.14936	-2.31421	0	1	1
KEGG_NOD_LIKE_RECEPTOR_SIGNALING_PATHWAY	All	3	5.28012	1.92166	0.148798	-0.5626	0	0	1
KEGG_NOD_LIKE_RECEPTOR_SIGNALING_PATHWAY	ER+	3	3.14435	0.0385364	1.4176	1.13883	0	0	1
KEGG_NOD_LIKE_RECEPTOR_SIGNALING_PATHWAY	TN	3	4.19016	4.77	-0.753705	-2.7436	0	0	1
KEGG_O_GLYCAN_BIOSYNTHESIS	TN	2	2.60322	1.47033	-0.877272	-0.743143	0	0	0
KEGG_OOCYTE_MEIOSIS	All	1	5.37168	-2.7079	1.39994	2.64011	1	0	0
KEGG_OOCYTE_MEIOSIS	HER2+	1	4.90539	-1.44766	0.502257	2.38189	1	0	0
KEGG_OOCYTE_MEIOSIS	TN	1	5.39714	-2.89817	1.654	2.12378	1	0	0
KEGG_PATHWAYS_IN_CANCER	All	2	2.59988	3.07098	0.0986205	-0.940839	1	1	0
KEGG_PATHWAYS_IN_CANCER	All	1	2.77697	3.07098	0.0986205	-0.940839	1	1	0
KEGG_PATHWAYS_IN_CANCER	TN	1	2.80062	3.09865	-0.445268	-0.887381	1	1	0
KEGG_PATHWAYS_IN_CANCER	TN	2	3.13292	3.09865	-0.445268	-0.887381	1	1	0
KEGG_PRIMARY_IMMUNODEFICIENCY	All	3	22.0187	1.54548	-2.13672	-2.86143	0	0	1
KEGG_PRIMARY_IMMUNODEFICIENCY	TN	3	21.3112	4.15809	-2.45775	-5.09124	0	0	1
KEGG_PRION_DISEASES	All	3	2.25616	2.8321	0.117152	-0.376813	0	0	1
KEGG_PRION_DISEASES	TN	2	3.06801	3.06064	-0.10113	-1.17364	0	0	1
KEGG_PROGESTERONE_MEDIATED_OOCYTE_MATURATION	All	1	4.10943	-0.620969	1.52833	1.7053	1	0	0
KEGG_PROGESTERONE_MEDIATED_OOCYTE_MATURATION	HER2+	1	3.76051	-0.724753	0.178077	1.51892	1	0	0
KEGG_RENIN_ANGIOTENSIN_SYSTEM	All	2	4.40883	7.81974	0.0446992	-2.5394	0	1	0
KEGG_RENIN_ANGIOTENSIN_SYSTEM	HER2+	2	4.55261	1.69687	-0.129548	-1.3018	0	1	0
KEGG_RENIN_ANGIOTENSIN_SYSTEM	TN	2	4.64929	5.37505	-0.0507175	-1.70903	0	1	0
KEGG_RIG_I_LIKE_RECEPTOR_SIGNALING_PATHWAY	All	3	3.27136	2.62699	-0.617795	-2.59488	0	0	1
KEGG_RIG_I_LIKE_RECEPTOR_SIGNALING_PATHWAY	TN	3	3.68304	4.34627	-0.761012	-3.05764	0	0	1
KEGG_SYSTEMIC_LUPUS_ERYTHEMATOSUS	All	3	14.9625	-0.405633	-1.66462	-2.33602	0	0	1
KEGG_SYSTEMIC_LUPUS_ERYTHEMATOSUS	ER+	3	16.421	-2.32376	-0.948003	-0.227752	0	0	1
KEGG_SYSTEMIC_LUPUS_ERYTHEMATOSUS	TN	3	13.2192	0.0463606	-1.08031	-3.8796	0	0	1
KEGG_T_CELL_RECEPTOR_SIGNALING_PATHWAY	All	3	20.2558	2.80938	-0.740305	-2.41694	0	0	1
KEGG_T_CELL_RECEPTOR_SIGNALING_PATHWAY	TN	3	18.2224	6.93197	-2.04412	-4.84268	0	0	1
KEGG_TOLL_LIKE_RECEPTOR_SIGNALING_PATHWAY	All	3	9.03786	2.3329	-0.365043	-1.55439	0	0	1
KEGG_TOLL_LIKE_RECEPTOR_SIGNALING_PATHWAY	TN	3	9.30285	4.98513	-0.882937	-3.01549	0	0	1
KEGG_TYPE_I_DIABETES_MELLITUS	All	3	31.5649	1.58901	-2.10653	-3.34041	0	0	1
KEGG_TYPE_I_DIABETES_MELLITUS	HER2+	3	31.4565	0.181254	-1.44366	-0.304118	0	0	1
KEGG_TYPE_I_DIABETES_MELLITUS	TN	3	30.6119	3.50102	-2.18992	-4.94901	0	0	1
KEGG_VEGF_SIGNALING_PATHWAY	All	3	2.48302	1.88251	0.182554	-0.610335	0	0	1
KEGG_VEGF_SIGNALING_PATHWAY	ER+	3	2.60195	1.65488	1.28229	0.589564	0	0	1
KEGG_VEGF_SIGNALING_PATHWAY	TN	3	2.2789	4.66105	-0.255487	-1.53203	0	0	1
KEGG_VIRAL_MYOCARDITIS	All	3	20.5813	2.69894	-2.01207	-3.65628	0	0	1
KEGG_VIRAL_MYOCARDITIS	TN	3	18.5082	5.02407	-2.52693	-4.61661	0	0	1
REACTOME_ABC_FAMILY_PROTEINS_MEDIATED_TRANSPORT	All	2	2.96345	6.28338	-0.139829	-1.78308	0	1	0
REACTOME_ACTIVATION_OF_ATR_IN_RESPONSE_TO_REPLICATION_STRESS	All	1	3.70356	-8.44898	0.741649	3.60833	1	0	0
REACTOME_ACTIVATION_OF_ATR_IN_RESPONSE_TO_REPLICATION_STRESS	ER+	1	3.10119	-2.72588	-0.873708	0.18165	1	0	0
REACTOME_ACTIVATION_OF_ATR_IN_RESPONSE_TO_REPLICATION_STRESS	HER2+	1	3.46037	-1.34887	0.99669	1.63679	1	0	0
REACTOME_ACTIVATION_OF_ATR_IN_RESPONSE_TO_REPLICATION_STRESS	TN	1	3.71678	-6.47191	0.871201	2.24032	1	0	0
REACTOME_ACTIVATION_OF_IRF3_IRF7_MEDIATED_BY_TBK1_IKK_EPSILON	TN	3	3.04861	3.58279	-1.47479	-3.48857	0	0	0
REACTOME_ACTIVATION_OF_NMDA_RECEPTOR_UPON_GLUTAMATE_BINDING_AND_POSTSYNAPTIC_EVENTS	All	2	2.73382	5.19034	0.406848	-0.794965	0	1	0
REACTOME_ACTIVATION_OF_NMDA_RECEPTOR_UPON_GLUTAMATE_BINDING_AND_POSTSYNAPTIC_EVENTS	TN	2	2.95533	3.8163	-0.380003	-1.01655	0	1	0
REACTOME_ACTIVATION_OF_THE_PRE_REPLICATIVE_COMPLEX	All	1	2.71184	-7.7791	0.713181	3.5887	1	0	0
REACTOME_ACTIVATION_OF_THE_PRE_REPLICATIVE_COMPLEX	TN	1	2.72168	-6.04892	1.03302	2.388	1	0	0
REACTOME_ADAPTIVE_IMMUNE_SYSTEM	All	3	46.3161	1.71842	-0.195282	-1.12695	0	0	1
REACTOME_ADAPTIVE_IMMUNE_SYSTEM	TN	3	41.5811	4.09473	-0.856263	-3.61413	0	0	1
REACTOME_ANTIGEN_ACTIVATES_B_CELL_RECEPTOR_LEADING_TO_GENERATION_OF_SECOND_MESSENGERS	All	3	5.49719	2.86728	-0.932384	-2.65115	0	0	1
REACTOME_ANTIGEN_ACTIVATES_B_CELL_RECEPTOR_LEADING_TO_GENERATION_OF_SECOND_MESSENGERS	TN	3	4.24408	5.64671	-1.36596	-3.27998	0	0	1
REACTOME_ANTIGEN_PRESENTATION_FOLDING_ASSEMBLY_AND_PEPTIDE_LOADING_OF_CLASS_I_MHC	All	3	5.65166	1.28563	-1.3479	-2.21183	0	0	1
REACTOME_ANTIGEN_PRESENTATION_FOLDING_ASSEMBLY_AND_PEPTIDE_LOADING_OF_CLASS_I_MHC	TN	3	5.42574	1.46955	-1.67334	-3.17309	0	0	1
REACTOME_ANTIGEN_PROCESSING_CROSS_PRESENTATION	TN	3	5.06315	-0.480222	0.199302	-1.53461	0	0	0
REACTOME_APC_C_CDC20_MEDIATED_DEGRADATION_OF_CYCLIN_B	All	1	4.78889	-2.95413	1.80017	2.99511	1	0	0
REACTOME_APC_C_CDC20_MEDIATED_DEGRADATION_OF_CYCLIN_B	ER+	1	4.16617	-1.3046	-0.534784	0.0455693	1	0	0
REACTOME_APC_C_CDC20_MEDIATED_DEGRADATION_OF_CYCLIN_B	TN	1	4.80247	-2.97713	1.81716	2.55229	1	0	0
REACTOME_APC_C_CDC20_MEDIATED_DEGRADATION_OF_MITOTIC_PROTEINS	All	1	2.67634	-3.45529	0.947771	1.77192	1	0	0
REACTOME_APC_C_CDC20_MEDIATED_DEGRADATION_OF_MITOTIC_PROTEINS	TN	1	2.68889	-3.08266	1.04522	1.48927	1	0	0
REACTOME_APC_CDC20_MEDIATED_DEGRADATION_OF_NEK2A	All	1	3.17261	-4.3792	1.32441	3.18973	1	0	0
REACTOME_APC_CDC20_MEDIATED_DEGRADATION_OF_NEK2A	ER+	1	2.71351	-1.42472	-0.923402	-0.0412769	1	0	0
REACTOME_APC_CDC20_MEDIATED_DEGRADATION_OF_NEK2A	HER2+	1	2.98767	-0.0257704	0.774082	1.44497	1	0	0
REACTOME_APC_CDC20_MEDIATED_DEGRADATION_OF_NEK2A	TN	1	3.18265	-3.75914	1.39836	2.48903	1	0	0
REACTOME_AXON_GUIDANCE	All	2	2.62443	3.38447	0.013423	-0.810348	0	1	0
REACTOME_BINDING_AND_ENTRY_OF_HIV_VIRION	All	3	2.20391	1.81666	-1.50627	-2.23737	0	0	1
REACTOME_CA_DEPENDENT_EVENTS	TN	2	2.48651	5.50588	-0.71203	-1.5091	0	0	0
REACTOME_CD28_CO_STIMULATION	All	3	4.25913	4.43543	0.377606	-1.55427	0	0	1
REACTOME_CD28_CO_STIMULATION	ER+	3	4.38248	0.619894	1.69722	0.367839	0	0	1
REACTOME_CD28_CO_STIMULATION	TN	3	3.15423	7.76816	-0.0629369	-3.70385	0	0	1
REACTOME_CD28_DEPENDENT_PI3K_AKT_SIGNALING	All	3	3.29337	3.65657	0.415049	-1.25667	0	0	1
REACTOME_CD28_DEPENDENT_PI3K_AKT_SIGNALING	TN	3	2.22464	6.83196	-0.100729	-4.36833	0	0	1
REACTOME_CD28_DEPENDENT_VAV1_PATHWAY	All	3	6.29068	4.03926	-0.930223	-2.95952	0	0	1
REACTOME_CD28_DEPENDENT_VAV1_PATHWAY	TN	3	4.65274	7.42278	-1.40161	-4.21262	0	0	1
REACTOME_CELL_CYCLE	All	1	20.3805	-7.03722	0.797152	3.15358	1	0	0
REACTOME_CELL_CYCLE	ER+	1	16.6327	-2.19758	-0.97169	0.0345804	1	0	0
REACTOME_CELL_CYCLE	HER2+	1	18.4828	-1.119	0.965848	1.60923	1	0	0
REACTOME_CELL_CYCLE	TN	1	20.4845	-5.80275	1.22363	2.38713	1	0	0
REACTOME_CELL_CYCLE_CHECKPOINTS	All	1	7.49507	-5.81364	1.10687	2.80866	1	0	0
REACTOME_CELL_CYCLE_CHECKPOINTS	ER+	1	6.02112	-1.40461	-0.671038	0.00176695	1	0	0
REACTOME_CELL_CYCLE_CHECKPOINTS	HER2+	1	6.89702	-0.705363	1.00535	2.14997	1	0	0
REACTOME_CELL_CYCLE_CHECKPOINTS	TN	1	7.52768	-4.7557	1.12773	2.04401	1	0	0
REACTOME_CELL_CYCLE_MITOTIC	All	1	20.2067	-6.54725	1.02906	3.30733	1	0	0
REACTOME_CELL_CYCLE_MITOTIC	ER+	1	15.9576	-2.11503	-0.75349	0.0776498	1	0	0
REACTOME_CELL_CYCLE_MITOTIC	HER2+	1	18.4751	-1.27335	0.989945	1.92381	1	0	0
REACTOME_CELL_CYCLE_MITOTIC	TN	1	20.3015	-5.29356	1.25508	2.39992	1	0	0
REACTOME_CELL_SURFACE_INTERACTIONS_AT_THE_VASCULAR_WALL	All	3	6.208	3.81875	-1.16473	-2.80181	0	1	1
REACTOME_CELL_SURFACE_INTERACTIONS_AT_THE_VASCULAR_WALL	All	2	3.02055	3.81875	-1.16473	-2.80181	0	1	1
REACTOME_CELL_SURFACE_INTERACTIONS_AT_THE_VASCULAR_WALL	TN	2	4.09424	4.42478	-1.99718	-3.33855	0	1	1
REACTOME_CELL_SURFACE_INTERACTIONS_AT_THE_VASCULAR_WALL	TN	3	5.0676	4.42478	-1.99718	-3.33855	0	1	1
REACTOME_CGMP_EFFECTS	All	2	3.01243	6.98901	-0.398531	-2.93253	0	1	0
REACTOME_CGMP_EFFECTS	ER+	2	3.17041	1.67602	1.13855	0.0705094	0	1	0
REACTOME_CGMP_EFFECTS	HER2+	2	3.12458	2.05657	-0.734321	-0.929601	0	1	0
REACTOME_CGMP_EFFECTS	TN	2	3.20009	6.38689	-0.719695	-2.38528	0	1	0
REACTOME_CHEMOKINE_RECEPTORS_BIND_CHEMOKINES	All	3	18.0192	1.30777	-1.31204	-2.56225	0	0	1
REACTOME_CHEMOKINE_RECEPTORS_BIND_CHEMOKINES	TN	3	16.0468	2.52841	-2.68071	-4.20213	0	0	1
REACTOME_CLASS_A1_RHODOPSIN_LIKE_RECEPTORS	All	2	3.53863	1.50305	-3.35917	-3.82494	0	1	1
REACTOME_CLASS_A1_RHODOPSIN_LIKE_RECEPTORS	All	3	17.137	1.50305	-3.35917	-3.82494	0	1	1
REACTOME_CLASS_A1_RHODOPSIN_LIKE_RECEPTORS	HER2+	3	16.9906	0.278968	-1.6816	-1.58402	0	1	1
REACTOME_CLASS_A1_RHODOPSIN_LIKE_RECEPTORS	HER2+	2	3.43153	0.278968	-1.6816	-1.58402	0	1	1
REACTOME_CLASS_A1_RHODOPSIN_LIKE_RECEPTORS	TN	2	4.6746	2.49811	-2.74601	-4.0404	0	1	1
REACTOME_CLASS_A1_RHODOPSIN_LIKE_RECEPTORS	TN	3	15.1537	2.49811	-2.74601	-4.0404	0	1	1
REACTOME_COLLAGEN_FORMATION	All	2	4.25148	3.86226	-0.799353	-1.46555	0	1	0
REACTOME_COLLAGEN_FORMATION	HER2+	2	4.46327	1.39506	-0.795205	-2.17022	0	1	0
REACTOME_COLLAGEN_FORMATION	TN	2	4.60645	1.76986	-1.20113	-0.403616	0	1	0
REACTOME_COMMON_PATHWAY	TN	2	2.52235	2.87062	-0.409108	-0.393338	0	0	0
REACTOME_COMPLEMENT_CASCADE	All	3	3.49993	3.89579	-1.03235	-3.14241	0	1	1
REACTOME_COMPLEMENT_CASCADE	All	2	3.22968	3.89579	-1.03235	-3.14241	0	1	1
REACTOME_COMPLEMENT_CASCADE	TN	3	2.47484	5.85139	-1.11868	-3.86373	0	1	1
REACTOME_COMPLEMENT_CASCADE	TN	2	4.5256	5.85139	-1.11868	-3.86373	0	1	1
REACTOME_COSTIMULATION_BY_THE_CD28_FAMILY	All	3	20.704	3.60387	-0.86873	-3.03439	0	0	1
REACTOME_COSTIMULATION_BY_THE_CD28_FAMILY	TN	3	18.611	6.82586	-1.58356	-5.43367	0	0	1
REACTOME_CREATION_OF_C4_AND_C2_ACTIVATORS	All	3	2.75074	1.92086	-1.49081	-2.54817	0	0	1
REACTOME_CREATION_OF_C4_AND_C2_ACTIVATORS	TN	3	2.65274	4.31854	-1.36461	-3.34387	0	0	1
REACTOME_CTLA4_INHIBITORY_SIGNALING	All	3	3.29337	3.14262	0.0403961	-1.40214	0	0	1
REACTOME_CTLA4_INHIBITORY_SIGNALING	ER+	3	3.38246	0.537435	1.54719	0.122884	0	0	1
REACTOME_CTLA4_INHIBITORY_SIGNALING	TN	3	2.22464	4.81428	-0.493946	-2.95726	0	0	1
REACTOME_CYCLIN_A_B1_ASSOCIATED_EVENTS_DURING_G2_M_TRANSITION	All	1	8.84017	-7.96205	0.656951	3.25637	1	0	0
REACTOME_CYCLIN_A_B1_ASSOCIATED_EVENTS_DURING_G2_M_TRANSITION	ER+	1	7.88635	-2.19355	-1.15663	-0.0596947	1	0	0
REACTOME_CYCLIN_A_B1_ASSOCIATED_EVENTS_DURING_G2_M_TRANSITION	HER2+	1	8.45712	-1.06296	1.01091	2.07643	1	0	0
REACTOME_CYCLIN_A_B1_ASSOCIATED_EVENTS_DURING_G2_M_TRANSITION	TN	1	8.86092	-7.18481	1.15274	2.76039	1	0	0
REACTOME_CYTOKINE_SIGNALING_IN_IMMUNE_SYSTEM	All	3	31.4064	2.57424	-1.06796	-2.85382	0	0	1
REACTOME_CYTOKINE_SIGNALING_IN_IMMUNE_SYSTEM	HER2+	3	28.3842	0.0663438	-0.504102	-1.39703	0	0	1
REACTOME_CYTOKINE_SIGNALING_IN_IMMUNE_SYSTEM	TN	3	28.6625	5.82287	-1.00926	-3.75637	0	0	1
REACTOME_DEGRADATION_OF_THE_EXTRACELLULAR_MATRIX	All	2	5.4566	2.79561	-1.45335	-2.72215	0	1	0
REACTOME_DEGRADATION_OF_THE_EXTRACELLULAR_MATRIX	HER2+	2	4.5053	1.58298	-1.2577	-1.23007	0	1	0
REACTOME_DEGRADATION_OF_THE_EXTRACELLULAR_MATRIX	TN	2	7.03672	3.33603	-1.20767	-1.51453	0	1	0
REACTOME_DEPOSITION_OF_NEW_CENPA_CONTAINING_NUCLEOSOMES_AT_THE_CENTROMERE	All	1	2.80484	-6.79067	-0.108522	1.32264	1	0	0
REACTOME_DEPOSITION_OF_NEW_CENPA_CONTAINING_NUCLEOSOMES_AT_THE_CENTROMERE	TN	1	2.8175	-5.7773	0.405528	1.75148	1	0	0
REACTOME_DEVELOPMENTAL_BIOLOGY	All	2	3.29549	3.45903	0.335006	-0.638052	0	1	0
REACTOME_DEVELOPMENTAL_BIOLOGY	ER+	2	3.42854	1.74503	1.27421	0.0715132	0	1	0
REACTOME_DEVELOPMENTAL_BIOLOGY	TN	2	3.11375	2.07509	-0.203306	-0.204046	0	1	0
REACTOME_DNA_REPLICATION	All	1	13.546	-7.0728	0.70417	2.97963	1	0	0
REACTOME_DNA_REPLICATION	ER+	1	10.8453	-2.02016	-0.866818	0.0141961	1	0	0
REACTOME_DNA_REPLICATION	HER2+	1	12.4488	-1.2405	1.07309	2.12806	1	0	0
REACTOME_DNA_REPLICATION	TN	1	13.6059	-5.29397	0.850372	2.10319	1	0	0
REACTOME_DNA_STRAND_ELONGATION	All	1	2.71184	-6.91473	0.834841	3.28925	1	0	0
REACTOME_DNA_STRAND_ELONGATION	TN	1	2.72168	-5.66072	1.19814	2.57297	1	0	0
REACTOME_DOWNSTREAM_TCR_SIGNALING	All	3	13.0193	3.49098	-0.754369	-2.42678	0	0	1
REACTOME_DOWNSTREAM_TCR_SIGNALING	TN	3	12.5265	6.28176	-1.82637	-4.91673	0	0	1
REACTOME_E2F_ENABLED_INHIBITION_OF_PRE_REPLICATION_COMPLEX_FORMATION	All	1	4.18795	-7.8543	0.60771	3.40132	1	0	0
REACTOME_E2F_ENABLED_INHIBITION_OF_PRE_REPLICATION_COMPLEX_FORMATION	ER+	1	3.7157	-1.85219	-0.856285	0.096767	1	0	0
REACTOME_E2F_ENABLED_INHIBITION_OF_PRE_REPLICATION_COMPLEX_FORMATION	HER2+	1	3.99831	-0.940797	0.893962	2.68469	1	0	0
REACTOME_E2F_ENABLED_INHIBITION_OF_PRE_REPLICATION_COMPLEX_FORMATION	TN	1	4.19823	-5.57293	0.9281	2.07397	1	0	0
REACTOME_E2F_MEDIATED_REGULATION_OF_DNA_REPLICATION	All	1	6.54956	-7.62231	0.700098	3.26164	1	0	0
REACTOME_E2F_MEDIATED_REGULATION_OF_DNA_REPLICATION	ER+	1	5.62052	-2.32112	-0.844659	0.0332792	1	0	0
REACTOME_E2F_MEDIATED_REGULATION_OF_DNA_REPLICATION	HER2+	1	6.17536	-1.58474	0.98181	1.9758	1	0	0
REACTOME_E2F_MEDIATED_REGULATION_OF_DNA_REPLICATION	TN	1	6.56987	-5.98742	0.878021	2.26076	1	0	0
REACTOME_EFFECTS_OF_PIP2_HYDROLYSIS	All	3	2.19785	3.91016	-0.224448	-1.56981	0	0	1
REACTOME_EICOSANOID_LIGAND_BINDING_RECEPTORS	All	3	4.21685	2.68856	-1.76941	-3.80547	0	0	1
REACTOME_EICOSANOID_LIGAND_BINDING_RECEPTORS	TN	3	2.91489	4.01904	-1.87941	-4.68669	0	0	1
REACTOME_ENDOSOMAL_VACUOLAR_PATHWAY	All	3	7.47104	1.18902	-1.75448	-3.41277	0	0	1
REACTOME_ENDOSOMAL_VACUOLAR_PATHWAY	HER2+	3	7.44793	0.00578635	-1.41966	-0.939629	0	0	1
REACTOME_ENDOSOMAL_VACUOLAR_PATHWAY	TN	3	7.26785	2.07451	-2.25422	-4.56403	0	0	1
REACTOME_ER_PHAGOSOME_PATHWAY	All	3	3.21454	-1.90186	0.338355	0.46281	0	0	1
REACTOME_ER_PHAGOSOME_PATHWAY	HER2+	3	3.18916	-0.21601	0.633326	1.49614	0	0	1
REACTOME_ER_PHAGOSOME_PATHWAY	TN	3	2.99318	-1.68256	0.751274	0.211754	0	0	1
REACTOME_EXTRACELLULAR_MATRIX_ORGANIZATION	All	2	8.8298	3.84927	-1.02451	-1.92014	0	1	0
REACTOME_EXTRACELLULAR_MATRIX_ORGANIZATION	HER2+	2	8.25858	1.49415	-0.880735	-1.55127	0	1	0
REACTOME_EXTRACELLULAR_MATRIX_ORGANIZATION	TN	2	10.5527	2.34012	-1.22413	-0.750158	0	1	0
REACTOME_EXTRINSIC_PATHWAY_FOR_APOPTOSIS	TN	3	3.04861	4.36572	-1.96922	-4.60208	0	0	0
REACTOME_FACTORS_INVOLVED_IN_MEGAKARYOCYTE_DEVELOPMENT_AND_PLATELET_PRODUCTION	TN	1	3.1984	-1.77011	0.145245	1.20206	0	0	0
REACTOME_FORMATION_OF_FIBRIN_CLOT_CLOTTING_CASCADE	All	2	3.09136	4.75696	-0.387108	-2.09617	0	1	0
REACTOME_FORMATION_OF_FIBRIN_CLOT_CLOTTING_CASCADE	TN	2	5.46644	3.26246	-0.666385	-1.61169	0	1	0
REACTOME_G_ALPHA_I_SIGNALLING_EVENTS	All	3	14.2744	1.52409	-2.88423	-3.79133	0	0	1
REACTOME_G_ALPHA_I_SIGNALLING_EVENTS	HER2+	3	13.3674	0.0819115	-1.31725	0.549485	0	0	1
REACTOME_G_ALPHA_I_SIGNALLING_EVENTS	TN	3	11.069	3.10454	-2.67074	-4.67999	0	0	1
REACTOME_G_ALPHA_Q_SIGNALLING_EVENTS	All	3	4.53493	3.67969	-1.76059	-3.73522	0	0	1
REACTOME_G_ALPHA_Q_SIGNALLING_EVENTS	HER2+	3	4.48443	0.889054	-0.914099	-1.95927	0	0	1
REACTOME_G_ALPHA_Q_SIGNALLING_EVENTS	TN	3	4.61545	4.61169	-1.60431	-3.94629	0	0	1
REACTOME_G_ALPHA_S_SIGNALLING_EVENTS	All	2	4.46272	2.91301	-2.84565	-3.69192	0	1	0
REACTOME_G_ALPHA_S_SIGNALLING_EVENTS	TN	2	4.2409	2.82653	-1.89927	-2.42657	0	1	0
REACTOME_G_PROTEIN_BETA_GAMMA_SIGNALLING	All	3	2.69253	3.13901	-0.294332	-1.53419	0	0	1
REACTOME_G_PROTEIN_BETA_GAMMA_SIGNALLING	ER+	3	2.77798	1.00934	1.73499	0.389521	0	0	1
REACTOME_G_PROTEIN_BETA_GAMMA_SIGNALLING	TN	3	2.54423	4.31504	-1.04616	-2.78429	0	0	1
REACTOME_G0_AND_EARLY_G1	All	1	5.94875	-6.97066	-0.0841741	2.14323	1	0	0
REACTOME_G0_AND_EARLY_G1	ER+	1	5.16902	-2.62104	-1.20189	0.0576371	1	0	0
REACTOME_G0_AND_EARLY_G1	HER2+	1	5.63506	-1.16428	0.543345	2.01118	1	0	0
REACTOME_G0_AND_EARLY_G1	TN	1	5.96576	-6.28777	0.198982	1.50994	1	0	0
REACTOME_G1_S_SPECIFIC_TRANSCRIPTION	All	1	6.66649	-8.40227	-0.179663	1.97912	1	0	0
REACTOME_G1_S_SPECIFIC_TRANSCRIPTION	ER+	1	5.87874	-3.13023	-1.59672	-0.158795	1	0	0
REACTOME_G1_S_SPECIFIC_TRANSCRIPTION	HER2+	1	6.34994	-1.57782	0.445814	1.54781	1	0	0
REACTOME_G1_S_SPECIFIC_TRANSCRIPTION	TN	1	6.68365	-6.26683	0.286057	1.66904	1	0	0
REACTOME_G1_S_TRANSITION	All	1	6.57948	-6.00569	1.24689	3.17575	1	0	0
REACTOME_G1_S_TRANSITION	ER+	1	5.26269	-1.34059	-0.586388	0.0142795	1	0	0
REACTOME_G1_S_TRANSITION	HER2+	1	6.04495	-0.895872	0.836702	2.11635	1	0	0
REACTOME_G1_S_TRANSITION	TN	1	6.60863	-5.15654	1.18909	2.38004	1	0	0
REACTOME_G2_M_CHECKPOINTS	All	1	7.35645	-8.39471	0.6871	3.50161	1	0	0
REACTOME_G2_M_CHECKPOINTS	ER+	1	6.27511	-2.55165	-0.891446	0.137136	1	0	0
REACTOME_G2_M_CHECKPOINTS	HER2+	1	6.92062	-1.29896	0.922523	1.89041	1	0	0
REACTOME_G2_M_CHECKPOINTS	TN	1	7.38011	-6.43555	0.793556	2.13519	1	0	0
REACTOME_G2_M_DNA_DAMAGE_CHECKPOINT	All	1	4.34018	-6.98864	0.0567708	2.01497	1	0	0
REACTOME_G2_M_DNA_DAMAGE_CHECKPOINT	ER+	1	3.86673	-1.56394	-0.699715	-0.0792203	1	0	0
REACTOME_G2_M_DNA_DAMAGE_CHECKPOINT	HER2+	1	4.15011	-1.14329	0.832723	1.92106	1	0	0
REACTOME_G2_M_DNA_DAMAGE_CHECKPOINT	TN	1	4.35048	-5.16941	0.172162	1.23418	1	0	0
REACTOME_GAMMA_CARBOXYLATION_TRANSPORT_AND_AMINO_TERMINAL_CLEAVAGE_OF_PROTEINS	All	2	2.83151	3.38591	-0.810772	-1.13313	0	1	0
REACTOME_GASTRIN_CREB_SIGNALLING_PATHWAY_VIA_PKC_AND_MAPK	All	3	3.90671	3.63062	-0.936857	-2.93304	0	0	1
REACTOME_GASTRIN_CREB_SIGNALLING_PATHWAY_VIA_PKC_AND_MAPK	HER2+	3	3.85875	0.234033	-0.967006	-1.75549	0	0	1
REACTOME_GASTRIN_CREB_SIGNALLING_PATHWAY_VIA_PKC_AND_MAPK	TN	3	3.95839	4.60653	-1.17633	-3.11224	0	0	1
REACTOME_GENERATION_OF_SECOND_MESSENGER_MOLECULES	All	3	22.4916	2.61805	-1.86591	-3.16284	0	0	1
REACTOME_GENERATION_OF_SECOND_MESSENGER_MOLECULES	TN	3	23.7413	4.93232	-2.75978	-5.68289	0	0	1
REACTOME_GLYCOSAMINOGLYCAN_METABOLISM	ER+	2	3.20861	1.56145	1.15474	-0.00909074	0	0	0
REACTOME_GLYCOSAMINOGLYCAN_METABOLISM	TN	2	3.26508	3.3694	-0.783112	-1.36108	0	0	0
REACTOME_GPCR_DOWNSTREAM_SIGNALING	All	3	9.55465	1.00524	-3.8401	-3.55487	0	0	1
REACTOME_GPCR_DOWNSTREAM_SIGNALING	HER2+	3	10.6967	-0.128823	-0.836318	-1.48763	0	0	1
REACTOME_GPCR_DOWNSTREAM_SIGNALING	TN	3	8.63091	2.17004	-1.68706	-2.34007	0	0	1
REACTOME_GPCR_DOWNSTREAM_SIGNALING	TN	2	2.44665	2.17004	-1.68706	-2.34007	0	0	1
REACTOME_GPCR_LIGAND_BINDING	All	3	14.7872	1.38553	-3.76412	-3.99282	0	1	1
REACTOME_GPCR_LIGAND_BINDING	All	2	4.45113	1.38553	-3.76412	-3.99282	0	1	1
REACTOME_GPCR_LIGAND_BINDING	HER2+	3	15.2816	0.236378	-2.23953	-1.95339	0	1	1
REACTOME_GPCR_LIGAND_BINDING	HER2+	2	4.01613	0.236378	-2.23953	-1.95339	0	1	1
REACTOME_GPCR_LIGAND_BINDING	TN	2	5.26885	1.88937	-3.45198	-4.1142	0	1	1
REACTOME_GPCR_LIGAND_BINDING	TN	3	13.4841	1.88937	-3.45198	-4.1142	0	1	1
REACTOME_GPVI_MEDIATED_ACTIVATION_CASCADE	All	3	7.45847	4.41318	-0.601038	-2.79497	0	0	1
REACTOME_GPVI_MEDIATED_ACTIVATION_CASCADE	TN	3	6.04161	7.4497	-1.34296	-4.20809	0	0	1
REACTOME_HDL_MEDIATED_LIPID_TRANSPORT	All	2	3.43239	9.51765	-1.01584	-4.1019	0	1	0
REACTOME_HDL_MEDIATED_LIPID_TRANSPORT	HER2+	2	3.54677	1.25282	-1.44374	-1.80843	0	1	0
REACTOME_HDL_MEDIATED_LIPID_TRANSPORT	TN	2	2.43237	6.01275	-0.886721	-2.12673	0	1	0
REACTOME_HEMOSTASIS	All	1	2.84727	4.18903	-0.431076	-2.13362	1	1	1
REACTOME_HEMOSTASIS	All	2	7.20915	4.18903	-0.431076	-2.13362	1	1	1
REACTOME_HEMOSTASIS	All	3	9.26523	4.18903	-0.431076	-2.13362	1	1	1
REACTOME_HEMOSTASIS	ER+	1	3.41479	1.36858	1.39414	0.0540992	1	1	1
REACTOME_HEMOSTASIS	ER+	3	10.4043	1.36858	1.39414	0.0540992	1	1	1
REACTOME_HEMOSTASIS	ER+	2	5.57574	1.36858	1.39414	0.0540992	1	1	1
REACTOME_HEMOSTASIS	TN	1	2.8748	4.56956	-1.5273	-2.59149	1	1	1
REACTOME_HEMOSTASIS	TN	2	8.96197	4.56956	-1.5273	-2.59149	1	1	1
REACTOME_HEMOSTASIS	TN	3	7.7752	4.56956	-1.5273	-2.59149	1	1	1
REACTOME_HOST_INTERACTIONS_OF_HIV_FACTORS	All	3	2.67334	-2.12261	0.888171	1.29633	0	0	1
REACTOME_HOST_INTERACTIONS_OF_HIV_FACTORS	HER2+	3	2.64333	-0.629746	0.731575	2.15226	0	0	1
REACTOME_IKK_COMPLEX_RECRUITMENT_MEDIATED_BY_RIP1	TN	3	2.34503	6.05491	-0.945925	-3.53904	0	0	0
REACTOME_IL_2_SIGNALING	All	3	7.21159	2.18929	-0.928745	-2.37078	0	0	1
REACTOME_IL_2_SIGNALING	TN	3	6.86743	6.34156	-1.86737	-3.58479	0	0	1
REACTOME_IL_3_5_AND_GM_CSF_SIGNALING	All	3	6.97763	3.54395	-0.710785	-2.77234	0	0	1
REACTOME_IL_3_5_AND_GM_CSF_SIGNALING	TN	3	5.67218	7.21672	-1.53466	-4.26982	0	0	1
REACTOME_IL_7_SIGNALING	All	3	3.48955	4.46075	-0.435595	-3.1996	0	0	1
REACTOME_IL_7_SIGNALING	TN	3	3.35954	7.02603	-0.854824	-5.54871	0	0	1
REACTOME_IL_RECEPTOR_SHC_SIGNALING	All	3	6.90812	3.30604	-1.18314	-3.23571	0	0	1
REACTOME_IL_RECEPTOR_SHC_SIGNALING	HER2+	3	6.87521	-0.322353	-1.53835	-0.495505	0	0	1
REACTOME_IL_RECEPTOR_SHC_SIGNALING	TN	3	6.61927	7.13855	-1.58149	-4.69226	0	0	1
REACTOME_IMMUNE_SYSTEM	All	3	77.3243	2.65846	-0.3488	-1.74349	0	0	1
REACTOME_IMMUNE_SYSTEM	TN	3	71.9975	5.67093	-0.994587	-3.74475	0	0	1
REACTOME_IMMUNOREGULATORY_INTERACTIONS_BETWEEN_A_LYMPHOID_AND_A_NON_LYMPHOID_CELL	All	3	43.78	1.83048	-2.02992	-3.27423	0	0	1
REACTOME_IMMUNOREGULATORY_INTERACTIONS_BETWEEN_A_LYMPHOID_AND_A_NON_LYMPHOID_CELL	TN	3	40.7065	3.67398	-3.13024	-6.10978	0	0	1
REACTOME_INFLAMMASOMES	All	3	5.11353	2.78798	-0.314674	-1.44319	0	0	1
REACTOME_INFLAMMASOMES	TN	3	6.2022	6.91183	-0.835451	-4.29272	0	0	1
REACTOME_INHIBITION_OF_INSULIN_SECRETION_BY_ADRENALINE_NORADRENALINE	All	2	2.54845	3.76681	-0.344488	-1.50296	0	1	0
REACTOME_INHIBITION_OF_INSULIN_SECRETION_BY_ADRENALINE_NORADRENALINE	TN	2	2.73068	3.06856	-0.430295	-1.56177	0	1	0
REACTOME_INITIAL_TRIGGERING_OF_COMPLEMENT	All	3	4.39676	2.9515	-1.25434	-2.92488	0	0	1
REACTOME_INITIAL_TRIGGERING_OF_COMPLEMENT	TN	3	3.04861	5.68605	-1.02763	-3.88595	0	0	1
REACTOME_INITIAL_TRIGGERING_OF_COMPLEMENT	TN	2	2.62014	5.68605	-1.02763	-3.88595	0	0	1
REACTOME_INNATE_IMMUNE_SYSTEM	All	3	12.935	4.35678	-0.366667	-2.49162	0	0	1
REACTOME_INNATE_IMMUNE_SYSTEM	TN	3	12.5883	6.87481	-0.95696	-3.91563	0	0	1
REACTOME_INTEGRATION_OF_ENERGY_METABOLISM	All	2	2.69533	2.78618	-0.162931	-0.89204	0	1	0
REACTOME_INTEGRATION_OF_ENERGY_METABOLISM	TN	2	2.44235	2.78838	-0.839092	-1.14918	0	1	0
REACTOME_INTEGRIN_CELL_SURFACE_INTERACTIONS	All	3	2.34358	4.53288	-0.87833	-2.74361	0	0	1
REACTOME_INTEGRIN_CELL_SURFACE_INTERACTIONS	ER+	3	3.06774	1.02385	1.76983	0.133401	0	0	1
REACTOME_INTEGRIN_CELL_SURFACE_INTERACTIONS	HER2+	3	2.32054	0.241468	-0.809265	-1.53154	0	0	1
REACTOME_INTERFERON_ALPHA_BETA_SIGNALING	All	3	20.4935	3.13183	-2.65169	-5.97378	0	0	1
REACTOME_INTERFERON_ALPHA_BETA_SIGNALING	TN	3	19.6734	4.25861	-1.41953	-4.78294	0	0	1
REACTOME_INTERFERON_GAMMA_SIGNALING	All	3	28.2448	2.15368	-2.12586	-3.93761	0	0	1
REACTOME_INTERFERON_GAMMA_SIGNALING	HER2+	3	25.2082	0.0764388	-1.53449	-0.956548	0	0	1
REACTOME_INTERFERON_GAMMA_SIGNALING	TN	3	27.2404	4.57888	-1.75706	-4.77387	0	0	1
REACTOME_INTERFERON_SIGNALING	All	3	27.3863	1.84747	-1.97727	-3.54465	0	0	1
REACTOME_INTERFERON_SIGNALING	TN	3	26.0176	4.37698	-1.42095	-4.14308	0	0	1
REACTOME_INTRINSIC_PATHWAY	TN	2	3.50618	2.78476	-0.756555	-1.69487	0	0	0
REACTOME_ION_CHANNEL_TRANSPORT	All	2	2.73165	1.92106	0.366789	-0.850667	0	1	0
REACTOME_ION_TRANSPORT_BY_P_TYPE_ATPASES	All	2	3.91364	3.33905	0.482251	-0.333473	0	1	0
REACTOME_ION_TRANSPORT_BY_P_TYPE_ATPASES	TN	3	3.0033	2.75681	0.146258	-0.375649	0	1	0
REACTOME_KERATAN_SULFATE_BIOSYNTHESIS	All	2	2.48416	5.33502	0.0377606	-2.34218	0	1	0
REACTOME_KERATAN_SULFATE_BIOSYNTHESIS	TN	2	2.66549	1.48864	-0.639708	-1.15674	0	1	0
REACTOME_KERATAN_SULFATE_DEGRADATION	All	2	4.0156	8.99096	0.173381	-2.99918	0	1	0
REACTOME_KERATAN_SULFATE_DEGRADATION	ER+	2	4.17981	2.35044	1.88694	0.270082	0	1	0
REACTOME_KERATAN_SULFATE_DEGRADATION	HER2+	2	4.13224	1.88994	-0.652727	-1.3285	0	1	0
REACTOME_KERATAN_SULFATE_DEGRADATION	TN	2	4.2106	7.08245	-0.468003	-3.13034	0	1	0
REACTOME_KERATAN_SULFATE_KERATIN_METABOLISM	TN	2	2.4317	3.66452	-0.393587	-2.17932	0	0	0
REACTOME_KINESINS	All	1	5.85023	-5.63689	0.390166	2.41778	1	0	0
REACTOME_KINESINS	ER+	1	5.07184	-1.54942	-1.07339	-0.273063	1	0	0
REACTOME_KINESINS	HER2+	1	5.53703	-1.06936	0.498399	1.35453	1	0	0
REACTOME_KINESINS	TN	1	5.86722	-5.30697	1.19835	3.22629	1	0	0
REACTOME_LIPID_DIGESTION_MOBILIZATION_AND_TRANSPORT	All	2	3.15347	5.34557	-0.061715	-1.59937	0	1	0
REACTOME_LIPID_DIGESTION_MOBILIZATION_AND_TRANSPORT	TN	2	2.5688	4.3029	-0.133321	-0.69573	0	1	0
REACTOME_LIPOPROTEIN_METABOLISM	All	2	3.30323	6.63671	-0.604243	-2.5432	0	1	0
REACTOME_LIPOPROTEIN_METABOLISM	HER2+	2	3.44059	0.595993	-1.57952	-1.60904	0	1	0
REACTOME_LIPOPROTEIN_METABOLISM	TN	2	2.54362	3.97065	-0.540039	-1.03877	0	1	0
REACTOME_MEIOSIS	All	1	2.71252	-5.33359	-0.0505054	1.11294	1	0	0
REACTOME_MEIOSIS	ER+	1	2.75086	-1.76921	-1.58411	-0.256607	1	0	0
REACTOME_MEIOSIS	TN	1	2.72759	-4.22624	0.256166	1.0511	1	0	0
REACTOME_MEIOTIC_RECOMBINATION	All	1	3.31238	-4.76726	-0.11481	0.951877	1	0	0
REACTOME_MEIOTIC_RECOMBINATION	TN	1	3.3281	-4.10277	0.184671	1.04034	1	0	0
REACTOME_MHC_CLASS_II_ANTIGEN_PRESENTATION	All	3	5.83317	1.38604	-0.469325	-0.724486	0	0	1
REACTOME_MHC_CLASS_II_ANTIGEN_PRESENTATION	TN	3	5.43727	1.41575	-0.522374	-1.52289	0	0	1
REACTOME_MITOTIC_G1_G1_S_PHASES	All	1	6.84146	-5.89402	1.08375	2.95845	1	0	0
REACTOME_MITOTIC_G1_G1_S_PHASES	ER+	1	5.395	-1.62281	-0.66513	0.077324	1	0	0
REACTOME_MITOTIC_G1_G1_S_PHASES	HER2+	1	6.25325	-1.04327	0.756386	1.99278	1	0	0
REACTOME_MITOTIC_G1_G1_S_PHASES	TN	1	6.87358	-4.76176	1.08505	2.04475	1	0	0
REACTOME_MITOTIC_G2_G2_M_PHASES	All	1	6.5444	-4.54244	1.94545	3.76708	1	0	0
REACTOME_MITOTIC_G2_G2_M_PHASES	ER+	1	5.35153	-1.92705	-0.619926	0.10837	1	0	0
REACTOME_MITOTIC_G2_G2_M_PHASES	HER2+	1	6.06146	-1.36794	0.871792	0.928177	1	0	0
REACTOME_MITOTIC_G2_G2_M_PHASES	TN	1	6.5707	-3.92254	2.2534	3.13029	1	0	0
REACTOME_MITOTIC_M_M_G1_PHASES	All	1	12.068	-6.98227	0.719526	2.99859	1	0	0
REACTOME_MITOTIC_M_M_G1_PHASES	ER+	1	9.67596	-1.96258	-0.847771	0.0194278	1	0	0
REACTOME_MITOTIC_M_M_G1_PHASES	HER2+	1	11.0966	-1.16181	1.01878	2.22394	1	0	0
REACTOME_MITOTIC_M_M_G1_PHASES	TN	1	12.121	-5.21184	0.835387	2.08223	1	0	0
REACTOME_MITOTIC_PROMETAPHASE	All	1	8.62993	-6.76108	0.532637	2.87878	1	0	0
REACTOME_MITOTIC_PROMETAPHASE	ER+	1	7.11822	-2.14029	-0.851677	0.0251735	1	0	0
REACTOME_MITOTIC_PROMETAPHASE	HER2+	1	8.01838	-1.39092	1.01209	2.25012	1	0	0
REACTOME_MITOTIC_PROMETAPHASE	TN	1	8.66321	-4.98784	0.707536	1.86763	1	0	0
REACTOME_NCAM1_INTERACTIONS	All	2	3.4977	2.93773	-1.15629	-2.0027	0	1	0
REACTOME_NCAM1_INTERACTIONS	TN	2	3.76783	1.82601	-1.76429	-1.02809	0	1	0
REACTOME_NEF_MEDIATES_DOWN_MODULATION_OF_CELL_SURFACE_RECEPTORS_BY_RECRUITING_THEM_TO_CLATHRIN_ADAPTERS	All	3	4.47791	1.81319	-0.279657	-1.13007	0	0	1
REACTOME_NEF_MEDIATES_DOWN_MODULATION_OF_CELL_SURFACE_RECEPTORS_BY_RECRUITING_THEM_TO_CLATHRIN_ADAPTERS	TN	3	4.28702	3.99537	-0.436593	-2.82931	0	0	1
REACTOME_NEGATIVE_REGULATORS_OF_RIG_I_MDA5_SIGNALING	All	3	3.41524	2.95773	-1.42771	-3.81978	0	0	1
REACTOME_NEGATIVE_REGULATORS_OF_RIG_I_MDA5_SIGNALING	TN	3	3.23444	4.26055	-0.758789	-3.69776	0	0	1
REACTOME_NEURONAL_SYSTEM	All	2	4.33093	4.14874	-0.559973	-2.0722	0	1	0
REACTOME_NEURONAL_SYSTEM	ER+	2	2.91776	3.27764	0.374354	-0.300845	0	1	0
REACTOME_NEURONAL_SYSTEM	TN	2	3.95502	3.58182	-0.565157	-1.20637	0	1	0
REACTOME_NEUROTRANSMITTER_RECEPTOR_BINDING_AND_DOWNSTREAM_TRANSMISSION_IN_THE_POSTSYNAPTIC_CELL	All	2	3.96268	5.62628	0.155783	-1.97264	0	1	0
REACTOME_NEUROTRANSMITTER_RECEPTOR_BINDING_AND_DOWNSTREAM_TRANSMISSION_IN_THE_POSTSYNAPTIC_CELL	ER+	2	3.09973	1.96192	1.21585	0.0205277	0	1	0
REACTOME_NEUROTRANSMITTER_RECEPTOR_BINDING_AND_DOWNSTREAM_TRANSMISSION_IN_THE_POSTSYNAPTIC_CELL	TN	2	2.58292	6.16996	-0.197167	-2.05864	0	1	0
REACTOME_NITRIC_OXIDE_STIMULATES_GUANYLATE_CYCLASE	All	2	2.54845	6.70077	-0.471706	-3.05291	0	1	0
REACTOME_NITRIC_OXIDE_STIMULATES_GUANYLATE_CYCLASE	ER+	2	2.70182	2.01959	1.2065	0.056802	0	1	0
REACTOME_NITRIC_OXIDE_STIMULATES_GUANYLATE_CYCLASE	TN	2	2.73068	5.82772	-0.77657	-2.45669	0	1	0
REACTOME_NUCLEOTIDE_BINDING_DOMAIN_LEUCINE_RICH_REPEAT_CONTAINING_RECEPTOR_NLR_SIGNALING_PATHWAYS	All	3	3.19658	3.0642	0.134076	-0.97347	0	0	1
REACTOME_NUCLEOTIDE_BINDING_DOMAIN_LEUCINE_RICH_REPEAT_CONTAINING_RECEPTOR_NLR_SIGNALING_PATHWAYS	ER+	3	3.31225	0.244455	1.54348	0.916436	0	0	1
REACTOME_NUCLEOTIDE_BINDING_DOMAIN_LEUCINE_RICH_REPEAT_CONTAINING_RECEPTOR_NLR_SIGNALING_PATHWAYS	TN	3	3.76471	6.0781	-0.394561	-3.21303	0	0	1
REACTOME_NUCLEOTIDE_LIKE_PURINERGIC_RECEPTORS	All	3	3.90197	0.63933	-3.05459	-2.5127	0	0	1
REACTOME_NUCLEOTIDE_LIKE_PURINERGIC_RECEPTORS	HER2+	3	3.88374	0.517866	-1.87799	-0.799313	0	0	1
REACTOME_NUCLEOTIDE_LIKE_PURINERGIC_RECEPTORS	TN	3	4.91856	3.97184	-1.32418	-3.25371	0	0	1
REACTOME_P2Y_RECEPTORS	All	3	4.59562	1.36537	-2.51684	-2.82752	0	0	1
REACTOME_P2Y_RECEPTORS	TN	3	4.43165	4.60931	-1.82521	-4.04682	0	0	1
REACTOME_PD1_SIGNALING	All	3	20.1554	2.38129	-2.3561	-3.52302	0	0	1
REACTOME_PD1_SIGNALING	TN	3	19.6422	4.24391	-2.69601	-5.40186	0	0	1
REACTOME_PEPTIDE_LIGAND_BINDING_RECEPTORS	All	3	10.2114	0.896269	-2.82691	-3.38643	0	0	1
REACTOME_PEPTIDE_LIGAND_BINDING_RECEPTORS	TN	2	3.24131	1.73475	-3.04024	-4.46487	0	0	1
REACTOME_PEPTIDE_LIGAND_BINDING_RECEPTORS	TN	3	8.10597	1.73475	-3.04024	-4.46487	0	0	1
REACTOME_PHOSPHORYLATION_OF_CD3_AND_TCR_ZETA_CHAINS	All	3	19.6122	2.67633	-1.73178	-3.03124	0	0	1
REACTOME_PHOSPHORYLATION_OF_CD3_AND_TCR_ZETA_CHAINS	TN	3	19.1325	4.13603	-2.48881	-5.22253	0	0	1
REACTOME_PHOSPHORYLATION_OF_THE_APC_C	All	1	3.45331	-2.75379	1.41959	2.41599	1	0	0
REACTOME_PHOSPHORYLATION_OF_THE_APC_C	ER+	1	2.98944	-1.31688	-0.408236	0.0824677	1	0	0
REACTOME_PHOSPHORYLATION_OF_THE_APC_C	TN	1	3.46343	-2.50429	1.63758	2.09033	1	0	0
REACTOME_PLATELET_ACTIVATION_SIGNALING_AND_AGGREGATION	All	2	4.02567	5.6418	-0.224068	-2.40092	0	1	1
REACTOME_PLATELET_ACTIVATION_SIGNALING_AND_AGGREGATION	All	3	5.58579	5.6418	-0.224068	-2.40092	0	1	1
REACTOME_PLATELET_ACTIVATION_SIGNALING_AND_AGGREGATION	ER+	2	3.36983	1.56244	1.5456	0.219573	0	1	1
REACTOME_PLATELET_ACTIVATION_SIGNALING_AND_AGGREGATION	ER+	3	6.48913	1.56244	1.5456	0.219573	0	1	1
REACTOME_PLATELET_ACTIVATION_SIGNALING_AND_AGGREGATION	TN	3	4.54286	7.02238	-1.03362	-3.01516	0	1	1
REACTOME_PLATELET_ACTIVATION_SIGNALING_AND_AGGREGATION	TN	2	5.21016	7.02238	-1.03362	-3.01516	0	1	1
REACTOME_PLATELET_ADHESION_TO_EXPOSED_COLLAGEN	All	3	2.31369	6.30582	-1.2941	-4.21837	0	1	1
REACTOME_PLATELET_ADHESION_TO_EXPOSED_COLLAGEN	All	2	2.70103	6.30582	-1.2941	-4.21837	0	1	1
REACTOME_PLATELET_ADHESION_TO_EXPOSED_COLLAGEN	HER2+	3	3.47474	0.63384	-1.38207	-1.71829	0	1	1
REACTOME_PLATELET_ADHESION_TO_EXPOSED_COLLAGEN	TN	2	4.2106	6.73544	-1.32378	-4.12864	0	1	1
REACTOME_PLATELET_HOMEOSTASIS	All	2	4.05496	5.9734	-0.172431	-2.53296	0	1	0
REACTOME_PLATELET_HOMEOSTASIS	ER+	2	2.86284	2.25147	1.74895	0.19775	0	1	0
REACTOME_PLATELET_HOMEOSTASIS	ER+	3	2.56558	2.25147	1.74895	0.19775	0	1	0
REACTOME_PLATELET_HOMEOSTASIS	HER2+	2	3.51111	0.102672	-1.47249	-0.795255	0	1	0
REACTOME_PLATELET_HOMEOSTASIS	TN	2	3.64651	6.2199	-0.88669	-2.61759	0	1	0
REACTOME_PLC_BETA_MEDIATED_EVENTS	All	2	2.48631	2.90899	-0.0112093	-0.664077	0	1	0
REACTOME_PLC_BETA_MEDIATED_EVENTS	TN	2	2.70316	4.14941	-0.749744	-1.41322	0	1	0
REACTOME_POTASSIUM_CHANNELS	All	2	2.59022	1.11119	-1.57632	-1.73415	0	1	0
REACTOME_REGULATION_OF_INSULIN_SECRETION	All	2	2.85651	4.4315	-0.289524	-1.4404	0	1	0
REACTOME_REGULATION_OF_INSULIN_SECRETION	TN	2	2.51308	3.70381	-1.09373	-1.73021	0	1	0
REACTOME_REGULATION_OF_MITOTIC_CELL_CYCLE	All	1	3.33824	-4.19214	0.909776	2.09667	1	0	0
REACTOME_REGULATION_OF_MITOTIC_CELL_CYCLE	HER2+	1	3.05	-0.221041	0.704975	1.82869	1	0	0
REACTOME_REGULATION_OF_MITOTIC_CELL_CYCLE	TN	1	3.35398	-3.79407	0.99571	1.73344	1	0	0
REACTOME_RESPONSE_TO_ELEVATED_PLATELET_CYTOSOLIC_CA2_	All	2	3.12529	4.78378	-0.0594418	-1.37033	0	1	0
REACTOME_RESPONSE_TO_ELEVATED_PLATELET_CYTOSOLIC_CA2_	TN	2	3.45521	3.63762	-0.721282	-1.74374	0	1	0
REACTOME_RIG_I_MDA5_MEDIATED_INDUCTION_OF_IFN_ALPHA_BETA_PATHWAYS	All	3	3.22609	2.91961	-0.642892	-3.38676	0	0	1
REACTOME_RIG_I_MDA5_MEDIATED_INDUCTION_OF_IFN_ALPHA_BETA_PATHWAYS	TN	3	2.98479	5.16712	-0.368882	-3.18691	0	0	1
REACTOME_RNA_POL_I_PROMOTER_OPENING	All	1	2.9167	-3.13406	-0.274213	0.407552	1	0	0
REACTOME_RNA_POL_I_PROMOTER_OPENING	TN	1	2.92945	-3.25562	0.0433837	0.504133	1	0	0
REACTOME_S_PHASE	All	1	3.58114	-5.94539	1.28178	3.28378	1	0	0
REACTOME_S_PHASE	ER+	1	2.75086	-1.36949	-0.656074	0.038734	1	0	0
REACTOME_S_PHASE	HER2+	1	3.2423	-0.87937	1.16059	2.20232	1	0	0
REACTOME_S_PHASE	TN	1	3.59968	-5.10282	1.22748	2.42772	1	0	0
REACTOME_SEMAPHORIN_INTERACTIONS	All	3	2.25752	3.44942	-0.339006	-1.69061	0	0	1
REACTOME_SEMAPHORIN_INTERACTIONS	HER2+	3	2.2368	0.227316	-1.31471	-1.20004	0	0	1
REACTOME_SEROTONIN_RECEPTORS	All	2	2.58391	4.35967	0.125101	-0.298637	0	1	0
REACTOME_SEROTONIN_RECEPTORS	TN	2	2.72714	4.76605	0.606004	0.0530721	0	1	0
REACTOME_SIGNAL_REGULATORY_PROTEIN_SIRP_FAMILY_INTERACTIONS	All	3	4.59562	3.28411	-0.613403	-2.12424	0	0	1
REACTOME_SIGNAL_REGULATORY_PROTEIN_SIRP_FAMILY_INTERACTIONS	HER2+	3	4.57695	-0.0892191	-0.178787	2.72535	0	0	1
REACTOME_SIGNAL_REGULATORY_PROTEIN_SIRP_FAMILY_INTERACTIONS	TN	3	4.43165	6.23609	-0.928219	-3.32825	0	0	1
REACTOME_SIGNALING_BY_GPCR	All	3	9.33994	1.12736	-2.92345	-3.02646	0	1	1
REACTOME_SIGNALING_BY_GPCR	All	2	2.95802	1.12736	-2.92345	-3.02646	0	1	1
REACTOME_SIGNALING_BY_GPCR	HER2+	3	11.2515	-0.256346	-0.650897	-1.37766	0	1	1
REACTOME_SIGNALING_BY_GPCR	TN	2	3.28133	2.3021	-1.65406	-2.24012	0	1	1
REACTOME_SIGNALING_BY_GPCR	TN	3	8.7109	2.3021	-1.65406	-2.24012	0	1	1
REACTOME_SIGNALING_BY_ILS	All	3	7.93104	3.38806	-0.0685483	-1.6546	0	0	1
REACTOME_SIGNALING_BY_ILS	TN	3	6.66331	6.85735	-0.345878	-2.48157	0	0	1
REACTOME_SIGNALING_BY_PDGF	All	2	3.86376	4.53561	0.257491	-0.962385	0	1	0
REACTOME_SIGNALING_BY_PDGF	ER+	2	2.93288	1.91233	1.36974	0.0960239	0	1	0
REACTOME_SIGNALING_BY_PDGF	TN	2	4.30805	3.07015	-0.453642	-0.794165	0	1	0
REACTOME_SIGNALING_BY_RHO_GTPASES	All	3	2.91513	6.04569	0.0610074	-1.99371	0	0	1
REACTOME_SIGNALING_BY_RHO_GTPASES	TN	3	4.32834	6.71526	-0.80357	-2.48383	0	0	1
REACTOME_SIGNALING_BY_THE_B_CELL_RECEPTOR_BCR	HER2+	3	2.58682	-0.237794	0.605844	1.52249	0	0	0
REACTOME_SLC_MEDIATED_TRANSMEMBRANE_TRANSPORT	TN	2	3.12765	-1.94743	-1.06879	0.35587	0	0	0
REACTOME_TCR_SIGNALING	All	3	21.4176	3.09388	-1.02464	-2.65192	0	0	1
REACTOME_TCR_SIGNALING	TN	3	22.0146	6.42991	-2.03143	-5.20561	0	0	1
REACTOME_THE_NLRP3_INFLAMMASOME	All	3	3.48955	2.33726	-0.195965	-1.21165	0	0	1
REACTOME_THE_NLRP3_INFLAMMASOME	TN	3	4.65274	5.19044	-0.947461	-4.64245	0	0	1
REACTOME_THE_ROLE_OF_NEF_IN_HIV1_REPLICATION_AND_DISEASE_PATHOGENESIS	All	3	6.90812	2.85065	-0.711326	-1.99704	0	0	1
REACTOME_THE_ROLE_OF_NEF_IN_HIV1_REPLICATION_AND_DISEASE_PATHOGENESIS	TN	3	5.50433	5.49887	-0.930119	-3.61036	0	0	1
REACTOME_TOLL_RECEPTOR_CASCADES	All	3	2.85234	4.55142	0.0793044	-1.48377	0	0	1
REACTOME_TOLL_RECEPTOR_CASCADES	TN	3	3.102	6.32197	-0.772898	-3.08333	0	0	1
REACTOME_TRAF6_MEDIATED_IRF7_ACTIVATION_IN_TLR7_8_OR_9_SIGNALING	All	3	3.67434	1.69152	-0.588764	-2.08948	0	0	1
REACTOME_TRAF6_MEDIATED_IRF7_ACTIVATION_IN_TLR7_8_OR_9_SIGNALING	HER2+	3	3.65943	0.161537	-1.55412	-0.105681	0	0	1
REACTOME_TRAF6_MEDIATED_IRF7_ACTIVATION_IN_TLR7_8_OR_9_SIGNALING	TN	3	3.54338	3.80603	-0.690952	-3.64885	0	0	1
REACTOME_TRAFFICKING_AND_PROCESSING_OF_ENDOSOMAL_TLR	All	3	4.59562	2.15449	-1.85392	-3.41151	0	0	1
REACTOME_TRAFFICKING_AND_PROCESSING_OF_ENDOSOMAL_TLR	TN	3	4.43165	4.79782	-2.92727	-5.54535	0	0	1
REACTOME_TRAFFICKING_OF_GLUR2_CONTAINING_AMPA_RECEPTORS	TN	2	2.43237	1.98476	0.154861	-0.295412	0	0	0
REACTOME_TRANSLOCATION_OF_ZAP_70_TO_IMMUNOLOGICAL_SYNAPSE	All	3	19.2882	2.58872	-1.88777	-3.03396	0	0	1
REACTOME_TRANSLOCATION_OF_ZAP_70_TO_IMMUNOLOGICAL_SYNAPSE	TN	3	18.842	4.06726	-2.5026	-5.15938	0	0	1
REACTOME_TRANSMEMBRANE_TRANSPORT_OF_SMALL_MOLECULES	All	2	7.6078	2.47846	-0.0584129	-0.482678	0	1	0
REACTOME_TRANSMEMBRANE_TRANSPORT_OF_SMALL_MOLECULES	HER2+	2	6.11403	-0.0091253	1.43455	0.110109	0	1	0
REACTOME_TRANSMISSION_ACROSS_CHEMICAL_SYNAPSES	All	2	3.7936	4.36028	0.140291	-1.22318	0	1	0
REACTOME_TRANSMISSION_ACROSS_CHEMICAL_SYNAPSES	TN	2	2.65861	5.18525	0.103407	-0.842151	0	1	0
REACTOME_TRANSPORT_OF_ORGANIC_ANIONS	All	2	2.70103	3.76413	-0.284109	-1.68513	0	1	0
REACTOME_TRANSPORT_OF_ORGANIC_ANIONS	HER2+	2	4.13224	-0.429892	-1.36319	-1.44359	0	1	0
REACTOME_TRANSPORT_OF_ORGANIC_ANIONS	TN	2	2.84512	4.82505	-0.0857291	-0.941467	0	1	0
REACTOME_TRYPTOPHAN_CATABOLISM	ER+	3	2.36838	-0.24128	-0.215395	2.00681	0	0	0
REACTOME_UNWINDING_OF_DNA	All	1	4.05232	-7.38073	0.521776	2.95609	1	0	0
REACTOME_UNWINDING_OF_DNA	ER+	1	3.58127	-2.43369	-1.5059	0.00243209	1	0	0
REACTOME_UNWINDING_OF_DNA	HER2+	1	3.86311	-1.31081	0.958871	1.4209	1	0	0
REACTOME_UNWINDING_OF_DNA	TN	1	4.06257	-6.05334	0.808714	2.23711	1	0	0
REACTOME_VOLTAGE_GATED_POTASSIUM_CHANNELS	TN	2	3.52786	0.00764646	-1.67294	-0.480616	0	0	0
