# Supplementary material for: Chemotherapy induces dynamic immune responses in breast cancers that impact treatment outcome
Source: Nat Commun. 2020 Dec 2;11:6175. doi: 10.1038/s41467-020-19933-0 (PMC7710739; doi:10.1038/s41467-020-19933-0)
Supplement: Supplementary file 6 — Supplementary Dataset 4 [file 41467_2020_19933_MOESM6_ESM.xlsx]

## Sheet: S4
sample_id	patient_id	Subtype	TIL Density (cells/mm2)	Stromal TIL (%)	Immune State
OB_15_0053_1	OB_15_0053	TN	57.3406	24	H
OB_15_0058_3	OB_15_0058	TN	20.3339		C
OB_15_0066_3	OB_15_0066	ER+/HER2+	19.9291		C
OB_15_0067_2	OB_15_0067	TN	38.0509
OB_15_0068_2	OB_15_0068	TN	63.0579		W
OB_15_0069_3	OB_15_0069	TN	44.9919		C
OB_15_0074_1	OB_15_0074	ER+/HER2-	93.8778		W
OB_15_0080_1	OB_15_0080	TN	325.023	20	W
OB_15_0080_2	OB_15_0080	TN	827.441	80	H
OB_15_0107_1	OB_15_0107	TN	10.4906	10
OB_15_0107_2	OB_15_0107	TN	80.4873	1.8	H
OB_15_0107_3	OB_15_0107	TN	38.0805	1.6	C
OB_15_0119_1	OB_15_0119	TN	112.57		H
OB_15_0131_1	OB_15_0131	TN	59.1493		W
OB_15_0135_2	OB_15_0135	TN	105.89		W
OB_15_0139_1	OB_15_0139	TN	84.7075	1.8	H
OB_15_0139_2	OB_15_0139	TN	95.6341	20.2	H
OB_15_0139_3	OB_15_0139	TN	44.9875	1	H
OB_15_0157_1	OB_15_0157	TN	133.505	1.8	H
OB_15_0157_3	OB_15_0157	TN	47.5255	1.8	W
OB_15_0169_1	OB_15_0169	HER2+/ER-	12.1452
OB_15_0169_2	OB_15_0169	HER2+/ER-	17.7816
OB_15_0170_1	OB_15_0170	HER2+/ER-	91.608		H
OB_15_0170_2	OB_15_0170	HER2+/ER-	222.292
OB_15_0181_1	OB_15_0181	ER+/HER2+	85.3376		W
OB_15_0181_2	OB_15_0181	ER+/HER2+	7.43271
OB_15_0190_1	OB_15_0190	TN	36.2639	1	C
OB_15_0190_2	OB_15_0190	TN	45.9295	1	H
OB_15_0190_3	OB_15_0190	TN	54.9583	1	C
OB_15_0197_1	OB_15_0197	ER+/HER2-	210.087		H
OB_15_0197_2	OB_15_0197	ER+/HER2-	144.489		H
OB_15_0201_1	OB_15_0201	HER2+/ER-	359.221		H
OB_15_0201_3	OB_15_0201	HER2+/ER-	38.3974		W
OB_15_0202_1	OB_15_0202	TN	194.96		W
OB_15_0208_1	OB_15_0208	TN	27.7904	1	H
OB_15_0208_3	OB_15_0208	TN	104.484		W
OB_15_0222_2	OB_15_0222	TN	303.769		H
OB_15_0234_1	OB_15_0234	HER2+/ER-	18.1252		C
OB_15_0234_2	OB_15_0234	HER2+/ER-	142.865		H
OB_15_0235_1	OB_15_0235	ER+/HER2-	54.7261		C
OB_15_0235_2	OB_15_0235	ER+/HER2-	128.131		C
OB_15_0235_3	OB_15_0235	ER+/HER2-	25.5314		W
OB_15_0237_1	OB_15_0237	TN	12.1944		W
OB_15_0237_2	OB_15_0237	TN	253.352		H
OB_15_0237_3	OB_15_0237	TN	34.5874		W
OB_15_0238_1	OB_15_0238	ER+/HER2+	24.3597		C
OB_15_0238_2	OB_15_0238	ER+/HER2+	33.5831		H
OB_15_0243_1	OB_15_0243	ER+/HER2+	57.9367		H
OB_15_0243_2	OB_15_0243	ER+/HER2+	73.6572		W
OB_15_0246_1	OB_15_0246	ER+/HER2+	205.642		W
OB_15_0246_2	OB_15_0246	ER+/HER2+	302.936		W
OB_15_0251_1	OB_15_0251	ER+/HER2-	19.0206		H
OB_15_0251_2	OB_15_0251	ER+/HER2-	41.1143
OB_15_0253_1	OB_15_0253	ER+/HER2+	42.1096		C
OB_15_0253_2	OB_15_0253	ER+/HER2+	129.267		H
OB_15_0259_2	OB_15_0259	TN	59.5121		H
OB_15_0261_1	OB_15_0261	TN	130.494	8.4	H
OB_15_0261_2	OB_15_0261	TN	40.0144	3	H
OB_15_0261_3	OB_15_0261	TN	63.5281	2.8	C
OB_15_0273_1	OB_15_0273	ER+/HER2-	29.2062		H
OB_15_0273_2	OB_15_0273	ER+/HER2-	3.82468		C
OB_15_0273_3	OB_15_0273	ER+/HER2-	75.7291		C
OB_15_0281_1	OB_15_0281	TN	44.3074		C
OB_15_0286_1	OB_15_0286	HER2+/ER-	127.003
OB_15_0286_2	OB_15_0286	HER2+/ER-	22.9022		H
OB_15_0294_1	OB_15_0294	TN	14.7765	3.6	W
OB_15_0294_2	OB_15_0294	TN	231.424	8.4	H
OB_15_0295_1	OB_15_0295	TN	60.0217		H
OB_15_0295_2	OB_15_0295	TN	376.441		H
OB_15_0298_1	OB_15_0298	TN	22.2221	5.6	W
OB_15_0298_2	OB_15_0298	TN	163.663	52	H
OB_15_0299_1	OB_15_0299	HER2+/ER-	68.8664		W
OB_15_0299_3	OB_15_0299	HER2+/ER-	31.4749		W
OB_15_0304_1	OB_15_0304	TN	52.2249
OB_15_0304_2	OB_15_0304	TN	210.302		H
OB_15_0306_1	OB_15_0306	ER+/HER2+	34.9736
OB_15_0306_2	OB_15_0306	ER+/HER2+	27.9038		W
OB_16_0005_1	OB_16_0005	ER+/HER2-	143.468		H
OB_16_0005_2	OB_16_0005	ER+/HER2-	26.7172		H
OB_16_0006_1	OB_16_0006	TN	7.5845	2.6	W
OB_16_0006_2	OB_16_0006	TN	89.3851	24	H
OB_16_0011_1	OB_16_0011	TN	14.7291		W
OB_16_0012_1	OB_16_0012	HER2+/ER-	43.7143		H
OB_16_0012_2	OB_16_0012	HER2+/ER-	44.8851		W
OB_16_0026_1	OB_16_0026	TN	81.779		H
OB_16_0029_1	OB_16_0029	TN	122.22	30	H
OB_16_0029_2	OB_16_0029	TN	189.621	1.8	H
OB_16_0030_1	OB_16_0030	HER2+/ER-	0.774767		W
OB_16_0032_1	OB_16_0032	ER+/HER2-	15.3668		C
OB_16_0033_1	OB_16_0033	TN	85.3526	8.4	H
OB_16_0033_2	OB_16_0033	TN	195.761	38
OB_16_0034_1	OB_16_0034	TN	12.0588		W
OB_16_0039_2	OB_16_0039	HER2+/ER-	27.9186		W
OB_16_0047_1	OB_16_0047	TN	83.0812		W
OB_16_0051_1	OB_16_0051	TN	123.039		C
OB_16_0070_1	OB_16_0070	ER+/HER2+	173.133		H
OB_16_0078_1	OB_16_0078	HER2+/ER-	46.8794		H
OB_16_0078_2	OB_16_0078	HER2+/ER-	108.677		H
OB_16_0080_1	OB_16_0080	ER+/HER2-	70.3692		C
OB_16_0080_2	OB_16_0080	ER+/HER2-	47.8397		C
OB_16_0080_3	OB_16_0080	ER+/HER2-	33.4694		C
OB_16_0081_1	OB_16_0081	TN	146.375	30	H
OB_16_0081_2	OB_16_0081	TN	247.337	53.3333
OB_16_0089_1	OB_16_0089	HER2+/ER-	147.372		H
OB_16_0095_1	OB_16_0095	TN	154.186	3.4	W
OB_16_0095_2	OB_16_0095	TN	71.2902	10	H
OB_16_0095_3	OB_16_0095	TN	49.3716	2.6	W
OB_16_0096_1	OB_16_0096	TN	153.78	13	W
OB_16_0096_2	OB_16_0096	TN	510.239	48	H
OB_16_0100_1	OB_16_0100	ER+/HER2+	49.2989		H
OB_16_0100_2	OB_16_0100	ER+/HER2+	12.9964		H
OB_16_0101_1	OB_16_0101	HER2+/ER-	146.16
OB_16_0101_2	OB_16_0101	HER2+/ER-	26.5593		C
OB_16_0101_3	OB_16_0101	HER2+/ER-	135.395		W
OB_16_0102_1	OB_16_0102	TN	114.932	8.2	H
OB_16_0102_2	OB_16_0102	TN	376.359	48	H
OB_16_0108_1	OB_16_0108	ER+/HER2-	308.683		H
OB_16_0115_1	OB_16_0115	TN	177.139	4.2
OB_16_0115_2	OB_16_0115	TN	50.1503	1.8	W
OB_16_0115_3	OB_16_0115	TN	86.6892	1	C
OB_16_0118_1	OB_16_0118	HER2+/ER-	175.155
OB_16_0118_2	OB_16_0118	HER2+/ER-	45.4329		W
OB_16_0121_1	OB_16_0121	TN	0.161357
OB_16_0121_2	OB_16_0121	TN	399.287
OB_16_0123_1	OB_16_0123	ER+/HER2+	88.9503		H
OB_16_0123_2	OB_16_0123	ER+/HER2+	245.612		H
OB_16_0131_1	OB_16_0131	ER+/HER2-	102.221		C
OB_16_0131_2	OB_16_0131	ER+/HER2-	128.282
OB_16_0147_1	OB_16_0147	TN	114.765		C
OB_16_0149_1	OB_16_0149	ER+/HER2+	62.1523		W
OB_16_0153_2	OB_16_0153	TN	64.8674		W
OB_16_0156_1	OB_16_0156	ER+/HER2+	179.747		H
OB_16_0156_2	OB_16_0156	ER+/HER2+	3.79241		W
OB_16_0163_1	OB_16_0163	ER+/HER2-	88.9573		C
OB_16_0163_2	OB_16_0163	ER+/HER2-	20.0165		C
OB_16_0163_3	OB_16_0163	ER+/HER2-	8.73376		W
OB_16_0168_1	OB_16_0168	ER+/HER2-	74.5785		C
OB_16_0168_2	OB_16_0168	ER+/HER2-	41.2892		C
OB_16_0168_3	OB_16_0168	ER+/HER2-	89.6276		C
OB_16_0173_1	OB_16_0173	ER+/HER2+	261.377		H
OB_16_0175_1	OB_16_0175	TN	37.3814	8	W
OB_16_0175_2	OB_16_0175	TN	133.49	18	H
OB_16_0184_1	OB_16_0184	HER2+/ER-	38.6015		C
OB_16_0184_2	OB_16_0184	HER2+/ER-	15.9673		C
OB_16_0184_3	OB_16_0184	HER2+/ER-	3.39004
OB_16_0188_1	OB_16_0188	ER+/HER2-	52.972
OB_16_0188_2	OB_16_0188	ER+/HER2-	5.99178		H
OB_16_0191_1	OB_16_0191	HER2+/ER-	17.5317
OB_16_0191_2	OB_16_0191	HER2+/ER-	8.22743
OB_16_0191_3	OB_16_0191	HER2+/ER-	35.3384		C
OB_16_0192_1	OB_16_0192	HER2+/ER-	30.1458		W
OB_16_0192_2	OB_16_0192	HER2+/ER-	11.4564		H
OB_16_0199_1	OB_16_0199	ER+/HER2-	55.9768		C
OB_16_0207_1	OB_16_0207	ER+/HER2+	82.7742		C
OB_16_0207_2	OB_16_0207	ER+/HER2+	37.3685		W
OB_16_0215_1	OB_16_0215	ER+/HER2-	29.3676		W
OB_16_0215_2	OB_16_0215	ER+/HER2-	127.267		W
OB_16_0221_1	OB_16_0221	ER+/HER2+	25.239		C
OB_16_0234_1	OB_16_0234	HER2+/ER-	51.2608		W
OB_16_0234_2	OB_16_0234	HER2+/ER-	153.796		W
OB_16_0237_1	OB_16_0237	TN	90.8526	6.4	H
OB_16_0237_2	OB_16_0237	TN	239.268	44
OB_16_0240_1	OB_16_0240	ER+/HER2+	66.5559		C
OB_16_0240_2	OB_16_0240	ER+/HER2+	26.3721		W
OB_16_0243_1	OB_16_0243	ER+/HER2+	67.1794		W
OB_16_0243_2	OB_16_0243	ER+/HER2+	102.102		W
OB_16_0244_1	OB_16_0244	ER+/HER2+	103.498
OB_16_0244_2	OB_16_0244	ER+/HER2+	190.978		W
OB_16_0252_1	OB_16_0252	ER+/HER2-	23.7798
OB_16_0252_2	OB_16_0252	ER+/HER2-	57.4871
OB_16_0253_1	OB_16_0253	ER+/HER2+	189.416		H
OB_16_0259_1	OB_16_0259	HER2+/ER-	192.516		H
OB_16_0259_2	OB_16_0259	HER2+/ER-	27.3617
OB_16_0269_1	OB_16_0269	TN	154.345	12	H
OB_16_0269_2	OB_16_0269	TN	281.677	24	H
OB_16_0273_1	OB_16_0273	ER+/HER2-	44.7368
OB_16_0273_2	OB_16_0273	ER+/HER2-	17.8111
OB_16_0283_1	OB_16_0283	ER+/HER2-	8.69015
OB_16_0283_2	OB_16_0283	ER+/HER2-	118.279		W
OB_16_0315_1	OB_16_0315	ER+/HER2-	120.502		W
OB_16_0315_2	OB_16_0315	ER+/HER2-	15.8685		H
OB_16_0315_3	OB_16_0315	ER+/HER2-	12.355		W
OB_16_0317_1	OB_16_0317	ER+/HER2-	301.641		H
OB_16_0320_1	OB_16_0320	TN	221.383	14	H
OB_16_0320_2	OB_16_0320	TN	272.395	84
OB_16_0336_1	OB_16_0336	ER+/HER2+	59.444		H
OB_16_0336_2	OB_16_0336	ER+/HER2+	66.4514		H
OB_16_0341_1	OB_16_0341	ER+/HER2-	39.3771		W
OB_16_0341_2	OB_16_0341	ER+/HER2-	10.8478		W
OB_16_0344_1	OB_16_0344	TN	30.5786	5.2	W
OB_16_0344_2	OB_16_0344	TN	94.6164	18.2	H
OB_16_0344_3	OB_16_0344	TN	45.2854	1	C
OB_16_0347_1	OB_16_0347	TN	29.7999	4.4	W
OB_16_0347_2	OB_16_0347	TN	15.5953	4.2	H
OB_16_0348_1	OB_16_0348	TN	23.1608	7	W
OB_16_0348_2	OB_16_0348	TN	134.202	23	H
OB_16_0355_1	OB_16_0355	TN	173.047	22	W
OB_16_0355_2	OB_16_0355	TN	182.423	68	H
OB_16_0359_1	OB_16_0359	HER2+/ER-	45.187		H
OB_16_0359_2	OB_16_0359	HER2+/ER-	18.0681		H
OB_16_0361_1	OB_16_0361	HER2+/ER-	211.451		W
OB_16_0361_2	OB_16_0361	HER2+/ER-	241.725		H
OB_16_0364_2	OB_16_0364	TN	89.7489	11	H
OB_16_0364_3	OB_16_0364	TN	261.58		W
OB_16_0719_1	OB_16_0719	HER2+/ER-	6.49329
OB_17_0001_1	OB_17_0001	TN	52.1831	4.8	H
OB_17_0001_2	OB_17_0001	TN	106.548	8.6	H
OB_17_0001_3	OB_17_0001	TN	34.0896	2.8	W
OB_17_0018_2	OB_17_0018	TN	42.7358		H
OB_17_0038_1	OB_17_0038	ER+/HER2-	24.7745		C
OB_17_0038_2	OB_17_0038	ER+/HER2-	41.1287		W
OB_17_0038_3	OB_17_0038	ER+/HER2-	10.909		C
OB_17_0045_1	OB_17_0045	ER+/HER2+	56.223		C
OB_17_0050_1	OB_17_0050	TN	111.264		W
OB_17_0058_1	OB_17_0058	HER2+/ER-	147.628		W
OB_17_0058_2	OB_17_0058	HER2+/ER-	271.375		H
OB_17_0066_1	OB_17_0066	TN	178.987		W
OB_17_0084_1	OB_17_0084	ER+/HER2-	171.867		H
OB_17_0084_2	OB_17_0084	ER+/HER2-	252.395		H
OB_17_0099_1	OB_17_0099	HER2+/ER-	161.474		W
OB_17_0100_1	OB_17_0100	ER+/HER2-	32.2516		W
OB_17_0100_2	OB_17_0100	ER+/HER2-	59.2843
OB_17_0106_1	OB_17_0106	ER+/HER2+	92.2678
OB_17_0106_2	OB_17_0106	ER+/HER2+	27.5028
OB_17_0127_1	OB_17_0127	HER2+/ER-	212.032		H
OB_17_0127_2	OB_17_0127	HER2+/ER-	136.567		H
OB_17_0128_1	OB_17_0128	ER+/HER2+	123.326		C
OB_17_0128_2	OB_17_0128	ER+/HER2+	27.3068		C
OB_17_0134_1	OB_17_0134	ER+/HER2+	156.809		H
OB_17_0134_2	OB_17_0134	ER+/HER2+	160.547		H
OB_17_0155_1	OB_17_0155	HER2+/ER-	42.4628		C
OB_17_0155_2	OB_17_0155	HER2+/ER-	88.9389		C
OB_17_0155_3	OB_17_0155	HER2+/ER-	25.6228		C
OB_17_0166_1	OB_17_0166	ER+/HER2+	114.003		W
OB_17_0166_2	OB_17_0166	ER+/HER2+	186.588		H
OB_17_0169_1	OB_17_0169	HER2+/ER-	221.091		H
OB_17_0169_2	OB_17_0169	HER2+/ER-	154.491		H
OB_17_0171_1	OB_17_0171	ER+/HER2-	54.5191		C
OB_17_0171_2	OB_17_0171	ER+/HER2-	59.6782		C
OB_17_0171_3	OB_17_0171	ER+/HER2-	52.2947
OB_17_0179_1	OB_17_0179	TN	126.92	2.6	W
OB_17_0179_2	OB_17_0179	TN	89.4715	18	H
OB_17_0181_1	OB_17_0181	ER+/HER2+	64.9801		C
OB_17_0181_2	OB_17_0181	ER+/HER2+	96.0136		W
OB_17_0183_1	OB_17_0183	ER+/HER2-	98.1179		W
OB_17_0202_1	OB_17_0202	TN	233.355	28	W
OB_17_0202_2	OB_17_0202	TN	283.293	70
OB_17_0230_1	OB_17_0230	TN	100.015	12.2	W
OB_17_0230_2	OB_17_0230	TN	29.4242	28	H
OB_17_0234_1	OB_17_0234	TN	11.5082	6.2	W
OB_17_0234_2	OB_17_0234	TN	16.5872	11	H
OB_17_0234_3	OB_17_0234	TN	31.7158	2.6	C
OB_17_0245_1	OB_17_0245	ER+/HER2+	102.64
OB_17_0245_2	OB_17_0245	ER+/HER2+	59.3214
OB_17_0249_1	OB_17_0249	ER+/HER2-	118.407		C
OB_17_0249_2	OB_17_0249	ER+/HER2-	14.8781
OB_17_0255_2	OB_17_0255	TN	33.7771		C
OB_17_0257_1	OB_17_0257	ER+/HER2-	205.763		C
OB_17_0257_2	OB_17_0257	ER+/HER2-	68.6264		W
OB_17_0266_1	OB_17_0266	ER+/HER2-	72.6414		C
OB_17_0266_2	OB_17_0266	ER+/HER2-	29.6715		C
OB_17_0275_1	OB_17_0275	HER2+/ER-	127.995		H
OB_17_0275_2	OB_17_0275	HER2+/ER-	75.2065		W
OB_17_0278_1	OB_17_0278	HER2+/ER-	30.3472
OB_17_0286_1	OB_17_0286	ER+/HER2+	38.0439		H
OB_17_0286_2	OB_17_0286	ER+/HER2+	155.721		H
OB_17_0290_1	OB_17_0290	TN	263.933		H
OB_17_0294_1	OB_17_0294	TN	63.926	1	C
OB_17_0294_2	OB_17_0294	TN	102.487	1	W
OB_17_0312_1	OB_17_0312	ER+/HER2-	193.63		C
OB_17_0312_2	OB_17_0312	ER+/HER2-	30.1092		C
