# Supplementary material for: Chemotherapy induces dynamic immune responses in breast cancers that impact treatment outcome
Source: Nat Commun. 2020 Dec 2;11:6175. doi: 10.1038/s41467-020-19933-0 (PMC7710739; doi:10.1038/s41467-020-19933-0)
Supplement: Supplementary file 7 — Supplementary Dataset 5 [file 41467_2020_19933_MOESM7_ESM.xlsx]

## Sheet: S5
Pathway	p-value	q-value	# DE genes	# Pathway genes	# DE genes overlapped	Pathway database	NMF factor	Factor_name
DOANE_BREAST_CANCER_ESR1_UP	2.1e-47	6.9e-44	50	110	27	curated chemical and genetic perturbations	F1	ER+1
LIEN_BREAST_CARCINOMA_METAPLASTIC_VS_DUCTAL_DN	1.7e-36	2.7e-33	50	105	22	curated chemical and genetic perturbations	F1	ER+1
SMID_BREAST_CANCER_RELAPSE_IN_BONE_UP	1.3e-26	1.4e-23	50	97	17	curated chemical and genetic perturbations	F1	ER+1
YANG_BREAST_CANCER_ESR1_UP	3.1e-18	2.5e-15	50	35	10	curated chemical and genetic perturbations	F1	ER+1
SMID_BREAST_CANCER_RELAPSE_IN_BRAIN_DN	6.8e-18	4.5e-15	50	82	12	curated chemical and genetic perturbations	F1	ER+1
VANTVEER_BREAST_CANCER_ESR1_UP	2e-17	1.1e-14	50	163	14	curated chemical and genetic perturbations	F1	ER+1
SMID_BREAST_CANCER_LUMINAL_B_UP	3.7e-17	1.8e-14	50	170	14	curated chemical and genetic perturbations	F1	ER+1
COLDREN_GEFITINIB_RESISTANCE_DN	4.4e-17	1.8e-14	50	221	15	curated chemical and genetic perturbations	F1	ER+1
HALLMARK_ESTROGEN_RESPONSE_EARLY	3.2e-16	1.2e-13	50	198	14	HALLMARK cancer pathways	F1	ER+1
POOLA_INVASIVE_BREAST_CANCER_DN	1.1e-13	3.1e-11	50	132	11	curated chemical and genetic perturbations	F1	ER+1
FARMER_BREAST_CANCER_CLUSTER_6	3.6e-12	9.2e-10	50	16	6	curated chemical and genetic perturbations	F1	ER+1
HALLMARK_ESTROGEN_RESPONSE_LATE	9.7e-12	2.3e-09	50	198	11	HALLMARK cancer pathways	F1	ER+1
DOANE_BREAST_CANCER_CLASSES_UP	2.8e-11	6.1e-09	50	71	8	curated chemical and genetic perturbations	F1	ER+1
JAEGER_METASTASIS_DN	1.1e-10	2.3e-08	50	248	11	curated chemical and genetic perturbations	F1	ER+1
RICKMAN_HEAD_AND_NECK_CANCER_D	7e-10	1.4e-07	50	35	6	curated chemical and genetic perturbations	F1	ER+1
LIM_MAMMARY_LUMINAL_MATURE_UP	1.1e-09	1.9e-07	50	111	8	curated chemical and genetic perturbations	F1	ER+1
SMID_BREAST_CANCER_LUMINAL_A_UP	3.5e-09	6.1e-07	50	81	7	curated chemical and genetic perturbations	F1	ER+1
SCHUETZ_BREAST_CANCER_DUCTAL_INVASIVE_DN	4.5e-09	7.5e-07	50	84	7	curated chemical and genetic perturbations	F1	ER+1
MCBRYAN_PUBERTAL_BREAST_3_4WK_UP	7.7e-09	1.2e-06	50	207	9	curated chemical and genetic perturbations	F1	ER+1
MASSARWEH_TAMOXIFEN_RESISTANCE_DN	2.3e-08	3.5e-06	50	235	9	curated chemical and genetic perturbations	F1	ER+1
CHARAFE_BREAST_CANCER_BASAL_VS_MESENCHYMAL_UP	4.3e-08	6.2e-06	50	116	7	curated chemical and genetic perturbations	F1	ER+1
VECCHI_GASTRIC_CANCER_ADVANCED_VS_EARLY_DN	4.6e-08	6.3e-06	50	117	7	curated chemical and genetic perturbations	F1	ER+1
SMID_BREAST_CANCER_RELAPSE_IN_LUNG_DN	7.1e-08	9.4e-06	50	37	5	curated chemical and genetic perturbations	F1	ER+1
BHAT_ESR1_TARGETS_NOT_VIA_AKT1_UP	1.3e-07	1.6e-05	50	204	8	curated chemical and genetic perturbations	F1	ER+1
WU_CELL_MIGRATION	8.7e-07	0.00011	50	180	7	curated chemical and genetic perturbations	F1	ER+1
HUANG_DASATINIB_RESISTANCE_DN	1.4e-06	0.00016	50	66	5	curated chemical and genetic perturbations	F1	ER+1
RIGGINS_TAMOXIFEN_RESISTANCE_DN	3e-06	0.00034	50	216	7	curated chemical and genetic perturbations	F1	ER+1
TURASHVILI_BREAST_LOBULAR_CARCINOMA_VS_LOBULAR_NORMAL_UP	7.5e-06	0.00082	50	93	5	curated chemical and genetic perturbations	F1	ER+1
MOHANKUMAR_TLX1_TARGETS_DN	8.6e-06	0.00091	50	166	6	curated chemical and genetic perturbations	F1	ER+1
TURASHVILI_BREAST_DUCTAL_CARCINOMA_VS_DUCTAL_NORMAL_DN	1.7e-05	0.0017	50	187	6	curated chemical and genetic perturbations	F1	ER+1
MASRI_RESISTANCE_TO_TAMOXIFEN_AND_AROMATASE_INHIBITORS_UP	2.2e-05	0.0022	50	19	3	curated chemical and genetic perturbations	F1	ER+1
YEGNASUBRAMANIAN_PROSTATE_CANCER	2.6e-05	0.0025	50	120	5	curated chemical and genetic perturbations	F1	ER+1
MASSARWEH_RESPONSE_TO_ESTRADIOL	2.8e-05	0.0026	50	60	4	curated chemical and genetic perturbations	F1	ER+1
DUTERTRE_ESTRADIOL_RESPONSE_6HR_UP	4.2e-05	0.0039	50	220	6	curated chemical and genetic perturbations	F1	ER+1
WONG_ENDMETRIUM_CANCER_UP	4.6e-05	0.0041	50	24	3	curated chemical and genetic perturbations	F1	ER+1
SMID_BREAST_CANCER_ERBB2_UP	5.1e-05	0.0044	50	138	5	curated chemical and genetic perturbations	F1	ER+1
WINTER_HYPOXIA_METAGENE	5.3e-05	0.0045	50	229	6	curated chemical and genetic perturbations	F1	ER+1
YAO_TEMPORAL_RESPONSE_TO_PROGESTERONE_CLUSTER_9	6.1e-05	0.005	50	73	4	curated chemical and genetic perturbations	F1	ER+1
HWANG_PROSTATE_CANCER_MARKERS	6.6e-05	0.0053	50	27	3	curated chemical and genetic perturbations	F1	ER+1
VANDESLUIS_COMMD1_TARGETS_GROUP_3_UP	6.8e-05	0.0053	50	75	4	curated chemical and genetic perturbations	F1	ER+1
TURASHVILI_BREAST_LOBULAR_CARCINOMA_VS_DUCTAL_NORMAL_DN	0.00013	0.01	50	89	4	curated chemical and genetic perturbations	F1	ER+1
LI_AMPLIFIED_IN_LUNG_CANCER	0.00016	0.012	50	175	5	curated chemical and genetic perturbations	F1	ER+1
FRASOR_RESPONSE_TO_ESTRADIOL_UP	0.00016	0.012	50	36	3	curated chemical and genetic perturbations	F1	ER+1
LABBE_TGFB1_TARGETS_DN	0.00018	0.013	50	96	4	curated chemical and genetic perturbations	F1	ER+1
WANG_CISPLATIN_RESPONSE_AND_XPC_UP	0.00023	0.016	50	190	5	curated chemical and genetic perturbations	F1	ER+1
HALMOS_CEBPA_TARGETS_DN	0.00023	0.016	50	41	3	curated chemical and genetic perturbations	F1	ER+1
LIN_SILENCED_BY_TUMOR_MICROENVIRONMENT	0.00025	0.017	50	105	4	curated chemical and genetic perturbations	F1	ER+1
STOSSI_RESPONSE_TO_ESTRADIOL	0.00033	0.022	50	46	3	curated chemical and genetic perturbations	F1	ER+1
MCBRYAN_PUBERTAL_BREAST_5_6WK_UP	0.00034	0.022	50	114	4	curated chemical and genetic perturbations	F1	ER+1
SMID_BREAST_CANCER_RELAPSE_IN_LIVER_DN	0.00037	0.024	50	10	2	curated chemical and genetic perturbations	F1	ER+1
BECKER_TAMOXIFEN_RESISTANCE_UP	0.00042	0.026	50	50	3	curated chemical and genetic perturbations	F1	ER+1
VANTVEER_BREAST_CANCER_METASTASIS_UP	0.0005	0.03	50	53	3	curated chemical and genetic perturbations	F1	ER+1
BOSCO_EPITHELIAL_DIFFERENTIATION_MODULE	0.00056	0.033	50	55	3	curated chemical and genetic perturbations	F1	ER+1
DOANE_RESPONSE_TO_ANDROGEN_DN	0.0006	0.036	50	235	5	curated chemical and genetic perturbations	F1	ER+1
WAMUNYOKOLI_OVARIAN_CANCER_GRADES_1_2_UP	0.00063	0.036	50	134	4	curated chemical and genetic perturbations	F1	ER+1
LANDIS_ERBB2_BREAST_TUMORS_324_UP	0.00083	0.047	50	144	4	curated chemical and genetic perturbations	F1	ER+1
LIEN_BREAST_CARCINOMA_METAPLASTIC_VS_DUCTAL_DN	4.5e-30	7.4e-27	50	105	19	curated chemical and genetic perturbations	F2	HER2+
CHARAFE_BREAST_CANCER_BASAL_VS_MESENCHYMAL_UP	3.3e-25	3.7e-22	50	116	17	curated chemical and genetic perturbations	F2	HER2+
COLDREN_GEFITINIB_RESISTANCE_DN	6.4e-22	5.3e-19	50	221	18	curated chemical and genetic perturbations	F2	HER2+
JAEGER_METASTASIS_DN	5.3e-21	3.5e-18	50	248	18	curated chemical and genetic perturbations	F2	HER2+
WU_CELL_MIGRATION	4.2e-20	2.3e-17	50	180	16	curated chemical and genetic perturbations	F2	HER2+
SMID_BREAST_CANCER_ERBB2_UP	1.9e-18	8.9e-16	50	138	14	curated chemical and genetic perturbations	F2	HER2+
DOANE_BREAST_CANCER_CLASSES_UP	7.2e-15	3e-12	50	71	10	curated chemical and genetic perturbations	F2	HER2+
DOANE_BREAST_CANCER_ESR1_UP	6.7e-13	2.5e-10	50	110	10	curated chemical and genetic perturbations	F2	HER2+
SMID_BREAST_CANCER_RELAPSE_IN_BONE_UP	3.6e-10	1.1e-07	50	97	8	curated chemical and genetic perturbations	F2	HER2+
MCBRYAN_PUBERTAL_BREAST_3_4WK_UP	3.7e-10	1.1e-07	50	207	10	curated chemical and genetic perturbations	F2	HER2+
HUPER_BREAST_BASAL_VS_LUMINAL_UP	9.5e-09	2.6e-06	50	53	6	curated chemical and genetic perturbations	F2	HER2+
SENGUPTA_NASOPHARYNGEAL_CARCINOMA_WITH_LMP1_DN	1.5e-08	3.8e-06	50	155	8	curated chemical and genetic perturbations	F2	HER2+
LIN_SILENCED_BY_TUMOR_MICROENVIRONMENT	2.2e-08	5.1e-06	50	105	7	curated chemical and genetic perturbations	F2	HER2+
LI_AMPLIFIED_IN_LUNG_CANCER	3.8e-08	8.5e-06	50	175	8	curated chemical and genetic perturbations	F2	HER2+
AIGNER_ZEB1_TARGETS	4.6e-08	9e-06	50	34	5	curated chemical and genetic perturbations	F2	HER2+
VECCHI_GASTRIC_CANCER_ADVANCED_VS_EARLY_DN	4.6e-08	9e-06	50	117	7	curated chemical and genetic perturbations	F2	HER2+
GU_PDEF_TARGETS_DN	6.2e-08	1.1e-05	50	36	5	curated chemical and genetic perturbations	F2	HER2+
SMID_BREAST_CANCER_RELAPSE_IN_BRAIN_DN	1.4e-07	2.4e-05	50	82	6	curated chemical and genetic perturbations	F2	HER2+
ROY_WOUND_BLOOD_VESSEL_DN	4.6e-07	7.5e-05	50	22	4	curated chemical and genetic perturbations	F2	HER2+
MOHANKUMAR_TLX1_TARGETS_DN	5.1e-07	8e-05	50	166	7	curated chemical and genetic perturbations	F2	HER2+
MISHRA_CARCINOMA_ASSOCIATED_FIBROBLAST_DN	6.6e-07	9.9e-05	50	24	4	curated chemical and genetic perturbations	F2	HER2+
SMID_BREAST_CANCER_RELAPSE_IN_PLEURA_DN	7.8e-07	0.00011	50	25	4	curated chemical and genetic perturbations	F2	HER2+
TAKEDA_TARGETS_OF_NUP98_HOXA9_FUSION_8D_DN	9.4e-07	0.00013	50	182	7	curated chemical and genetic perturbations	F2	HER2+
YAO_TEMPORAL_RESPONSE_TO_PROGESTERONE_CLUSTER_9	2.3e-06	0.0003	50	73	5	curated chemical and genetic perturbations	F2	HER2+
VANDESLUIS_COMMD1_TARGETS_GROUP_3_UP	2.6e-06	0.00033	50	75	5	curated chemical and genetic perturbations	F2	HER2+
RICKMAN_HEAD_AND_NECK_CANCER_D	3.2e-06	0.00039	50	35	4	curated chemical and genetic perturbations	F2	HER2+
MUELLER_METHYLATED_IN_GLIOBLASTOMA	3.6e-06	0.00042	50	36	4	curated chemical and genetic perturbations	F2	HER2+
HUMMERICH_MALIGNANT_SKIN_TUMOR_UP	8.4e-06	0.00096	50	14	3	curated chemical and genetic perturbations	F2	HER2+
CROMER_TUMORIGENESIS_DN	1.2e-05	0.0013	50	49	4	curated chemical and genetic perturbations	F2	HER2+
HUMMERICH_BENIGN_SKIN_TUMOR_UP	1.3e-05	0.0013	50	16	3	curated chemical and genetic perturbations	F2	HER2+
FARMER_BREAST_CANCER_CLUSTER_6	1.3e-05	0.0013	50	16	3	curated chemical and genetic perturbations	F2	HER2+
LIM_MAMMARY_LUMINAL_MATURE_UP	1.8e-05	0.0017	50	111	5	curated chemical and genetic perturbations	F2	HER2+
ZWANG_EGF_INTERVAL_DN	1.8e-05	0.0017	50	189	6	curated chemical and genetic perturbations	F2	HER2+
ONDER_CDH1_TARGETS_3_DN	2.1e-05	0.002	50	56	4	curated chemical and genetic perturbations	F2	HER2+
HALLMARK_ESTROGEN_RESPONSE_EARLY	2.3e-05	0.0021	50	198	6	HALLMARK cancer pathways	F2	HER2+
YEGNASUBRAMANIAN_PROSTATE_CANCER	2.6e-05	0.0023	50	120	5	curated chemical and genetic perturbations	F2	HER2+
HUPER_BREAST_BASAL_VS_LUMINAL_DN	2.6e-05	0.0023	50	59	4	curated chemical and genetic perturbations	F2	HER2+
KIM_RESPONSE_TO_TSA_AND_DECITABINE_UP	2.7e-05	0.0023	50	121	5	curated chemical and genetic perturbations	F2	HER2+
LEE_LIVER_CANCER_MYC_TGFA_UP	3e-05	0.0025	50	61	4	curated chemical and genetic perturbations	F2	HER2+
TAKEDA_TARGETS_OF_NUP98_HOXA9_FUSION_10D_DN	3.2e-05	0.0025	50	125	5	curated chemical and genetic perturbations	F2	HER2+
DARWICHE_PAPILLOMA_RISK_HIGH_UP	3.2e-05	0.0025	50	125	5	curated chemical and genetic perturbations	F2	HER2+
TIEN_INTESTINE_PROBIOTICS_24HR_DN	3.3e-05	0.0026	50	211	6	curated chemical and genetic perturbations	F2	HER2+
BERTUCCI_INVASIVE_CARCINOMA_DUCTAL_VS_LOBULAR_UP	4e-05	0.003	50	23	3	curated chemical and genetic perturbations	F2	HER2+
ENGELMANN_CANCER_PROGENITORS_DN	4.3e-05	0.0032	50	67	4	curated chemical and genetic perturbations	F2	HER2+
WAMUNYOKOLI_OVARIAN_CANCER_GRADES_1_2_UP	4.4e-05	0.0032	50	134	5	curated chemical and genetic perturbations	F2	HER2+
WONG_ENDMETRIUM_CANCER_UP	4.6e-05	0.0032	50	24	3	curated chemical and genetic perturbations	F2	HER2+
WANG_BARRETTS_ESOPHAGUS_AND_ESOPHAGUS_CANCER_UP	5.2e-05	0.0035	50	25	3	curated chemical and genetic perturbations	F2	HER2+
CHEN_LUNG_CANCER_SURVIVAL	5.2e-05	0.0035	50	25	3	curated chemical and genetic perturbations	F2	HER2+
LANDIS_ERBB2_BREAST_TUMORS_324_UP	6.2e-05	0.0041	50	144	5	curated chemical and genetic perturbations	F2	HER2+
LIANG_SILENCED_BY_METHYLATION_UP	9.1e-05	0.0059	50	30	3	curated chemical and genetic perturbations	F2	HER2+
CHIANG_LIVER_CANCER_SUBCLASS_CTNNB1_DN	0.00011	0.0066	50	161	5	curated chemical and genetic perturbations	F2	HER2+
SCHUETZ_BREAST_CANCER_DUCTAL_INVASIVE_DN	0.00011	0.0066	50	84	4	curated chemical and genetic perturbations	F2	HER2+
NELSON_RESPONSE_TO_ANDROGEN_UP	0.00012	0.0071	50	86	4	curated chemical and genetic perturbations	F2	HER2+
MIKKELSEN_NPC_ICP_WITH_H3K27ME3	0.00012	0.0075	50	6	2	curated chemical and genetic perturbations	F2	HER2+
MEISSNER_BRAIN_HCP_WITH_H3K27ME3	0.00013	0.0076	50	168	5	curated chemical and genetic perturbations	F2	HER2+
TURASHVILI_BREAST_LOBULAR_CARCINOMA_VS_DUCTAL_NORMAL_DN	0.00013	0.0076	50	89	4	curated chemical and genetic perturbations	F2	HER2+
TURASHVILI_BREAST_LOBULAR_CARCINOMA_VS_LOBULAR_NORMAL_UP	0.00016	0.0089	50	93	4	curated chemical and genetic perturbations	F2	HER2+
FARMER_BREAST_CANCER_CLUSTER_8	0.00017	0.0098	50	7	2	curated chemical and genetic perturbations	F2	HER2+
AIYAR_COBRA1_TARGETS_UP	0.00019	0.01	50	38	3	curated chemical and genetic perturbations	F2	HER2+
SCHLINGEMANN_SKIN_CARCINOGENESIS_TPA_UP	0.00019	0.01	50	38	3	curated chemical and genetic perturbations	F2	HER2+
HALLMARK_ANDROGEN_RESPONSE	0.00021	0.011	50	100	4	HALLMARK cancer pathways	F2	HER2+
TURASHVILI_BREAST_DUCTAL_CARCINOMA_VS_DUCTAL_NORMAL_DN	0.00021	0.011	50	187	5	curated chemical and genetic perturbations	F2	HER2+
WANG_CISPLATIN_RESPONSE_AND_XPC_UP	0.00023	0.011	50	190	5	curated chemical and genetic perturbations	F2	HER2+
LINDGREN_BLADDER_CANCER_CLUSTER_2A_UP	0.00023	0.011	50	8	2	curated chemical and genetic perturbations	F2	HER2+
HALMOS_CEBPA_TARGETS_DN	0.00023	0.011	50	41	3	curated chemical and genetic perturbations	F2	HER2+
ZUCCHI_METASTASIS_DN	0.00025	0.012	50	42	3	curated chemical and genetic perturbations	F2	HER2+
LANDIS_BREAST_CANCER_PROGRESSION_UP	0.00027	0.013	50	43	3	curated chemical and genetic perturbations	F2	HER2+
HALLMARK_ESTROGEN_RESPONSE_LATE	0.00028	0.013	50	198	5	HALLMARK cancer pathways	F2	HER2+
BOYAULT_LIVER_CANCER_SUBCLASS_G1_UP	0.00028	0.013	50	108	4	curated chemical and genetic perturbations	F2	HER2+
YAMASHITA_LIVER_CANCER_STEM_CELL_UP	0.00031	0.014	50	45	3	curated chemical and genetic perturbations	F2	HER2+
YAMAZAKI_TCEB3_TARGETS_DN	0.00032	0.014	50	204	5	curated chemical and genetic perturbations	F2	HER2+
DUNNE_TARGETS_OF_AML1_MTG8_FUSION_UP	0.00037	0.016	50	48	3	curated chemical and genetic perturbations	F2	HER2+
ZHENG_IL22_SIGNALING_UP	0.00037	0.016	50	48	3	curated chemical and genetic perturbations	F2	HER2+
TAKEDA_TARGETS_OF_NUP98_HOXA9_FUSION_16D_DN	0.0004	0.017	50	119	4	curated chemical and genetic perturbations	F2	HER2+
MISSIAGLIA_REGULATED_BY_METHYLATION_UP	0.00043	0.018	50	121	4	curated chemical and genetic perturbations	F2	HER2+
ICHIBA_GRAFT_VERSUS_HOST_DISEASE_35D_UP	0.00044	0.019	50	122	4	curated chemical and genetic perturbations	F2	HER2+
DARWICHE_SQUAMOUS_CELL_CARCINOMA_UP	0.00046	0.019	50	123	4	curated chemical and genetic perturbations	F2	HER2+
BECKER_TAMOXIFEN_RESISTANCE_DN	0.00047	0.019	50	52	3	curated chemical and genetic perturbations	F2	HER2+
LUI_THYROID_CANCER_CLUSTER_5	0.00054	0.022	50	12	2	curated chemical and genetic perturbations	F2	HER2+
KUROKAWA_LIVER_CANCER_EARLY_RECURRENCE_UP	0.00054	0.022	50	12	2	curated chemical and genetic perturbations	F2	HER2+
BOSCO_EPITHELIAL_DIFFERENTIATION_MODULE	0.00056	0.022	50	55	3	curated chemical and genetic perturbations	F2	HER2+
LEE_LIVER_CANCER_DENA_UP	0.00059	0.023	50	56	3	curated chemical and genetic perturbations	F2	HER2+
BORLAK_LIVER_CANCER_EGF_UP	0.00062	0.023	50	57	3	curated chemical and genetic perturbations	F2	HER2+
AMIT_SERUM_RESPONSE_240_MCF10A	0.00062	0.023	50	57	3	curated chemical and genetic perturbations	F2	HER2+
LEE_LIVER_CANCER_CIPROFIBRATE_UP	0.00062	0.023	50	57	3	curated chemical and genetic perturbations	F2	HER2+
DARWICHE_PAPILLOMA_RISK_LOW_UP	0.0007	0.026	50	138	4	curated chemical and genetic perturbations	F2	HER2+
MCBRYAN_PUBERTAL_TGFB1_TARGETS_DN	0.00075	0.028	50	61	3	curated chemical and genetic perturbations	F2	HER2+
LEE_LIVER_CANCER_ACOX1_UP	0.00075	0.028	50	61	3	curated chemical and genetic perturbations	F2	HER2+
KIM_BIPOLAR_DISORDER_OLIGODENDROCYTE_DENSITY_CORR_DN	0.00079	0.029	50	62	3	curated chemical and genetic perturbations	F2	HER2+
TURASHVILI_BREAST_DUCTAL_CARCINOMA_VS_LOBULAR_NORMAL_DN	0.00083	0.03	50	63	3	curated chemical and genetic perturbations	F2	HER2+
SHETH_LIVER_CANCER_VS_TXNIP_LOSS_PAM3	0.00087	0.031	50	64	3	curated chemical and genetic perturbations	F2	HER2+
HOWLIN_PUBERTAL_MAMMARY_GLAND	0.00091	0.032	50	65	3	curated chemical and genetic perturbations	F2	HER2+
NING_CHRONIC_OBSTRUCTIVE_PULMONARY_DISEASE_UP	0.00094	0.032	50	149	4	curated chemical and genetic perturbations	F2	HER2+
JECHLINGER_EPITHELIAL_TO_MESENCHYMAL_TRANSITION_DN	0.00095	0.032	50	66	3	curated chemical and genetic perturbations	F2	HER2+
SARRIO_EPITHELIAL_MESENCHYMAL_TRANSITION_DN	0.00096	0.032	50	150	4	curated chemical and genetic perturbations	F2	HER2+
KANG_FLUOROURACIL_RESISTANCE_DN	0.00098	0.032	50	16	2	curated chemical and genetic perturbations	F2	HER2+
LE_SKI_TARGETS_UP	0.00098	0.032	50	16	2	curated chemical and genetic perturbations	F2	HER2+
LEE_LIVER_CANCER_HEPATOBLAST	0.00098	0.032	50	16	2	curated chemical and genetic perturbations	F2	HER2+
DELPUECH_FOXO3_TARGETS_UP	0.00099	0.032	50	67	3	curated chemical and genetic perturbations	F2	HER2+
OUELLET_CULTURED_OVARIAN_CANCER_INVASIVE_VS_LMP_UP	0.001	0.033	50	68	3	curated chemical and genetic perturbations	F2	HER2+
LOPEZ_EPITHELIOID_MESOTHELIOMA	0.0011	0.035	50	17	2	curated chemical and genetic perturbations	F2	HER2+
ZEMBUTSU_SENSITIVITY_TO_CYCLOPHOSPHAMIDE	0.0011	0.035	50	17	2	curated chemical and genetic perturbations	F2	HER2+
RICKMAN_HEAD_AND_NECK_CANCER_E	0.0011	0.035	50	70	3	curated chemical and genetic perturbations	F2	HER2+
HERNANDEZ_MITOTIC_ARREST_BY_DOCETAXEL_2_DN	0.0012	0.038	50	18	2	curated chemical and genetic perturbations	F2	HER2+
CHEOK_RESPONSE_TO_HD_MTX_UP	0.0012	0.038	50	18	2	curated chemical and genetic perturbations	F2	HER2+
ONDER_CDH1_TARGETS_1_DN	0.0013	0.041	50	164	4	curated chemical and genetic perturbations	F2	HER2+
TURASHVILI_BREAST_CARCINOMA_DUCTAL_VS_LOBULAR_UP	0.0014	0.041	50	19	2	curated chemical and genetic perturbations	F2	HER2+
FARMER_BREAST_CANCER_CLUSTER_7	0.0014	0.041	50	19	2	curated chemical and genetic perturbations	F2	HER2+
MCBRYAN_PUBERTAL_BREAST_6_7WK_DN	0.0015	0.044	50	77	3	curated chemical and genetic perturbations	F2	HER2+
SMID_BREAST_CANCER_LUMINAL_B_UP	0.0015	0.045	50	170	4	curated chemical and genetic perturbations	F2	HER2+
RASHI_RESPONSE_TO_IONIZING_RADIATION_6	0.0016	0.046	50	79	3	curated chemical and genetic perturbations	F2	HER2+
FRASOR_RESPONSE_TO_ESTRADIOL_DN	0.0017	0.047	50	80	3	curated chemical and genetic perturbations	F2	HER2+
KEGG_OLFACTORY_TRANSDUCTION	0.0017	0.048	50	21	2	KEGG	F2	HER2+
TURASHVILI_BREAST_DUCTAL_CARCINOMA_VS_DUCTAL_NORMAL_DN	3.1e-49	1e-45	50	187	31	curated chemical and genetic perturbations	F3	Normal-1
TURASHVILI_BREAST_DUCTAL_CARCINOMA_VS_LOBULAR_NORMAL_DN	3.7e-30	6e-27	50	63	17	curated chemical and genetic perturbations	F3	Normal-1
TURASHVILI_BREAST_LOBULAR_CARCINOMA_VS_DUCTAL_NORMAL_DN	2.6e-27	2.9e-24	50	89	17	curated chemical and genetic perturbations	F3	Normal-1
TURASHVILI_BREAST_LOBULAR_CARCINOMA_VS_LOBULAR_NORMAL_UP	6.5e-23	5.3e-20	50	93	15	curated chemical and genetic perturbations	F3	Normal-1
JAEGER_METASTASIS_DN	7.5e-15	5e-12	50	248	14	curated chemical and genetic perturbations	F3	Normal-1
MCBRYAN_PUBERTAL_BREAST_3_4WK_UP	2e-14	1.1e-11	50	207	13	curated chemical and genetic perturbations	F3	Normal-1
LIEN_BREAST_CARCINOMA_METAPLASTIC_VS_DUCTAL_DN	1.8e-11	7.7e-09	50	105	9	curated chemical and genetic perturbations	F3	Normal-1
ROY_WOUND_BLOOD_VESSEL_DN	3.3e-11	1.2e-08	50	22	6	curated chemical and genetic perturbations	F3	Normal-1
DOANE_BREAST_CANCER_ESR1_DN	8e-11	2.6e-08	50	48	7	curated chemical and genetic perturbations	F3	Normal-1
POOLA_INVASIVE_BREAST_CANCER_DN	1.4e-10	4.3e-08	50	132	9	curated chemical and genetic perturbations	F3	Normal-1
DELYS_THYROID_CANCER_DN	1.4e-08	3.7e-06	50	221	9	curated chemical and genetic perturbations	F3	Normal-1
SENGUPTA_NASOPHARYNGEAL_CARCINOMA_WITH_LMP1_DN	1.5e-08	3.8e-06	50	155	8	curated chemical and genetic perturbations	F3	Normal-1
HUPER_BREAST_BASAL_VS_LUMINAL_DN	1.8e-08	4.4e-06	50	59	6	curated chemical and genetic perturbations	F3	Normal-1
MCBRYAN_PUBERTAL_TGFB1_TARGETS_DN	2.3e-08	5e-06	50	61	6	curated chemical and genetic perturbations	F3	Normal-1
CHARAFE_BREAST_CANCER_BASAL_VS_MESENCHYMAL_UP	4.3e-08	9e-06	50	116	7	curated chemical and genetic perturbations	F3	Normal-1
WU_CELL_MIGRATION	4.8e-08	9.3e-06	50	180	8	curated chemical and genetic perturbations	F3	Normal-1
RICKMAN_HEAD_AND_NECK_CANCER_D	5.3e-08	9.7e-06	50	35	5	curated chemical and genetic perturbations	F3	Normal-1
CROMER_TUMORIGENESIS_DN	3e-07	5.3e-05	50	49	5	curated chemical and genetic perturbations	F3	Normal-1
SABATES_COLORECTAL_ADENOMA_DN	3.6e-07	5.9e-05	50	234	8	curated chemical and genetic perturbations	F3	Normal-1
LIU_CDX2_TARGETS_DN	1.3e-06	0.00021	50	8	3	curated chemical and genetic perturbations	F3	Normal-1
MCBRYAN_PUBERTAL_BREAST_6_7WK_DN	2.9e-06	0.00044	50	77	5	curated chemical and genetic perturbations	F3	Normal-1
COLDREN_GEFITINIB_RESISTANCE_DN	3.4e-06	0.00049	50	221	7	curated chemical and genetic perturbations	F3	Normal-1
GU_PDEF_TARGETS_DN	3.6e-06	0.00049	50	36	4	curated chemical and genetic perturbations	F3	Normal-1
JI_CARCINOGENESIS_BY_KRAS_AND_STK11_UP	3.8e-06	0.00051	50	11	3	curated chemical and genetic perturbations	F3	Normal-1
VANTVEER_BREAST_CANCER_ESR1_DN	4.2e-06	0.00054	50	228	7	curated chemical and genetic perturbations	F3	Normal-1
SCHUETZ_BREAST_CANCER_DUCTAL_INVASIVE_DN	4.5e-06	0.00055	50	84	5	curated chemical and genetic perturbations	F3	Normal-1
SARRIO_EPITHELIAL_MESENCHYMAL_TRANSITION_DN	4.8e-06	0.00056	50	150	6	curated chemical and genetic perturbations	F3	Normal-1
MCBRYAN_TERMINAL_END_BUD_UP	5.1e-06	0.00058	50	12	3	curated chemical and genetic perturbations	F3	Normal-1
ZUCCHI_METASTASIS_DN	6.7e-06	0.00074	50	42	4	curated chemical and genetic perturbations	F3	Normal-1
RICKMAN_TUMOR_DIFFERENTIATED_WELL_VS_MODERATELY_DN	1e-05	0.0011	50	99	5	curated chemical and genetic perturbations	F3	Normal-1
DOANE_BREAST_CANCER_ESR1_UP	1.7e-05	0.0018	50	110	5	curated chemical and genetic perturbations	F3	Normal-1
WANG_ESOPHAGUS_CANCER_VS_NORMAL_UP	2e-05	0.002	50	114	5	curated chemical and genetic perturbations	F3	Normal-1
MASRI_RESISTANCE_TO_TAMOXIFEN_AND_AROMATASE_INHIBITORS_DN	2.2e-05	0.0021	50	19	3	curated chemical and genetic perturbations	F3	Normal-1
SABATES_COLORECTAL_ADENOMA_UP	2.7e-05	0.0025	50	121	5	curated chemical and genetic perturbations	F3	Normal-1
RODWELL_AGING_KIDNEY_NO_BLOOD_UP	2.9e-05	0.0027	50	206	6	curated chemical and genetic perturbations	F3	Normal-1
MISHRA_CARCINOMA_ASSOCIATED_FIBROBLAST_DN	4.6e-05	0.0041	50	24	3	curated chemical and genetic perturbations	F3	Normal-1
YANG_BREAST_CANCER_ESR1_DN	5.2e-05	0.0045	50	25	3	curated chemical and genetic perturbations	F3	Normal-1
SMID_BREAST_CANCER_ERBB2_DN	8.3e-05	0.0071	50	5	2	curated chemical and genetic perturbations	F3	Normal-1
LIANG_SILENCED_BY_METHYLATION_UP	9.1e-05	0.0075	50	30	3	curated chemical and genetic perturbations	F3	Normal-1
LIU_VAV3_PROSTATE_CARCINOGENESIS_UP	9.6e-05	0.0077	50	82	4	curated chemical and genetic perturbations	F3	Normal-1
OHM_EMBRYONIC_CARCINOMA_UP	0.00012	0.0098	50	6	2	curated chemical and genetic perturbations	F3	Normal-1
HINATA_NFKB_TARGETS_KERATINOCYTE_UP	0.00014	0.011	50	90	4	curated chemical and genetic perturbations	F3	Normal-1
LI_AMPLIFIED_IN_LUNG_CANCER	0.00016	0.012	50	175	5	curated chemical and genetic perturbations	F3	Normal-1
MUELLER_METHYLATED_IN_GLIOBLASTOMA	0.00016	0.012	50	36	3	curated chemical and genetic perturbations	F3	Normal-1
KORKOLA_TERATOMA	0.00017	0.012	50	37	3	curated chemical and genetic perturbations	F3	Normal-1
SMID_BREAST_CANCER_RELAPSE_IN_BRAIN_UP	0.00017	0.012	50	37	3	curated chemical and genetic perturbations	F3	Normal-1
SMID_BREAST_CANCER_RELAPSE_IN_LUNG_DN	0.00017	0.012	50	37	3	curated chemical and genetic perturbations	F3	Normal-1
YANG_MUC2_TARGETS_DUODENUM_6MO_UP	0.00017	0.012	50	7	2	curated chemical and genetic perturbations	F3	Normal-1
LI_LUNG_CANCER	0.0002	0.013	50	39	3	curated chemical and genetic perturbations	F3	Normal-1
CROONQUIST_NRAS_VS_STROMAL_STIMULATION_UP	0.0002	0.013	50	39	3	curated chemical and genetic perturbations	F3	Normal-1
HALLMARK_APICAL_JUNCTION	0.00023	0.015	50	191	5	HALLMARK cancer pathways	F3	Normal-1
LIN_SILENCED_BY_TUMOR_MICROENVIRONMENT	0.00025	0.015	50	105	4	curated chemical and genetic perturbations	F3	Normal-1
HALLMARK_ESTROGEN_RESPONSE_LATE	0.00028	0.017	50	198	5	HALLMARK cancer pathways	F3	Normal-1
GRAHAM_CML_QUIESCENT_VS_NORMAL_DIVIDING_DN	0.0003	0.017	50	9	2	curated chemical and genetic perturbations	F3	Normal-1
MILICIC_FAMILIAL_ADENOMATOUS_POLYPOSIS_DN	0.0003	0.017	50	9	2	curated chemical and genetic perturbations	F3	Normal-1
GRAHAM_CML_DIVIDING_VS_NORMAL_DIVIDING_DN	0.00037	0.021	50	10	2	curated chemical and genetic perturbations	F3	Normal-1
YIH_RESPONSE_TO_ARSENITE_C5	0.00037	0.021	50	10	2	curated chemical and genetic perturbations	F3	Normal-1
HOQUE_METHYLATED_IN_CANCER	0.00042	0.023	50	50	3	curated chemical and genetic perturbations	F3	Normal-1
WATTEL_AUTONOMOUS_THYROID_ADENOMA_DN	0.00044	0.024	50	51	3	curated chemical and genetic perturbations	F3	Normal-1
CHIBA_RESPONSE_TO_TSA_UP	0.00044	0.024	50	51	3	curated chemical and genetic perturbations	F3	Normal-1
SU_SALIVARY_GLAND	0.00045	0.024	50	11	2	curated chemical and genetic perturbations	F3	Normal-1
RAMASWAMY_METASTASIS_DN	0.00047	0.024	50	52	3	curated chemical and genetic perturbations	F3	Normal-1
WU_SILENCED_BY_METHYLATION_IN_BLADDER_CANCER	0.00053	0.027	50	54	3	curated chemical and genetic perturbations	F3	Normal-1
DORN_ADENOVIRUS_INFECTION_24HR_UP	0.00054	0.027	50	12	2	curated chemical and genetic perturbations	F3	Normal-1
INGRAM_SHH_TARGETS_DN	0.00056	0.027	50	55	3	curated chemical and genetic perturbations	F3	Normal-1
BOSCO_EPITHELIAL_DIFFERENTIATION_MODULE	0.00056	0.027	50	55	3	curated chemical and genetic perturbations	F3	Normal-1
ONDER_CDH1_TARGETS_3_DN	0.00059	0.028	50	56	3	curated chemical and genetic perturbations	F3	Normal-1
LIM_MAMMARY_LUMINAL_PROGENITOR_UP	0.00059	0.028	50	56	3	curated chemical and genetic perturbations	F3	Normal-1
INAMURA_LUNG_CANCER_SCC_UP	0.00064	0.03	50	13	2	curated chemical and genetic perturbations	F3	Normal-1
SMID_BREAST_CANCER_ERBB2_UP	0.0007	0.032	50	138	4	curated chemical and genetic perturbations	F3	Normal-1
ISSAEVA_MLL2_TARGETS	0.00075	0.034	50	61	3	curated chemical and genetic perturbations	F3	Normal-1
HALLMARK_KRAS_SIGNALING_DN	0.00076	0.034	50	141	4	HALLMARK cancer pathways	F3	Normal-1
TURASHVILI_BREAST_NORMAL_DUCTAL_VS_LOBULAR_UP	0.00083	0.036	50	63	3	curated chemical and genetic perturbations	F3	Normal-1
TSAI_RESPONSE_TO_IONIZING_RADIATION	0.00085	0.037	50	145	4	curated chemical and genetic perturbations	F3	Normal-1
HOWLIN_PUBERTAL_MAMMARY_GLAND	0.00091	0.039	50	65	3	curated chemical and genetic perturbations	F3	Normal-1
LE_SKI_TARGETS_UP	0.00098	0.041	50	16	2	curated chemical and genetic perturbations	F3	Normal-1
LEE_LIVER_CANCER_HEPATOBLAST	0.00098	0.041	50	16	2	curated chemical and genetic perturbations	F3	Normal-1
FURUKAWA_DUSP6_TARGETS_PCI35_UP	0.00099	0.041	50	67	3	curated chemical and genetic perturbations	F3	Normal-1
OUELLET_CULTURED_OVARIAN_CANCER_INVASIVE_VS_LMP_UP	0.001	0.042	50	68	3	curated chemical and genetic perturbations	F3	Normal-1
HOSHIDA_LIVER_CANCER_SURVIVAL_UP	0.001	0.042	50	68	3	curated chemical and genetic perturbations	F3	Normal-1
MURAKAMI_UV_RESPONSE_1HR_UP	0.0011	0.044	50	17	2	curated chemical and genetic perturbations	F3	Normal-1
ZEMBUTSU_SENSITIVITY_TO_CYCLOPHOSPHAMIDE	0.0011	0.044	50	17	2	curated chemical and genetic perturbations	F3	Normal-1
DOANE_BREAST_CANCER_CLASSES_UP	0.0012	0.046	50	71	3	curated chemical and genetic perturbations	F3	Normal-1
LIEN_BREAST_CARCINOMA_METAPLASTIC_VS_DUCTAL_DN	4.5e-30	1.5e-26	50	105	19	curated chemical and genetic perturbations	F4	ER+2
DOANE_BREAST_CANCER_ESR1_UP	1.2e-29	1.9e-26	50	110	19	curated chemical and genetic perturbations	F4	ER+2
SMID_BREAST_CANCER_LUMINAL_B_UP	7.6e-26	8.3e-23	50	170	19	curated chemical and genetic perturbations	F4	ER+2
SMID_BREAST_CANCER_RELAPSE_IN_BONE_UP	8.3e-19	6.8e-16	50	97	13	curated chemical and genetic perturbations	F4	ER+2
SMID_BREAST_CANCER_RELAPSE_IN_BRAIN_DN	6.8e-18	4.5e-15	50	82	12	curated chemical and genetic perturbations	F4	ER+2
HALLMARK_ESTROGEN_RESPONSE_EARLY	8.4e-18	4.6e-15	50	198	15	HALLMARK cancer pathways	F4	ER+2
HALLMARK_ESTROGEN_RESPONSE_LATE	3.2e-16	1.5e-13	50	198	14	HALLMARK cancer pathways	F4	ER+2
COLDREN_GEFITINIB_RESISTANCE_DN	1.5e-15	5.5e-13	50	221	14	curated chemical and genetic perturbations	F4	ER+2
FARMER_BREAST_CANCER_CLUSTER_6	1.3e-14	4.4e-12	50	16	7	curated chemical and genetic perturbations	F4	ER+2
MCBRYAN_PUBERTAL_BREAST_3_4WK_UP	2e-14	6e-12	50	207	13	curated chemical and genetic perturbations	F4	ER+2
VANTVEER_BREAST_CANCER_ESR1_UP	3.4e-14	9.2e-12	50	163	12	curated chemical and genetic perturbations	F4	ER+2
YANG_BREAST_CANCER_ESR1_UP	7.5e-12	1.9e-09	50	35	7	curated chemical and genetic perturbations	F4	ER+2
WU_CELL_MIGRATION	9.4e-11	2.2e-08	50	180	10	curated chemical and genetic perturbations	F4	ER+2
SCHUETZ_BREAST_CANCER_DUCTAL_INVASIVE_DN	1.1e-10	2.4e-08	50	84	8	curated chemical and genetic perturbations	F4	ER+2
POOLA_INVASIVE_BREAST_CANCER_DN	1.4e-10	2.9e-08	50	132	9	curated chemical and genetic perturbations	F4	ER+2
LIM_MAMMARY_LUMINAL_MATURE_UP	1.1e-09	1.9e-07	50	111	8	curated chemical and genetic perturbations	F4	ER+2
MASSARWEH_TAMOXIFEN_RESISTANCE_DN	2.3e-08	4e-06	50	235	9	curated chemical and genetic perturbations	F4	ER+2
YEGNASUBRAMANIAN_PROSTATE_CANCER	5.5e-08	9e-06	50	120	7	curated chemical and genetic perturbations	F4	ER+2
DOANE_BREAST_CANCER_CLASSES_UP	5.7e-08	9e-06	50	71	6	curated chemical and genetic perturbations	F4	ER+2
RIGGINS_TAMOXIFEN_RESISTANCE_DN	2e-07	2.9e-05	50	216	8	curated chemical and genetic perturbations	F4	ER+2
DUTERTRE_ESTRADIOL_RESPONSE_6HR_UP	2.2e-07	3.2e-05	50	220	8	curated chemical and genetic perturbations	F4	ER+2
LI_AMPLIFIED_IN_LUNG_CANCER	7.2e-07	9.9e-05	50	175	7	curated chemical and genetic perturbations	F4	ER+2
MCBRYAN_PUBERTAL_TGFB1_TARGETS_DN	9.2e-07	0.00012	50	61	5	curated chemical and genetic perturbations	F4	ER+2
CHARAFE_BREAST_CANCER_BASAL_VS_MESENCHYMAL_UP	1.1e-06	0.00014	50	116	6	curated chemical and genetic perturbations	F4	ER+2
WANG_CISPLATIN_RESPONSE_AND_XPC_UP	1.3e-06	0.00015	50	190	7	curated chemical and genetic perturbations	F4	ER+2
VANDESLUIS_COMMD1_TARGETS_GROUP_3_UP	2.6e-06	0.0003	50	75	5	curated chemical and genetic perturbations	F4	ER+2
GU_PDEF_TARGETS_DN	3.6e-06	0.00041	50	36	4	curated chemical and genetic perturbations	F4	ER+2
JAEGER_METASTASIS_DN	7.3e-06	0.00081	50	248	7	curated chemical and genetic perturbations	F4	ER+2
STOSSI_RESPONSE_TO_ESTRADIOL	9.7e-06	0.001	50	46	4	curated chemical and genetic perturbations	F4	ER+2
LE_SKI_TARGETS_UP	1.3e-05	0.0013	50	16	3	curated chemical and genetic perturbations	F4	ER+2
MCBRYAN_PUBERTAL_BREAST_5_6WK_UP	2e-05	0.002	50	114	5	curated chemical and genetic perturbations	F4	ER+2
MASRI_RESISTANCE_TO_TAMOXIFEN_AND_AROMATASE_INHIBITORS_UP	2.2e-05	0.0021	50	19	3	curated chemical and genetic perturbations	F4	ER+2
HUPER_BREAST_BASAL_VS_LUMINAL_DN	2.6e-05	0.0025	50	59	4	curated chemical and genetic perturbations	F4	ER+2
LEE_NEURAL_CREST_STEM_CELL_UP	3.9e-05	0.0036	50	131	5	curated chemical and genetic perturbations	F4	ER+2
HUANG_DASATINIB_RESISTANCE_DN	4.1e-05	0.0037	50	66	4	curated chemical and genetic perturbations	F4	ER+2
WONG_ENDMETRIUM_CANCER_UP	4.6e-05	0.004	50	24	3	curated chemical and genetic perturbations	F4	ER+2
DOANE_RESPONSE_TO_ANDROGEN_DN	6.1e-05	0.005	50	235	6	curated chemical and genetic perturbations	F4	ER+2
YAO_TEMPORAL_RESPONSE_TO_PROGESTERONE_CLUSTER_9	6.1e-05	0.005	50	73	4	curated chemical and genetic perturbations	F4	ER+2
LANDIS_ERBB2_BREAST_TUMORS_324_UP	6.2e-05	0.005	50	144	5	curated chemical and genetic perturbations	F4	ER+2
YANG_BREAST_CANCER_ESR1_BULK_UP	6.6e-05	0.0052	50	27	3	curated chemical and genetic perturbations	F4	ER+2
STEIN_ESRRA_TARGETS_RESPONSIVE_TO_ESTROGEN_UP	9.1e-05	0.007	50	30	3	curated chemical and genetic perturbations	F4	ER+2
MIKKELSEN_NPC_ICP_WITH_H3K27ME3	0.00012	0.0094	50	6	2	curated chemical and genetic perturbations	F4	ER+2
MEISSNER_BRAIN_HCP_WITH_H3K27ME3	0.00013	0.0094	50	168	5	curated chemical and genetic perturbations	F4	ER+2
RICKMAN_HEAD_AND_NECK_CANCER_D	0.00014	0.01	50	35	3	curated chemical and genetic perturbations	F4	ER+2
FRASOR_RESPONSE_TO_ESTRADIOL_UP	0.00016	0.011	50	36	3	curated chemical and genetic perturbations	F4	ER+2
LI_LUNG_CANCER	0.0002	0.014	50	39	3	curated chemical and genetic perturbations	F4	ER+2
HALMOS_CEBPA_TARGETS_DN	0.00023	0.016	50	41	3	curated chemical and genetic perturbations	F4	ER+2
YAMASHITA_LIVER_CANCER_STEM_CELL_UP	0.00031	0.02	50	45	3	curated chemical and genetic perturbations	F4	ER+2
DELACROIX_RAR_TARGETS_UP	0.00031	0.02	50	45	3	curated chemical and genetic perturbations	F4	ER+2
YAMAZAKI_TCEB3_TARGETS_DN	0.00032	0.02	50	204	5	curated chemical and genetic perturbations	F4	ER+2
BHAT_ESR1_TARGETS_NOT_VIA_AKT1_UP	0.00032	0.02	50	204	5	curated chemical and genetic perturbations	F4	ER+2
YAUCH_HEDGEHOG_SIGNALING_PARACRINE_UP	0.00035	0.022	50	115	4	curated chemical and genetic perturbations	F4	ER+2
SMID_BREAST_CANCER_RELAPSE_IN_LIVER_DN	0.00037	0.022	50	10	2	curated chemical and genetic perturbations	F4	ER+2
VECCHI_GASTRIC_CANCER_ADVANCED_VS_EARLY_DN	0.00038	0.022	50	117	4	curated chemical and genetic perturbations	F4	ER+2
GRAESSMANN_APOPTOSIS_BY_SERUM_DEPRIVATION_DN	0.00038	0.022	50	212	5	curated chemical and genetic perturbations	F4	ER+2
SERVITJA_LIVER_HNF1A_TARGETS_DN	0.0004	0.023	50	119	4	curated chemical and genetic perturbations	F4	ER+2
BECKER_TAMOXIFEN_RESISTANCE_UP	0.00042	0.023	50	50	3	curated chemical and genetic perturbations	F4	ER+2
HOQUE_METHYLATED_IN_CANCER	0.00042	0.023	50	50	3	curated chemical and genetic perturbations	F4	ER+2
WATTEL_AUTONOMOUS_THYROID_ADENOMA_DN	0.00044	0.024	50	51	3	curated chemical and genetic perturbations	F4	ER+2
KUROKAWA_LIVER_CANCER_EARLY_RECURRENCE_UP	0.00054	0.029	50	12	2	curated chemical and genetic perturbations	F4	ER+2
BOSCO_EPITHELIAL_DIFFERENTIATION_MODULE	0.00056	0.029	50	55	3	curated chemical and genetic perturbations	F4	ER+2
BORLAK_LIVER_CANCER_EGF_UP	0.00062	0.032	50	57	3	curated chemical and genetic perturbations	F4	ER+2
WAMUNYOKOLI_OVARIAN_CANCER_GRADES_1_2_UP	0.00063	0.032	50	134	4	curated chemical and genetic perturbations	F4	ER+2
BROWNE_HCMV_INFECTION_24HR_UP	0.00067	0.033	50	136	4	curated chemical and genetic perturbations	F4	ER+2
MASSARWEH_RESPONSE_TO_ESTRADIOL	0.00072	0.035	50	60	3	curated chemical and genetic perturbations	F4	ER+2
ZEMBUTSU_SENSITIVITY_TO_NIMUSTINE	0.00075	0.036	50	14	2	curated chemical and genetic perturbations	F4	ER+2
LEE_LIVER_CANCER_MYC_TGFA_UP	0.00075	0.036	50	61	3	curated chemical and genetic perturbations	F4	ER+2
RODRIGUES_NTN1_TARGETS_DN	0.00091	0.043	50	148	4	curated chemical and genetic perturbations	F4	ER+2
KEGG_RIBOSOME	1.8e-75	6.1e-72	50	85	36	KEGG	F5	TCGA specific-1
BILANGES_SERUM_AND_RAPAMYCIN_SENSITIVE_GENES	1.7e-39	2.9e-36	50	64	21	curated chemical and genetic perturbations	F5	TCGA specific-1
TIEN_INTESTINE_PROBIOTICS_6HR_UP	6.9e-34	7.6e-31	50	54	18	curated chemical and genetic perturbations	F5	TCGA specific-1
TIEN_INTESTINE_PROBIOTICS_24HR_DN	3e-31	2.5e-28	50	211	23	curated chemical and genetic perturbations	F5	TCGA specific-1
YAMASHITA_LIVER_CANCER_WITH_EPCAM_UP	9.3e-23	6.1e-20	50	51	13	curated chemical and genetic perturbations	F5	TCGA specific-1
CHNG_MULTIPLE_MYELOMA_HYPERPLOID_UP	1.8e-18	9.8e-16	50	51	11	curated chemical and genetic perturbations	F5	TCGA specific-1
PECE_MAMMARY_STEM_CELL_UP	2.1e-18	9.8e-16	50	139	14	curated chemical and genetic perturbations	F5	TCGA specific-1
JISON_SICKLE_CELL_DISEASE_DN	1.8e-15	7.3e-13	50	172	13	curated chemical and genetic perturbations	F5	TCGA specific-1
HOLLEMAN_VINCRISTINE_RESISTANCE_ALL_DN	5.8e-14	2.1e-11	50	19	7	curated chemical and genetic perturbations	F5	TCGA specific-1
DIAZ_CHRONIC_MEYLOGENOUS_LEUKEMIA_DN	5.5e-13	1.8e-10	50	108	10	curated chemical and genetic perturbations	F5	TCGA specific-1
TIEN_INTESTINE_PROBIOTICS_2HR_UP	1e-12	3e-10	50	27	7	curated chemical and genetic perturbations	F5	TCGA specific-1
FLOTHO_PEDIATRIC_ALL_THERAPY_RESPONSE_UP	2.4e-12	6.4e-10	50	53	8	curated chemical and genetic perturbations	F5	TCGA specific-1
LI_AMPLIFIED_IN_LUNG_CANCER	2.5e-12	6.4e-10	50	175	11	curated chemical and genetic perturbations	F5	TCGA specific-1
BILANGES_SERUM_RESPONSE_TRANSLATION	9.3e-12	2.2e-09	50	36	7	curated chemical and genetic perturbations	F5	TCGA specific-1
POMEROY_MEDULLOBLASTOMA_DESMOPLASIC_VS_CLASSIC_DN	2.5e-10	5.4e-08	50	56	7	curated chemical and genetic perturbations	F5	TCGA specific-1
DAZARD_UV_RESPONSE_CLUSTER_G1	3.6e-10	7.4e-08	50	59	7	curated chemical and genetic perturbations	F5	TCGA specific-1
MODY_HIPPOCAMPUS_PRENATAL	2.2e-09	4.3e-07	50	42	6	curated chemical and genetic perturbations	F5	TCGA specific-1
NING_CHRONIC_OBSTRUCTIVE_PULMONARY_DISEASE_DN	4.6e-08	8e-06	50	117	7	curated chemical and genetic perturbations	F5	TCGA specific-1
HOLLEMAN_VINCRISTINE_RESISTANCE_B_ALL_DN	8.7e-08	1.4e-05	50	15	4	curated chemical and genetic perturbations	F5	TCGA specific-1
WIERENGA_PML_INTERACTOME	9.3e-08	1.5e-05	50	39	5	curated chemical and genetic perturbations	F5	TCGA specific-1
DANG_MYC_TARGETS_UP	1.2e-07	1.7e-05	50	134	7	curated chemical and genetic perturbations	F5	TCGA specific-1
NUTT_GBM_VS_AO_GLIOMA_DN	1.2e-07	1.7e-05	50	41	5	curated chemical and genetic perturbations	F5	TCGA specific-1
POMEROY_MEDULLOBLASTOMA_PROGNOSIS_DN	1.5e-07	2.1e-05	50	43	5	curated chemical and genetic perturbations	F5	TCGA specific-1
HILLION_HMGA1B_TARGETS	1.6e-07	2.1e-05	50	84	6	curated chemical and genetic perturbations	F5	TCGA specific-1
BYSTROEM_CORRELATED_WITH_IL5_UP	2.4e-07	3.1e-05	50	47	5	curated chemical and genetic perturbations	F5	TCGA specific-1
LEE_LIVER_CANCER_SURVIVAL_DN	5.3e-07	6.4e-05	50	167	7	curated chemical and genetic perturbations	F5	TCGA specific-1
HOLLEMAN_ASPARAGINASE_RESISTANCE_B_ALL_UP	9.3e-07	0.00011	50	26	4	curated chemical and genetic perturbations	F5	TCGA specific-1
DAZARD_RESPONSE_TO_UV_NHEK_UP	3.6e-06	0.00041	50	223	7	curated chemical and genetic perturbations	F5	TCGA specific-1
ACEVEDO_NORMAL_TISSUE_ADJACENT_TO_LIVER_TUMOR_UP	4.4e-06	0.00049	50	148	6	curated chemical and genetic perturbations	F5	TCGA specific-1
MATTIOLI_MGUS_VS_PCL	9.2e-06	0.00098	50	97	5	curated chemical and genetic perturbations	F5	TCGA specific-1
LEE_LIVER_CANCER_MYC_UP	1.4e-05	0.0014	50	50	4	curated chemical and genetic perturbations	F5	TCGA specific-1
ZHOU_TNF_SIGNALING_4HR	1.7e-05	0.0017	50	53	4	curated chemical and genetic perturbations	F5	TCGA specific-1
VIETOR_IFRD1_TARGETS	3.5e-05	0.0033	50	22	3	curated chemical and genetic perturbations	F5	TCGA specific-1
HOLLEMAN_ASPARAGINASE_RESISTANCE_ALL_UP	3.5e-05	0.0033	50	22	3	curated chemical and genetic perturbations	F5	TCGA specific-1
FLECHNER_PBL_KIDNEY_TRANSPLANT_OK_VS_DONOR_UP	7.1e-05	0.0065	50	148	5	curated chemical and genetic perturbations	F5	TCGA specific-1
HILLION_HMGA1_TARGETS	7.5e-05	0.0067	50	77	4	curated chemical and genetic perturbations	F5	TCGA specific-1
KIM_LRRC3B_TARGETS	8.2e-05	0.0071	50	29	3	curated chemical and genetic perturbations	F5	TCGA specific-1
DIRMEIER_LMP1_RESPONSE_LATE_DN	9.1e-05	0.0077	50	30	3	curated chemical and genetic perturbations	F5	TCGA specific-1
LUI_TARGETS_OF_PAX8_PPARG_FUSION	0.00013	0.011	50	34	3	curated chemical and genetic perturbations	F5	TCGA specific-1
JIANG_AGING_CEREBRAL_CORTEX_UP	0.00014	0.012	50	35	3	curated chemical and genetic perturbations	F5	TCGA specific-1
GNATENKO_PLATELET_SIGNATURE	0.00023	0.018	50	41	3	curated chemical and genetic perturbations	F5	TCGA specific-1
ZHAN_MULTIPLE_MYELOMA_HP_UP	0.00023	0.018	50	41	3	curated chemical and genetic perturbations	F5	TCGA specific-1
BOUDOUKHA_BOUND_BY_IGF2BP2	0.00025	0.019	50	105	4	curated chemical and genetic perturbations	F5	TCGA specific-1
LUI_THYROID_CANCER_PAX8_PPARG_DN	0.00031	0.023	50	45	3	curated chemical and genetic perturbations	F5	TCGA specific-1
IRITANI_MAD1_TARGETS_DN	0.00035	0.025	50	47	3	curated chemical and genetic perturbations	F5	TCGA specific-1
BHATI_G2M_ARREST_BY_2METHOXYESTRADIOL_DN	0.00039	0.027	50	118	4	curated chemical and genetic perturbations	F5	TCGA specific-1
BENPORATH_MYC_TARGETS_WITH_EBOX	0.00042	0.029	50	217	5	curated chemical and genetic perturbations	F5	TCGA specific-1
TONG_INTERACT_WITH_PTTG1	0.00056	0.037	50	55	3	curated chemical and genetic perturbations	F5	TCGA specific-1
JOHANSSON_GLIOMAGENESIS_BY_PDGFB_UP	0.00062	0.041	50	57	3	curated chemical and genetic perturbations	F5	TCGA specific-1
KEGG_RIBOSOME	1.6e-84	5.4e-81	50	85	39	KEGG	F6	TCGA specific-2
BILANGES_SERUM_AND_RAPAMYCIN_SENSITIVE_GENES	1.7e-44	2.9e-41	50	64	23	curated chemical and genetic perturbations	F6	TCGA specific-2
CHNG_MULTIPLE_MYELOMA_HYPERPLOID_UP	1.3e-29	1.5e-26	50	51	16	curated chemical and genetic perturbations	F6	TCGA specific-2
TIEN_INTESTINE_PROBIOTICS_24HR_DN	2.2e-29	1.8e-26	50	211	22	curated chemical and genetic perturbations	F6	TCGA specific-2
TIEN_INTESTINE_PROBIOTICS_6HR_UP	3.9e-29	2.6e-26	50	54	16	curated chemical and genetic perturbations	F6	TCGA specific-2
PECE_MAMMARY_STEM_CELL_UP	1.4e-27	7.5e-25	50	139	19	curated chemical and genetic perturbations	F6	TCGA specific-2
LI_AMPLIFIED_IN_LUNG_CANCER	2.7e-20	1.3e-17	50	175	16	curated chemical and genetic perturbations	F6	TCGA specific-2
YAMASHITA_LIVER_CANCER_WITH_EPCAM_UP	2.1e-16	8.5e-14	50	51	10	curated chemical and genetic perturbations	F6	TCGA specific-2
FLOTHO_PEDIATRIC_ALL_THERAPY_RESPONSE_UP	3.1e-16	1.2e-13	50	53	10	curated chemical and genetic perturbations	F6	TCGA specific-2
MODY_HIPPOCAMPUS_PRENATAL	3.1e-15	1e-12	50	42	9	curated chemical and genetic perturbations	F6	TCGA specific-2
HOLLEMAN_VINCRISTINE_RESISTANCE_ALL_DN	5.8e-14	1.7e-11	50	19	7	curated chemical and genetic perturbations	F6	TCGA specific-2
BILANGES_SERUM_RESPONSE_TRANSLATION	8.5e-14	2.3e-11	50	36	8	curated chemical and genetic perturbations	F6	TCGA specific-2
LEE_LIVER_CANCER_MYC_UP	1.5e-12	3.7e-10	50	50	8	curated chemical and genetic perturbations	F6	TCGA specific-2
JISON_SICKLE_CELL_DISEASE_DN	2.1e-12	4.9e-10	50	172	11	curated chemical and genetic perturbations	F6	TCGA specific-2
DIAZ_CHRONIC_MEYLOGENOUS_LEUKEMIA_DN	2.3e-11	5.1e-09	50	108	9	curated chemical and genetic perturbations	F6	TCGA specific-2
HILLION_HMGA1B_TARGETS	1.1e-10	2.3e-08	50	84	8	curated chemical and genetic perturbations	F6	TCGA specific-2
DANG_MYC_TARGETS_UP	1.6e-10	3.2e-08	50	134	9	curated chemical and genetic perturbations	F6	TCGA specific-2
LEE_LIVER_CANCER_SURVIVAL_DN	1.2e-09	2e-07	50	167	9	curated chemical and genetic perturbations	F6	TCGA specific-2
TIEN_INTESTINE_PROBIOTICS_2HR_UP	1.3e-08	2.2e-06	50	27	5	curated chemical and genetic perturbations	F6	TCGA specific-2
WHITESIDE_CISPLATIN_RESISTANCE_DN	4.6e-08	7.2e-06	50	13	4	curated chemical and genetic perturbations	F6	TCGA specific-2
HOLLEMAN_VINCRISTINE_RESISTANCE_B_ALL_DN	8.7e-08	1.3e-05	50	15	4	curated chemical and genetic perturbations	F6	TCGA specific-2
WIERENGA_PML_INTERACTOME	9.3e-08	1.3e-05	50	39	5	curated chemical and genetic perturbations	F6	TCGA specific-2
MALONEY_RESPONSE_TO_17AAG_DN	1e-07	1.4e-05	50	78	6	curated chemical and genetic perturbations	F6	TCGA specific-2
NUTT_GBM_VS_AO_GLIOMA_DN	1.2e-07	1.6e-05	50	41	5	curated chemical and genetic perturbations	F6	TCGA specific-2
POMEROY_MEDULLOBLASTOMA_PROGNOSIS_DN	1.5e-07	2e-05	50	43	5	curated chemical and genetic perturbations	F6	TCGA specific-2
POMEROY_MEDULLOBLASTOMA_DESMOPLASIC_VS_CLASSIC_DN	6e-07	7.3e-05	50	56	5	curated chemical and genetic perturbations	F6	TCGA specific-2
DAZARD_UV_RESPONSE_CLUSTER_G1	7.8e-07	9.2e-05	50	59	5	curated chemical and genetic perturbations	F6	TCGA specific-2
YANAGISAWA_LUNG_CANCER_RECURRENCE	1.3e-06	0.00015	50	8	3	curated chemical and genetic perturbations	F6	TCGA specific-2
CASORELLI_APL_SECONDARY_VS_DE_NOVO_DN	2e-06	0.00022	50	9	3	curated chemical and genetic perturbations	F6	TCGA specific-2
BILANGES_RAPAMYCIN_SENSITIVE_VIA_TSC1_AND_TSC2	2.1e-06	0.00022	50	72	5	curated chemical and genetic perturbations	F6	TCGA specific-2
HILLION_HMGA1_TARGETS	2.9e-06	0.0003	50	77	5	curated chemical and genetic perturbations	F6	TCGA specific-2
DAZARD_RESPONSE_TO_UV_NHEK_UP	3.6e-06	0.00036	50	223	7	curated chemical and genetic perturbations	F6	TCGA specific-2
ABE_INNER_EAR	1.1e-05	0.001	50	47	4	curated chemical and genetic perturbations	F6	TCGA specific-2
IRITANI_MAD1_TARGETS_DN	1.1e-05	0.001	50	47	4	curated chemical and genetic perturbations	F6	TCGA specific-2
BOUDOUKHA_BOUND_BY_IGF2BP2	1.4e-05	0.0012	50	105	5	curated chemical and genetic perturbations	F6	TCGA specific-2
TONG_INTERACT_WITH_PTTG1	2e-05	0.0018	50	55	4	curated chemical and genetic perturbations	F6	TCGA specific-2
HEDENFALK_BREAST_CANCER_BRACX_UP	2.2e-05	0.0019	50	19	3	curated chemical and genetic perturbations	F6	TCGA specific-2
NING_CHRONIC_OBSTRUCTIVE_PULMONARY_DISEASE_DN	2.3e-05	0.0019	50	117	5	curated chemical and genetic perturbations	F6	TCGA specific-2
HALLMARK_MYC_TARGETS_V1	2.3e-05	0.0019	50	198	6	HALLMARK cancer pathways	F6	TCGA specific-2
BILD_SRC_ONCOGENIC_SIGNATURE	2.6e-05	0.0021	50	59	4	curated chemical and genetic perturbations	F6	TCGA specific-2
DIRMEIER_LMP1_RESPONSE_EARLY	3.6e-05	0.0028	50	64	4	curated chemical and genetic perturbations	F6	TCGA specific-2
BENPORATH_MYC_TARGETS_WITH_EBOX	3.9e-05	0.003	50	217	6	curated chemical and genetic perturbations	F6	TCGA specific-2
HOLLEMAN_ASPARAGINASE_RESISTANCE_B_ALL_UP	5.8e-05	0.0044	50	26	3	curated chemical and genetic perturbations	F6	TCGA specific-2
LUI_THYROID_CANCER_CLUSTER_3	7.3e-05	0.0054	50	28	3	curated chemical and genetic perturbations	F6	TCGA specific-2
DIRMEIER_LMP1_RESPONSE_LATE_DN	9.1e-05	0.0065	50	30	3	curated chemical and genetic perturbations	F6	TCGA specific-2
LUI_TARGETS_OF_PAX8_PPARG_FUSION	0.00013	0.0093	50	34	3	curated chemical and genetic perturbations	F6	TCGA specific-2
GAVIN_FOXP3_TARGETS_CLUSTER_T7	0.00016	0.011	50	94	4	curated chemical and genetic perturbations	F6	TCGA specific-2
MATTIOLI_MGUS_VS_PCL	0.00018	0.012	50	97	4	curated chemical and genetic perturbations	F6	TCGA specific-2
CHAUHAN_RESPONSE_TO_METHOXYESTRADIOL_DN	0.00021	0.014	50	100	4	curated chemical and genetic perturbations	F6	TCGA specific-2
GRUETZMANN_PANCREATIC_CANCER_DN	0.00022	0.014	50	188	5	curated chemical and genetic perturbations	F6	TCGA specific-2
HOSHIDA_LIVER_CANCER_SUBCLASS_S2	0.00033	0.021	50	113	4	curated chemical and genetic perturbations	F6	TCGA specific-2
BYSTROEM_CORRELATED_WITH_IL5_UP	0.00035	0.022	50	47	3	curated chemical and genetic perturbations	F6	TCGA specific-2
KAYO_AGING_MUSCLE_DN	0.00037	0.022	50	116	4	curated chemical and genetic perturbations	F6	TCGA specific-2
NATSUME_RESPONSE_TO_INTERFERON_BETA_DN	0.00037	0.022	50	48	3	curated chemical and genetic perturbations	F6	TCGA specific-2
BHATI_G2M_ARREST_BY_2METHOXYESTRADIOL_DN	0.00039	0.023	50	118	4	curated chemical and genetic perturbations	F6	TCGA specific-2
ZHOU_TNF_SIGNALING_4HR	0.0005	0.029	50	53	3	curated chemical and genetic perturbations	F6	TCGA specific-2
NEBEN_AML_WITH_FLT3_OR_NRAS_DN	0.00054	0.031	50	12	2	curated chemical and genetic perturbations	F6	TCGA specific-2
DISTECHE_ESCAPED_FROM_X_INACTIVATION	0.00064	0.036	50	13	2	curated chemical and genetic perturbations	F6	TCGA specific-2
NAKAYAMA_SOFT_TISSUE_TUMORS_PCA2_DN	1.5e-49	4.8e-46	50	78	26	curated chemical and genetic perturbations	F7	Normal-2
SMID_BREAST_CANCER_LUMINAL_A_UP	5.9e-26	9.7e-23	50	81	16	curated chemical and genetic perturbations	F7	Normal-2
RUAN_RESPONSE_TO_TNF_DN	6.8e-18	7.5e-15	50	82	12	curated chemical and genetic perturbations	F7	Normal-2
CADWELL_ATG16L1_TARGETS_UP	2.4e-16	2e-13	50	77	11	curated chemical and genetic perturbations	F7	Normal-2
SMID_BREAST_CANCER_RELAPSE_IN_LUNG_DN	1.1e-13	7.1e-11	50	37	8	curated chemical and genetic perturbations	F7	Normal-2
STEGER_ADIPOGENESIS_UP	1.3e-13	7.4e-11	50	21	7	curated chemical and genetic perturbations	F7	Normal-2
WANG_CLASSIC_ADIPOGENIC_TARGETS_OF_PPARG	5.5e-13	2.6e-10	50	25	7	curated chemical and genetic perturbations	F7	Normal-2
KEGG_PPAR_SIGNALING_PATHWAY	7.8e-12	3e-09	50	61	8	KEGG	F7	Normal-2
HALLMARK_ADIPOGENESIS	8.2e-12	3e-09	50	195	11	HALLMARK cancer pathways	F7	Normal-2
URS_ADIPOCYTE_DIFFERENTIATION_UP	1.5e-11	5e-09	50	66	8	curated chemical and genetic perturbations	F7	Normal-2
RUAN_RESPONSE_TO_TROGLITAZONE_UP	7.8e-11	2.2e-08	50	25	6	curated chemical and genetic perturbations	F7	Normal-2
GERHOLD_ADIPOGENESIS_UP	8e-11	2.2e-08	50	48	7	curated chemical and genetic perturbations	F7	Normal-2
BURTON_ADIPOGENESIS_6	9.4e-11	2.4e-08	50	180	10	curated chemical and genetic perturbations	F7	Normal-2
DELYS_THYROID_CANCER_DN	7e-10	1.6e-07	50	221	10	curated chemical and genetic perturbations	F7	Normal-2
LI_ADIPOGENESIS_BY_ACTIVATED_PPARG	7.5e-10	1.6e-07	50	16	5	curated chemical and genetic perturbations	F7	Normal-2
SABATES_COLORECTAL_ADENOMA_DN	1.2e-09	2.5e-07	50	234	10	curated chemical and genetic perturbations	F7	Normal-2
MCBRYAN_PUBERTAL_BREAST_4_5WK_DN	3.2e-09	6.1e-07	50	187	9	curated chemical and genetic perturbations	F7	Normal-2
BERTUCCI_INVASIVE_CARCINOMA_DUCTAL_VS_LOBULAR_DN	3.4e-09	6.3e-07	50	45	6	curated chemical and genetic perturbations	F7	Normal-2
LIU_VAV3_PROSTATE_CARCINOGENESIS_UP	3.8e-09	6.6e-07	50	82	7	curated chemical and genetic perturbations	F7	Normal-2
RAY_TUMORIGENESIS_BY_ERBB2_CDC25A_DN	1.4e-08	2.3e-06	50	154	8	curated chemical and genetic perturbations	F7	Normal-2
LEE_LIVER_CANCER_CIPROFIBRATE_UP	1.5e-08	2.3e-06	50	57	6	curated chemical and genetic perturbations	F7	Normal-2
BOQUEST_STEM_CELL_CULTURED_VS_FRESH_DN	2.4e-08	3.5e-06	50	30	5	curated chemical and genetic perturbations	F7	Normal-2
NAKAYAMA_SOFT_TISSUE_TUMORS_PCA1_DN	5.7e-08	8.2e-06	50	71	6	curated chemical and genetic perturbations	F7	Normal-2
HALLMARK_MYOGENESIS	8.5e-08	1.2e-05	50	194	8	HALLMARK cancer pathways	F7	Normal-2
RUAN_RESPONSE_TO_TNF_TROGLITAZONE_DN	1.1e-07	1.4e-05	50	40	5	curated chemical and genetic perturbations	F7	Normal-2
LANDIS_ERBB2_BREAST_TUMORS_324_DN	2e-07	2.6e-05	50	145	7	curated chemical and genetic perturbations	F7	Normal-2
NAKAMURA_ADIPOGENESIS_LATE_UP	4e-07	4.8e-05	50	98	6	curated chemical and genetic perturbations	F7	Normal-2
RICKMAN_HEAD_AND_NECK_CANCER_F	4.5e-07	5.3e-05	50	53	5	curated chemical and genetic perturbations	F7	Normal-2
KEGG_ADIPOCYTOKINE_SIGNALING_PATHWAY	1e-06	0.00011	50	62	5	KEGG	F7	Normal-2
HALLMARK_FATTY_ACID_METABOLISM	5e-06	0.00053	50	151	6	HALLMARK cancer pathways	F7	Normal-2
NADLER_OBESITY_DN	9.7e-06	0.001	50	46	4	curated chemical and genetic perturbations	F7	Normal-2
CROMER_TUMORIGENESIS_DN	1.2e-05	0.0012	50	49	4	curated chemical and genetic perturbations	F7	Normal-2
RUAN_RESPONSE_TO_TNF_TROGLITAZONE_UP	1.6e-05	0.0015	50	17	3	curated chemical and genetic perturbations	F7	Normal-2
TURASHVILI_BREAST_DUCTAL_CARCINOMA_VS_LOBULAR_NORMAL_DN	3.4e-05	0.0032	50	63	4	curated chemical and genetic perturbations	F7	Normal-2
LANDIS_BREAST_CANCER_PROGRESSION_DN	4.9e-05	0.0045	50	69	4	curated chemical and genetic perturbations	F7	Normal-2
YAO_TEMPORAL_RESPONSE_TO_PROGESTERONE_CLUSTER_6	5.2e-05	0.0046	50	70	4	curated chemical and genetic perturbations	F7	Normal-2
HOSHIDA_LIVER_CANCER_SUBCLASS_S3	6.4e-05	0.0055	50	237	6	curated chemical and genetic perturbations	F7	Normal-2
GERHOLD_RESPONSE_TO_TZD_UP	8.3e-05	0.0071	50	5	2	curated chemical and genetic perturbations	F7	Normal-2
BROWNE_HCMV_INFECTION_2HR_UP	0.00017	0.014	50	37	3	curated chemical and genetic perturbations	F7	Normal-2
KEEN_RESPONSE_TO_ROSIGLITAZONE_UP	0.00019	0.015	50	38	3	curated chemical and genetic perturbations	F7	Normal-2
HSIAO_LIVER_SPECIFIC_GENES	0.00019	0.015	50	183	5	curated chemical and genetic perturbations	F7	Normal-2
MCBRYAN_PUBERTAL_BREAST_5_6WK_UP	0.00034	0.026	50	114	4	curated chemical and genetic perturbations	F7	Normal-2
GUILLAUMOND_KLF10_TARGETS_UP	0.00035	0.026	50	47	3	curated chemical and genetic perturbations	F7	Normal-2
KAN_RESPONSE_TO_ARSENIC_TRIOXIDE	0.00039	0.029	50	118	4	curated chemical and genetic perturbations	F7	Normal-2
KEGG_METABOLISM_OF_XENOBIOTICS_BY_CYTOCHROME_P450	0.00044	0.032	50	51	3	KEGG	F7	Normal-2
SERVITJA_LIVER_HNF1A_TARGETS_UP	0.00048	0.034	50	125	4	curated chemical and genetic perturbations	F7	Normal-2
LANDIS_ERBB2_BREAST_PRENEOPLASTIC_DN	0.0005	0.034	50	53	3	curated chemical and genetic perturbations	F7	Normal-2
ZHENG_GLIOBLASTOMA_PLASTICITY_DN	0.0005	0.034	50	53	3	curated chemical and genetic perturbations	F7	Normal-2
KEGG_INSULIN_SIGNALING_PATHWAY	0.00051	0.034	50	127	4	KEGG	F7	Normal-2
LUI_THYROID_CANCER_CLUSTER_5	0.00054	0.035	50	12	2	curated chemical and genetic perturbations	F7	Normal-2
GERHOLD_RESPONSE_TO_TZD_DN	0.00064	0.041	50	13	2	curated chemical and genetic perturbations	F7	Normal-2
WAKABAYASHI_ADIPOGENESIS_PPARG_RXRA_BOUND_WITH_H4K20ME1_MARK	0.00068	0.043	50	137	4	curated chemical and genetic perturbations	F7	Normal-2
ZHANG_GATA6_TARGETS_UP	0.00075	0.044	50	14	2	curated chemical and genetic perturbations	F7	Normal-2
SANDERSON_PPARA_TARGETS	0.00075	0.044	50	14	2	curated chemical and genetic perturbations	F7	Normal-2
LEE_LIVER_CANCER_ACOX1_UP	0.00075	0.044	50	61	3	curated chemical and genetic perturbations	F7	Normal-2
KEGG_RIBOSOME	1.5e-72	4.9e-69	50	85	35	KEGG	F8	CCLE specific
BILANGES_SERUM_AND_RAPAMYCIN_SENSITIVE_GENES	1.1e-34	1.9e-31	50	64	19	curated chemical and genetic perturbations	F8	CCLE specific
TIEN_INTESTINE_PROBIOTICS_6HR_UP	1.7e-31	1.9e-28	50	54	17	curated chemical and genetic perturbations	F8	CCLE specific
TIEN_INTESTINE_PROBIOTICS_24HR_DN	1.5e-27	1.2e-24	50	211	21	curated chemical and genetic perturbations	F8	CCLE specific
PECE_MAMMARY_STEM_CELL_UP	8.6e-24	5.7e-21	50	139	17	curated chemical and genetic perturbations	F8	CCLE specific
YAMASHITA_LIVER_CANCER_WITH_EPCAM_UP	1.8e-18	1e-15	50	51	11	curated chemical and genetic perturbations	F8	CCLE specific
LI_AMPLIFIED_IN_LUNG_CANCER	5.6e-17	2.7e-14	50	175	14	curated chemical and genetic perturbations	F8	CCLE specific
CHNG_MULTIPLE_MYELOMA_HYPERPLOID_UP	2.1e-16	8.5e-14	50	51	10	curated chemical and genetic perturbations	F8	CCLE specific
DIAZ_CHRONIC_MEYLOGENOUS_LEUKEMIA_DN	1.2e-14	4.3e-12	50	108	11	curated chemical and genetic perturbations	F8	CCLE specific
FLOTHO_PEDIATRIC_ALL_THERAPY_RESPONSE_UP	3e-14	9.8e-12	50	53	9	curated chemical and genetic perturbations	F8	CCLE specific
HOLLEMAN_VINCRISTINE_RESISTANCE_ALL_DN	5.8e-14	1.7e-11	50	19	7	curated chemical and genetic perturbations	F8	CCLE specific
JISON_SICKLE_CELL_DISEASE_DN	6.4e-14	1.8e-11	50	172	12	curated chemical and genetic perturbations	F8	CCLE specific
TIEN_INTESTINE_PROBIOTICS_2HR_UP	1e-12	2.6e-10	50	27	7	curated chemical and genetic perturbations	F8	CCLE specific
POMEROY_MEDULLOBLASTOMA_DESMOPLASIC_VS_CLASSIC_DN	3.8e-12	9e-10	50	56	8	curated chemical and genetic perturbations	F8	CCLE specific
DAZARD_UV_RESPONSE_CLUSTER_G1	3.6e-10	7.9e-08	50	59	7	curated chemical and genetic perturbations	F8	CCLE specific
MODY_HIPPOCAMPUS_PRENATAL	2.2e-09	4.6e-07	50	42	6	curated chemical and genetic perturbations	F8	CCLE specific
DAZARD_RESPONSE_TO_UV_NHEK_UP	1.5e-08	2.7e-06	50	223	9	curated chemical and genetic perturbations	F8	CCLE specific
NING_CHRONIC_OBSTRUCTIVE_PULMONARY_DISEASE_DN	4.6e-08	8e-06	50	117	7	curated chemical and genetic perturbations	F8	CCLE specific
BILANGES_SERUM_RESPONSE_TRANSLATION	6.2e-08	1e-05	50	36	5	curated chemical and genetic perturbations	F8	CCLE specific
WIERENGA_PML_INTERACTOME	9.3e-08	1.5e-05	50	39	5	curated chemical and genetic perturbations	F8	CCLE specific
BYSTROEM_CORRELATED_WITH_IL5_UP	2.4e-07	3.7e-05	50	47	5	curated chemical and genetic perturbations	F8	CCLE specific
HOLLEMAN_ASPARAGINASE_RESISTANCE_B_ALL_UP	9.3e-07	0.00013	50	26	4	curated chemical and genetic perturbations	F8	CCLE specific
DANG_MYC_TARGETS_UP	2.5e-06	0.00034	50	134	6	curated chemical and genetic perturbations	F8	CCLE specific
NUTT_GBM_VS_AO_GLIOMA_DN	6.1e-06	0.0008	50	41	4	curated chemical and genetic perturbations	F8	CCLE specific
WHITESIDE_CISPLATIN_RESISTANCE_DN	6.6e-06	0.00084	50	13	3	curated chemical and genetic perturbations	F8	CCLE specific
POMEROY_MEDULLOBLASTOMA_PROGNOSIS_DN	7.4e-06	0.0009	50	43	4	curated chemical and genetic perturbations	F8	CCLE specific
LEE_LIVER_CANCER_SURVIVAL_DN	8.9e-06	0.001	50	167	6	curated chemical and genetic perturbations	F8	CCLE specific
HOLLEMAN_VINCRISTINE_RESISTANCE_B_ALL_DN	1e-05	0.0012	50	15	3	curated chemical and genetic perturbations	F8	CCLE specific
LEE_LIVER_CANCER_MYC_UP	1.4e-05	0.0015	50	50	4	curated chemical and genetic perturbations	F8	CCLE specific
TONG_INTERACT_WITH_PTTG1	2e-05	0.0021	50	55	4	curated chemical and genetic perturbations	F8	CCLE specific
HOLLEMAN_ASPARAGINASE_RESISTANCE_ALL_UP	3.5e-05	0.0036	50	22	3	curated chemical and genetic perturbations	F8	CCLE specific
BILANGES_RAPAMYCIN_SENSITIVE_VIA_TSC1_AND_TSC2	5.8e-05	0.0058	50	72	4	curated chemical and genetic perturbations	F8	CCLE specific
PURBEY_TARGETS_OF_CTBP1_AND_SATB1_UP	6.4e-05	0.0062	50	74	4	curated chemical and genetic perturbations	F8	CCLE specific
ACEVEDO_NORMAL_TISSUE_ADJACENT_TO_LIVER_TUMOR_UP	7.1e-05	0.0067	50	148	5	curated chemical and genetic perturbations	F8	CCLE specific
LUI_THYROID_CANCER_CLUSTER_3	7.3e-05	0.0067	50	28	3	curated chemical and genetic perturbations	F8	CCLE specific
DIRMEIER_LMP1_RESPONSE_LATE_DN	9.1e-05	0.0081	50	30	3	curated chemical and genetic perturbations	F8	CCLE specific
HILLION_HMGA1B_TARGETS	0.00011	0.0092	50	84	4	curated chemical and genetic perturbations	F8	CCLE specific
LUI_TARGETS_OF_PAX8_PPARG_FUSION	0.00013	0.011	50	34	3	curated chemical and genetic perturbations	F8	CCLE specific
MCBRYAN_PUBERTAL_BREAST_3_4WK_DN	0.00016	0.013	50	36	3	curated chemical and genetic perturbations	F8	CCLE specific
MATTIOLI_MGUS_VS_PCL	0.00018	0.015	50	97	4	curated chemical and genetic perturbations	F8	CCLE specific
GRUETZMANN_PANCREATIC_CANCER_DN	0.00022	0.017	50	188	5	curated chemical and genetic perturbations	F8	CCLE specific
ZHAN_MULTIPLE_MYELOMA_HP_UP	0.00023	0.018	50	41	3	curated chemical and genetic perturbations	F8	CCLE specific
HALLMARK_MYC_TARGETS_V1	0.00028	0.021	50	198	5	HALLMARK cancer pathways	F8	CCLE specific
LUI_THYROID_CANCER_PAX8_PPARG_DN	0.00031	0.023	50	45	3	curated chemical and genetic perturbations	F8	CCLE specific
NATSUME_RESPONSE_TO_INTERFERON_BETA_DN	0.00037	0.027	50	48	3	curated chemical and genetic perturbations	F8	CCLE specific
BENPORATH_MYC_TARGETS_WITH_EBOX	0.00042	0.03	50	217	5	curated chemical and genetic perturbations	F8	CCLE specific
ZHOU_TNF_SIGNALING_4HR	0.0005	0.034	50	53	3	curated chemical and genetic perturbations	F8	CCLE specific
KEGG_RIBOSOME	2.1e-48	6.9e-45	50	85	26	KEGG	F9	SMC specific
BILANGES_SERUM_AND_RAPAMYCIN_SENSITIVE_GENES	1.4e-25	2.3e-22	50	64	15	curated chemical and genetic perturbations	F9	SMC specific
TIEN_INTESTINE_PROBIOTICS_6HR_UP	2.1e-22	2.4e-19	50	54	13	curated chemical and genetic perturbations	F9	SMC specific
PECE_MAMMARY_STEM_CELL_UP	4.8e-15	4e-12	50	139	12	curated chemical and genetic perturbations	F9	SMC specific
TIEN_INTESTINE_PROBIOTICS_24HR_DN	2.5e-14	1.7e-11	50	211	13	curated chemical and genetic perturbations	F9	SMC specific
POMEROY_MEDULLOBLASTOMA_DESMOPLASIC_VS_CLASSIC_DN	5e-14	2.8e-11	50	56	9	curated chemical and genetic perturbations	F9	SMC specific
TIEN_INTESTINE_PROBIOTICS_2HR_UP	1e-12	4.8e-10	50	27	7	curated chemical and genetic perturbations	F9	SMC specific
JISON_SICKLE_CELL_DISEASE_DN	6e-11	2.5e-08	50	172	10	curated chemical and genetic perturbations	F9	SMC specific
HOLLEMAN_VINCRISTINE_RESISTANCE_ALL_DN	2e-09	7.2e-07	50	19	5	curated chemical and genetic perturbations	F9	SMC specific
CHNG_MULTIPLE_MYELOMA_HYPERPLOID_UP	7.5e-09	2.5e-06	50	51	6	curated chemical and genetic perturbations	F9	SMC specific
FLOTHO_PEDIATRIC_ALL_THERAPY_RESPONSE_UP	9.5e-09	2.9e-06	50	53	6	curated chemical and genetic perturbations	F9	SMC specific
DAZARD_UV_RESPONSE_CLUSTER_G1	1.8e-08	5.1e-06	50	59	6	curated chemical and genetic perturbations	F9	SMC specific
DIAZ_CHRONIC_MEYLOGENOUS_LEUKEMIA_DN	2.6e-08	6.3e-06	50	108	7	curated chemical and genetic perturbations	F9	SMC specific
LEE_LIVER_CANCER_SURVIVAL_DN	2.7e-08	6.3e-06	50	167	8	curated chemical and genetic perturbations	F9	SMC specific
LI_AMPLIFIED_IN_LUNG_CANCER	3.8e-08	8.5e-06	50	175	8	curated chemical and genetic perturbations	F9	SMC specific
HOLLEMAN_VINCRISTINE_RESISTANCE_B_ALL_DN	8.7e-08	1.8e-05	50	15	4	curated chemical and genetic perturbations	F9	SMC specific
YAMASHITA_LIVER_CANCER_WITH_EPCAM_UP	3.7e-07	7.2e-05	50	51	5	curated chemical and genetic perturbations	F9	SMC specific
HOSHIDA_LIVER_CANCER_SUBCLASS_S2	9.2e-07	0.00017	50	113	6	curated chemical and genetic perturbations	F9	SMC specific
NING_CHRONIC_OBSTRUCTIVE_PULMONARY_DISEASE_DN	1.1e-06	0.0002	50	117	6	curated chemical and genetic perturbations	F9	SMC specific
YANAGISAWA_LUNG_CANCER_RECURRENCE	1.3e-06	0.00022	50	8	3	curated chemical and genetic perturbations	F9	SMC specific
LUI_TARGETS_OF_PAX8_PPARG_FUSION	2.8e-06	0.00044	50	34	4	curated chemical and genetic perturbations	F9	SMC specific
HILLION_HMGA1_TARGETS	2.9e-06	0.00044	50	77	5	curated chemical and genetic perturbations	F9	SMC specific
BILANGES_SERUM_RESPONSE_TRANSLATION	3.6e-06	0.00051	50	36	4	curated chemical and genetic perturbations	F9	SMC specific
NUTT_GBM_VS_AO_GLIOMA_DN	6.1e-06	0.00083	50	41	4	curated chemical and genetic perturbations	F9	SMC specific
POMEROY_MEDULLOBLASTOMA_PROGNOSIS_DN	7.4e-06	0.00097	50	43	4	curated chemical and genetic perturbations	F9	SMC specific
LUI_THYROID_CANCER_PAX8_PPARG_DN	8.9e-06	0.0011	50	45	4	curated chemical and genetic perturbations	F9	SMC specific
WATANABE_RECTAL_CANCER_RADIOTHERAPY_RESPONSIVE_UP	1.2e-05	0.0015	50	103	5	curated chemical and genetic perturbations	F9	SMC specific
KAYO_AGING_MUSCLE_DN	2.2e-05	0.0026	50	116	5	curated chemical and genetic perturbations	F9	SMC specific
DAZARD_RESPONSE_TO_UV_NHEK_UP	4.5e-05	0.0052	50	223	6	curated chemical and genetic perturbations	F9	SMC specific
LUI_THYROID_CANCER_CLUSTER_3	7.3e-05	0.0081	50	28	3	curated chemical and genetic perturbations	F9	SMC specific
MALONEY_RESPONSE_TO_17AAG_DN	7.9e-05	0.0084	50	78	4	curated chemical and genetic perturbations	F9	SMC specific
HILLION_HMGA1B_TARGETS	0.00011	0.011	50	84	4	curated chemical and genetic perturbations	F9	SMC specific
MATTIOLI_MGUS_VS_PCL	0.00018	0.018	50	97	4	curated chemical and genetic perturbations	F9	SMC specific
WIERENGA_PML_INTERACTOME	0.0002	0.019	50	39	3	curated chemical and genetic perturbations	F9	SMC specific
CHAUHAN_RESPONSE_TO_METHOXYESTRADIOL_DN	0.00021	0.02	50	100	4	curated chemical and genetic perturbations	F9	SMC specific
LIN_MELANOMA_COPY_NUMBER_DN	0.00022	0.02	50	40	3	curated chemical and genetic perturbations	F9	SMC specific
GNATENKO_PLATELET_SIGNATURE	0.00023	0.021	50	41	3	curated chemical and genetic perturbations	F9	SMC specific
MODY_HIPPOCAMPUS_PRENATAL	0.00025	0.022	50	42	3	curated chemical and genetic perturbations	F9	SMC specific
BYSTROEM_CORRELATED_WITH_IL5_UP	0.00035	0.03	50	47	3	curated chemical and genetic perturbations	F9	SMC specific
TONG_INTERACT_WITH_PTTG1	0.00056	0.046	50	55	3	curated chemical and genetic perturbations	F9	SMC specific
KEGG_RIBOSOME	2.2e-61	7.3e-58	50	85	31	KEGG	F10	Normal-3
BILANGES_SERUM_AND_RAPAMYCIN_SENSITIVE_GENES	4.7e-37	7.8e-34	50	64	20	curated chemical and genetic perturbations	F10	Normal-3
TIEN_INTESTINE_PROBIOTICS_6HR_UP	7.7e-27	8.5e-24	50	54	15	curated chemical and genetic perturbations	F10	Normal-3
TIEN_INTESTINE_PROBIOTICS_24HR_DN	9.3e-26	7.7e-23	50	211	20	curated chemical and genetic perturbations	F10	Normal-3
PECE_MAMMARY_STEM_CELL_UP	3.7e-20	2.4e-17	50	139	15	curated chemical and genetic perturbations	F10	Normal-3
CHNG_MULTIPLE_MYELOMA_HYPERPLOID_UP	1.8e-18	1e-15	50	51	11	curated chemical and genetic perturbations	F10	Normal-3
FLOTHO_PEDIATRIC_ALL_THERAPY_RESPONSE_UP	3.1e-16	1.5e-13	50	53	10	curated chemical and genetic perturbations	F10	Normal-3
JISON_SICKLE_CELL_DISEASE_DN	6.4e-14	2.6e-11	50	172	12	curated chemical and genetic perturbations	F10	Normal-3
DIAZ_CHRONIC_MEYLOGENOUS_LEUKEMIA_DN	5.5e-13	2e-10	50	108	10	curated chemical and genetic perturbations	F10	Normal-3
YAMASHITA_LIVER_CANCER_WITH_EPCAM_UP	1.7e-12	5.7e-10	50	51	8	curated chemical and genetic perturbations	F10	Normal-3
BILANGES_SERUM_RESPONSE_TRANSLATION	9.3e-12	2.8e-09	50	36	7	curated chemical and genetic perturbations	F10	Normal-3
MODY_HIPPOCAMPUS_PRENATAL	3e-11	8.2e-09	50	42	7	curated chemical and genetic perturbations	F10	Normal-3
TIEN_INTESTINE_PROBIOTICS_2HR_UP	1.3e-10	3.3e-08	50	27	6	curated chemical and genetic perturbations	F10	Normal-3
LUI_TARGETS_OF_PAX8_PPARG_FUSION	5.8e-10	1.3e-07	50	34	6	curated chemical and genetic perturbations	F10	Normal-3
LI_AMPLIFIED_IN_LUNG_CANCER	1.8e-09	3.6e-07	50	175	9	curated chemical and genetic perturbations	F10	Normal-3
LUI_THYROID_CANCER_CLUSTER_3	1.6e-08	3.2e-06	50	28	5	curated chemical and genetic perturbations	F10	Normal-3
HILLION_HMGA1_TARGETS	9.3e-08	1.6e-05	50	77	6	curated chemical and genetic perturbations	F10	Normal-3
WIERENGA_PML_INTERACTOME	9.3e-08	1.6e-05	50	39	5	curated chemical and genetic perturbations	F10	Normal-3
DANG_MYC_TARGETS_UP	1.2e-07	1.9e-05	50	134	7	curated chemical and genetic perturbations	F10	Normal-3
HILLION_HMGA1B_TARGETS	1.6e-07	2.5e-05	50	84	6	curated chemical and genetic perturbations	F10	Normal-3
LUI_THYROID_CANCER_PAX8_PPARG_DN	2e-07	2.9e-05	50	45	5	curated chemical and genetic perturbations	F10	Normal-3
HOLLEMAN_VINCRISTINE_RESISTANCE_ALL_DN	2.4e-07	3.5e-05	50	19	4	curated chemical and genetic perturbations	F10	Normal-3
LEE_LIVER_CANCER_MYC_UP	3.4e-07	4.6e-05	50	50	5	curated chemical and genetic perturbations	F10	Normal-3
NING_CHRONIC_OBSTRUCTIVE_PULMONARY_DISEASE_DN	1.1e-06	0.00015	50	117	6	curated chemical and genetic perturbations	F10	Normal-3
GNATENKO_PLATELET_SIGNATURE	6.1e-06	0.00077	50	41	4	curated chemical and genetic perturbations	F10	Normal-3
MATTIOLI_MGUS_VS_PCL	9.2e-06	0.0011	50	97	5	curated chemical and genetic perturbations	F10	Normal-3
BYSTROEM_CORRELATED_WITH_IL5_UP	1.1e-05	0.0012	50	47	4	curated chemical and genetic perturbations	F10	Normal-3
ABE_INNER_EAR	1.1e-05	0.0012	50	47	4	curated chemical and genetic perturbations	F10	Normal-3
BOUDOUKHA_BOUND_BY_IGF2BP2	1.4e-05	0.0015	50	105	5	curated chemical and genetic perturbations	F10	Normal-3
BENPORATH_MYC_TARGETS_WITH_EBOX	3.9e-05	0.0042	50	217	6	curated chemical and genetic perturbations	F10	Normal-3
HOLLEMAN_ASPARAGINASE_RESISTANCE_B_ALL_UP	5.8e-05	0.006	50	26	3	curated chemical and genetic perturbations	F10	Normal-3
MALONEY_RESPONSE_TO_17AAG_DN	7.9e-05	0.0079	50	78	4	curated chemical and genetic perturbations	F10	Normal-3
KIM_LRRC3B_TARGETS	8.2e-05	0.0079	50	29	3	curated chemical and genetic perturbations	F10	Normal-3
DIRMEIER_LMP1_RESPONSE_LATE_DN	9.1e-05	0.0085	50	30	3	curated chemical and genetic perturbations	F10	Normal-3
LEE_LIVER_CANCER_SURVIVAL_DN	0.00012	0.011	50	167	5	curated chemical and genetic perturbations	F10	Normal-3
WATANABE_RECTAL_CANCER_RADIOTHERAPY_RESPONSIVE_UP	0.00023	0.021	50	103	4	curated chemical and genetic perturbations	F10	Normal-3
POMEROY_MEDULLOBLASTOMA_PROGNOSIS_DN	0.00027	0.023	50	43	3	curated chemical and genetic perturbations	F10	Normal-3
HALLMARK_MYC_TARGETS_V1	0.00028	0.023	50	198	5	HALLMARK cancer pathways	F10	Normal-3
IRITANI_MAD1_TARGETS_DN	0.00035	0.029	50	47	3	curated chemical and genetic perturbations	F10	Normal-3
NATSUME_RESPONSE_TO_INTERFERON_BETA_DN	0.00037	0.03	50	48	3	curated chemical and genetic perturbations	F10	Normal-3
FLECHNER_PBL_KIDNEY_TRANSPLANT_REJECTED_VS_OK_DN	0.00042	0.033	50	50	3	curated chemical and genetic perturbations	F10	Normal-3
NEBEN_AML_WITH_FLT3_OR_NRAS_DN	0.00054	0.042	50	12	2	curated chemical and genetic perturbations	F10	Normal-3
TONG_INTERACT_WITH_PTTG1	0.00056	0.042	50	55	3	curated chemical and genetic perturbations	F10	Normal-3
POMEROY_MEDULLOBLASTOMA_DESMOPLASIC_VS_CLASSIC_DN	0.00059	0.043	50	56	3	curated chemical and genetic perturbations	F10	Normal-3
JOHANSSON_GLIOMAGENESIS_BY_PDGFB_UP	0.00062	0.044	50	57	3	curated chemical and genetic perturbations	F10	Normal-3
WHITESIDE_CISPLATIN_RESISTANCE_DN	0.00064	0.045	50	13	2	curated chemical and genetic perturbations	F10	Normal-3
DAZARD_UV_RESPONSE_CLUSTER_G1	0.00068	0.047	50	59	3	curated chemical and genetic perturbations	F10	Normal-3
KEGG_RIBOSOME	2.2e-61	7.3e-58	50	85	31	KEGG	F11	NAC specific
TIEN_INTESTINE_PROBIOTICS_6HR_UP	7.7e-27	1.3e-23	50	54	15	curated chemical and genetic perturbations	F11	NAC specific
BILANGES_SERUM_AND_RAPAMYCIN_SENSITIVE_GENES	1.4e-25	1.5e-22	50	64	15	curated chemical and genetic perturbations	F11	NAC specific
TIEN_INTESTINE_PROBIOTICS_24HR_DN	5.6e-19	4.6e-16	50	211	16	curated chemical and genetic perturbations	F11	NAC specific
JISON_SICKLE_CELL_DISEASE_DN	6.4e-14	4.2e-11	50	172	12	curated chemical and genetic perturbations	F11	NAC specific
PECE_MAMMARY_STEM_CELL_UP	2e-13	1.1e-10	50	139	11	curated chemical and genetic perturbations	F11	NAC specific
TIEN_INTESTINE_PROBIOTICS_2HR_UP	1e-12	4.8e-10	50	27	7	curated chemical and genetic perturbations	F11	NAC specific
YAMASHITA_LIVER_CANCER_WITH_EPCAM_UP	1.7e-12	7.1e-10	50	51	8	curated chemical and genetic perturbations	F11	NAC specific
FLOTHO_PEDIATRIC_ALL_THERAPY_RESPONSE_UP	2.4e-12	8.8e-10	50	53	8	curated chemical and genetic perturbations	F11	NAC specific
POMEROY_MEDULLOBLASTOMA_DESMOPLASIC_VS_CLASSIC_DN	3.8e-12	1.3e-09	50	56	8	curated chemical and genetic perturbations	F11	NAC specific
LI_AMPLIFIED_IN_LUNG_CANCER	7.1e-11	2.1e-08	50	175	10	curated chemical and genetic perturbations	F11	NAC specific
CHNG_MULTIPLE_MYELOMA_HYPERPLOID_UP	1.2e-10	3.4e-08	50	51	7	curated chemical and genetic perturbations	F11	NAC specific
DIAZ_CHRONIC_MEYLOGENOUS_LEUKEMIA_DN	8.4e-10	2.1e-07	50	108	8	curated chemical and genetic perturbations	F11	NAC specific
MODY_HIPPOCAMPUS_PRENATAL	2.2e-09	5.3e-07	50	42	6	curated chemical and genetic perturbations	F11	NAC specific
HILLION_HMGA1_TARGETS	2.4e-09	5.4e-07	50	77	7	curated chemical and genetic perturbations	F11	NAC specific
LEE_LIVER_CANCER_SURVIVAL_DN	2.7e-08	5.5e-06	50	167	8	curated chemical and genetic perturbations	F11	NAC specific
POMEROY_MEDULLOBLASTOMA_PROGNOSIS_DN	1.5e-07	2.9e-05	50	43	5	curated chemical and genetic perturbations	F11	NAC specific
HILLION_HMGA1B_TARGETS	1.6e-07	2.9e-05	50	84	6	curated chemical and genetic perturbations	F11	NAC specific
HOLLEMAN_VINCRISTINE_RESISTANCE_ALL_DN	2.4e-07	4.2e-05	50	19	4	curated chemical and genetic perturbations	F11	NAC specific
DAZARD_UV_RESPONSE_CLUSTER_G1	7.8e-07	0.00013	50	59	5	curated chemical and genetic perturbations	F11	NAC specific
NING_CHRONIC_OBSTRUCTIVE_PULMONARY_DISEASE_DN	1.1e-06	0.00018	50	117	6	curated chemical and genetic perturbations	F11	NAC specific
LUI_TARGETS_OF_PAX8_PPARG_FUSION	2.8e-06	0.00042	50	34	4	curated chemical and genetic perturbations	F11	NAC specific
BILANGES_SERUM_RESPONSE_TRANSLATION	3.6e-06	0.00051	50	36	4	curated chemical and genetic perturbations	F11	NAC specific
LUI_THYROID_CANCER_PAX8_PPARG_DN	8.9e-06	0.0012	50	45	4	curated chemical and genetic perturbations	F11	NAC specific
MATTIOLI_MGUS_VS_PCL	9.2e-06	0.0012	50	97	5	curated chemical and genetic perturbations	F11	NAC specific
HOLLEMAN_VINCRISTINE_RESISTANCE_B_ALL_DN	1e-05	0.0012	50	15	3	curated chemical and genetic perturbations	F11	NAC specific
BYSTROEM_CORRELATED_WITH_IL5_UP	1.1e-05	0.0012	50	47	4	curated chemical and genetic perturbations	F11	NAC specific
HOSHIDA_LIVER_CANCER_SUBCLASS_S2	1.9e-05	0.0022	50	113	5	curated chemical and genetic perturbations	F11	NAC specific
JOHANSSON_GLIOMAGENESIS_BY_PDGFB_UP	2.3e-05	0.0025	50	57	4	curated chemical and genetic perturbations	F11	NAC specific
DAZARD_RESPONSE_TO_UV_NHEK_UP	4.5e-05	0.0048	50	223	6	curated chemical and genetic perturbations	F11	NAC specific
BILANGES_RAPAMYCIN_SENSITIVE_VIA_TSC1_AND_TSC2	5.8e-05	0.0059	50	72	4	curated chemical and genetic perturbations	F11	NAC specific
FLECHNER_PBL_KIDNEY_TRANSPLANT_OK_VS_DONOR_UP	7.1e-05	0.0069	50	148	5	curated chemical and genetic perturbations	F11	NAC specific
ACEVEDO_NORMAL_TISSUE_ADJACENT_TO_LIVER_TUMOR_UP	7.1e-05	0.0069	50	148	5	curated chemical and genetic perturbations	F11	NAC specific
LUI_THYROID_CANCER_CLUSTER_3	7.3e-05	0.0069	50	28	3	curated chemical and genetic perturbations	F11	NAC specific
MALONEY_RESPONSE_TO_17AAG_DN	7.9e-05	0.0072	50	78	4	curated chemical and genetic perturbations	F11	NAC specific
BILANGES_RAPAMYCIN_SENSITIVE_GENES	0.00019	0.017	50	38	3	curated chemical and genetic perturbations	F11	NAC specific
WIERENGA_PML_INTERACTOME	0.0002	0.017	50	39	3	curated chemical and genetic perturbations	F11	NAC specific
LIN_MELANOMA_COPY_NUMBER_DN	0.00022	0.018	50	40	3	curated chemical and genetic perturbations	F11	NAC specific
YANAGISAWA_LUNG_CANCER_RECURRENCE	0.00023	0.019	50	8	2	curated chemical and genetic perturbations	F11	NAC specific
GNATENKO_PLATELET_SIGNATURE	0.00023	0.019	50	41	3	curated chemical and genetic perturbations	F11	NAC specific
ABE_INNER_EAR	0.00035	0.027	50	47	3	curated chemical and genetic perturbations	F11	NAC specific
KAYO_AGING_MUSCLE_DN	0.00037	0.028	50	116	4	curated chemical and genetic perturbations	F11	NAC specific
LEE_LIVER_CANCER_MYC_UP	0.00042	0.031	50	50	3	curated chemical and genetic perturbations	F11	NAC specific
TONG_INTERACT_WITH_PTTG1	0.00056	0.041	50	55	3	curated chemical and genetic perturbations	F11	NAC specific
WHITESIDE_CISPLATIN_RESISTANCE_DN	0.00064	0.046	50	13	2	curated chemical and genetic perturbations	F11	NAC specific
ANASTASSIOU_CANCER_MESENCHYMAL_TRANSITION_SIGNATURE	2.9e-75	9.7e-72	50	64	34	curated chemical and genetic perturbations	F12	Stroma
TURASHVILI_BREAST_LOBULAR_CARCINOMA_VS_LOBULAR_NORMAL_DN	3.2e-58	5.4e-55	50	74	29	curated chemical and genetic perturbations	F12	Stroma
TURASHVILI_BREAST_LOBULAR_CARCINOMA_VS_DUCTAL_NORMAL_UP	8.1e-57	8.9e-54	50	68	28	curated chemical and genetic perturbations	F12	Stroma
HALLMARK_EPITHELIAL_MESENCHYMAL_TRANSITION	3.3e-55	2.2e-52	50	198	34	HALLMARK cancer pathways	F12	Stroma
VECCHI_GASTRIC_CANCER_ADVANCED_VS_EARLY_UP	7.3e-40	4e-37	50	167	26	curated chemical and genetic perturbations	F12	Stroma
ONDER_CDH1_TARGETS_2_UP	2e-31	9.2e-29	50	247	24	curated chemical and genetic perturbations	F12	Stroma
FARMER_BREAST_CANCER_CLUSTER_4	4.7e-27	1.9e-24	50	19	12	curated chemical and genetic perturbations	F12	Stroma
TURASHVILI_BREAST_DUCTAL_CARCINOMA_VS_DUCTAL_NORMAL_UP	3.4e-26	1.2e-23	50	43	14	curated chemical and genetic perturbations	F12	Stroma
CROMER_TUMORIGENESIS_UP	9.3e-24	3.1e-21	50	61	14	curated chemical and genetic perturbations	F12	Stroma
CLASPER_LYMPHATIC_VESSELS_DURING_METASTASIS_DN	1.1e-22	3.4e-20	50	36	12	curated chemical and genetic perturbations	F12	Stroma
TURASHVILI_BREAST_DUCTAL_CARCINOMA_VS_LOBULAR_NORMAL_UP	1.6e-20	4.4e-18	50	73	13	curated chemical and genetic perturbations	F12	Stroma
KEGG_ECM_RECEPTOR_INTERACTION	2.3e-20	6e-18	50	75	13	KEGG	F12	Stroma
PICCALUGA_ANGIOIMMUNOBLASTIC_LYMPHOMA_UP	1.2e-17	2.7e-15	50	203	15	curated chemical and genetic perturbations	F12	Stroma
CHIANG_LIVER_CANCER_SUBCLASS_CTNNB1_DN	1.7e-17	3.5e-15	50	161	14	curated chemical and genetic perturbations	F12	Stroma
THUM_MIR21_TARGETS_HEART_DISEASE_UP	3.8e-17	7.3e-15	50	16	8	curated chemical and genetic perturbations	F12	Stroma
YAO_TEMPORAL_RESPONSE_TO_PROGESTERONE_CLUSTER_16	2.1e-16	3.8e-14	50	76	11	curated chemical and genetic perturbations	F12	Stroma
KIM_GLIS2_TARGETS_UP	5e-16	8.7e-14	50	82	11	curated chemical and genetic perturbations	F12	Stroma
RODWELL_AGING_KIDNEY_NO_BLOOD_UP	5.6e-16	9e-14	50	206	14	curated chemical and genetic perturbations	F12	Stroma
WESTON_VEGFA_TARGETS_6HR	5.7e-16	9e-14	50	56	10	curated chemical and genetic perturbations	F12	Stroma
HOSHIDA_LIVER_CANCER_SUBCLASS_S1	3.4e-15	5e-13	50	234	14	curated chemical and genetic perturbations	F12	Stroma
KEGG_FOCAL_ADHESION	6.1e-15	8.7e-13	50	189	13	KEGG	F12	Stroma
SERVITJA_ISLET_HNF1A_TARGETS_UP	1.2e-14	1.7e-12	50	150	12	curated chemical and genetic perturbations	F12	Stroma
URS_ADIPOCYTE_DIFFERENTIATION_DN	1.7e-14	2.2e-12	50	30	8	curated chemical and genetic perturbations	F12	Stroma
MIYAGAWA_TARGETS_OF_EWSR1_ETS_FUSIONS_DN	2e-14	2.5e-12	50	207	13	curated chemical and genetic perturbations	F12	Stroma
ONDER_CDH1_SIGNALING_VIA_CTNNB1	2.5e-14	3.1e-12	50	80	10	curated chemical and genetic perturbations	F12	Stroma
ZHU_CMV_24_HR_DN	7.6e-14	8.9e-12	50	89	10	curated chemical and genetic perturbations	F12	Stroma
WESTON_VEGFA_TARGETS	3.1e-13	3.5e-11	50	102	10	curated chemical and genetic perturbations	F12	Stroma
IGLESIAS_E2F_TARGETS_UP	4.3e-13	4.7e-11	50	149	11	curated chemical and genetic perturbations	F12	Stroma
JECHLINGER_EPITHELIAL_TO_MESENCHYMAL_TRANSITION_UP	4.8e-13	5.1e-11	50	71	9	curated chemical and genetic perturbations	F12	Stroma
LINDVALL_IMMORTALIZED_BY_TERT_DN	1.2e-12	1.2e-10	50	78	9	curated chemical and genetic perturbations	F12	Stroma
ZHU_CMV_ALL_DN	2.4e-12	2.4e-10	50	125	10	curated chemical and genetic perturbations	F12	Stroma
VERRECCHIA_EARLY_RESPONSE_TO_TGFB1	4.4e-12	4.2e-10	50	57	8	curated chemical and genetic perturbations	F12	Stroma
CROONQUIST_STROMAL_STIMULATION_UP	4.4e-12	4.2e-10	50	57	8	curated chemical and genetic perturbations	F12	Stroma
WILCOX_RESPONSE_TO_PROGESTERONE_DN	5.1e-12	4.7e-10	50	58	8	curated chemical and genetic perturbations	F12	Stroma
CUI_TCF21_TARGETS_UP	9.3e-12	8.3e-10	50	36	7	curated chemical and genetic perturbations	F12	Stroma
LANDIS_ERBB2_BREAST_TUMORS_324_DN	1.1e-11	9.5e-10	50	145	10	curated chemical and genetic perturbations	F12	Stroma
GU_PDEF_TARGETS_UP	2.5e-11	2.1e-09	50	70	8	curated chemical and genetic perturbations	F12	Stroma
VERRECCHIA_RESPONSE_TO_TGFB1_C2	6e-11	4.9e-09	50	24	6	curated chemical and genetic perturbations	F12	Stroma
DANG_REGULATED_BY_MYC_DN	8.4e-11	6.8e-09	50	242	11	curated chemical and genetic perturbations	F12	Stroma
LIEN_BREAST_CARCINOMA_METAPLASTIC	5.8e-10	4.5e-08	50	34	6	curated chemical and genetic perturbations	F12	Stroma
WESTON_VEGFA_TARGETS_12HR	5.8e-10	4.5e-08	50	34	6	curated chemical and genetic perturbations	F12	Stroma
IZADPANAH_STEM_CELL_ADIPOSE_VS_BONE_DN	6.7e-10	5.1e-08	50	105	8	curated chemical and genetic perturbations	F12	Stroma
SUNG_METASTASIS_STROMA_UP	8.4e-10	6.2e-08	50	108	8	curated chemical and genetic perturbations	F12	Stroma
HALLMARK_COAGULATION	1.1e-09	7.4e-08	50	111	8	HALLMARK cancer pathways	F12	Stroma
JI_CARCINOGENESIS_BY_KRAS_AND_STK11_DN	1.1e-09	7.4e-08	50	17	5	curated chemical and genetic perturbations	F12	Stroma
LANDIS_BREAST_CANCER_PROGRESSION_DN	1.1e-09	7.7e-08	50	69	7	curated chemical and genetic perturbations	F12	Stroma
VANHARANTA_UTERINE_FIBROID_UP	3e-09	2e-07	50	44	6	curated chemical and genetic perturbations	F12	Stroma
HUMMERICH_SKIN_CANCER_PROGRESSION_UP	5.4e-09	3.5e-07	50	86	7	curated chemical and genetic perturbations	F12	Stroma
ROY_WOUND_BLOOD_VESSEL_UP	5.9e-09	3.8e-07	50	49	6	curated chemical and genetic perturbations	F12	Stroma
KAYO_CALORIE_RESTRICTION_MUSCLE_UP	8.6e-09	5.5e-07	50	92	7	curated chemical and genetic perturbations	F12	Stroma
JACKSON_DNMT1_TARGETS_DN	8.9e-09	5.5e-07	50	25	5	curated chemical and genetic perturbations	F12	Stroma
CHICAS_RB1_TARGETS_GROWING	2.2e-08	1.4e-06	50	234	9	curated chemical and genetic perturbations	F12	Stroma
SCHRAETS_MLL_TARGETS_DN	2.4e-08	1.4e-06	50	30	5	curated chemical and genetic perturbations	F12	Stroma
ROZANOV_MMP14_TARGETS_SUBSET	3.3e-08	2e-06	50	32	5	curated chemical and genetic perturbations	F12	Stroma
WANG_ESOPHAGUS_CANCER_VS_NORMAL_UP	3.9e-08	2.2e-06	50	114	7	curated chemical and genetic perturbations	F12	Stroma
HALLMARK_ANGIOGENESIS	4.6e-08	2.6e-06	50	34	5	HALLMARK cancer pathways	F12	Stroma
SENESE_HDAC2_TARGETS_DN	6.5e-08	3.6e-06	50	123	7	curated chemical and genetic perturbations	F12	Stroma
CHANG_POU5F1_TARGETS_UP	8.7e-08	4.7e-06	50	15	4	curated chemical and genetic perturbations	F12	Stroma
LEE_NEURAL_CREST_STEM_CELL_UP	1e-07	5.4e-06	50	131	7	curated chemical and genetic perturbations	F12	Stroma
MANALO_HYPOXIA_UP	1.1e-07	5.7e-06	50	200	8	curated chemical and genetic perturbations	F12	Stroma
KARAKAS_TGFB1_SIGNALING	1.5e-07	7.7e-06	50	17	4	curated chemical and genetic perturbations	F12	Stroma
CHIARADONNA_NEOPLASTIC_TRANSFORMATION_KRAS_DN	1.5e-07	7.7e-06	50	139	7	curated chemical and genetic perturbations	F12	Stroma
NIELSEN_MALIGNAT_FIBROUS_HISTIOCYTOMA_UP	1.9e-07	9.6e-06	50	18	4	curated chemical and genetic perturbations	F12	Stroma
WATANABE_RECTAL_CANCER_RADIOTHERAPY_RESPONSIVE_DN	2.5e-07	1.3e-05	50	91	6	curated chemical and genetic perturbations	F12	Stroma
LINDGREN_BLADDER_CANCER_HIGH_RECURRENCE	3e-07	1.5e-05	50	49	5	curated chemical and genetic perturbations	F12	Stroma
SASAI_RESISTANCE_TO_NEOPLASTIC_TRANSFROMATION	3.4e-07	1.6e-05	50	50	5	curated chemical and genetic perturbations	F12	Stroma
QI_PLASMACYTOMA_DN	3.5e-07	1.6e-05	50	96	6	curated chemical and genetic perturbations	F12	Stroma
CROONQUIST_NRAS_VS_STROMAL_STIMULATION_DN	3.5e-07	1.6e-05	50	96	6	curated chemical and genetic perturbations	F12	Stroma
PETROVA_ENDOTHELIUM_LYMPHATIC_VS_BLOOD_DN	3.8e-07	1.7e-05	50	159	7	curated chemical and genetic perturbations	F12	Stroma
LU_TUMOR_ENDOTHELIAL_MARKERS_UP	4.6e-07	2.1e-05	50	22	4	curated chemical and genetic perturbations	F12	Stroma
WOO_LIVER_CANCER_RECURRENCE_UP	5e-07	2.2e-05	50	102	6	curated chemical and genetic perturbations	F12	Stroma
MCBRYAN_PUBERTAL_TGFB1_TARGETS_UP	5.7e-07	2.5e-05	50	169	7	curated chemical and genetic perturbations	F12	Stroma
NAKAMURA_CANCER_MICROENVIRONMENT_UP	6.6e-07	2.8e-05	50	24	4	curated chemical and genetic perturbations	F12	Stroma
MISHRA_CARCINOMA_ASSOCIATED_FIBROBLAST_UP	6.6e-07	2.8e-05	50	24	4	curated chemical and genetic perturbations	F12	Stroma
MIKKELSEN_MEF_LCP_WITH_H3K4ME3	7.8e-07	3.3e-05	50	110	6	curated chemical and genetic perturbations	F12	Stroma
STEGER_ADIPOGENESIS_DN	7.8e-07	3.3e-05	50	25	4	curated chemical and genetic perturbations	F12	Stroma
AZARE_NEOPLASTIC_TRANSFORMATION_BY_STAT3_UP	1.1e-06	4.4e-05	50	116	6	curated chemical and genetic perturbations	F12	Stroma
SCHLINGEMANN_SKIN_CARCINOGENESIS_TPA_DN	1.1e-06	4.4e-05	50	27	4	curated chemical and genetic perturbations	F12	Stroma
NAKAYAMA_FGF2_TARGETS	1.1e-06	4.4e-05	50	27	4	curated chemical and genetic perturbations	F12	Stroma
RICKMAN_TUMOR_DIFFERENTIATED_MODERATELY_VS_POORLY_UP	1.2e-06	5e-05	50	119	6	curated chemical and genetic perturbations	F12	Stroma
HALLMARK_MYOGENESIS	1.4e-06	5.7e-05	50	194	7	HALLMARK cancer pathways	F12	Stroma
LU_TUMOR_VASCULATURE_UP	1.5e-06	5.7e-05	50	29	4	curated chemical and genetic perturbations	F12	Stroma
GOTZMANN_EPITHELIAL_TO_MESENCHYMAL_TRANSITION_UP	1.6e-06	6.1e-05	50	68	5	curated chemical and genetic perturbations	F12	Stroma
BRUECKNER_TARGETS_OF_MIRLET7A3_DN	2e-06	7.5e-05	50	71	5	curated chemical and genetic perturbations	F12	Stroma
PETRETTO_CARDIAC_HYPERTROPHY	2.5e-06	9.4e-05	50	33	4	curated chemical and genetic perturbations	F12	Stroma
ALONSO_METASTASIS_EMT_UP	3.6e-06	0.00013	50	36	4	curated chemical and genetic perturbations	F12	Stroma
WINTER_HYPOXIA_METAGENE	4.3e-06	0.00016	50	229	7	curated chemical and genetic perturbations	F12	Stroma
VERRECCHIA_DELAYED_RESPONSE_TO_TGFB1	4.5e-06	0.00016	50	38	4	curated chemical and genetic perturbations	F12	Stroma
GAUSSMANN_MLL_AF4_FUSION_TARGETS_E_UP	5.7e-06	0.0002	50	88	5	curated chemical and genetic perturbations	F12	Stroma
LY_AGING_MIDDLE_UP	6.6e-06	0.00023	50	13	3	curated chemical and genetic perturbations	F12	Stroma
YAGUE_PRETUMOR_DRUG_RESISTANCE_DN	6.6e-06	0.00023	50	13	3	curated chemical and genetic perturbations	F12	Stroma
BROWNE_HCMV_INFECTION_18HR_DN	8e-06	0.00028	50	164	6	curated chemical and genetic perturbations	F12	Stroma
RICKMAN_HEAD_AND_NECK_CANCER_B	8.9e-06	0.0003	50	45	4	curated chemical and genetic perturbations	F12	Stroma
GAUSSMANN_MLL_AF4_FUSION_TARGETS_F_UP	1.1e-05	0.00038	50	174	6	curated chemical and genetic perturbations	F12	Stroma
RIGGI_EWING_SARCOMA_PROGENITOR_DN	1.1e-05	0.00038	50	174	6	curated chemical and genetic perturbations	F12	Stroma
YAMASHITA_METHYLATED_IN_PROSTATE_CANCER	1.1e-05	0.00038	50	48	4	curated chemical and genetic perturbations	F12	Stroma
KANG_AR_TARGETS_UP	1.3e-05	0.00042	50	16	3	curated chemical and genetic perturbations	F12	Stroma
LI_INDUCED_T_TO_NATURAL_KILLER_DN	1.3e-05	0.00042	50	104	5	curated chemical and genetic perturbations	F12	Stroma
LI_WILMS_TUMOR_VS_FETAL_KIDNEY_2_DN	1.5e-05	0.00047	50	51	4	curated chemical and genetic perturbations	F12	Stroma
CHIBA_RESPONSE_TO_TSA_UP	1.5e-05	0.00047	50	51	4	curated chemical and genetic perturbations	F12	Stroma
INGRAM_SHH_TARGETS_DN	2e-05	0.00063	50	55	4	curated chemical and genetic perturbations	F12	Stroma
POMEROY_MEDULLOBLASTOMA_DESMOPLASIC_VS_CLASSIC_DN	2.1e-05	0.00066	50	56	4	curated chemical and genetic perturbations	F12	Stroma
DELASERNA_MYOD_TARGETS_DN	2.1e-05	0.00066	50	56	4	curated chemical and genetic perturbations	F12	Stroma
NIELSEN_GIST_VS_SYNOVIAL_SARCOMA_UP	2.2e-05	0.00068	50	19	3	curated chemical and genetic perturbations	F12	Stroma
JI_RESPONSE_TO_FSH_DN	2.3e-05	0.0007	50	57	4	curated chemical and genetic perturbations	F12	Stroma
MOROSETTI_FACIOSCAPULOHUMERAL_MUSCULAR_DISTROPHY_UP	2.6e-05	0.00078	50	20	3	curated chemical and genetic perturbations	F12	Stroma
NIELSEN_LEIOMYOSARCOMA_CNN1_DN	2.6e-05	0.00078	50	20	3	curated chemical and genetic perturbations	F12	Stroma
GERHOLD_ADIPOGENESIS_DN	3.2e-05	0.00094	50	62	4	curated chemical and genetic perturbations	F12	Stroma
BURTON_ADIPOGENESIS_PEAK_AT_0HR	3.2e-05	0.00094	50	62	4	curated chemical and genetic perturbations	F12	Stroma
AFFAR_YY1_TARGETS_DN	3.5e-05	0.001	50	213	6	curated chemical and genetic perturbations	F12	Stroma
KONDO_EZH2_TARGETS	3.5e-05	0.001	50	213	6	curated chemical and genetic perturbations	F12	Stroma
SENESE_HDAC1_AND_HDAC2_TARGETS_DN	3.6e-05	0.001	50	214	6	curated chemical and genetic perturbations	F12	Stroma
TSENG_IRS1_TARGETS_DN	3.8e-05	0.0011	50	130	5	curated chemical and genetic perturbations	F12	Stroma
PECE_MAMMARY_STEM_CELL_DN	3.9e-05	0.0011	50	131	5	curated chemical and genetic perturbations	F12	Stroma
MURATA_VIRULENCE_OF_H_PILORI	4e-05	0.0011	50	23	3	curated chemical and genetic perturbations	F12	Stroma
KATSANOU_ELAVL1_TARGETS_DN	5.2e-05	0.0015	50	139	5	curated chemical and genetic perturbations	F12	Stroma
BROWNE_HCMV_INFECTION_24HR_DN	5.8e-05	0.0016	50	142	5	curated chemical and genetic perturbations	F12	Stroma
HALLMARK_UV_RESPONSE_DN	6e-05	0.0016	50	143	5	HALLMARK cancer pathways	F12	Stroma
NAKAYAMA_SOFT_TISSUE_TUMORS_PCA1_UP	6.1e-05	0.0016	50	73	4	curated chemical and genetic perturbations	F12	Stroma
OUELLET_CULTURED_OVARIAN_CANCER_INVASIVE_VS_LMP_DN	6.6e-05	0.0017	50	27	3	curated chemical and genetic perturbations	F12	Stroma
DORSEY_GAB2_TARGETS	6.6e-05	0.0017	50	27	3	curated chemical and genetic perturbations	F12	Stroma
WONG_ENDMETRIUM_CANCER_DN	6.8e-05	0.0018	50	75	4	curated chemical and genetic perturbations	F12	Stroma
VART_KSHV_INFECTION_ANGIOGENIC_MARKERS_UP	7.3e-05	0.0019	50	149	5	curated chemical and genetic perturbations	F12	Stroma
GILDEA_METASTASIS	7.3e-05	0.0019	50	28	3	curated chemical and genetic perturbations	F12	Stroma
HELLEBREKERS_SILENCED_DURING_TUMOR_ANGIOGENESIS	8.3e-05	0.0021	50	79	4	curated chemical and genetic perturbations	F12	Stroma
KEGG_TGF_BETA_SIGNALING_PATHWAY	8.7e-05	0.0022	50	80	4	KEGG	F12	Stroma
SWEET_KRAS_TARGETS_UP	9.6e-05	0.0024	50	82	4	curated chemical and genetic perturbations	F12	Stroma
BERENJENO_TRANSFORMED_BY_RHOA_FOREVER_DN	0.0001	0.0025	50	31	3	curated chemical and genetic perturbations	F12	Stroma
TSAI_RESPONSE_TO_RADIATION_THERAPY	0.0001	0.0025	50	31	3	curated chemical and genetic perturbations	F12	Stroma
SCHAEFFER_PROSTATE_DEVELOPMENT_6HR_UP	0.00011	0.0026	50	161	5	curated chemical and genetic perturbations	F12	Stroma
KANG_IMMORTALIZED_BY_TERT_UP	0.00011	0.0026	50	84	4	curated chemical and genetic perturbations	F12	Stroma
BERTUCCI_MEDULLARY_VS_DUCTAL_BREAST_CANCER_DN	0.00011	0.0026	50	162	5	curated chemical and genetic perturbations	F12	Stroma
NAKAYAMA_SOFT_TISSUE_TUMORS_PCA2_UP	0.00012	0.0028	50	86	4	curated chemical and genetic perturbations	F12	Stroma
LI_AMPLIFIED_IN_LUNG_CANCER	0.00016	0.0037	50	175	5	curated chemical and genetic perturbations	F12	Stroma
LANDIS_ERBB2_BREAST_TUMORS_65_DN	0.00016	0.0038	50	36	3	curated chemical and genetic perturbations	F12	Stroma
HOELZEL_NF1_TARGETS_DN	0.00017	0.004	50	95	4	curated chemical and genetic perturbations	F12	Stroma
NEWMAN_ERCC6_TARGETS_DN	0.00017	0.004	50	37	3	curated chemical and genetic perturbations	F12	Stroma
SMID_BREAST_CANCER_RELAPSE_IN_LUNG_DN	0.00017	0.004	50	37	3	curated chemical and genetic perturbations	F12	Stroma
NAKAMURA_ADIPOGENESIS_LATE_DN	0.00017	0.004	50	37	3	curated chemical and genetic perturbations	F12	Stroma
LY_AGING_OLD_UP	0.00017	0.004	50	7	2	curated chemical and genetic perturbations	F12	Stroma
LIM_MAMMARY_LUMINAL_MATURE_DN	0.00018	0.0042	50	97	4	curated chemical and genetic perturbations	F12	Stroma
HARRIS_BRAIN_CANCER_PROGENITORS	0.00019	0.0042	50	38	3	curated chemical and genetic perturbations	F12	Stroma
NAKAMURA_ADIPOGENESIS_EARLY_DN	0.00019	0.0042	50	38	3	curated chemical and genetic perturbations	F12	Stroma
BILANGES_SERUM_SENSITIVE_VIA_TSC2	0.00019	0.0042	50	38	3	curated chemical and genetic perturbations	F12	Stroma
KEEN_RESPONSE_TO_ROSIGLITAZONE_DN	0.00021	0.0046	50	100	4	curated chemical and genetic perturbations	F12	Stroma
HALLMARK_APICAL_JUNCTION	0.00023	0.0052	50	191	5	HALLMARK cancer pathways	F12	Stroma
JAEGER_METASTASIS_UP	0.00027	0.0059	50	43	3	curated chemical and genetic perturbations	F12	Stroma
LEE_AGING_MUSCLE_DN	0.00027	0.0059	50	43	3	curated chemical and genetic perturbations	F12	Stroma
TSENG_ADIPOGENIC_POTENTIAL_DN	0.00029	0.0062	50	44	3	curated chemical and genetic perturbations	F12	Stroma
HAEGERSTRAND_RESPONSE_TO_IMATINIB	0.0003	0.0064	50	9	2	curated chemical and genetic perturbations	F12	Stroma
HOOI_ST7_TARGETS_DN	0.00033	0.007	50	113	4	curated chemical and genetic perturbations	F12	Stroma
KOKKINAKIS_METHIONINE_DEPRIVATION_96HR_UP	0.00033	0.007	50	113	4	curated chemical and genetic perturbations	F12	Stroma
KHETCHOUMIAN_TRIM24_TARGETS_UP	0.00035	0.0074	50	47	3	curated chemical and genetic perturbations	F12	Stroma
NING_CHRONIC_OBSTRUCTIVE_PULMONARY_DISEASE_DN	0.00038	0.0079	50	117	4	curated chemical and genetic perturbations	F12	Stroma
VERHAAK_GLIOBLASTOMA_MESENCHYMAL	0.00038	0.0079	50	212	5	curated chemical and genetic perturbations	F12	Stroma
CHIARADONNA_NEOPLASTIC_TRANSFORMATION_CDC25_UP	0.00039	0.0081	50	118	4	curated chemical and genetic perturbations	F12	Stroma
CHIARADONNA_NEOPLASTIC_TRANSFORMATION_KRAS_CDC25_DN	0.0004	0.0082	50	49	3	curated chemical and genetic perturbations	F12	Stroma
KOKKINAKIS_METHIONINE_DEPRIVATION_48HR_UP	0.00047	0.0096	50	124	4	curated chemical and genetic perturbations	F12	Stroma
LIU_SMARCA4_TARGETS	0.0005	0.01	50	53	3	curated chemical and genetic perturbations	F12	Stroma
ZHONG_SECRETOME_OF_LUNG_CANCER_AND_FIBROBLAST	0.0005	0.01	50	126	4	curated chemical and genetic perturbations	F12	Stroma
WU_SILENCED_BY_METHYLATION_IN_BLADDER_CANCER	0.00053	0.011	50	54	3	curated chemical and genetic perturbations	F12	Stroma
LOPEZ_MESOTHELIOMA_SURVIVAL_DN	0.00054	0.011	50	12	2	curated chemical and genetic perturbations	F12	Stroma
LEE_LIVER_CANCER_MYC_E2F1_UP	0.00059	0.012	50	56	3	curated chemical and genetic perturbations	F12	Stroma
WIEDERSCHAIN_TARGETS_OF_BMI1_AND_PCGF2	0.00059	0.012	50	56	3	curated chemical and genetic perturbations	F12	Stroma
SENESE_HDAC1_TARGETS_DN	0.00062	0.012	50	236	5	curated chemical and genetic perturbations	F12	Stroma
NIKOLSKY_BREAST_CANCER_21Q22_AMPLICON	0.00064	0.013	50	13	2	curated chemical and genetic perturbations	F12	Stroma
BARIS_THYROID_CANCER_DN	0.00068	0.013	50	59	3	curated chemical and genetic perturbations	F12	Stroma
ABBUD_LIF_SIGNALING_2_UP	0.00075	0.014	50	14	2	curated chemical and genetic perturbations	F12	Stroma
LEE_LIVER_CANCER_E2F1_UP	0.00075	0.014	50	61	3	curated chemical and genetic perturbations	F12	Stroma
NADLER_OBESITY_UP	0.00075	0.014	50	61	3	curated chemical and genetic perturbations	F12	Stroma
PETROVA_PROX1_TARGETS_DN	0.00083	0.016	50	63	3	curated chemical and genetic perturbations	F12	Stroma
MAHADEVAN_GIST_MORPHOLOGICAL_SWITCH	0.00086	0.016	50	15	2	curated chemical and genetic perturbations	F12	Stroma
DEMAGALHAES_AGING_DN	0.00086	0.016	50	15	2	curated chemical and genetic perturbations	F12	Stroma
SHETH_LIVER_CANCER_VS_TXNIP_LOSS_PAM3	0.00087	0.016	50	64	3	curated chemical and genetic perturbations	F12	Stroma
ZHONG_SECRETOME_OF_LUNG_CANCER_AND_ENDOTHELIUM	0.00087	0.016	50	64	3	curated chemical and genetic perturbations	F12	Stroma
MCCLUNG_COCAIN_REWARD_4WK	0.00095	0.017	50	66	3	curated chemical and genetic perturbations	F12	Stroma
SCHLESINGER_H3K27ME3_IN_NORMAL_AND_METHYLATED_IN_CANCER	0.00098	0.018	50	16	2	curated chemical and genetic perturbations	F12	Stroma
RUIZ_TNC_TARGETS_UP	0.00098	0.018	50	151	4	curated chemical and genetic perturbations	F12	Stroma
HOSHIDA_LIVER_CANCER_SURVIVAL_UP	0.001	0.019	50	68	3	curated chemical and genetic perturbations	F12	Stroma
HALLMARK_APOPTOSIS	0.0011	0.02	50	155	4	HALLMARK cancer pathways	F12	Stroma
KANG_AR_TARGETS_DN	0.0011	0.02	50	17	2	curated chemical and genetic perturbations	F12	Stroma
SESTO_RESPONSE_TO_UV_C8	0.0012	0.021	50	71	3	curated chemical and genetic perturbations	F12	Stroma
MAHADEVAN_IMATINIB_RESISTANCE_UP	0.0014	0.025	50	19	2	curated chemical and genetic perturbations	F12	Stroma
VERRECCHIA_RESPONSE_TO_TGFB1_C1	0.0014	0.025	50	19	2	curated chemical and genetic perturbations	F12	Stroma
FRIDMAN_SENESCENCE_UP	0.0015	0.026	50	77	3	curated chemical and genetic perturbations	F12	Stroma
VERRECCHIA_RESPONSE_TO_TGFB1_C5	0.0015	0.027	50	20	2	curated chemical and genetic perturbations	F12	Stroma
ZHU_SKIL_TARGETS_UP	0.0015	0.027	50	20	2	curated chemical and genetic perturbations	F12	Stroma
BROWNE_HCMV_INFECTION_16HR_DN	0.0016	0.027	50	79	3	curated chemical and genetic perturbations	F12	Stroma
HINATA_NFKB_TARGETS_FIBROBLAST_UP	0.0018	0.03	50	82	3	curated chemical and genetic perturbations	F12	Stroma
TONKS_TARGETS_OF_RUNX1_RUNX1T1_FUSION_HSC_UP	0.0018	0.031	50	178	4	curated chemical and genetic perturbations	F12	Stroma
GAUSSMANN_MLL_AF4_FUSION_TARGETS_B_UP	0.0019	0.031	50	22	2	curated chemical and genetic perturbations	F12	Stroma
SEKI_INFLAMMATORY_RESPONSE_LPS_DN	0.0019	0.031	50	22	2	curated chemical and genetic perturbations	F12	Stroma
EBAUER_TARGETS_OF_PAX3_FOXO1_FUSION_UP	0.0022	0.037	50	188	4	curated chemical and genetic perturbations	F12	Stroma
BACOLOD_RESISTANCE_TO_ALKYLATING_AGENTS_UP	0.0022	0.037	50	24	2	curated chemical and genetic perturbations	F12	Stroma
SANA_TNF_SIGNALING_DN	0.0022	0.037	50	89	3	curated chemical and genetic perturbations	F12	Stroma
ALONSO_METASTASIS_UP	0.0023	0.038	50	190	4	curated chemical and genetic perturbations	F12	Stroma
WAMUNYOKOLI_OVARIAN_CANCER_LMP_DN	0.0025	0.04	50	194	4	curated chemical and genetic perturbations	F12	Stroma
HALLMARK_HYPOXIA	0.0025	0.04	50	194	4	HALLMARK cancer pathways	F12	Stroma
KARLSSON_TGFB1_TARGETS_DN	0.0026	0.042	50	197	4	curated chemical and genetic perturbations	F12	Stroma
PAL_PRMT5_TARGETS_UP	0.0027	0.044	50	199	4	curated chemical and genetic perturbations	F12	Stroma
OHM_METHYLATED_IN_ADULT_CANCERS	0.0028	0.045	50	27	2	curated chemical and genetic perturbations	F12	Stroma
PYEON_CANCER_HEAD_AND_NECK_VS_CERVICAL_DN	0.0028	0.045	50	27	2	curated chemical and genetic perturbations	F12	Stroma
HUMMERICH_SKIN_CANCER_PROGRESSION_DN	0.003	0.047	50	98	3	curated chemical and genetic perturbations	F12	Stroma
BERENJENO_TRANSFORMED_BY_RHOA_REVERSIBLY_DN	0.003	0.048	50	28	2	curated chemical and genetic perturbations	F12	Stroma
KIM_MYCN_AMPLIFICATION_TARGETS_DN	0.003	0.048	50	99	3	curated chemical and genetic perturbations	F12	Stroma
HALLMARK_ALLOGRAFT_REJECTION	2.2e-23	1.8e-20	50	184	18	HALLMARK cancer pathways	F13	Tils
MCLACHLAN_DENTAL_CARIES_UP	4.8e-18	3.2e-15	50	241	16	curated chemical and genetic perturbations	F13	Tils
WIELAND_UP_BY_HBV_INFECTION	3.4e-15	1.9e-12	50	97	11	curated chemical and genetic perturbations	F13	Tils
JAATINEN_HEMATOPOIETIC_STEM_CELL_DN	8.6e-15	4e-12	50	194	13	curated chemical and genetic perturbations	F13	Tils
KEGG_PRIMARY_IMMUNODEFICIENCY	2.2e-14	9.2e-12	50	31	8	KEGG	F13	Tils
FLECHNER_BIOPSY_KIDNEY_TRANSPLANT_REJECTED_VS_OK_UP	5.3e-14	1.8e-11	50	86	10	curated chemical and genetic perturbations	F13	Tils
GAURNIER_PSMD4_TARGETS	1.8e-13	5.4e-11	50	64	9	curated chemical and genetic perturbations	F13	Tils
FARMER_BREAST_CANCER_CLUSTER_1	2.1e-13	5.9e-11	50	40	8	curated chemical and genetic perturbations	F13	Tils
NAKAYAMA_SOFT_TISSUE_TUMORS_PCA1_UP	3.5e-11	8.8e-09	50	73	8	curated chemical and genetic perturbations	F13	Tils
VILIMAS_NOTCH1_TARGETS_UP	8e-11	1.9e-08	50	48	7	curated chemical and genetic perturbations	F13	Tils
KEGG_CYTOKINE_CYTOKINE_RECEPTOR_INTERACTION	2.6e-10	5.8e-08	50	200	10	KEGG	F13	Tils
BOSCO_TH1_CYTOTOXIC_MODULE	3.3e-10	6.3e-08	50	96	8	curated chemical and genetic perturbations	F13	Tils
HAHTOLA_CTCL_PATHOGENESIS	3.4e-10	6.3e-08	50	14	5	curated chemical and genetic perturbations	F13	Tils
ICHIBA_GRAFT_VERSUS_HOST_DISEASE_35D_UP	2.2e-09	3.7e-07	50	122	8	curated chemical and genetic perturbations	F13	Tils
RASHI_RESPONSE_TO_IONIZING_RADIATION_6	2.9e-09	4.6e-07	50	79	7	curated chemical and genetic perturbations	F13	Tils
LEE_DIFFERENTIATING_T_LYMPHOCYTE	3.2e-09	4.7e-07	50	187	9	curated chemical and genetic perturbations	F13	Tils
HALLMARK_INTERFERON_GAMMA_RESPONSE	5e-09	6.8e-07	50	197	9	HALLMARK cancer pathways	F13	Tils
WORSCHECH_TUMOR_REJECTION_UP	5.2e-09	6.8e-07	50	48	6	curated chemical and genetic perturbations	F13	Tils
WONG_ENDOMETRIAL_CANCER_LATE	1.3e-08	1.7e-06	50	10	4	curated chemical and genetic perturbations	F13	Tils
CHAN_INTERFERON_PRODUCING_DENDRITIC_CELL	2.1e-08	2.6e-06	50	11	4	curated chemical and genetic perturbations	F13	Tils
HAHTOLA_SEZARY_SYNDROM_DN	3.9e-08	4.6e-06	50	33	5	curated chemical and genetic perturbations	F13	Tils
KEGG_HEMATOPOIETIC_CELL_LINEAGE	5.2e-08	6e-06	50	70	6	KEGG	F13	Tils
HALLMARK_INFLAMMATORY_RESPONSE	5.7e-08	6.2e-06	50	184	8	HALLMARK cancer pathways	F13	Tils
SANA_RESPONSE_TO_IFNG_UP	8e-08	8.5e-06	50	75	6	curated chemical and genetic perturbations	F13	Tils
KUROZUMI_RESPONSE_TO_ONCOCYTIC_VIRUS	1.1e-07	1.1e-05	50	40	5	curated chemical and genetic perturbations	F13	Tils
HALLMARK_IL6_JAK_STAT3_SIGNALING	1.3e-07	1.3e-05	50	81	6	HALLMARK cancer pathways	F13	Tils
KIM_GLIS2_TARGETS_UP	1.4e-07	1.3e-05	50	82	6	curated chemical and genetic perturbations	F13	Tils
GRAHAM_CML_DIVIDING_VS_NORMAL_QUIESCENT_DN	2.7e-07	2.6e-05	50	92	6	curated chemical and genetic perturbations	F13	Tils
FERRANDO_TAL1_NEIGHBORS	3e-07	2.7e-05	50	20	4	curated chemical and genetic perturbations	F13	Tils
HOSHIDA_LIVER_CANCER_SUBCLASS_S1	3.6e-07	3.1e-05	50	234	8	curated chemical and genetic perturbations	F13	Tils
GRAHAM_CML_QUIESCENT_VS_NORMAL_DIVIDING_UP	3.7e-07	3.1e-05	50	51	5	curated chemical and genetic perturbations	F13	Tils
YU_MYC_TARGETS_DN	3.7e-07	3.1e-05	50	51	5	curated chemical and genetic perturbations	F13	Tils
QI_PLASMACYTOMA_UP	4.8e-07	3.9e-05	50	243	8	curated chemical and genetic perturbations	F13	Tils
FINAK_BREAST_CANCER_SDPP_SIGNATURE	5.5e-07	4.3e-05	50	23	4	curated chemical and genetic perturbations	F13	Tils
MORI_LARGE_PRE_BII_LYMPHOCYTE_DN	6e-07	4.6e-05	50	56	5	curated chemical and genetic perturbations	F13	Tils
WORSCHECH_TUMOR_EVASION_AND_TOLEROGENICITY_UP	6.6e-07	5e-05	50	24	4	curated chemical and genetic perturbations	F13	Tils
HOSHIDA_LIVER_CANCER_LATE_RECURRENCE_UP	7.8e-07	5.7e-05	50	59	5	curated chemical and genetic perturbations	F13	Tils
LINDSTEDT_DENDRITIC_CELL_MATURATION_A	1.1e-06	7.8e-05	50	63	5	curated chemical and genetic perturbations	F13	Tils
GRAHAM_NORMAL_QUIESCENT_VS_NORMAL_DIVIDING_UP	1.2e-06	8.2e-05	50	64	5	curated chemical and genetic perturbations	F13	Tils
KEGG_CELL_ADHESION_MOLECULES_CAMS	1.4e-06	9.8e-05	50	122	6	KEGG	F13	Tils
KIM_LRRC3B_TARGETS	1.5e-06	9.8e-05	50	29	4	curated chemical and genetic perturbations	F13	Tils
GRAHAM_CML_DIVIDING_VS_NORMAL_DIVIDING_DN	2.8e-06	0.00018	50	10	3	curated chemical and genetic perturbations	F13	Tils
MORI_MATURE_B_LYMPHOCYTE_UP	5.7e-06	0.00036	50	88	5	curated chemical and genetic perturbations	F13	Tils
KEGG_CHEMOKINE_SIGNALING_PATHWAY	8.9e-06	0.00055	50	167	6	KEGG	F13	Tils
ICHIBA_GRAFT_VERSUS_HOST_DISEASE_D7_UP	9.7e-06	0.00058	50	98	5	curated chemical and genetic perturbations	F13	Tils
KEGG_T_CELL_RECEPTOR_SIGNALING_PATHWAY	9.7e-06	0.00058	50	98	5	KEGG	F13	Tils
WINTER_HYPOXIA_DN	1.2e-05	0.00074	50	49	4	curated chemical and genetic perturbations	F13	Tils
MAHADEVAN_RESPONSE_TO_MP470_UP	2.2e-05	0.0013	50	19	3	curated chemical and genetic perturbations	F13	Tils
KEGG_ANTIGEN_PROCESSING_AND_PRESENTATION	3e-05	0.0017	50	61	4	KEGG	F13	Tils
WANG_IMMORTALIZED_BY_HOXA9_AND_MEIS1_DN	4e-05	0.0022	50	23	3	curated chemical and genetic perturbations	F13	Tils
ONO_AML1_TARGETS_UP	4e-05	0.0022	50	23	3	curated chemical and genetic perturbations	F13	Tils
BOYLAN_MULTIPLE_MYELOMA_C_D_DN	5.7e-05	0.0031	50	232	6	curated chemical and genetic perturbations	F13	Tils
SEITZ_NEOPLASTIC_TRANSFORMATION_BY_8P_DELETION_UP	6.1e-05	0.0032	50	73	4	curated chemical and genetic perturbations	F13	Tils
SHIN_B_CELL_LYMPHOMA_CLUSTER_3	6.6e-05	0.0034	50	27	3	curated chemical and genetic perturbations	F13	Tils
KEGG_ALLOGRAFT_REJECTION	9.1e-05	0.0047	50	30	3	KEGG	F13	Tils
KEGG_AUTOIMMUNE_THYROID_DISEASE	0.0001	0.005	50	31	3	KEGG	F13	Tils
SANA_TNF_SIGNALING_UP	0.0001	0.005	50	83	4	curated chemical and genetic perturbations	F13	Tils
KEGG_TOLL_LIKE_RECEPTOR_SIGNALING_PATHWAY	0.00012	0.0057	50	86	4	KEGG	F13	Tils
TONKS_TARGETS_OF_RUNX1_RUNX1T1_FUSION_HSC_DN	0.00012	0.0059	50	166	5	curated chemical and genetic perturbations	F13	Tils
ONO_AML1_TARGETS_DN	0.00013	0.0062	50	34	3	curated chemical and genetic perturbations	F13	Tils
KEGG_GRAFT_VERSUS_HOST_DISEASE	0.00013	0.0062	50	34	3	KEGG	F13	Tils
HINATA_NFKB_TARGETS_KERATINOCYTE_UP	0.00014	0.0064	50	90	4	curated chemical and genetic perturbations	F13	Tils
BOYLAN_MULTIPLE_MYELOMA_PCA1_UP	0.00016	0.0074	50	94	4	curated chemical and genetic perturbations	F13	Tils
HALLMARK_INTERFERON_ALPHA_RESPONSE	0.00016	0.0074	50	94	4	HALLMARK cancer pathways	F13	Tils
ONO_FOXP3_TARGETS_DN	0.00019	0.0081	50	38	3	curated chemical and genetic perturbations	F13	Tils
KEGG_TYPE_I_DIABETES_MELLITUS	0.00019	0.0081	50	38	3	KEGG	F13	Tils
HALLMARK_COMPLEMENT	0.00019	0.0083	50	183	5	HALLMARK cancer pathways	F13	Tils
KLEIN_TARGETS_OF_BCR_ABL1_FUSION	0.00022	0.0093	50	40	3	curated chemical and genetic perturbations	F13	Tils
SOUCEK_MYC_TARGETS	0.00023	0.0098	50	8	2	curated chemical and genetic perturbations	F13	Tils
GRAHAM_CML_QUIESCENT_VS_NORMAL_QUIESCENT_DN	0.00029	0.012	50	44	3	curated chemical and genetic perturbations	F13	Tils
GRAHAM_CML_QUIESCENT_VS_NORMAL_DIVIDING_DN	0.0003	0.012	50	9	2	curated chemical and genetic perturbations	F13	Tils
MILICIC_FAMILIAL_ADENOMATOUS_POLYPOSIS_DN	0.0003	0.012	50	9	2	curated chemical and genetic perturbations	F13	Tils
HENDRICKS_SMARCA4_TARGETS_DN	0.00031	0.012	50	45	3	curated chemical and genetic perturbations	F13	Tils
ZHU_CMV_8_HR_UP	0.00031	0.012	50	45	3	curated chemical and genetic perturbations	F13	Tils
PICCALUGA_ANGIOIMMUNOBLASTIC_LYMPHOMA_UP	0.00031	0.012	50	203	5	curated chemical and genetic perturbations	F13	Tils
ZHU_CMV_ALL_UP	0.00038	0.015	50	117	4	curated chemical and genetic perturbations	F13	Tils
MARKEY_RB1_ACUTE_LOF_DN	0.00043	0.016	50	218	5	curated chemical and genetic perturbations	F13	Tils
WUNDER_INFLAMMATORY_RESPONSE_AND_CHOLESTEROL_DN	0.00045	0.017	50	11	2	curated chemical and genetic perturbations	F13	Tils
VERHAAK_AML_WITH_NPM1_MUTATED_DN	0.00051	0.019	50	226	5	curated chemical and genetic perturbations	F13	Tils
KYNG_ENVIRONMENTAL_STRESS_RESPONSE_NOT_BY_UV_IN_WS	0.00054	0.02	50	12	2	curated chemical and genetic perturbations	F13	Tils
HADDAD_T_LYMPHOCYTE_AND_NK_PROGENITOR_DN	0.00056	0.02	50	55	3	curated chemical and genetic perturbations	F13	Tils
LEE_LIVER_CANCER_MYC_E2F1_UP	0.00059	0.021	50	56	3	curated chemical and genetic perturbations	F13	Tils
SABATES_COLORECTAL_ADENOMA_DN	0.00059	0.021	50	234	5	curated chemical and genetic perturbations	F13	Tils
SHEDDEN_LUNG_CANCER_GOOD_SURVIVAL_A12	0.00062	0.022	50	236	5	curated chemical and genetic perturbations	F13	Tils
KLEIN_PRIMARY_EFFUSION_LYMPHOMA_DN	0.00062	0.022	50	57	3	curated chemical and genetic perturbations	F13	Tils
LUI_THYROID_CANCER_CLUSTER_4	0.00064	0.022	50	13	2	curated chemical and genetic perturbations	F13	Tils
WIERENGA_STAT5A_TARGETS_GROUP2	0.00065	0.022	50	58	3	curated chemical and genetic perturbations	F13	Tils
BEIER_GLIOMA_STEM_CELL_DN	0.00079	0.027	50	62	3	curated chemical and genetic perturbations	F13	Tils
KUROZUMI_RESPONSE_TO_ONCOCYTIC_VIRUS_AND_CYCLIC_RGD	0.00086	0.029	50	15	2	curated chemical and genetic perturbations	F13	Tils
AKL_HTLV1_INFECTION_DN	0.00091	0.03	50	65	3	curated chemical and genetic perturbations	F13	Tils
VART_KSHV_INFECTION_ANGIOGENIC_MARKERS_UP	0.00094	0.031	50	149	4	curated chemical and genetic perturbations	F13	Tils
BASSO_CD40_SIGNALING_DN	0.00095	0.031	50	66	3	curated chemical and genetic perturbations	F13	Tils
HOFFMANN_SMALL_PRE_BII_TO_IMMATURE_B_LYMPHOCYTE_UP	0.00095	0.031	50	66	3	curated chemical and genetic perturbations	F13	Tils
KOINUMA_COLON_CANCER_MSI_UP	0.00098	0.031	50	16	2	curated chemical and genetic perturbations	F13	Tils
BROWNE_INTERFERON_RESPONSIVE_GENES	0.00099	0.031	50	67	3	curated chemical and genetic perturbations	F13	Tils
ROSS_LEUKEMIA_WITH_MLL_FUSIONS	0.0012	0.038	50	72	3	curated chemical and genetic perturbations	F13	Tils
MOREIRA_RESPONSE_TO_TSA_DN	0.0012	0.038	50	18	2	curated chemical and genetic perturbations	F13	Tils
NIELSEN_LEIOMYOSARCOMA_UP	0.0012	0.038	50	18	2	curated chemical and genetic perturbations	F13	Tils
CHIANG_LIVER_CANCER_SUBCLASS_CTNNB1_DN	0.0012	0.038	50	161	4	curated chemical and genetic perturbations	F13	Tils
MORI_PRE_BI_LYMPHOCYTE_DN	0.0013	0.038	50	73	3	curated chemical and genetic perturbations	F13	Tils
PEART_HDAC_PROLIFERATION_CLUSTER_DN	0.0014	0.041	50	75	3	curated chemical and genetic perturbations	F13	Tils
CHIARETTI_T_ALL_RELAPSE_PROGNOSIS	0.0014	0.041	50	19	2	curated chemical and genetic perturbations	F13	Tils
ODONNELL_TARGETS_OF_MYC_AND_TFRC_UP	0.0015	0.044	50	77	3	curated chemical and genetic perturbations	F13	Tils
KEGG_ASTHMA	0.0015	0.045	50	20	2	KEGG	F13	Tils
HAHTOLA_MYCOSIS_FUNGOIDES_SKIN_UP	0.0017	0.049	50	175	4	curated chemical and genetic perturbations	F13	Tils
CHARAFE_BREAST_CANCER_BASAL_VS_MESENCHYMAL_UP	2.5e-33	4.1e-30	50	116	21	curated chemical and genetic perturbations	F14	TN
JAEGER_METASTASIS_DN	8.8e-28	9.7e-25	50	248	22	curated chemical and genetic perturbations	F14	TN
DOANE_BREAST_CANCER_ESR1_DN	2.1e-25	1.7e-22	50	48	14	curated chemical and genetic perturbations	F14	TN
TURASHVILI_BREAST_DUCTAL_CARCINOMA_VS_DUCTAL_NORMAL_DN	2.9e-23	1.9e-20	50	187	18	curated chemical and genetic perturbations	F14	TN
WU_CELL_MIGRATION	8.2e-22	4.5e-19	50	180	17	curated chemical and genetic perturbations	F14	TN
VANTVEER_BREAST_CANCER_ESR1_DN	2e-18	9.3e-16	50	228	16	curated chemical and genetic perturbations	F14	TN
TURASHVILI_BREAST_LOBULAR_CARCINOMA_VS_DUCTAL_NORMAL_DN	1.9e-17	7.9e-15	50	89	12	curated chemical and genetic perturbations	F14	TN
COLDREN_GEFITINIB_RESISTANCE_DN	1.5e-15	5.5e-13	50	221	14	curated chemical and genetic perturbations	F14	TN
TURASHVILI_BREAST_DUCTAL_CARCINOMA_VS_LOBULAR_NORMAL_DN	2e-15	6.6e-13	50	63	10	curated chemical and genetic perturbations	F14	TN
MCBRYAN_PUBERTAL_BREAST_3_4WK_UP	2e-14	6e-12	50	207	13	curated chemical and genetic perturbations	F14	TN
LIN_SILENCED_BY_TUMOR_MICROENVIRONMENT	4.2e-13	1.1e-10	50	105	10	curated chemical and genetic perturbations	F14	TN
TURASHVILI_BREAST_LOBULAR_CARCINOMA_VS_LOBULAR_NORMAL_UP	5.9e-12	1.4e-09	50	93	9	curated chemical and genetic perturbations	F14	TN
HUPER_BREAST_BASAL_VS_LUMINAL_DN	5.9e-12	1.4e-09	50	59	8	curated chemical and genetic perturbations	F14	TN
SENGUPTA_NASOPHARYNGEAL_CARCINOMA_WITH_LMP1_DN	2.1e-11	4.7e-09	50	155	10	curated chemical and genetic perturbations	F14	TN
ROY_WOUND_BLOOD_VESSEL_DN	3.3e-11	6.8e-09	50	22	6	curated chemical and genetic perturbations	F14	TN
SABATES_COLORECTAL_ADENOMA_UP	6.5e-11	1.3e-08	50	121	9	curated chemical and genetic perturbations	F14	TN
AIGNER_ZEB1_TARGETS	5.8e-10	1.1e-07	50	34	6	curated chemical and genetic perturbations	F14	TN
MUELLER_METHYLATED_IN_GLIOBLASTOMA	8.4e-10	1.5e-07	50	36	6	curated chemical and genetic perturbations	F14	TN
SMID_BREAST_CANCER_RELAPSE_IN_BRAIN_UP	1e-09	1.7e-07	50	37	6	curated chemical and genetic perturbations	F14	TN
YANG_BREAST_CANCER_ESR1_DN	8.9e-09	1.4e-06	50	25	5	curated chemical and genetic perturbations	F14	TN
CHANG_IMMORTALIZED_BY_HPV31_DN	2.5e-08	3.8e-06	50	62	6	curated chemical and genetic perturbations	F14	TN
LANDIS_BREAST_CANCER_PROGRESSION_UP	1.5e-07	2.2e-05	50	43	5	curated chemical and genetic perturbations	F14	TN
SARRIO_EPITHELIAL_MESENCHYMAL_TRANSITION_DN	2.5e-07	3.5e-05	50	150	7	curated chemical and genetic perturbations	F14	TN
BOSCO_EPITHELIAL_DIFFERENTIATION_MODULE	5.4e-07	7.2e-05	50	55	5	curated chemical and genetic perturbations	F14	TN
ONDER_CDH1_TARGETS_3_DN	6e-07	7.6e-05	50	56	5	curated chemical and genetic perturbations	F14	TN
LI_AMPLIFIED_IN_LUNG_CANCER	7.2e-07	8.8e-05	50	175	7	curated chemical and genetic perturbations	F14	TN
SMID_BREAST_CANCER_RELAPSE_IN_PLEURA_DN	7.8e-07	9.3e-05	50	25	4	curated chemical and genetic perturbations	F14	TN
MCBRYAN_PUBERTAL_TGFB1_TARGETS_DN	9.2e-07	0.0001	50	61	5	curated chemical and genetic perturbations	F14	TN
SHETH_LIVER_CANCER_VS_TXNIP_LOSS_PAM3	1.2e-06	0.00013	50	64	5	curated chemical and genetic perturbations	F14	TN
POOLA_INVASIVE_BREAST_CANCER_DN	2.3e-06	0.00024	50	132	6	curated chemical and genetic perturbations	F14	TN
PROVENZANI_METASTASIS_DN	2.5e-06	0.00026	50	134	6	curated chemical and genetic perturbations	F14	TN
GU_PDEF_TARGETS_DN	3.6e-06	0.00036	50	36	4	curated chemical and genetic perturbations	F14	TN
LANDIS_ERBB2_BREAST_TUMORS_324_UP	3.8e-06	0.00037	50	144	6	curated chemical and genetic perturbations	F14	TN
HUPER_BREAST_BASAL_VS_LUMINAL_UP	1.7e-05	0.0016	50	53	4	curated chemical and genetic perturbations	F14	TN
AMIT_SERUM_RESPONSE_240_MCF10A	2.3e-05	0.002	50	57	4	curated chemical and genetic perturbations	F14	TN
YAMAZAKI_TCEB3_TARGETS_DN	2.8e-05	0.0024	50	204	6	curated chemical and genetic perturbations	F14	TN
LEE_LIVER_CANCER_ACOX1_UP	3e-05	0.0025	50	61	4	curated chemical and genetic perturbations	F14	TN
JECHLINGER_EPITHELIAL_TO_MESENCHYMAL_TRANSITION_DN	4.1e-05	0.0034	50	66	4	curated chemical and genetic perturbations	F14	TN
YAO_TEMPORAL_RESPONSE_TO_PROGESTERONE_CLUSTER_9	6.1e-05	0.0049	50	73	4	curated chemical and genetic perturbations	F14	TN
RICKMAN_METASTASIS_DN	7.3e-05	0.0058	50	243	6	curated chemical and genetic perturbations	F14	TN
MCBRYAN_PUBERTAL_BREAST_6_7WK_DN	7.5e-05	0.0058	50	77	4	curated chemical and genetic perturbations	F14	TN
SMID_BREAST_CANCER_ERBB2_DN	8.3e-05	0.0063	50	5	2	curated chemical and genetic perturbations	F14	TN
CROMER_METASTASIS_DN	8.7e-05	0.0064	50	80	4	curated chemical and genetic perturbations	F14	TN
SCHUETZ_BREAST_CANCER_DUCTAL_INVASIVE_DN	0.00011	0.0076	50	84	4	curated chemical and genetic perturbations	F14	TN
ONDER_CDH1_TARGETS_1_DN	0.00011	0.0081	50	164	5	curated chemical and genetic perturbations	F14	TN
OHM_EMBRYONIC_CARCINOMA_UP	0.00012	0.0086	50	6	2	curated chemical and genetic perturbations	F14	TN
MEISSNER_BRAIN_HCP_WITH_H3K27ME3	0.00013	0.0086	50	168	5	curated chemical and genetic perturbations	F14	TN
DOANE_BREAST_CANCER_CLASSES_DN	0.00013	0.0087	50	34	3	curated chemical and genetic perturbations	F14	TN
AMIT_SERUM_RESPONSE_480_MCF10A	0.00016	0.01	50	36	3	curated chemical and genetic perturbations	F14	TN
YANG_MUC2_TARGETS_DUODENUM_6MO_UP	0.00017	0.011	50	7	2	curated chemical and genetic perturbations	F14	TN
NADELLA_PRKAR1A_TARGETS_UP	0.00017	0.011	50	7	2	curated chemical and genetic perturbations	F14	TN
LIM_MAMMARY_LUMINAL_MATURE_DN	0.00018	0.011	50	97	4	curated chemical and genetic perturbations	F14	TN
BENPORATH_ES_CORE_NINE_CORRELATED	0.00019	0.011	50	98	4	curated chemical and genetic perturbations	F14	TN
RICKMAN_TUMOR_DIFFERENTIATED_WELL_VS_MODERATELY_DN	0.0002	0.012	50	99	4	curated chemical and genetic perturbations	F14	TN
ZWANG_EGF_INTERVAL_DN	0.00022	0.013	50	189	5	curated chemical and genetic perturbations	F14	TN
LINDGREN_BLADDER_CANCER_CLUSTER_2A_UP	0.00023	0.013	50	8	2	curated chemical and genetic perturbations	F14	TN
HALMOS_CEBPA_TARGETS_DN	0.00023	0.013	50	41	3	curated chemical and genetic perturbations	F14	TN
MILICIC_FAMILIAL_ADENOMATOUS_POLYPOSIS_UP	0.0003	0.016	50	9	2	curated chemical and genetic perturbations	F14	TN
SANSOM_APC_TARGETS_UP	0.00035	0.019	50	115	4	curated chemical and genetic perturbations	F14	TN
ZHENG_IL22_SIGNALING_UP	0.00037	0.019	50	48	3	curated chemical and genetic perturbations	F14	TN
KOHOUTEK_CCNT1_TARGETS	0.00037	0.019	50	48	3	curated chemical and genetic perturbations	F14	TN
YEGNASUBRAMANIAN_PROSTATE_CANCER	0.00042	0.021	50	120	4	curated chemical and genetic perturbations	F14	TN
MISSIAGLIA_REGULATED_BY_METHYLATION_UP	0.00043	0.022	50	121	4	curated chemical and genetic perturbations	F14	TN
LIANG_SILENCED_BY_METHYLATION_2	0.00044	0.022	50	51	3	curated chemical and genetic perturbations	F14	TN
MIKKELSEN_NPC_HCP_WITH_H3K27ME3	0.00045	0.022	50	220	5	curated chemical and genetic perturbations	F14	TN
MEISSNER_NPC_HCP_WITH_H3K4ME2_AND_H3K27ME3	0.00047	0.023	50	222	5	curated chemical and genetic perturbations	F14	TN
MCBRYAN_TERMINAL_END_BUD_UP	0.00054	0.025	50	12	2	curated chemical and genetic perturbations	F14	TN
DORN_ADENOVIRUS_INFECTION_24HR_UP	0.00054	0.025	50	12	2	curated chemical and genetic perturbations	F14	TN
MALIK_REPRESSED_BY_ESTROGEN	0.00054	0.025	50	12	2	curated chemical and genetic perturbations	F14	TN
LEE_LIVER_CANCER_CIPROFIBRATE_UP	0.00062	0.028	50	57	3	curated chemical and genetic perturbations	F14	TN
WAMUNYOKOLI_OVARIAN_CANCER_GRADES_1_2_UP	0.00063	0.028	50	134	4	curated chemical and genetic perturbations	F14	TN
FONTAINE_PAPILLARY_THYROID_CARCINOMA_UP	0.00068	0.03	50	59	3	curated chemical and genetic perturbations	F14	TN
PECE_MAMMARY_STEM_CELL_UP	0.00072	0.031	50	139	4	curated chemical and genetic perturbations	F14	TN
HUMMERICH_MALIGNANT_SKIN_TUMOR_UP	0.00075	0.031	50	14	2	curated chemical and genetic perturbations	F14	TN
ZEMBUTSU_SENSITIVITY_TO_NIMUSTINE	0.00075	0.031	50	14	2	curated chemical and genetic perturbations	F14	TN
LEE_LIVER_CANCER_MYC_TGFA_UP	0.00075	0.031	50	61	3	curated chemical and genetic perturbations	F14	TN
ISSAEVA_MLL2_TARGETS	0.00075	0.031	50	61	3	curated chemical and genetic perturbations	F14	TN
HALLMARK_KRAS_SIGNALING_DN	0.00076	0.031	50	141	4	HALLMARK cancer pathways	F14	TN
TURASHVILI_BREAST_NORMAL_DUCTAL_VS_LOBULAR_UP	0.00083	0.034	50	63	3	curated chemical and genetic perturbations	F14	TN
RODRIGUES_NTN1_TARGETS_DN	0.00091	0.037	50	148	4	curated chemical and genetic perturbations	F14	TN
HUMMERICH_BENIGN_SKIN_TUMOR_UP	0.00098	0.038	50	16	2	curated chemical and genetic perturbations	F14	TN
ZEMBUTSU_SENSITIVITY_TO_VINCRISTINE	0.00098	0.038	50	16	2	curated chemical and genetic perturbations	F14	TN
FURUKAWA_DUSP6_TARGETS_PCI35_UP	0.00099	0.038	50	67	3	curated chemical and genetic perturbations	F14	TN
DELPUECH_FOXO3_TARGETS_UP	0.00099	0.038	50	67	3	curated chemical and genetic perturbations	F14	TN
HERNANDEZ_MITOTIC_ARREST_BY_DOCETAXEL_2_DN	0.0012	0.047	50	18	2	curated chemical and genetic perturbations	F14	TN
SMID_BREAST_CANCER_LUMINAL_A_DN	0.0012	0.047	50	18	2	curated chemical and genetic perturbations	F14	TN
