# Supplementary material for: Chemotherapy induces dynamic immune responses in breast cancers that impact treatment outcome
Source: Nat Commun. 2020 Dec 2;11:6175. doi: 10.1038/s41467-020-19933-0 (PMC7710739; doi:10.1038/s41467-020-19933-0)
Supplement: Supplementary file 8 — Supplementary Dataset 6 [file 41467_2020_19933_MOESM8_ESM.xlsx]

## Sheet: S6
Feature	Feature type	pCR status	Tumor.Stage.late	Nodal.Stage.late	Subtype.TN	Subtype.HER2/ER-	Tumor_purity_T1	Tumor_purity_T2
TIL_density_T2	histopathology	2.49789	0.028604	0.0638922	1.54239	0.0759418	0.221578	0.310352
TIL_density_T1	histopathology	0.43196	0.0176724	0.0482911	0.0231909	0.0995085	0.156573	0.398938
(%) T.cells.regulatory..Tregs._T2	immune cell fraction	0.285927	0.209518	0.784891	0.170779	0.147514	0.240029	0.355232
(%) T.cells.regulatory..Tregs._T1	immune cell fraction	0.449644	0.702914	0.105364	2.08951	1.83271	0.546836	0.891483
(%) T.cells.follicular.helper_T2	immune cell fraction	0.548071	0.0400491	0.0573755	0.172471	0.128283	0.303416	0.00315174
(%) T.cells.follicular.helper_T1	immune cell fraction	0.12679	0.399612	0.151844	0.792143	0.12504	0.19115	0.0703452
(%) T.cells.CD8_T2	immune cell fraction	0.46413	0.0940382	0.178432	1.23409	0.342451	0.153881	0.325702
(%) T.cells.CD8_T1	immune cell fraction	0.983102	0.226258	0.103283	0.168882	0.0444605	1.01657	0.906398
(%) T.cells.CD4.memory_T2	immune cell fraction	0.454702	1.06921	0.339798	1.19226	0.784536	0.155588	0.00537329
(%) T.cells.CD4.memory_T1	immune cell fraction	0.418711	0.495458	0.0151222	0.299347	1.21929	0.148891	0.520328
(%) NK.cells_T2	immune cell fraction	0.298222	0.761133	0.0565768	0.46145	0.216989	0.0486238	1.07065
(%) NK.cells_T1	immune cell fraction	0.165774	0.279626	0.295039	0.253165	0.963589	0.320009	0.835831
(%) Monocytes_T2	immune cell fraction	0.0459781	0.0893207	0.37309	0.903054	0.23389	0.899226	0.41548
(%) Monocytes_T1	immune cell fraction	0.770334	0.171806	0.196233	0.485951	0.245774	0.385716	0.77116
(%) Mast_Cells_T2	immune cell fraction	0.530671	0.0894249	0.248065	7.23876	5.27447	0.152486	0.417061
(%) Mast_Cells_T1	immune cell fraction	0.563733	0.0375795	0.623894	2.4873	1.3762	0.0229183	0.363176
(%) Macrophages.M2_T2	immune cell fraction	0.490373	0.24559	0.275171	0.10958	0.679488	0.360953	0.292919
(%) Macrophages.M2_T1	immune cell fraction	0.0247937	0.198375	1.49396	0.654014	0.0390314	0.485004	0.442917
(%) Macrophages.M1_T2	immune cell fraction	0.603765	0.282459	0.375361	2.74421	0.485076	0.0469413	0.373102
(%) Macrophages.M1_T1	immune cell fraction	0.865032	0.0739589	0.123392	1.69716	0.274188	0.320169	0.0338054
(%) Macrophages.M0_T2	immune cell fraction	0.0345973	0.94904	0.0470976	2.42607	2.17115	0.0775325	0.0459883
(%) Macrophages.M0_T1	immune cell fraction	0.225558	0.421782	0.543555	0.566303	0.418885	0.0742298	0.253437
KI67_status_diagnosis_T1	histopathology	0.0252401	0.20621	0.531521	3.04823	0.432881	0.197226	0.0835178
KEGG_CYTOSOLIC_DNA_SENSING_T2	immune signature	2.34551	0.642697	0.36222	4.51512	0.642141	0.465616	0.0183686
KEGG_CYTOSOLIC_DNA_SENSING_T1	immune signature	0.715793	0.273524	0.715936	1.3209	0.374517	0.860281	0.554757
(%) Dendritic.cells_T2	immune cell fraction	0.609877	0.0360574	0.229592	0.0871737	0.937284	0.343436	0.356965
(%) Dendritic.cells_T1	immune cell fraction	1.0194	0.433061	0.201063	0.221393	1.57586	0.172588	0.93555
Treg_T2	immune signature	1.62088	0.188272	0.135482	3.95761	1.12329	0.0563549	0.212514
Treg_T1	immune signature	0.0342655	0.300076	0.584683	0.0744557	0.554104	0.561291	0.168245
Th2_T2	immune signature	1.51892	0.465734	0.76015	1.06718	0.299633	0.200015	0.566352
Th2_T1	immune signature	1.09056	0.0785707	0.190942	0.108591	0.744445	0.181111	0.179501
Th17_T2	immune signature	0.656051	0.202776	0.714432	1.11926	0.446778	0.0782361	1.08635
Th17_T1	immune signature	0.295771	0.258289	0.137383	0.0428413	0.100961	0.351712	1.49595
Th1_T2	immune signature	1.48144	0.251697	0.505745	4.7875	0.809796	0.034745	1.79773
Th1_T1	immune signature	0.365827	0.0179112	0.0052455	2.58761	1.01387	0.53635	0.16244
Th_T2	immune signature	1.16143	0.00437572	0.0646666	3.95393	1.03041	0.0462493	0.61551
Th_T1	immune signature	0.168536	0.198472	0.208537	0.669894	0.851588	0.244895	0.117388
Tfh_T2	immune signature	1.64375	0.195736	0.501374	4.60505	0.689696	0.0101756	1.38032
Tfh_T1	immune signature	0.143431	0.0863853	0.167927	3.06662	1.27897	0.725337	0.259007
Tfh.Th2_T2	immune signature	1.29261	0.0198884	0.153848	0.715004	0.260793	0.283081	0.685317
Tfh.Th2_T1	immune signature	0.0629369	0.37689	0.158607	0.0563701	0.657322	0.342748	0.615317
Tem_T2	immune signature	0.912831	0.420488	0.165662	0.408568	0.492923	0.340317	3.99388
Tem_T1	immune signature	0.193087	0.057274	0.244553	0.00587657	0.60474	0.283871	0.883054
T.cells_T2	immune signature	1.28283	0.124485	0.323816	5.05627	1.29129	0.122959	1.32845
T.cells_T1	immune signature	0.158206	0.0762691	0.00358784	1.55578	1.09732	0.356267	0.26774
pDC_T2	immune signature	0.0796111	0.116927	0.168329	2.88553	0.147828	0.442043	0.709145
pDC_T1	immune signature	0.45096	0.145441	0.327463	0.340793	0.190013	0.022489	0.291224
Normal_T2	immune signature	0.361832	1.56819	0.410195	0.133761	0.281709	1.01209	3.47078
Normal_T1	immune signature	0.833	1.24915	1.73164	1.18663	0.376116	0.262818	0.0868364
NK.cells_T2	immune signature	1.6949	0.166204	0.0759481	2.73991	0.50832	0.124916	0.425055
NK.cells_T1	immune signature	0.447296	0.272904	0.191294	0.821267	0.683797	1.48025	0.120863
NK.CD56dim.cells_T2	immune signature	2.58549	0.0595553	0.0117586	5.76076	1.57661	0.659329	0.875202
NK.CD56dim.cells_T1	immune signature	0.450217	0.145878	0.0575676	2.34965	1.15503	0.657692	0.0577836
Mast.cells_T2	immune signature	0.352724	0.286213	0.84485	1.29581	1.07933	0.192793	1.59006
Mast.cells_T1	immune signature	0.988408	0.0760167	0.772104	2.25223	0.752079	0.736442	0.210001
Macrophages_T2	immune signature	0.916667	0.575426	0.131618	1.60062	0.387642	0.340856	0.032814
Macrophages_T1	immune signature	0.311361	0.442687	0.800349	0.474171	0.654608	0.222806	0.432241
Lymph.vessels_T2	immune signature	0.151715	0.802995	1.19854	0.464864	0.0798524	1.21922	1.72548
Lymph.vessels_T1	immune signature	0.360814	1.32174	1.77758	0.531069	0.364841	0.991805	0.254289
iDCs_T2	immune signature	0.839053	0.314773	1.60928	2.63154	0.0437039	0.599369	0.184299
iDCs_T1	immune signature	0.0088562	0.0417109	0.805948	0.498784	0.541854	0.475194	0.587257
Eosinophils_T2	immune signature	0.375285	0.70662	0.367136	0.882759	0.0140911	0.382087	0.917469
Eosinophils_T1	immune signature	0.0311875	0.140033	0.0839267	0.0214396	0.701941	0.294575	0.790131
DCs_T2	immune signature	0.187312	0.170157	0.375908	4.6627	2.5614	0.772919	0.154686
DCs_T1	immune signature	0.252585	0.0494296	0.377728	1.0298	2.12332	1.43943	0.654496
Cytotoxic.cells_T2	immune signature	1.48908	0.140292	0.25688	4.64961	1.29777	0.329963	1.69429
Cytotoxic.cells_T1	immune signature	0.116433	0.0390235	0.0362187	1.35963	0.960536	0.510894	0.3096
CD8.T.cells_T2	immune signature	1.41195	0.116252	0.149627	4.97954	1.28047	0.388575	1.55372
CD8.T.cells_T1	immune signature	0.422201	0.0298712	0.0323757	1.54066	0.797284	0.722749	0.226217
Blood.vessels_T2	immune signature	0.597309	0.704834	1.07621	0.492672	0.0981572	0.0271698	2.13568
Blood.vessels_T1	immune signature	0.236809	1.83784	0.253914	0.259873	0.941845	0.157538	0.137998
B.cells_T2	immune signature	1.50505	0.325482	0.493754	4.16814	0.278742	0.423544	1.70337
B.cells_T1	immune signature	0.152278	0.178498	0.0762928	2.10444	0.925831	0.34716	0.307143
aDCs_T2	immune signature	1.95028	0.222832	0.292593	4.78129	0.741302	0.0702865	0.572625
aDCs_T1	immune signature	0.571636	0.0680139	0.220086	1.92235	0.701806	0.156092	0.0322644
(%) B.cells.naive_T2	immune cell fraction	1.65088	0.1647	0.245352	0.582867	1.53137	0.378793	1.32375
(%) B.cells.naive_T1	immune cell fraction	0.168129	0.0928928	0.018118	0.469748	0.792575	0.0041886	0.580857
(%) B.cells.memory_T2	immune cell fraction	1.74743	0.211245	0.359769	0.689084	0.313561	0.56181	1.01833
(%) B.cells.memory_T1	immune cell fraction	0.475439	0.219792	0.0335849	0.750154	0.180838	0.266424	0.0421966
