# Supplementary material for: Chemotherapy induces dynamic immune responses in breast cancers that impact treatment outcome
Source: Nat Commun. 2020 Dec 2;11:6175. doi: 10.1038/s41467-020-19933-0 (PMC7710739; doi:10.1038/s41467-020-19933-0)
Supplement: Supplementary file 9 — Supplementary Dataset 7 [file 41467_2020_19933_MOESM9_ESM.xlsx]

## Sheet: S7
Feature	Feature type	Coefficient	Variable importance (%)	Time
TIL_density	histopathology	-0.000519156	0.7214	T2
B.cells.memory (%)	immune cell fraction	-4.41456	0.6222	T2
Mast_Cells (%)	immune cell fraction	0	0.4416	T2
Th2	immune signature	-0.280873	0.3717	T1
NK.CD56dim.cells	immune signature	-0.12742	0.3504	T2
Cytotoxic.cells	immune signature	0	0.2058	T2
Macrophages.M0 (%)	immune cell fraction	0	0.1769	T2
T.cells.CD8 (%)	immune cell fraction	0	0.1733	T2
NK.cells	immune signature	0	0.1636	T2
KEGG_CYTOSOLIC_DNA_SENSING	immune signature	0	0.1625	T2
TIL_density	histopathology	0	0.154	T1
Tfh	immune signature	0	0.1499	T2
B.cells	immune signature	0	0.1246	T2
CD8.T.cells	immune signature	0	0.1244	T2
KEGG_CYTOSOLIC_DNA_SENSING	immune signature	0	0.1184	T1
T.cells.follicular.helper (%)	immune cell fraction	0	0.1116	T2
Macrophages.M0 (%)	immune cell fraction	0	0.0848	T1
Th2	immune signature	-0.100017	0.0844	T2
Eosinophils	immune signature	0	0.0742	T2
Th	immune signature	0	0.0662	T2
DCs	immune signature	0	0.0597	T2
CD8.T.cells	immune signature	0	0.0587	T1
Th1	immune signature	0	0.0548	T2
Tem	immune signature	0	0.0546	T1
Macrophages.M1 (%)	immune cell fraction	0	0.0502	T2
Tfh.Th2	immune signature	0	0.0498	T2
Tfh	immune signature	0	0.0473	T1
Macrophages.M1 (%)	immune cell fraction	0	0.0453	T1
Treg	immune signature	0	0.0452	T2
Macrophages.M2 (%)	immune cell fraction	0	0.0435	T1
Treg	immune signature	0	0.0373	T1
NK.cells	immune signature	0	0.0364	T1
aDCs	immune signature	0	0.0353	T1
T.cells.regulatory..Tregs. (%)	immune cell fraction	0	0.0341	T2
NK.CD56dim.cells	immune signature	0	0.0306	T1
T.cells.CD8 (%)	immune cell fraction	-0.243871	0.0305	T1
B.cells.memory (%)	immune cell fraction	2.12491	0.0296	T1
T.cells.CD4.memory (%)	immune cell fraction	0	0.0285	T2
NK.cells (%)	immune cell fraction	0	0.0268	T2
Macrophages	immune signature	0.152027	0.0254	T1
Tem	immune signature	0	0.0254	T2
T.cells	immune signature	0	0.0245	T1
Eosinophils	immune signature	0	0.0241	T1
Tfh.Th2	immune signature	0	0.024	T1
Mast_Cells (%)	immune cell fraction	0	0.0236	T1
DCs	immune signature	0	0.0234	T1
T.cells	immune signature	0	0.0213	T2
T.cells.CD4.memory (%)	immune cell fraction	0	0.0207	T1
Th1	immune signature	0	0.0199	T1
Th	immune signature	0	0.0196	T1
Macrophages	immune signature	0	0.0195	T2
T.cells.regulatory..Tregs. (%)	immune cell fraction	0	0.0191	T1
B.cells.naive (%)	immune cell fraction	1.44744	0.019	T2
Mast.cells	immune signature	0	0.0188	T2
aDCs	immune signature	0	0.0186	T2
B.cells.naive (%)	immune cell fraction	0	0.0168	T1
B.cells	immune signature	0	0.0162	T1
Th17	immune signature	0	0.0162	T1
KI67_status_diagnosis	histopathology	0	0.0155	T1
NK.cells (%)	immune cell fraction	0	0.0155	T1
Normal	immune signature	0	0.0151	T2
Monocytes (%)	immune cell fraction	0	0.0149	T2
Blood.vessels	immune signature	0	0.0114	T1
Cytotoxic.cells	immune signature	0	0.0112	T1
Lymph.vessels	immune signature	0	0.0111	T1
iDCs	immune signature	0	0.0096	T2
Blood.vessels	immune signature	0	0.0095	T2
T.cells.follicular.helper (%)	immune cell fraction	0	0.0089	T1
Normal	immune signature	0	0.0087	T1
Monocytes (%)	immune cell fraction	0.741428	0.0086	T1
iDCs	immune signature	0	0.0083	T1
Mast.cells	immune signature	0.0696312	0.0066	T1
pDC	immune signature	0.0441641	0.0061	T1
Th17	immune signature	0	0.0061	T2
Dendritic.cells (%)	immune cell fraction	0	0.0056	T2
Macrophages.M2 (%)	immune cell fraction	0	0.0053	T2
Dendritic.cells (%)	immune cell fraction	0.204763	0.005	T1
pDC	immune signature	0	0.0038	T2
Lymph.vessels	immune signature	0	0.0037	T2
