# Supplementary material for: Chemotherapy induces dynamic immune responses in breast cancers that impact treatment outcome
Source: Nat Commun. 2020 Dec 2;11:6175. doi: 10.1038/s41467-020-19933-0 (PMC7710739; doi:10.1038/s41467-020-19933-0)
Supplement: Supplementary file 11 — Source data [file 41467_2020_19933_MOESM11_ESM.zip]

Archive with 11 entries (8 files):
- Source Data/
- Source Data/Supplementary_Figure_S2-12_source_data.xlsx
- __MACOSX/
- __MACOSX/Source Data/
- __MACOSX/Source Data/._Supplementary_Figure_S2-12_source_data.xlsx
- Source Data/.DS_Store
- __MACOSX/Source Data/._.DS_Store
- Source Data/Figures2-7_source_data.xlsx
- __MACOSX/Source Data/._Figures2-7_source_data.xlsx
- Source Data/Supplementary_Figure_S1_source_data.xlsx
- __MACOSX/Source Data/._Supplementary_Figure_S1_source_data.xlsx
