# Supplementary material for: Chemotherapy induces dynamic immune responses in breast cancers that impact treatment outcome
Source: Nat Commun. 2020 Dec 2;11:6175. doi: 10.1038/s41467-020-19933-0 (PMC7710739; doi:10.1038/s41467-020-19933-0)
Supplement: Supplementary file 11 — Source data [file 41467_2020_19933_MOESM11_ESM.zip › Source Data/Supplementary_Figure_S2-12_source_data.xlsx]

## Sheet: S2a
X	OB_15_0074_1	OB_15_0197_1	OB_15_0197_2	OB_15_0235_1	OB_15_0235_2	OB_15_0235_3	OB_15_0251_1	OB_15_0273_1	OB_15_0273_2	OB_15_0273_3	OB_16_0005_1	OB_16_0005_2	OB_16_0032_1	OB_16_0080_1	OB_16_0080_2	OB_16_0080_3	OB_16_0108_1	OB_16_0131_1	OB_16_0163_1	OB_16_0163_2	OB_16_0163_3	OB_16_0168_1	OB_16_0168_2	OB_16_0168_3	OB_16_0188_2	OB_16_0199_1	OB_16_0215_1	OB_16_0215_2	OB_16_0283_2	OB_16_0315_1	OB_16_0315_2	OB_16_0315_3	OB_16_0317_1	OB_16_0341_1	OB_16_0341_2	OB_17_0038_1	OB_17_0038_2	OB_17_0038_3	OB_17_0084_1	OB_17_0084_2	OB_17_0100_1	OB_17_0171_1	OB_17_0171_2	OB_17_0183_1	OB_17_0249_1	OB_17_0257_1	OB_17_0257_2	OB_17_0266_1	OB_17_0266_2
CCNB2	0.704265	0.205899	-0.320267	-0.0967269	1.10206	-2.05424	-0.892521	1.24535	1.29993	1.16777	0.65215	-1.57529	0.548076	0.341266	-1.68792	-2.35456	-1.03599	0.777795	0.613225	-0.168634	-1.72026	-0.252687	-0.333342	-1.04426	-0.896089	0.924287	0.614781	-1.98746	0.224515	0.82667	-0.137413	1.46346	1.18124	1.04284	-0.504196	0.605018	0.16697	-0.837113	1.07947	-0.372581	1.16822	-0.36419	-1.87563	0.497332	0.624833	0.252361	-0.0903696	-0.17035	0.615169
E2F1	1.4856	0.352322	-0.54643	-0.888874	0.840614	-2.72725	-1.48563	1.13622	0.628317	0.785827	0.368784	-1.22102	1.2133	1.67501	0.0926987	-0.556206	-1.24211	1.81584	0.952261	-0.69354	-1.98842	-0.063986	-0.0672965	-0.510439	-0.376046	0.938285	0.702875	-1.95784	-0.203786	0.538863	-0.671815	0.849383	1.23156	0.291687	-0.99587	0.593692	0.00357779	-1.0421	1.13748	-0.755311	0.708224	0.220079	-0.964838	0.753649	1.08468	0.249989	-0.0823036	-0.869796	0.0883177
CDK1	1.07489	0.151753	-0.367791	-0.362511	1.59194	-1.898	-0.710498	1.26344	0.686841	0.950134	0.765726	-1.21568	0.977914	1.30686	-1.02734	-1.93226	-1.34766	0.988207	0.884534	-0.0700538	-1.88366	0.258046	-0.104548	-0.62846	-0.408849	1.16975	0.465275	-2.49784	0.177079	0.499066	-0.260408	1.19046	1.32607	0.65886	-1.14131	0.656941	-0.250932	-1.32421	1.41904	-0.36938	0.0106292	-0.652029	-1.74221	0.14157	0.271916	0.199071	-0.194974	0.13096	0.60107
CCNE2	1.6236	0.0631288	-0.69472	-0.231592	1.08772	-1.38003	-0.91675	0.953892	0.794893	1.27922	0.237074	-1.81574	0.465798	1.0935	-0.411351	-1.40291	-1.63809	1.82122	0.141444	-0.829425	-1.80913	0.33654	0.079733	0.181587	-0.34702	0.846705	0.10109	-1.56127	0.252446	1.31128	-0.0923319	2.168	0.171097	1.81034	-0.0306641	-0.463104	-0.852069	-1.57194	0.819762	-0.743073	1.05895	-0.513042	-1.25563	0.464892	-0.0982408	-0.71737	-0.883953	-0.00717046	0.470316
CCNB1	1.05245	-0.432216	-0.761435	0.0809921	0.976732	-2.10542	-0.79958	1.63539	0.918956	1.09219	0.820841	-1.46971	0.704769	1.51198	0.0599979	-0.371339	-1.45503	0.893915	1.28525	-0.21542	-1.88045	0.172524	-0.196606	-0.830942	-0.899226	1.18102	0.559863	-1.82287	0.249027	0.631243	-0.770864	1.12945	2.17398	0.454989	-1.24481	0.00362972	-0.567509	-1.32712	0.478227	-0.983636	0.460749	-0.877426	-1.45503	0.317975	0.287884	0.321987	-0.244485	0.204999	1.13516
AURKA	0.970389	-0.346915	-0.457283	0.0501404	0.767568	-1.77314	-1.08342	0.887246	1.24953	1.49577	0.677636	-1.16459	1.17306	0.817661	-0.353195	-0.672227	-1.08342	0.44903	0.365967	-0.667863	-1.82899	-0.811491	-0.60058	-1.08564	-0.310061	0.655188	0.604761	-1.41417	-0.417214	2.37453	1.12993	2.78013	1.30241	0.818291	-1.00029	-0.433044	-0.618348	-0.988109	1.21728	0.052219	0.288801	-0.0630064	-1.32462	0.421492	0.186468	-0.243106	-0.451457	-0.842255	-0.226372
CD3E	-0.0416346	0.333556	0.97838	-1.25172	-0.927564	0.449687	1.38308	1.13475	-1.42794	-1.03371	1.2346	1.77928	-1.20757	-1.47113	-2.12764	-2.1957	1.52716	-0.464409	-0.97487	-0.188859	1.45474	-1.54854	-0.285294	-0.323796	0.634851	-0.64836	-0.163106	0.681834	0.792166	0.431098	0.93217	0.12373	1.32838	0.950859	0.339656	-0.751099	0.185217	-0.218687	1.28353	1.5798	0.407006	-0.0894044	-0.325028	0.53988	-0.935263	0.140063	0.49624	-0.697169	-0.329977
CD8A	0.393183	0.953667	1.29936	-1.01813	-0.468196	0.465357	1.03871	1.2871	-1.79963	-0.560305	0.909108	1.49326	-1.2097	-1.27655	-2.11893	-1.71958	1.51203	-0.776219	-1.06563	-0.292999	1.63491	-1.12655	0.0228923	-0.126825	0.574817	-0.529279	-0.341931	0.531669	0.877992	0.499186	0.919079	0.582009	1.54872	1.07474	0.214167	-1.31546	-0.759234	-0.557674	1.09964	1.81928	0.140482	-0.501838	-0.465845	0.304922	-0.646376	0.0356969	0.491223	-1.22145	-0.516692
CD4	-0.288339	-0.0187374	0.790557	-1.00423	-1.40774	-0.142736	0.73782	0.998778	-1.11986	-0.570928	0.695544	1.47043	-1.25568	-0.319206	-1.79691	-0.766881	0.96573	-0.161583	-1.53908	-0.185973	1.66808	-1.60335	-0.218884	-0.15897	0.332821	-0.90737	0.132496	1.10413	1.34814	-0.0597757	1.49821	0.49335	1.49666	0.193281	-1.12477	-0.831444	-0.0640637	-0.0211211	1.13937	2.09472	-0.354416	-0.110779	-1.10401	-0.033697	-1.75544	1.03172	1.84162	-0.58813	-0.601161
PDCD1	0.518081	0.976803	0.957531	-1.22586	-0.99816	-0.0652745	1.16261	1.1963	-0.96585	-1.54677	1.11153	1.36795	-0.96585	-0.96585	-1.61564	-0.96585	1.62736	-0.876152	-0.848378	-0.433226	1.68053	-1.37016	-0.770464	-1.22586	0.339035	0.154774	-0.0754873	0.605347	0.86917	-0.0160983	0.368906	0.10727	2.02711	0.881537	0.46278	-0.746109	0.162421	-0.536609	1.69493	1.97953	0.578815	-0.0754873	-0.417236	-0.0551918	-0.99816	-0.139697	0.503378	-0.613889	-0.96585
CD274	-0.134347	1.10698	1.12175	-0.551114	-1.31774	-0.396489	0.926417	1.80514	-1.31774	-0.0827751	0.507699	1.37188	-0.944116	-1.45897	-0.919459	-1.9832	0.324463	-0.706397	-1.90125	-0.716762	1.12663	-1.06141	0.603217	0.565868	0.131776	-0.769899	0.72925	0.90918	0.755637	0.0828276	0.81619	0.646633	2.44634	0.434186	-0.759093	-0.780799	-0.0151188	-0.0271549	1.03571	1.5584	-0.188103	-0.35668	-0.542012	-0.3411	-1.77543	0.69205	1.28025	-0.121257	-0.437586
HLA-DRB1	-0.288941	0.925784	1.49654	-0.315458	-1.02555	0.381861	0.936723	1.04157	-1.37047	-0.726183	0.726759	1.4273	-1.25692	0.236069	-0.785384	-0.266108	0.761183	-0.281182	-1.84145	-0.208949	1.7442	-1.33849	-0.293783	-0.829831	0.927065	-0.472919	0.0359194	1.22783	0.889685	-0.795937	0.954515	-0.347138	0.884354	-0.626931	-1.65566	-0.353123	0.0329086	0.393564	1.24822	2.67708	-0.323361	-0.235604	-0.421995	0.0625156	-2.05054	0.615635	1.10481	-1.02854	-0.99259
CXCL10	0.591338	1.22266	1.35612	-0.273711	-0.465527	-1.48973	0.629887	2.50672	-0.545321	-0.144496	0.535721	1.47668	-0.413833	-0.9203	-1.0688	-1.50073	0.637924	-0.815922	-1.66696	-1.08981	-0.530408	-1.74473	-0.772909	-1.37002	0.219406	0.155564	1.17111	0.831858	0.264925	0.744585	0.4167	0.721747	1.94912	1.35714	-1.11803	-0.5775	-0.201868	-0.594856	0.922303	1.28593	-0.0577069	-0.41154	-1.25972	0.129552	-1.25262	0.601716	1.07195	0.141104	0.280143
IFITM1	-0.911915	-0.377189	0.0519684	0.0104963	-1.68292	-0.51126	0.742093	0.870247	1.96721	2.1841	-0.146557	1.10083	-0.684255	-1.09984	-1.01376	-1.29274	0.230668	-1.34343	-0.126444	-0.79977	-0.91575	0.418006	-0.367234	-0.656931	0.847327	-0.920467	-0.620408	-0.705868	0.154943	0.840597	0.800489	0.708443	-0.173939	2.07196	0.0755672	-0.483674	-0.190993	-0.434167	0.0757395	0.18158	-0.488259	0.587543	0.187468	0.230266	-3.27723	0.856655	0.773296	0.257951	0.100949
MX1	-0.274074	-0.279659	0.125592	-0.92433	0.65014	-0.878241	0.539298	1.02786	2.03427	2.1786	0.0670352	1.12204	-1.23749	0.0159339	0.165254	-0.0831525	0.75644	-0.966808	0.796503	-0.170996	-0.282464	-2.41959	-1.73199	-1.43154	1.11659	0.619927	0.769457	0.653626	0.118304	1.16204	0.76027	0.97374	0.605593	1.34649	-0.246001	-1.36884	-0.413574	-0.522148	-0.0176288	0.429203	-0.971831	-0.116915	-0.569672	-0.0755009	-2.44024	0.770087	1.04491	-0.218968	-0.162843
STAT1	0.592505	0.877788	0.924727	-0.952297	-0.362066	-1.0871	0.415016	1.58876	0.820282	1.50608	0.25943	1.09357	-0.432053	-0.675734	-0.464145	-0.830936	0.552256	-0.945435	-0.548928	-1.03548	-0.669187	-1.73802	-1.25435	-1.40802	0.544223	0.113521	0.604115	0.776654	-0.113691	0.681954	0.639463	1.01935	2.48048	1.38969	-0.913017	-1.11407	-0.658909	-0.539297	1.10312	1.67341	-0.167434	-0.406673	-0.859224	0.489619	-1.74801	0.762835	1.10286	-0.364998	-0.13266
THY1	-1.79109	0.111043	0.0070236	0.950822	-1.69132	0.731354	0.0458993	-1.6354	-0.122856	-0.60003	0.240413	1.26146	-0.608777	-0.00186076	-0.0262725	0.331788	-0.0523998	1.33296	0.149832	1.33091	0.941559	0.421739	0.979872	-0.579633	-0.113167	-1.43757	-1.14879	0.41346	0.709867	-0.329152	0.469481	-0.284946	-1.57884	0.0322286	-1.87522	1.59053	1.77384	1.02196	-1.24804	-0.101009	-1.10075	-0.958139	-0.77665	-0.822034	-1.79003	0.690666	1.17786	1.10358	0.706708
FBN1	-1.8267	-0.0616199	0.0288349	1.45173	-2.54196	1.37528	0.817084	-1.5036	-0.423846	-0.463534	0.0313849	0.376284	-0.793154	-1.13664	-0.99486	0.0577216	0.76126	0.747852	-0.309412	0.92395	0.861107	0.358397	1.27409	0.575778	-0.122991	-1.3535	-1.17215	0.363658	0.317789	-0.0300649	0.256513	-1.03242	-0.238402	0.283098	-1.03825	0.268344	1.26749	0.864078	-0.856946	-0.68316	-0.815342	-0.692058	0.283331	-1.07244	-1.75121	1.11405	1.62299	1.53505	0.877952
CDH11	-1.67533	-0.0931298	0.384174	1.16256	-1.83038	1.68712	1.16304	-1.61995	-0.335439	0.0262911	-0.0519475	-0.0632272	-0.930671	-0.986869	-1.35719	-0.147789	0.42988	0.856016	0.247536	1.40748	0.997083	0.265183	1.47648	0.604372	-0.113347	-1.79957	-1.10216	0.747866	0.387525	0.452583	0.0790403	0.275193	-1.62277	-0.08442	-1.44457	0.241046	1.04845	0.797511	-0.205956	0.560425	-1.14666	-1.03565	-0.368123	-0.56847	-2.0656	0.952036	1.34747	0.849542	0.359638
MMP2	-1.5293	-0.514572	-0.145734	0.877404	-2.15163	0.7712	0.614115	-1.11187	-0.54053	-0.6149	0.307589	1.07391	-1.74706	-1.38967	-1.42821	-1.02946	0.685123	0.299807	-0.624987	1.04274	1.67823	-0.00456582	1.44393	0.509103	0.994489	-1.43455	-1.16729	0.791466	1.07047	0.176758	0.525024	-0.0951719	-0.802769	0.0598633	-0.175783	0.181346	1.18164	0.642801	-0.239662	1.06036	-1.15122	-0.728352	0.227588	-0.104537	-2.3519	0.433201	1.2532	0.998997	0.666098
ECM1	-0.744865	-0.0637045	0.573337	1.21159	-2.71204	0.548095	-0.697693	-1.41064	2.3248	0.880166	-0.00918285	0.285711	-0.789084	-0.633698	-0.350134	0.627417	-0.364855	-0.104511	-0.699934	0.366598	0.698338	-0.549483	0.559437	-0.458926	0.309651	-0.0641506	1.30555	2.80428	-0.0354878	-0.703679	-0.23779	-0.710448	-0.757338	0.280664	-0.722575	-0.0980742	0.782557	0.101718	-0.737904	0.175859	-1.7177	-0.531092	-0.627337	0.871852	-2.3295	1.38984	1.3592	0.68603	0.0123864
COL1A1	-2.08806	-0.996039	-0.990647	0.520975	-2.28976	0.877079	-0.374921	-1.52256	-0.267495	-0.242965	-0.299636	0.237122	-1.03822	-0.961689	-0.66848	0.28503	0.520388	1.02633	0.438687	1.00193	1.92024	0.285017	1.61572	0.740559	0.301907	-1.70683	-0.934012	0.519677	0.986251	0.287446	0.0111958	-0.463751	-0.956615	0.221677	-1.31542	0.192891	1.62488	0.9545	-0.423953	0.373982	-0.426078	-0.51301	-0.0706339	-0.17527	-1.89732	0.650959	1.13516	1.32143	0.907429
[truncated: 5 more columns]

## Sheet: S2b
X	OB_15_0066_3	OB_15_0074_1	OB_15_0181_1	OB_15_0197_1	OB_15_0197_2	OB_15_0235_1	OB_15_0235_2	OB_15_0235_3	OB_15_0238_1	OB_15_0238_2	OB_15_0243_1	OB_15_0243_2	OB_15_0246_1	OB_15_0246_2	OB_15_0251_1	OB_15_0253_1	OB_15_0253_2	OB_15_0273_1	OB_15_0273_2	OB_15_0273_3	OB_15_0306_2	OB_16_0005_1	OB_16_0005_2	OB_16_0032_1	OB_16_0070_1	OB_16_0080_1	OB_16_0080_2	OB_16_0080_3	OB_16_0100_1	OB_16_0100_2	OB_16_0108_1	OB_16_0123_1	OB_16_0123_2	OB_16_0131_1	OB_16_0149_1	OB_16_0156_1	OB_16_0156_2	OB_16_0163_1	OB_16_0163_2	OB_16_0163_3	OB_16_0168_1	OB_16_0168_2	OB_16_0168_3	OB_16_0173_1	OB_16_0188_2	OB_16_0199_1	OB_16_0207_1	OB_16_0207_2	OB_16_0215_1
CCNB2	1.83388	0.664963	0.181825	0.117992	-0.459489	-0.214148	1.10156	-2.36257	-0.613567	-1.87254	-0.050386	1.53835	0.695317	1.73576	-1.08755	0.549557	1.51204	1.25882	1.31873	1.17368	-1.23602	0.607765	-1.83691	0.493542	-0.191633	0.266562	-1.96053	-2.69218	-0.167059	-0.523864	-1.24502	0.945363	0.254691	0.745665	1.13872	-0.355017	0.442162	0.565045	-0.293068	-1.99602	-0.385318	-0.473839	-1.2541	0.365887	-1.09147	0.906444	1.031	0.0244894	0.566752
E2F1	1.28146	1.54751	-1.24283	0.39002	-0.527932	-0.877692	0.888744	-2.75535	-0.623422	-1.34255	-0.0694046	0.942345	0.983203	2.53682	-1.4872	0.605287	1.11634	1.19066	0.671912	0.832787	-1.15849	0.406834	-1.21694	1.26939	0.16154	1.74097	0.124851	-0.537916	-0.187447	-0.972789	-1.23848	1.22186	0.423429	1.8848	-0.102792	-1.09095	-0.628793	1.00278	-0.678184	-2.00073	-0.0351811	-0.0385624	-0.491172	0.0870726	-0.353908	0.988502	2.22107	0.986234	0.748063
CDK1	1.69355	1.05457	0.339213	0.0741882	-0.477576	-0.471969	1.60369	-2.10268	-0.977669	-2.23006	0.22338	1.54091	0.498798	0.891902	-0.841537	0.881333	0.734631	1.25482	0.642461	0.922082	-1.3322	0.726238	-1.37805	0.951585	0.529374	1.30094	-1.17803	-2.13907	0.762967	0.137833	-1.51822	2.43548	1.09156	0.962516	0.249398	-0.127167	0.458194	0.852414	-0.161375	-2.08746	0.187073	-0.198008	-0.754411	0.882601	-0.521181	1.15531	1.34865	-0.130417	0.407154
CCNE2	0.242388	1.61724	0.296919	0.0637294	-0.690739	-0.229677	1.08375	-1.37299	-0.789134	-1.85389	-0.310306	0.899951	2.64317	0.768994	-0.911778	0.680752	-0.208345	0.950519	0.792229	1.2744	-1.44754	0.236898	-1.80676	0.464603	0.627308	1.0895	-0.408634	-1.39577	0.78952	0.0928142	-1.6299	1.25246	0.311444	1.81398	-0.767703	0.427033	1.09107	0.141695	-0.824843	-1.80018	0.335921	0.0802596	0.181659	-0.0324285	-0.34459	0.84381	0.815001	-0.381826	0.101521
CCNB1	1.22711	0.963648	0.387691	-0.556298	-0.89334	-0.0308965	0.886127	-2.26926	-1.05058	-1.94932	0.0865793	1.47867	0.742772	0.996922	-0.932391	0.954613	2.0158	1.56043	0.826978	1.00433	-1.545	0.726531	-1.61844	0.607702	-0.663802	1.4341	-0.0523895	-0.493975	0.19807	-0.348828	-1.60342	1.4068	0.0215706	0.801342	0.33974	-0.488326	0.391638	1.20198	-0.334351	-2.03895	0.0628107	-0.315091	-0.964499	0.312232	-1.03441	1.09527	1.79995	0.665573	0.459353
AURKA	0.927911	1.07487	0.197199	-0.465166	-0.594196	-0.000977154	0.837752	-2.13254	-0.35261	-1.08982	0.110171	0.936475	1.72339	1.09607	-1.32619	-0.0355537	0.951308	0.977666	1.4012	1.68908	-1.13728	0.732615	-1.4211	1.3118	-0.633113	0.896316	-0.472509	-0.845482	-0.083355	-0.408076	-1.32619	1.24117	0.510709	0.465357	-0.0729413	-0.386246	0.176579	0.368249	-0.84038	-2.19783	-1.00829	-0.761721	-1.3288	-0.481135	-0.422082	0.706371	0.415312	-0.337247	0.647419
CD3E	-0.825277	-0.346992	-0.101358	0.0522473	0.738403	-1.63464	-1.28971	0.175822	-0.927203	0.501647	1.4477	-0.155146	-0.694345	0.143317	1.16905	-0.240059	0.642014	0.904793	-1.82216	-1.40266	0.449655	1.01104	1.59064	-1.58766	1.48351	-1.86812	-2.5667	-2.63913	0.401599	1.01997	1.32236	-0.16343	1.97223	-0.796865	0.439412	0.82281	-0.120605	-1.34005	-0.503653	1.2453	-1.95049	-0.606269	-0.647239	1.23763	0.372854	-0.992607	-0.643316	0.132029	-0.47625
CD8A	-0.439966	0.138828	0.0356743	0.732112	1.09804	-1.35507	-0.77296	0.215226	-1.54559	0.442466	1.389	-0.244975	-0.676387	0.313536	0.822127	-0.401822	0.684484	1.08506	-2.18231	-0.87046	0.454603	0.684946	1.30328	-1.55786	1.63679	-1.62862	-2.5203	-2.09758	0.630153	0.57951	1.32315	-0.140573	1.63387	-1.09901	0.612261	0.875593	0.0997575	-1.40536	-0.58751	1.45323	-1.46984	-0.253133	-0.411612	1.43655	0.331091	-0.837619	-0.717464	0.0287997	-0.639306
CD4	-1.12504	-0.47231	-0.325495	-0.198029	0.62531	-1.20062	-1.61113	-0.32418	-2.01291	0.814285	1.15479	-0.379702	-1.21689	0.146587	0.571657	0.169221	0.0271286	0.837145	-1.31826	-0.759803	1.18066	0.528648	1.31698	-1.45643	0.460821	-0.503712	-2.00707	-0.959156	-0.243518	0.187284	0.803522	-0.732206	2.47358	-0.343354	-0.0740816	0.410082	-0.857669	-1.74476	-0.368167	1.51806	-1.81014	-0.40165	-0.340695	0.141728	0.15963	-1.10208	-0.587061	0.583416	-0.0441709
PDCD1	-0.42806	0.23053	-0.384324	0.705702	0.685739	-1.57594	-1.34008	-0.373745	-1.2137	0.18927	1.32187	0.0129078	-0.510706	0.0820562	0.898173	-0.462465	0.854711	0.933066	-1.30661	-1.90837	0.0129078	0.84526	1.11087	-1.30661	1.70121	-1.30661	-1.97971	-1.30661	0.33433	0.727937	1.37958	0.830876	2.26866	-1.2137	0.564632	0.581195	0.0259219	-1.18493	-0.754891	1.43466	-1.72542	-1.10422	-1.57594	1.04468	0.0450635	-0.145806	-0.332743	-0.130038	-0.384324
CD274	-0.0538028	-0.341318	-0.400918	0.878759	0.893271	-0.750949	-1.50445	-0.598971	-1.64326	-0.315716	1.27377	-0.166607	1.04054	0.0401543	0.701284	-0.296853	1.79741	1.56496	-1.50445	-0.290629	-0.442293	0.289735	1.13912	-1.13722	1.54087	-1.64326	-1.11299	-2.15851	-0.155413	-0.75996	0.109637	0.491006	1.88298	-0.903572	0.183974	0.464165	-0.296853	-2.07797	-0.91376	0.898071	-1.25251	0.383618	0.346908	0.171173	-0.0797507	-0.965988	0.266112	0.800966	0.507493
HLA-DRB1	-0.656743	-0.551863	0.0490122	0.65685	1.22478	-0.578249	-1.28482	0.115619	-1.85224	0.866014	0.706439	-0.342118	-1.40874	0.363607	0.667735	0.414036	0.647875	0.772061	-1.62804	-0.986941	1.54135	0.45881	1.15589	-1.51505	1.47376	-0.0294513	-1.04585	-0.529143	-0.234696	-0.40131	0.493064	0.63435	2.43844	-0.544143	0.0506484	0.194066	-0.794079	-2.09669	-0.472267	1.47122	-1.59622	-0.556681	-1.09008	0.275921	0.658125	-0.73493	-0.59097	1.18642	-0.22861
CXCL10	0.726698	0.436756	-0.11407	1.12616	1.2719	-0.507879	-0.717342	-1.83577	-1.892	-0.066305	1.03659	-0.0743536	1.13732	-0.0939699	0.478851	-0.620235	1.06475	2.52836	-0.804477	-0.366775	-0.242961	0.376022	1.40355	-0.660892	1.87071	-1.21395	-1.37612	-1.84779	0.64665	-0.361549	0.487629	1.11935	0.905278	-1.09997	0.192741	0.312392	-0.540206	-2.02931	-1.39906	-0.788192	-2.11424	-1.053	-1.70505	0.742926	0.0306064	-0.0391099	0.341307	0.486479	1.06987
IFITM1	-2.36415	-0.864962	-0.830511	-0.349012	0.0650772	0.0250613	-1.6089	-0.478375	-2.32692	-0.318436	0.390875	-0.749947	-0.832996	-1.33544	0.730971	-1.61563	1.6551	0.854625	1.91307	2.12234	-0.547241	-0.126477	1.07711	-0.645296	1.65923	-1.04629	-0.963229	-1.23241	0.432284	-0.177624	0.237502	-0.961804	-0.369485	-1.28133	0.185816	1.36599	0.951439	-0.107071	-0.756755	-0.868662	0.418262	-0.339407	-0.618931	-0.312072	0.832509	-0.873214	0.236209	1.4163	-0.583691
MX1	-1.0013	-0.354082	-0.571815	-0.359976	0.0677152	-1.04035	0.621308	-0.991704	-2.0882	-0.1815	0.206321	0.18256	0.111124	-0.340414	0.50433	-1.35818	1.73543	1.01995	2.08209	2.23441	-0.362196	0.00591549	1.11933	-1.37085	1.47682	-0.0480155	0.109573	-0.152589	0.595523	-0.289228	0.733495	-1.90059	-0.565093	-1.08518	0.281795	1.45549	1.20036	0.775777	-0.245296	-0.362937	-2.6184	-1.89273	-1.57564	-0.444895	1.11358	0.589423	0.751547	1.49924	0.747233
STAT1	-0.152369	0.43769	-0.610436	0.73243	0.780924	-1.15832	-0.548522	-1.29759	-1.62241	-0.333491	0.729327	0.3717	-0.293619	-0.0875005	0.254318	-0.940257	2.31958	1.46697	0.673017	1.38154	-0.322524	0.0935742	0.95536	-0.620829	2.54874	-0.872587	-0.653985	-1.03293	-0.0274361	-1.24608	0.396107	-0.414144	1.08398	-1.15123	0.0800131	1.18269	0.913084	-0.741578	-1.24425	-0.865823	-1.97008	-1.47038	-1.62915	0.232764	0.387807	-0.0571713	0.0687309	0.801556	0.449685
THY1	-1.78793	-1.71243	-1.10985	0.12432	0.0238764	0.935232	-1.61609	0.723308	-1.80847	0.202754	0.449648	-1.60393	-0.516568	-1.80666	0.0614157	0.805919	-2.60195	-1.56209	-0.101539	-0.56231	1.42983	0.249243	1.23519	-0.570755	-1.42508	0.0152974	-0.00827514	0.337477	0.12849	0.894541	-0.0335044	0.0433771	0.232632	1.30424	-0.314524	-0.490785	-0.512721	0.161776	1.30225	0.926286	0.424336	0.963282	-0.542614	0.202244	-0.0921824	-1.37106	0.57588	1.25734	-1.09221
FBN1	-2.43012	-1.74598	-0.893132	-0.0074932	0.0815988	1.48305	-2.45047	1.40776	-0.681313	0.35386	-0.246478	-2.64281	-0.657594	-1.22794	0.857972	0.998317	-2.26738	-1.42775	-0.364262	-0.403352	1.19878	0.0841105	0.423813	-0.728006	-2.16341	-1.06632	-0.926673	0.11005	-0.423149	0.819345	0.802989	-0.593257	0.193817	0.789783	-0.0393526	0.151435	0.0667065	-0.251552	0.963228	0.901332	0.406196	1.30809	0.620302	-0.140692	-0.0679399	-1.27991	0.237056	0.74833	-1.10129
CDH11	-1.77223	-1.56432	-0.514229	-0.0369777	0.423779	1.17518	-1.714	1.68156	-1.30251	0.357232	0.0142366	-2.49387	-0.472646	-2.24802	1.17564	1.13996	-2.21662	-1.51086	-0.270886	0.078303	1.45168	0.00277682	-0.00811175	-0.845481	-2.2492	-0.899732	-1.25721	-0.089742	0.248691	0.73831	0.4679	-0.645849	0.846536	0.879262	-0.31107	-0.089979	0.214139	0.291877	1.41161	1.01544	0.308912	1.47822	0.636342	0.165797	-0.056494	-1.68425	-0.0739523	0.827952	-1.01103
MMP2	-2.23186	-1.57792	-1.04901	-0.527953	-0.146307	0.912361	-2.22186	0.802469	-1.37368	0.355113	0.151384	-2.36422	-0.933608	-1.38079	0.639929	0.301823	-1.96545	-1.14599	-0.554812	-0.631765	1.36646	0.322759	1.11569	-1.80324	-1.57461	-1.43343	-1.47332	-1.06072	0.0890073	0.997313	0.713403	-0.767825	1.01262	0.314706	-0.166969	0.00163692	0.260993	-0.642202	1.08344	1.74099	-0.000236202	1.49856	0.53127	0.13809	1.03351	-1.47988	0.283865	1.24282	-1.20333
ECM1	-2.25287	-0.701084	-1.72953	-0.118967	0.425445	0.970893	-2.38222	0.403874	0.628117	0.984598	-0.862686	-2.32173	-0.472604	-1.13158	-0.66077	0.0116848	-0.405448	-1.27005	1.92224	0.68766	-0.0683702	-0.0723734	0.179641	-0.738873	-1.29774	-0.606081	-0.363749	0.471661	-0.774511	-0.0197487	-0.376329	0.421349	1.50732	-0.153841	-0.929699	-0.71846	-0.944632	-0.662686	0.248767	0.53227	-0.534112	0.413567	-0.456722	0.288059	0.200101	-0.119349	1.62143	1.15809	1.05119
COL1A1	-2.68659	-1.97776	-1.27067	-0.898393	-0.893063	0.601054	-2.17713	0.953033	-1.18635	0.0211184	-0.432147	-1.59264	-1.03711	-0.894704	-0.284468	0.801147	-1.2639	-1.41882	-0.178285	-0.15404	1.27243	-0.210055	0.320488	-0.94009	-2.0933	-0.864441	-0.574627	0.367841	-0.357949	1.48253	0.600473	-1.18228	0.752729	1.10056	-1.01531	-0.538233	-0.210948	0.519718	1.07644	1.98411	0.367828	1.68312	0.818095	-0.565197	0.384522	-1.60096	-0.0516858	1.21356	-0.837084
[truncated: 47 more columns]

## Sheet: S2c
X	OB_15_0201_1	OB_15_0201_3	OB_15_0234_1	OB_15_0234_2	OB_15_0286_2	OB_15_0299_1	OB_15_0299_2	OB_15_0299_3	OB_16_0012_1	OB_16_0012_2	OB_16_0030_1	OB_16_0039_2	OB_16_0078_1	OB_16_0078_2	OB_16_0089_1	OB_16_0101_2	OB_16_0101_3	OB_16_0118_2	OB_16_0184_1	OB_16_0184_2	OB_16_0191_3	OB_16_0192_1	OB_16_0192_2	OB_16_0234_1	OB_16_0234_2	OB_16_0259_1	OB_16_0359_1	OB_16_0359_2	OB_16_0361_1	OB_17_0058_1	OB_17_0058_2	OB_17_0099_1	OB_17_0127_1	OB_17_0127_2	OB_17_0155_1	OB_17_0155_2	OB_17_0155_3	OB_17_0169_1	OB_17_0169_2	OB_17_0275_1	OB_17_0275_2	T1vsT2	T2vsT3	cluster
CCNB2	0.85378	0.676521	0.205046	-0.833143	-2.74628	0.694671	0.435214	0.466515	0.77841	1.2973	-0.26673	-0.5277	-0.627916	-0.744539	1.04154	-0.0648158	1.01965	-1.77669	0.191145	0.21885	1.12142	0.162264	-0.302129	-0.698037	0.682589	-2.67993	0.443427	-1.94556	-0.749498	1.80225	0.278334	-0.807424	0.841507	0.205815	0.288693	-0.529923	0.495337	-0.462145	0.0999751	0.683801	0.77841	-0.718564	0.688213	C1
E2F1	-0.127414	1.08642	0.0122295	-0.34996	-2.28294	0.725768	0.611773	0.919484	1.34551	0.816114	-0.589779	0.545088	-0.730633	-1.03605	0.014103	-0.549852	1.06754	-1.57151	-0.294722	-0.52285	-0.674691	1.23863	0.296876	0.37206	1.26513	-1.86066	1.34551	-1.15229	-1.11606	0.589316	-1.0173	-0.0915942	0.829953	0.45665	0.754598	0.833711	-0.397548	-1.25102	-1.77763	1.29527	0.972773	-1.37093	0.303148	C1
CDK1	1.36026	1.44475	0.811928	-0.18705	-2.64306	1.16729	1.72865	2.46646	0.611719	1.41576	-0.317794	0.162322	-0.362641	0.0542164	-0.50003	-0.945757	-0.0262758	-1.75325	0.393278	-0.29551	-0.219643	0.766158	0.152018	-0.473525	0.377413	-1.15274	-0.283922	-2.40886	-0.656352	0.874436	0.00673274	-0.818049	0.0359262	-0.156066	0.262217	-0.540223	0.262217	-0.446807	-0.191744	0.17597	-0.150444	-0.810947	1.75807	C1
CCNE2	1.13618	1.41942	0.814397	0.0690272	-1.46995	0.607274	1.12442	1.49275	1.3817	1.68411	-0.507458	0.669362	-1.32831	-0.55202	-0.41017	-0.424301	0.551661	-1.26295	-0.711517	-0.688036	0.583734	-0.162422	-0.443388	-0.141987	0.587328	-1.19499	0.348987	-1.76982	-0.512522	-1.42786	-1.92778	-0.227111	2.29479	0.0733201	0.146212	0.0352607	0.31216	-0.886873	-0.663073	0.745197	0.63524	-0.584924	0.886303	C1
CCNB1	0.720978	0.807327	0.0173991	-0.679967	-2.28828	0.878122	1.03471	0.95217	1.24273	1.77257	0.451989	-1.07955	0.0695394	-0.213963	-0.221006	0.752405	1.25013	-2.31191	-0.44757	-0.824072	1.36078	-0.379567	-0.517081	-0.308999	0.820121	-1.67516	-0.328537	-1.82154	-0.70424	1.38955	0.245898	-1.04503	0.0404051	-0.497206	0.465157	-0.34363	1.42307	-0.437689	-0.11929	0.0950287	0.454191	-0.723383	1.62301	C1
AURKA	-0.516646	-0.370244	-0.13008	-0.492437	-1.91035	0.979092	0.910123	0.750177	1.22604	1.15831	-0.703901	0.173292	-0.649158	-1.08131	0.680874	-0.818447	0.343236	-1.55209	-0.893311	-0.849125	2.33917	1.0022	0.120983	-1.10202	0.0804906	-1.91356	0.494577	-1.01652	-0.0727681	2.62414	1.17932	-0.955824	0.375634	-0.395764	0.591309	0.27471	0.353779	-0.132558	0.507826	-0.161297	-0.447874	-0.879331	0.411589	C1
CD3E	1.47467	0.243174	-1.88527	0.187104	1.25471	0.231235	-0.91142	-0.988007	0.671356	0.0968389	-0.659831	0.0808106	0.927225	0.809297	1.01625	-1.49983	-0.463308	0.285336	-1.30805	-1.42777	-1.12412	-1.26148	0.00943036	0.148787	0.197214	0.424898	0.584707	1.97008	0.693229	0.42193	1.36745	-0.303228	0.286593	0.962946	-1.59567	-1.40497	-1.31543	1.15318	1.42794	-0.137687	-0.640328	1.11111	0.84462	C3
CD8A	1.67102	0.133574	-2.12504	0.162419	1.28623	0.223641	-0.785759	-0.05878	0.747103	0.188593	-0.871196	0.0436699	0.598735	0.706035	1.02834	-1.39326	-0.479337	0.457306	-1.83772	-1.50997	-1.05724	-1.38624	-0.0104643	0.0715497	0.19618	0.465479	0.427421	1.7857	0.809539	0.422489	1.30526	-0.550941	0.0742231	0.805473	-1.25637	-1.20934	-1.20079	1.26315	1.56426	-0.158063	-0.546882	1.37108	0.311096	C3
CD4	0.837739	-0.354867	-1.65547	0.729933	1.34227	-0.424722	-0.884407	-1.97452	0.413138	-0.162099	0.0113922	0.494061	0.380737	0.526084	0.233418	-2.2638	-0.413113	1.00121	-0.693896	-1.15197	0.542257	-0.023027	-0.136983	1.11848	-0.317917	-0.518167	0.625067	2.86982	1.15039	-0.106705	1.05707	-0.479755	0.0703523	0.454294	-1.06574	-0.0636562	-1.93325	0.438919	1.0928	-0.0657378	-0.699616	0.608322	-0.539642	C3
PDCD1	1.11691	-0.394138	-1.77804	0.348165	0.927124	0.314472	-0.574235	-0.558902	0.647529	0.179758	-0.521768	0.00352034	0.659822	0.311822	1.02912	-1.3889	-0.89082	0.262622	-1.45345	-1.49946	-0.458855	-0.589857	0.0980389	-0.056358	-0.400386	0.446248	1.27287	2.06348	1.17877	0.624205	1.17504	-0.419421	0.544018	0.796121	-1.52346	-2.05003	-1.25538	1.45295	1.4083	-0.0605081	-0.986922	0.05828	0.391569	C3
CD274	1.29794	-0.549275	-0.642528	0.585715	1.29257	0.196191	0.125496	-0.87649	1.038	0.166388	-0.990932	-0.290917	0.88318	1.31786	0.852816	-2.29568	-1.35725	0.00931937	-1.31198	-1.0169	0.00168181	-0.0491495	-0.00600333	-0.233978	-0.31544	-0.616964	0.738133	1.84665	1.10086	0.939964	1.12421	-0.695305	0.250594	0.433556	-1.09826	-1.10764	-1.79555	1.08345	1.51925	-0.252667	-1.30092	0.330333	-1.31602	C3
HLA-DRB1	1.09132	-0.371095	-1.42421	0.571522	1.05222	-0.576287	-0.521829	-0.312166	0.0778032	-0.0865795	-0.566252	0.73586	1.03944	0.565784	1.00544	-2.33046	-1.18289	1.06331	-1.40813	-1.62476	-0.582187	0.191142	0.374317	0.309368	-0.525974	-0.134948	1.22303	2.41157	0.0402628	-0.422922	0.966693	0.23858	-0.0892333	0.271061	-1.05591	-0.749724	-1.49162	0.70648	2.12048	-0.0883423	-0.510159	0.885811	-0.155355	C3
CXCL10	1.76407	-1.26903	-1.00765	-0.116806	0.682418	0.812337	0.999966	0.0207523	0.94371	0.415271	-0.161732	-0.368032	0.631819	0.857454	1.56593	-1.45805	-1.04454	-0.44364	-1.88614	-1.66781	-1.67127	0.569872	0.434605	-0.319616	-0.832048	-0.357614	0.223414	1.19498	0.640679	1.52857	0.626497	-0.606487	0.198455	0.662049	-0.409073	-0.847562	-0.827295	1.21604	1.34755	-0.343968	-1.69807	-0.294757	-0.326448	C3
IFITM1	0.223704	-1.43351	-2.18191	-0.590537	0.505655	1.36948	1.2595	-1.39985	0.322003	-0.316701	0.810294	0.568139	-0.254157	0.193169	0.992058	-1.59829	-0.87904	-0.879241	-0.523066	-0.473941	0.0745961	1.67056	0.806389	-0.308557	-0.863582	-0.777101	0.446395	1.46045	0.905054	1.95244	0.892592	-0.806657	-0.0125982	0.76914	-0.442635	-0.428774	-1.27134	1.19945	0.9867	-1.03347	-0.932819	-0.0144017	-0.629268	C3
MX1	-0.137272	-1.44886	-1.72474	0.0736354	0.750314	0.838737	0.7101	-1.68184	1.06586	-0.122551	1.08847	0.529595	-1.39437	-0.271013	0.457927	-1.21092	-0.0791216	-0.170947	-0.21117	-0.0186228	1.1352	1.02711	0.206283	0.167314	-0.194965	-1.73794	-0.903705	1.30639	1.28996	2.06138	1.24103	-1.00611	-0.601987	0.161185	-0.316544	0.0582772	-0.506477	1.36218	0.989306	-1.37557	-1.40552	0.356497	-0.42752	C3
STAT1	1.18664	-0.80514	-1.76536	-0.177249	0.904547	1.12186	0.908661	-1.06715	1.44219	0.282428	-0.101407	-0.0866807	-0.128272	0.595606	1.76213	-2.54665	-1.04165	-0.443896	-0.932859	-0.690722	0.426697	0.175682	0.0536431	-0.318894	-0.361334	-0.616035	0.7326	1.79248	1.16559	0.812149	0.762237	-1.00553	0.875072	0.51746	-0.995673	-0.695923	-1.15211	0.520441	1.06983	-0.787522	-1.38789	0.141844	-0.221319	C3
THY1	-0.465825	-0.838015	-1.46983	1.16643	1.05676	-0.308641	0.754706	-2.31685	0.556656	1.08219	1.2527	0.5548	0.0163986	0.989495	-0.12843	-2.03862	-0.913949	0.178655	1.08294	1.38037	-1.29422	0.730124	1.69702	0.827575	0.939764	-1.00522	-1.15568	0.932502	-0.828815	-0.281987	0.00640682	0.297473	0.102965	0.605263	-0.657957	-0.151927	-2.02483	-0.177151	-0.270723	-0.244585	0.362049	2.55006	-2.47725	C2
FBN1	-0.950256	-1.44333	-1.23367	0.795523	1.24623	0.764068	0.732603	-2.3224	0.748114	0.139046	1.87122	1.41462	-0.854387	0.832891	-0.064858	-1.22777	-0.921477	0.556634	0.949403	1.01283	-0.94777	0.242592	0.887268	1.01713	0.755224	0.0156806	-2.53744	0.34345	-0.445304	-0.641002	0.298863	0.772866	-0.146459	0.383908	-0.327387	0.162905	-1.5483	-0.472414	-0.489901	0.0657779	0.565278	1.47585	-3.73287	C2
CDH11	-0.520531	-1.64733	-1.40518	1.28681	1.72925	-0.478387	0.170305	-2.28346	0.693642	0.93652	1.4104	1.21006	-0.256975	0.876289	-0.00241151	-1.64561	-0.418618	0.541013	0.673152	0.895913	-0.389772	0.982032	1.45253	-0.25453	0.622084	-0.553656	-1.6708	0.776195	-1.07598	-0.972421	0.0948739	0.357561	-0.135701	0.246501	-0.30851	0.464208	-2.04027	-0.250696	-0.0021153	0.121342	0.772261	2.9044	-2.51587	C2
MMP2	-0.504015	-1.2989	-1.80308	1.60857	1.61449	-0.020635	-0.0932275	-2.88195	0.393655	0.606231	1.35499	1.14626	-0.238805	0.351747	-0.0155951	-1.63597	-0.615529	0.573717	0.564287	0.485079	-0.507979	0.609568	1.03831	0.856344	0.963154	-0.232387	-1.38121	1.14994	-0.263021	-0.948075	1.60187	-0.200219	-0.651886	-0.0890065	-0.649641	0.40118	-1.44111	-0.140008	0.00845169	-0.110512	0.394926	2.3617	-2.75771	C2
ECM1	0.606539	1.40554	0.859916	1.35879	0.503115	-0.426175	-0.287935	-2.83721	-0.122075	1.05949	0.842941	-0.765744	0.102436	0.670166	-0.936384	-1.50207	-1.13501	-0.643795	0.516884	0.580065	1.54141	0.246256	0.302723	0.461515	-0.42882	-1.26807	-1.99244	0.334171	-0.911086	-0.824827	0.429418	-0.220183	0.803529	0.438148	0.729095	1.82831	-1.02469	-0.425646	-1.07015	0.572576	0.629266	0.89424	-0.487287	C2
COL1A1	-1.6485	-0.962806	-1.67246	0.862533	1.38942	0.174816	-0.517127	-3.3235	1.0993	0.93453	1.42178	0.771769	-0.415583	0.0170828	0.223594	-1.36073	-0.068709	0.358734	0.704155	0.696741	0.364882	0.0901451	0.227975	0.511454	0.980235	-0.635774	-1.94847	1.27622	-0.309123	-0.206703	0.821533	-0.0337197	-0.0103471	-0.233269	-0.404569	1.39881	-0.596367	0.0867137	-0.798022	0.0940002	0.639366	1.49904	-1.7786	C2

## Sheet: S2d
X	OB_15_0066_3	OB_15_0181_1	OB_15_0201_1	OB_15_0201_3	OB_15_0234_1	OB_15_0234_2	OB_15_0238_1	OB_15_0238_2	OB_15_0243_1	OB_15_0243_2	OB_15_0246_1	OB_15_0246_2	OB_15_0253_1	OB_15_0253_2	OB_15_0286_2	OB_15_0299_1	OB_15_0299_2	OB_15_0299_3	OB_15_0306_2	OB_16_0012_1	OB_16_0012_2	OB_16_0030_1	OB_16_0039_2	OB_16_0070_1	OB_16_0078_1	OB_16_0078_2	OB_16_0089_1	OB_16_0100_1	OB_16_0100_2	OB_16_0101_2	OB_16_0101_3	OB_16_0118_2	OB_16_0123_1	OB_16_0123_2	OB_16_0149_1	OB_16_0156_1	OB_16_0156_2	OB_16_0173_1	OB_16_0184_1	OB_16_0184_2	OB_16_0191_3	OB_16_0192_1	OB_16_0192_2	OB_16_0207_1	OB_16_0207_2	OB_16_0221_1	OB_16_0234_1	OB_16_0234_2	OB_16_0240_1
CCNB2	2.07493	-0.161333	0.864445	0.73388	0.386599	-0.378113	-1.23799	-2.94216	-0.475658	1.67489	0.533741	1.9421	0.336437	1.63928	-1.7873	0.747249	0.556137	0.579193	-2.08056	0.808929	1.19113	0.0390974	-0.153129	-0.666853	-0.226946	-0.312849	1.00275	-0.633589	-1.11657	0.187824	0.986625	-1.07312	0.872208	-0.062699	1.13394	-0.888012	0.191065	0.0878175	0.37636	0.396767	1.06159	0.355087	0.0130228	0.988132	-0.374305	-1.07925	-0.278596	0.73835	-0.245123
E2F1	1.27965	-1.67762	0.177549	1.06769	0.279954	0.0143505	-0.951967	-1.79444	-0.302922	0.882369	0.930235	2.75034	0.487497	1.08621	-1.40316	0.803212	0.719616	0.945269	-1.57882	1.25769	0.869465	-0.161516	0.670714	-0.0323636	-0.264807	-0.488777	0.281328	-0.441211	-1.36126	-0.132236	1.05384	-0.881446	1.20983	0.274446	-0.342036	-1.49969	-0.95826	-0.119604	0.0548579	-0.112434	-0.223784	1.17931	0.488693	2.38043	0.933786	-0.16707	0.543827	1.19874	-0.693194
CDK1	1.93978	0.201523	1.15285	1.2182	0.728716	-0.043989	-1.48866	-3.09608	0.0528535	1.74388	0.406345	0.910884	0.89732	0.709031	-1.9437	1.00359	1.43779	2.00849	-1.9437	0.573855	1.19578	-0.145119	0.226249	0.445589	-0.179808	0.142629	-0.286077	0.7454	-0.0569432	-0.630846	0.080369	-1.25544	2.89203	1.16714	0.0862468	-0.397064	0.354232	0.898946	0.404892	-0.127883	-0.0691995	0.693313	0.218278	1.49711	-0.401236	-1.2535	-0.265576	0.39262	-0.345961
CCNE2	0.0795002	0.135985	1.22322	1.48406	0.926888	0.240462	-0.98898	-2.09189	-0.492996	0.760624	2.5663	0.624975	0.533571	-0.387382	-1.17682	0.736144	1.2124	1.55159	-1.67098	1.44933	1.72783	-0.290435	0.793322	0.478212	-1.04637	-0.331473	-0.20084	0.646236	-0.0754321	-0.213854	0.684928	-0.986182	1.12577	0.15103	-0.96678	0.270761	0.958587	-0.205162	-0.478357	-0.456732	0.714465	0.0273152	-0.231432	0.672629	-0.567078	0.491897	0.0461349	0.717776	-0.229957
CCNB1	1.11199	0.148507	0.767125	0.842088	0.156324	-0.449084	-1.50234	-2.53391	-0.197108	1.40074	0.556068	0.847781	0.799219	2.01725	-1.84532	0.903548	1.03949	0.967832	-2.06983	1.22008	1.68005	0.533607	-0.795978	-1.05839	0.201589	-0.0445298	-0.0506444	-0.0691401	-0.696867	0.794408	1.2265	-1.86584	1.31823	-0.271725	0.093469	-0.856983	0.153037	0.0618956	-0.247332	-0.574187	1.32256	-0.188296	-0.307678	1.76949	0.467459	-0.988785	-0.127034	0.853195	0.516295
AURKA	1.18827	0.11814	-0.394064	-0.263623	-0.0496423	-0.372494	-0.687056	-1.7667	-0.00931268	1.20081	2.35325	1.43454	-0.222727	1.22253	-1.63582	0.938606	0.877156	0.734647	-1.83621	1.15863	1.09828	-0.560904	0.220656	-1.09785	-0.51213	-0.897164	0.6729	-0.292732	-0.768286	-0.662962	0.372072	-1.31662	1.64704	0.577276	-0.277481	-0.736317	0.0879416	-0.875282	-0.729664	-0.690295	2.1504	0.959198	0.17405	0.437567	-0.664558	-1.36453	-0.915622	0.137972	-0.101184
CD3E	-1.35114	-0.526132	1.63159	0.261989	-2.10516	0.19963	-1.4673	0.161077	1.23923	-0.58743	-1.20192	-0.24729	-0.6842	0.321045	1.38697	0.24871	-1.02209	-1.10727	0.101825	0.738191	0.0992425	-0.742287	0.0814167	1.28005	1.02276	0.891601	1.12176	0.0470583	0.751778	-1.67649	-0.523724	0.308879	-0.596871	1.83701	0.0901518	0.527087	-0.548066	0.999829	-1.4632	-1.59634	-1.25864	-1.41141	0.00203123	-1.14377	-0.260154	-0.932678	0.157017	0.210875	-1.41921
CD8A	-0.852521	-0.321517	1.81493	0.13126	-2.34217	0.162848	-2.08684	0.132625	1.18933	-0.634834	-1.11646	-0.0113118	-0.809938	0.402814	1.39354	0.229894	-0.875508	-0.0793881	0.146175	0.80314	0.191512	-0.96907	0.0328055	1.46597	0.640661	0.758166	1.11113	0.342159	0.285621	-1.54079	-0.539943	0.485781	-0.518279	1.46271	0.322185	0.616168	-0.249974	1.24242	-2.02752	-1.6686	-1.17281	-1.5331	-0.0264773	-1.16232	-0.329192	-0.779628	0.0633369	0.199821	-1.4211
CD4	-1.44338	-0.635848	0.968169	-0.282349	-1.64611	0.855128	-2.34012	0.515321	0.859226	-0.690597	-1.53615	-0.15905	-0.136188	-0.279701	1.4972	-0.355596	-0.837604	-1.98065	0.885357	0.522949	-0.0802206	0.101695	0.607802	0.158325	0.488975	0.64138	0.334502	-0.553052	-0.117946	-2.28398	-0.343424	1.13957	-1.04662	2.19119	-0.381923	0.107079	-1.17334	-0.163957	-0.637842	-1.11816	0.658339	0.0656044	-0.053885	-0.900028	0.282145	-0.523098	1.26254	-0.243606	-0.539877
PDCD1	-0.928893	-0.880554	1.26842	-0.385312	-1.89989	0.427083	-1.7972	-0.246604	1.00517	-0.441524	-1.02024	-0.365099	-0.966918	0.488858	1.06071	0.390208	-0.582414	-0.565634	-0.441524	0.754715	0.242774	-0.524993	0.0498954	1.42443	0.768168	0.387309	1.17234	-0.0862807	0.348744	-1.47401	-0.928893	0.333463	0.462515	2.05159	0.168255	0.186561	-0.427141	0.698812	-1.54465	-1.595	-0.456139	-0.599512	0.153339	-0.823546	-0.599512	-0.916564	-0.015637	-0.39215	-1.56948
CD274	-0.333137	-0.685137	1.35317	-0.542198	-0.637882	0.622379	-1.94497	-0.598736	1.01312	-0.447528	0.776604	-0.237858	-0.579608	1.54413	1.34766	0.222701	0.150163	-0.877942	-0.727095	1.08646	0.192121	-0.995368	-0.277105	1.28397	0.927597	1.37361	0.896442	-0.436177	-1.04923	-2.33412	-1.37124	0.0309579	0.219339	1.6309	-0.092014	0.192121	-0.579608	-0.104995	-1.32479	-1.02201	0.0231212	-0.0290351	0.0152357	-0.00871982	0.533661	-1.8042	-0.218681	-0.302267	-1.50853
HLA-DRB1	-1.05569	-0.353585	1.27012	-0.317951	-1.46156	0.705659	-2.245	0.459191	0.300441	-0.742692	-1.8038	-0.040618	0.00955063	0.24218	1.22766	-0.540774	-0.481636	-0.253958	1.13103	0.169518	-0.00898892	-0.529877	0.884118	1.06379	1.21378	0.699429	1.17686	-0.635825	-0.801578	-2.44567	-1.1995	1.23971	0.228725	2.02349	-0.351957	-0.209281	-1.19232	-0.127849	-1.44409	-1.67934	-0.547182	0.292595	0.49151	-0.990257	0.777934	-0.710611	0.42098	-0.486138	-1.14353
CXCL10	0.34784	-0.650608	1.97001	-1.04064	-0.7812	0.103057	-2.76198	-0.593885	0.715845	-0.603443	0.835465	-0.626738	-1.2517	0.749294	0.896367	1.02532	1.21157	0.239597	-0.803672	1.15573	0.631197	0.058463	-0.146311	1.7064	0.846142	1.07011	1.77335	0.25278	-0.944499	-1.22826	-0.817817	-0.221359	0.814129	0.559911	-0.286257	-0.144166	-1.15666	0.367111	-1.65318	-1.43647	-1.43991	0.784654	0.650388	-0.109828	0.0625698	-0.99043	-0.0982527	-0.606893	-1.22206
IFITM1	-2.29261	-0.757185	0.155314	-1.42127	-2.13325	-0.619308	-2.25534	-0.244515	0.46562	-0.676527	-0.759673	-1.2627	-1.54322	1.73131	0.423546	1.24534	1.14071	-1.38924	-0.473586	0.24883	-0.358796	0.713362	0.482989	1.73545	-0.299296	0.126265	0.886281	0.507077	-0.103539	-1.57803	-0.893773	-0.893964	-0.888631	-0.295623	0.260323	1.44186	1.02684	-0.238144	-0.555121	-0.508385	0.0134612	1.53177	0.709647	0.310774	1.49224	0.458684	-0.351049	-0.879068	-0.652343
MX1	-1.24947	-0.763595	-0.10204	-1.34758	-1.60957	0.0982475	-2.47907	-0.322036	0.116704	0.0898224	0.00900797	-0.501814	-1.6532	1.84657	0.740852	0.824822	0.702663	-1.56883	-0.526455	1.0405	-0.0880604	1.06198	0.531247	1.55401	-1.29583	-0.229047	0.463188	0.557005	-0.443906	-1.12163	-0.0468176	-0.134019	-2.26682	-0.755991	0.202087	1.52988	1.24125	-0.620012	-0.172217	0.0106348	1.10636	1.00371	0.224215	0.733513	1.57937	-0.610882	0.187209	-0.156828	-0.904286
STAT1	-0.382228	-0.842371	1.29571	-0.850991	-1.88589	-0.174266	-1.85893	-0.564171	0.503466	0.144217	-0.524118	-0.317065	-1.17369	2.10093	0.991668	1.22588	0.996101	-1.13338	-0.553154	1.57112	0.321162	-0.0925251	-0.0766533	2.33113	-0.12148	0.658698	1.91595	-0.256728	-1.48089	-2.72795	-1.10589	-0.461652	-0.645189	0.859729	-0.148792	0.958881	0.688056	0.00465138	-0.988643	-0.727674	0.476652	0.206115	0.0745842	-0.160125	0.576022	-1.04184	-0.326927	-0.372667	-1.12519
THY1	-1.8649	-1.14304	-0.424098	-0.749574	-1.30209	1.00329	-1.88676	0.254279	0.517109	-1.66902	-0.511472	-1.88483	0.896377	-2.73146	0.907385	-0.286642	0.643241	-2.04279	1.56056	0.470049	0.929626	1.07873	0.468426	-1.47862	-0.00239933	0.848561	-0.12905	0.175222	0.990719	-1.79949	-0.815977	0.139491	0.0846152	0.286086	-0.296388	-0.484025	-0.507377	0.253737	0.93028	1.19038	-1.14852	0.621744	1.46729	0.65149	1.37693	2.57556	0.706965	0.805072	1.08723
FBN1	-2.51624	-0.820787	-0.900701	-1.31854	-1.14086	0.578691	-0.587129	0.554774	-0.107461	-2.75087	-0.560965	-1.19011	1.26568	-2.33672	0.960628	0.552036	0.525372	-2.06347	1.4868	0.538516	0.0223851	1.49025	1.10332	-2.22204	-0.81946	0.610357	-0.150405	-0.302348	1.06825	-1.13587	-0.876314	0.376254	-0.489994	0.37823	0.12102	0.331478	0.238014	0.00923155	0.709091	0.762841	-0.898594	0.110131	0.656437	0.425927	0.989915	2.4803	0.766481	0.544541	1.19977
CDH11	-1.69811	-0.39289	-0.548534	-1.57193	-1.35199	1.09295	-1.21077	0.511285	0.155414	-2.44685	-0.349746	-2.19176	1.3234	-2.15919	1.49479	-0.510257	0.0789056	-2.14968	1.64682	0.554216	0.774806	1.2052	1.02325	-2.19299	-0.309163	0.720102	-0.0779611	0.39867	0.906669	-1.57036	-0.455972	0.415594	-0.52945	1.01896	-0.182104	0.0472865	0.362821	0.312664	0.535607	0.737925	-0.429774	0.816141	1.24346	0.0639149	0.999677	2.12496	-0.306943	0.489226	0.921752
MMP2	-2.28571	-1.03091	-0.570659	-1.34767	-1.8405	1.4944	-1.37533	0.458622	0.242501	-2.42613	-0.90849	-1.38287	0.402091	-2.0031	1.50018	-0.0981542	-0.169114	-2.8951	1.53149	0.306816	0.514609	1.24652	1.04249	-1.58848	-0.311417	0.26585	-0.0932277	0.17633	1.13989	-1.67715	-0.679665	0.482827	-0.732623	1.15613	-0.0952179	0.0836446	0.358777	0.228398	0.473609	0.396183	-0.574534	0.517871	0.936966	0.38304	1.40033	1.75897	0.759095	0.863503	0.35874
ECM1	-2.21115	-1.70833	0.505898	1.21097	0.729488	1.16971	0.556839	0.899338	-0.875491	-2.27731	-0.50071	-1.13384	-0.0354157	-0.436188	0.414632	-0.405409	-0.283421	-2.533	-0.112331	-0.13706	0.905603	0.714508	-0.705058	-1.29348	0.0610576	0.562045	-0.855638	-0.790775	-0.0656163	-1.35482	-1.03091	-0.597446	0.35818	1.40156	-0.939877	-0.736923	-0.954224	0.230119	0.426783	0.482536	1.33086	0.18797	0.237799	1.51119	1.06603	0.957526	0.377923	-0.407744	0.509111
COL1A1	-2.69099	-1.22136	-1.56138	-0.907226	-1.58424	0.834155	-1.13384	0.119424	-0.351034	-1.55554	-0.978943	-0.831135	0.929039	-1.21433	1.33681	0.178069	-0.482047	-3.15934	1.41819	1.06003	0.90284	1.36768	0.747566	-2.07519	-0.385173	0.0275917	0.224605	-0.274021	1.63627	-1.28685	-0.054254	0.353528	-1.12962	0.878784	-0.956313	-0.461143	-0.121445	-0.48913	0.683061	0.675988	0.359393	0.0972934	0.228784	0.0438582	1.35709	2.2018	0.499223	0.946443	0.523632
[truncated: 37 more columns]

## Sheet: S2e
X	OB_15_0053_1	OB_15_0058_3	OB_15_0068_2	OB_15_0069_3	OB_15_0080_2	OB_15_0107_2	OB_15_0107_3	OB_15_0119_1	OB_15_0131_1	OB_15_0135_2	OB_15_0139_1	OB_15_0139_2	OB_15_0139_3	OB_15_0157_1	OB_15_0157_3	OB_15_0190_1	OB_15_0190_2	OB_15_0190_3	OB_15_0202_1	OB_15_0208_1	OB_15_0222_2	OB_15_0237_1	OB_15_0237_2	OB_15_0237_3	OB_15_0259_2	OB_15_0261_1	OB_15_0261_2	OB_15_0261_3	OB_15_0281_1	OB_15_0281_2	OB_15_0294_1	OB_15_0294_2	OB_15_0295_1	OB_15_0298_1	OB_15_0298_2	OB_15_0304_2	OB_16_0006_1	OB_16_0006_2	OB_16_0011_1	OB_16_0026_1	OB_16_0029_1	OB_16_0029_2	OB_16_0033_1	OB_16_0034_1	OB_16_0047_1	OB_16_0051_1	OB_16_0081_1	OB_16_0095_1	OB_16_0095_2
CCNB2	0.581137	0.463278	0.167268	1.9814	-0.573599	0.74722	1.63323	1.10621	0.614711	-1.36829	0.0666934	-0.657309	-1.8921	-0.440215	0.133759	0.209941	-2.06997	0.301549	0.329435	0.0390911	-1.04479	-0.0204264	-1.96855	0.462148	-2.19342	0.470882	0.584997	1.08723	0.443066	-1.49414	-0.0768008	-0.395352	0.333817	0.65621	0.100102	-2.26461	0.28023	-2.07607	0.931488	1.91691	-0.515422	-1.83677	0.58088	-0.0737938	0.391844	0.34718	-0.0976119	-0.859622	-1.43709
E2F1	0.0710601	1.22616	0.81801	0.772292	-0.728068	-0.093839	0.728855	-0.353062	0.582138	-1.61759	-0.13411	-1.28319	-1.24281	-0.616861	-0.373655	0.615063	-2.20894	0.488336	0.830102	-0.40212	-1.492	1.17601	-1.16017	1.38738	-2.17425	0.778562	0.979696	1.08519	0.440858	-1.85134	0.652707	0.387444	-0.258681	0.513746	-0.12793	-1.56955	1.00792	-2.10204	-0.21849	0.612941	-1.03045	-2.18571	0.957997	0.300857	-0.183324	0.608685	-0.781301	-0.275102	-0.562839
CDK1	0.341503	0.210651	0.547825	0.914854	-0.152658	0.981871	1.87442	1.5997	0.599048	-0.923964	-0.114358	-0.515319	-2.55543	0.0514755	-0.0462454	1.79196	-1.49952	0.305345	1.30865	0.820085	-0.26411	-0.703974	-2.42479	-0.514496	-1.70659	0.930334	0.780725	1.27425	-0.143269	-2.15361	0.255372	0.637059	0.242764	0.691904	-0.181587	-2.0249	0.797202	-2.04986	0.0411757	0.612762	-1.00668	-1.3336	0.955416	0.744489	0.734098	0.389621	-0.0293945	-0.630154	-2.12169
CCNE2	-0.359281	0.0869666	1.01942	-1.93655	-0.325762	0.36747	0.983559	1.53725	1.69584	-0.837548	0.266531	-0.260315	-2.06642	0.0746731	-0.508562	1.05453	-0.985507	1.46618	1.1605	0.934094	-0.857116	-1.534	-2.09756	-1.33878	-1.34657	0.560339	0.642075	0.738644	0.476066	-1.02811	0.915522	1.0913	0.342916	0.157892	-0.513917	-1.92978	0.848848	-2.07412	-0.197323	0.398339	-1.79076	-1.2389	0.97562	-0.615203	1.63392	-0.0055488	-0.599577	-0.522901	-2.52996
CCNB1	0.380015	0.568857	0.446316	1.86817	-0.431484	0.366083	1.32525	1.28396	-0.0523128	-0.678497	-0.135945	-0.727301	-2.09911	-0.47462	0.130358	0.888467	-2.10241	0.549056	0.767011	0.670977	-0.784423	-0.105043	-2.05524	0.906386	-2.02672	1.22333	1.08843	1.66683	0.20721	-1.88348	0.169126	-0.0675277	0.483307	-0.0352876	-0.524053	-2.33715	0.769264	-2.343	0.25497	1.58857	-0.326569	-1.61829	0.640282	0.285847	-0.171412	0.484953	-0.177482	-0.118325	-1.33208
AURKA	0.516086	1.25032	0.215072	1.44852	-0.418225	-0.0645503	1.53205	0.921928	0.206379	-1.3568	-0.376785	-0.813269	-1.07843	-0.71852	-0.181098	0.544074	-2.13286	0.573109	0.393773	0.799423	-0.997243	0.960999	-1.36653	1.84198	-2.17282	0.803898	0.712646	1.52687	0.0605724	-1.9277	1.14748	0.384889	0.514999	1.0434	0.465227	-1.65456	-0.328743	-2.7935	-0.20751	1.13183	-0.802583	-1.41012	0.575198	0.615868	0.253889	0.181355	-0.290656	-0.759305	-1.86065
CD3E	-0.051397	-2.64205	0.0847791	-1.46795	1.69873	0.653295	-1.30942	0.0465618	-0.149515	0.0424331	0.137725	0.754618	1.29925	-0.363127	-0.821933	-1.66201	1.11711	-2.47627	-0.519289	0.00970833	1.95053	-0.106193	1.26137	-1.39279	1.32919	0.411674	1.1319	-1.0896	-2.09376	-0.80426	-0.341883	0.555127	0.787727	-0.16626	1.14928	1.09978	-0.586409	1.34393	-0.220557	-0.0666256	1.00311	1.05782	-0.0326569	-0.394297	-0.231091	-1.09374	1.10025	-0.0240065	1.4209
CD8A	-0.0317941	-1.82452	-0.188384	-1.42013	2.04946	1.0625	-1.20298	0.563876	-0.333161	-0.304311	0.35517	0.930129	1.18125	-0.114987	-0.847779	-1.71881	0.804368	-1.66262	-0.235005	0.0342901	2.67923	-0.266245	1.22649	-0.722244	0.934411	0.598027	1.05931	-0.743512	-1.32559	-1.2285	-0.476872	0.608835	0.641836	-0.373478	0.897324	1.08073	-0.844749	0.849847	-0.613771	-0.3726	1.13214	1.45792	-0.239507	-0.598839	0.207703	-1.67436	1.07859	0.157796	1.17964
CD4	-0.186027	-1.10576	0.240855	-1.00219	1.38481	0.218518	-0.808166	-0.774777	0.0908432	-0.514418	0.290481	0.778977	2.09504	-0.723284	-1.01243	-2.14413	1.39977	-1.72127	-0.882571	-0.506326	1.17538	-0.406842	2.06859	-1.76271	1.49027	0.262768	1.23832	-1.10178	-1.63502	-0.664702	0.08061	0.382447	0.836213	0.0295324	1.48774	1.18168	-1.62001	0.820513	0.245815	-0.399034	1.46019	1.48917	-0.221444	-0.231124	-0.777173	-1.14795	0.401855	-0.362858	0.724334
PDCD1	0.300584	-1.7824	-0.315882	-1.75617	1.52513	0.546717	-1.89651	0.463214	-0.513846	-0.315882	0.258892	0.622547	1.09506	-0.431999	-1.04171	-2.32869	0.527433	-2.02894	0.100612	-0.480128	1.90202	0.140522	1.1856	-1.30883	1.22425	0.372275	1.05484	-1.45642	-2.10408	-1.63626	0.0205243	0.287644	0.880561	-0.134284	0.896314	1.09424	-0.555006	0.674495	-0.759147	-0.426821	1.21157	1.3199	0.356428	-0.463771	0.10875	-2.06566	1.42996	0.61527	1.74333
CD274	0.76769	-3.05143	0.0532399	0.321645	2.48826	0.84577	-0.585041	0.936409	-0.164556	-0.175739	1.04903	1.32503	1.17091	0.193013	-1.15886	-1.84712	0.532057	-1.74896	-0.210096	0.131406	1.27258	-0.0959239	1.10721	-1.25125	1.17967	0.557471	0.376222	-1.12792	-2.24128	-1.4173	-0.671695	0.231983	1.65845	0.789252	0.883658	0.305461	-1.73737	0.501527	2.42608	-0.822873	1.28389	1.96792	0.469991	-0.849809	-0.240904	-1.42558	0.955206	0.169785	0.317624
HLA-DRB1	0.0623205	-1.59533	0.179792	-1.15438	1.78313	0.752578	-0.761136	0.07668	0.0128721	0.0275569	0.394403	0.952276	1.72417	-0.838919	-0.86874	-2.21887	0.895105	-2.01352	0.735446	-0.219665	1.42471	-0.194769	1.77571	-1.51319	0.562348	0.187111	1.02467	-1.52258	-1.64091	-1.27381	-0.0969815	0.647198	0.913471	-0.0527087	1.08546	1.34188	-1.80456	0.829814	-0.487759	-0.525079	1.12332	1.56368	0.400065	-0.299006	-0.506826	-1.53568	0.904374	0.309783	1.54599
CXCL10	0.738819	-2.83506	0.67985	-0.702854	1.07388	1.38487	-0.948657	1.71634	0.229387	-0.202286	1.62163	1.63452	0.139881	0.213439	-0.676034	-2.78726	-0.597909	-1.61232	0.24099	1.44406	0.456425	-0.620248	0.108555	-0.742743	1.0287	1.63916	1.51895	0.800504	-1.88972	-1.52187	-0.601547	0.400984	1.15336	0.600085	0.472421	-0.320136	-1.10455	0.949796	-0.680023	-0.892508	1.30171	1.99688	0.575286	0.286006	0.747473	-0.862736	0.537645	0.283654	0.810011
IFITM1	1.2316	-1.32978	-0.536573	-1.41452	0.341702	-0.257327	-2.24095	1.76927	-1.15406	0.0203591	0.0123938	0.0405778	-0.202077	-0.937462	-1.26714	-2.33314	-0.548369	-1.18088	-0.434366	0.538983	0.44047	-1.0288	-0.179633	-2.79336	1.5008	0.881083	0.950065	0.952784	-0.227296	-0.101256	-0.4665	0.145334	1.33315	-0.566105	0.0396946	-0.14965	-3.00679	1.01902	-0.300763	-0.319855	1.87228	1.91965	1.12165	0.473621	0.345059	-1.69604	0.131066	0.919529	1.66428
MX1	0.664642	-1.41163	-0.014715	-1.11227	0.303822	0.622646	-1.10791	0.086956	-1.23088	0.076189	0.182721	0.58891	0.949848	-0.355304	-1.07666	-2.78765	-0.432402	-1.6542	0.232295	0.585342	-0.0400179	-0.3988	0.893415	-1.41122	1.74244	0.856873	1.29228	1.14323	-0.801393	-0.10163	-0.551423	0.725643	1.01202	-0.303837	0.523215	0.0701375	-0.599299	1.67496	-0.760724	0.178943	1.56566	1.6756	-0.386763	0.318892	0.930749	-1.04277	-0.222283	1.25817	1.54738
STAT1	0.165301	-2.19771	0.220517	-1.17122	1.83299	0.976971	-1.14522	1.32306	-0.538511	-0.163662	0.570556	0.760124	0.908084	-0.315514	-1.62293	-1.89372	-0.0407654	-0.603165	0.664671	0.755438	1.08424	-0.66663	0.82046	-2.11978	1.41746	0.903548	1.11925	-0.107498	-1.76546	-1.60445	0.144877	0.823855	1.12537	1.70647	1.09258	0.156892	-0.999884	0.670916	-1.45394	-0.700401	0.948571	1.59939	0.495109	0.532948	-0.288344	-1.20195	0.52477	0.630463	-0.0484258
THY1	-0.0867025	-1.51695	0.414034	-0.980764	-0.55647	-0.727875	-0.277263	-0.773821	0.922264	0.438079	-0.518263	0.354827	0.0295433	-0.142577	-0.0975284	-0.375179	0.828928	-0.436385	-1.00854	-1.0163	-0.151165	-0.810814	0.0873744	-2.44427	1.42277	-0.537568	-0.644174	-1.54421	1.19857	0.55673	1.06622	0.264512	-0.619652	-0.387641	0.351247	0.457966	-1.12831	0.632093	-1.08865	0.678248	0.486466	0.893542	-1.62029	0.361384	-0.140397	-0.432619	0.167592	-0.932073	1.28004
FBN1	-0.390545	0.63461	0.563803	-0.762165	-0.31829	0.165549	0.208528	-1.443	1.46619	0.935702	-0.33367	0.932078	-0.276416	0.361007	-1.52403	-0.141679	1.10107	-2.03848	-1.67608	-0.664221	0.0566729	-0.724334	-0.373718	-2.37539	0.937615	-0.575595	0.148319	-1.31293	0.19438	0.655188	1.41541	0.498349	0.055755	0.0207942	0.610549	0.618719	-1.76266	-0.0863046	-0.0790509	0.302208	0.793584	0.311791	-0.970462	0.0529971	-0.52569	0.0967884	-0.236021	-0.60957	-0.392581
CDH11	-0.145383	1.08779	0.724066	-0.895672	-0.59958	0.0921024	-0.452781	-1.68691	1.0611	0.693538	-0.327141	0.822457	0.375851	0.702324	0.0998548	-0.405947	0.936194	-1.42672	-0.814312	-0.997491	0.127262	-0.671783	0.264761	-2.12903	1.07647	-0.655132	-0.495779	-1.50183	-0.0861732	0.372286	1.51009	0.387355	-0.543101	-0.211011	0.439362	0.44397	-1.92234	0.22593	-1.39269	0.422228	0.052496	0.667773	-0.738578	0.0527947	-0.520192	0.223377	-0.476729	-0.399159	-0.390621
MMP2	0.0767279	-0.0425412	0.619986	-1.08561	-1.09395	0.131647	-0.0986309	-1.52083	0.779394	0.467343	-0.280412	0.593195	0.333536	0.0415916	-0.252915	-0.913521	1.56127	-1.88207	-1.83009	-1.36887	0.45039	-0.790686	0.412354	-2.09031	1.33387	-0.537235	0.0386168	-1.16357	0.125773	0.88066	1.10685	0.541302	-0.257323	-0.0369905	0.742846	0.96013	-2.05603	0.675242	-0.715847	-0.221645	0.337402	0.525833	-1.40773	0.0119937	-0.903471	-0.279927	-0.687277	-0.207257	1.27246
ECM1	0.670481	0.0212165	0.623568	-0.76016	-1.30385	-1.00591	-0.0926964	-1.09707	0.988971	0.916733	-0.657689	0.47378	0.93806	0.828786	0.0959517	-1.41958	1.04816	-1.69842	-2.42444	-0.735517	0.118734	-1.22018	0.826693	-1.35059	1.35094	-0.417028	0.273539	-0.495779	-0.223432	0.626626	1.31188	0.280735	-0.468522	0.211122	0.430452	0.949547	-1.74309	0.732198	-0.951252	-0.184065	0.46827	0.939022	-0.949195	0.362625	-0.633287	-0.559665	-0.877232	-0.561189	0.608166
COL1A1	0.145308	0.951131	0.310825	-0.398708	-1.06477	-0.370619	0.194544	-2.05533	0.994445	0.51527	-0.790204	0.0223212	0.925056	-0.251797	-0.947421	-0.506385	1.09862	-1.83617	-2.37635	-1.69814	-0.119985	-1.0956	0.89156	-1.34517	1.44711	-0.65608	0.105874	-0.5169	-0.207699	0.528553	1.68086	0.408372	-0.356536	0.110014	0.572352	0.424088	-1.24549	0.150247	-0.818158	-0.0759186	0.14412	0.124105	-1.45036	0.156151	-0.312862	-0.354843	-1.05053	-0.511056	0.595849
[truncated: 47 more columns]

## Sheet: S3a-c
comparison	gene	cluster	ER+	ER+HER2+	HER2+	TN
T1.vs.T2	AARD	C1	-1.00854	0.503681	1.04886	-3.70724
T1.vs.T3	AARD	C1	0.149505	NA	0.28591	0.0144868
T2.vs.T3	AARD	C1	0.670176	NA	0.217597	1.3351
T1.vs.T2	AB074188	C2	0.562316	0.775498	0.076233	2.99037
T1.vs.T3	AB074188	C2	0.885799	NA	-0.970562	-1.42137
T2.vs.T3	AB074188	C2	0.538396	NA	-0.30777	-2.46344
T1.vs.T2	ABAT	C1	0.485848	-0.246452	0.814476	5.14267
T1.vs.T3	ABAT	C1	0.63052	NA	-0.0433487	-1.58153
T2.vs.T3	ABAT	C1	0.223532	NA	-0.0928646	-4.38143
T1.vs.T2	ABAT	C2	0.485848	-0.246452	0.814476	5.14267
T1.vs.T3	ABAT	C2	0.63052	NA	-0.0433487	-1.58153
T2.vs.T3	ABAT	C2	0.223532	NA	-0.0928646	-4.38143
T1.vs.T2	ABCA1	C2	1.67467	1.0178	1.16253	7.61906
T1.vs.T3	ABCA1	C2	1.07873	NA	-2.21384	-1.17269
T2.vs.T3	ABCA1	C2	-0.00294103	NA	-1.31054	-2.98931
T1.vs.T2	ABCA6	C2	0.830316	0.0304167	0.702091	5.65051
T1.vs.T3	ABCA6	C2	0.941014	NA	-0.731995	-1.22414
T2.vs.T3	ABCA6	C2	0.224502	NA	-0.844894	-3.40177
T1.vs.T2	ABCA9	C2	1.62967	0.0511324	0.37385	4.35565
T1.vs.T3	ABCA9	C2	0.665725	NA	-1.26531	-1.17624
T2.vs.T3	ABCA9	C2	-0.115225	NA	-1.15697	-2.58976
T1.vs.T2	ABCB1	C2	2.73623	1.51922	1.06553	6.29099
T1.vs.T3	ABCB1	C2	1.09979	NA	-0.323919	-0.177067
T2.vs.T3	ABCB1	C2	0.282043	NA	-0.62282	-1.06532
T1.vs.T2	ABCB1	C3	2.73623	1.51922	1.06553	6.29099
T1.vs.T3	ABCB1	C3	1.09979	NA	-0.323919	-0.177067
T2.vs.T3	ABCB1	C3	0.282043	NA	-0.62282	-1.06532
T1.vs.T2	ABCB11	C1	0.680508	0.14711	-0.415747	3.61026
T1.vs.T3	ABCB11	C1	0.163682	NA	-0.656762	0.318023
T2.vs.T3	ABCB11	C1	-0.186523	NA	-0.718569	-0.645717
T1.vs.T2	ABCB11	C2	0.680508	0.14711	-0.415747	3.61026
T1.vs.T3	ABCB11	C2	0.163682	NA	-0.656762	0.318023
T2.vs.T3	ABCB11	C2	-0.186523	NA	-0.718569	-0.645717
T1.vs.T2	ABCB11	C3	0.680508	0.14711	-0.415747	3.61026
T1.vs.T3	ABCB11	C3	0.163682	NA	-0.656762	0.318023
T2.vs.T3	ABCB11	C3	-0.186523	NA	-0.718569	-0.645717
T1.vs.T2	ABCB5	C2	1.71626	0.6436	1.1844	7.07524
T1.vs.T3	ABCB5	C2	0.532024	NA	-1.46806	0.0903787
T2.vs.T3	ABCB5	C2	0.00626074	NA	-0.677835	-2.10086
T1.vs.T2	ABCD2	C3	0.604385	0.50146	0.0273878	6.23115
T1.vs.T3	ABCD2	C3	0.032676	NA	-0.389587	-3.30303
T2.vs.T3	ABCD2	C3	0.547661	NA	0.39266	-4.67786
T1.vs.T2	ABCG1	C1	1.96902	2.1225	1.43933	8.77897
T1.vs.T3	ABCG1	C1	1.03253	NA	-0.814303	-1.26707
T2.vs.T3	ABCG1	C1	0.107134	NA	-0.906517	-4.08563
T1.vs.T2	ABCG1	C2	1.96902	2.1225	1.43933	8.77897
T1.vs.T3	ABCG1	C2	1.03253	NA	-0.814303	-1.26707
T2.vs.T3	ABCG1	C2	0.107134	NA	-0.906517	-4.08563
T1.vs.T2	ABCG1	C3	1.96902	2.1225	1.43933	8.77897
T1.vs.T3	ABCG1	C3	1.03253	NA	-0.814303	-1.26707
T2.vs.T3	ABCG1	C3	0.107134	NA	-0.906517	-4.08563
T1.vs.T2	ABHD15	C1	2.09572	0.0844711	1.10073	6.53381
T1.vs.T3	ABHD15	C1	2.42342	NA	-0.967173	-1.44143
T2.vs.T3	ABHD15	C1	0.411499	NA	-1.43552	-5.63045
T1.vs.T2	ABHD15	C2	2.09572	0.0844711	1.10073	6.53381
T1.vs.T3	ABHD15	C2	2.42342	NA	-0.967173	-1.44143
T2.vs.T3	ABHD15	C2	0.411499	NA	-1.43552	-5.63045
T1.vs.T2	ABHD15	C3	2.09572	0.0844711	1.10073	6.53381
T1.vs.T3	ABHD15	C3	2.42342	NA	-0.967173	-1.44143
T2.vs.T3	ABHD15	C3	0.411499	NA	-1.43552	-5.63045
T1.vs.T2	ABI3	C3	0.691044	1.39749	0.262241	6.14056
T1.vs.T3	ABI3	C3	0.117213	NA	-1.5605	-0.812874
T2.vs.T3	ABI3	C3	-0.0289418	NA	-0.395791	-3.45514
T1.vs.T2	ABI3BP	C2	1.05646	0.685084	0.501851	5.12212
T1.vs.T3	ABI3BP	C2	1.35915	NA	-0.715521	-2.05682
T2.vs.T3	ABI3BP	C2	0.497054	NA	-0.855642	-3.06269
T1.vs.T2	ABI3BP	C3	1.05646	0.685084	0.501851	5.12212
T1.vs.T3	ABI3BP	C3	1.35915	NA	-0.715521	-2.05682
T2.vs.T3	ABI3BP	C3	0.497054	NA	-0.855642	-3.06269
T1.vs.T2	ABP1	C2	0.579341	0.604687	-0.442968	4.38887
T1.vs.T3	ABP1	C2	1.18082	NA	-0.642823	-0.573555
T2.vs.T3	ABP1	C2	0.488611	NA	-0.44548	-4.09835
T1.vs.T2	ABP1	C3	0.579341	0.604687	-0.442968	4.38887
T1.vs.T3	ABP1	C3	1.18082	NA	-0.642823	-0.573555
T2.vs.T3	ABP1	C3	0.488611	NA	-0.44548	-4.09835
T1.vs.T2	ACACB	C2	0.711319	0.112807	0.211214	4.13787
T1.vs.T3	ACACB	C2	0.293216	NA	-0.98287	-0.268045
T2.vs.T3	ACACB	C2	0.271319	NA	-0.962928	-1.48346
T1.vs.T2	ACAP1	C3	-0.111277	0.350223	0.655754	7.52661
T1.vs.T3	ACAP1	C3	-0.0692792	NA	-1.16827	-2.82605
T2.vs.T3	ACAP1	C3	0.410079	NA	-0.734181	-4.91181
T1.vs.T2	ACBD7	C1	-1.52875	0.324323	-0.171034	-4.28416
T1.vs.T3	ACBD7	C1	-0.337713	NA	-0.293622	0.49163
T2.vs.T3	ACBD7	C1	0.0242381	NA	0.494782	1.52991
T1.vs.T2	ACHE	C1	3.84656	0.437784	0.476223	3.46722
T1.vs.T3	ACHE	C1	1.98045	NA	-0.934043	-3.38619
T2.vs.T3	ACHE	C1	0.545694	NA	-0.327539	-2.71241
T1.vs.T2	ACHE	C2	3.84656	0.437784	0.476223	3.46722
T1.vs.T3	ACHE	C2	1.98045	NA	-0.934043	-3.38619
T2.vs.T3	ACHE	C2	0.545694	NA	-0.327539	-2.71241
T1.vs.T2	ACHE	C3	3.84656	0.437784	0.476223	3.46722
T1.vs.T3	ACHE	C3	1.98045	NA	-0.934043	-3.38619
T2.vs.T3	ACHE	C3	0.545694	NA	-0.327539	-2.71241
T1.vs.T2	ACP5	C3	0.705575	0.516896	0.787067	7.29037
T1.vs.T3	ACP5	C3	0.281953	NA	-1.18925	-0.91205
T2.vs.T3	ACP5	C3	0.0773073	NA	-0.122389	-3.21951
T1.vs.T2	ACSL5	C3	0.177184	0.80152	0.289024	5.14039
T1.vs.T3	ACSL5	C3	0.142747	NA	-0.417973	-0.65858
T2.vs.T3	ACSL5	C3	0.189754	NA	-0.216143	-3.98282
T1.vs.T2	ACSM5	C2	1.76658	0.72335	0.530702	5.34986
T1.vs.T3	ACSM5	C2	1.46297	NA	-0.0288233	-1.23212
T2.vs.T3	ACSM5	C2	0.00629898	NA	0.349655	-2.59055
T1.vs.T2	ACSM5	C3	1.76658	0.72335	0.530702	5.34986
T1.vs.T3	ACSM5	C3	1.46297	NA	-0.0288233	-1.23212
T2.vs.T3	ACSM5	C3	0.00629898	NA	0.349655	-2.59055
T1.vs.T2	ACVR1C	C2	0.644402	-0.0692782	-0.145529	3.18396
T1.vs.T3	ACVR1C	C2	0.92299	NA	-0.309564	-0.141436
T2.vs.T3	ACVR1C	C2	0.519522	NA	-0.724986	-1.26973
T1.vs.T2	ACVRL1	C2	0.664071	0.377573	0.0242914	3.45005
T1.vs.T3	ACVRL1	C2	0.0774975	NA	-1.73945	-2.41193
T2.vs.T3	ACVRL1	C2	-0.284566	NA	-1.10587	-3.16226
T1.vs.T2	ADAM12	C2	0.801778	0.837862	2.73949	5.31649
T1.vs.T3	ADAM12	C2	1.29291	NA	-1.11206	-2.8727
T2.vs.T3	ADAM12	C2	0.427624	NA	-2.8207	-3.07929
T1.vs.T2	ADAM19	C2	-0.351189	0.426405	0.569346	3.39411
T1.vs.T3	ADAM19	C2	0.045002	NA	-1.64199	-2.03795
T2.vs.T3	ADAM19	C2	0.194298	NA	-0.941218	-3.10357
T1.vs.T2	ADAM19	C3	-0.351189	0.426405	0.569346	3.39411
T1.vs.T3	ADAM19	C3	0.045002	NA	-1.64199	-2.03795
T2.vs.T3	ADAM19	C3	0.194298	NA	-0.941218	-3.10357
T1.vs.T2	ADAM23	C2	0.480911	0.372976	2.51173	5.00902
T1.vs.T3	ADAM23	C2	2.30664	NA	-1.49875	-0.132586
T2.vs.T3	ADAM23	C2	1.14574	NA	-1.55093	-2.45681
T1.vs.T2	ADAM28	C3	0.0769369	0.0215723	1.82591	7.00163
T1.vs.T3	ADAM28	C3	0.354049	NA	-1.14332	-1.51334
T2.vs.T3	ADAM28	C3	0.439883	NA	-0.840079	-3.65635
T1.vs.T2	ADAM33	C2	1.7445	0.192242	1.62745	4.70479
T1.vs.T3	ADAM33	C2	1.48941	NA	-0.690131	-1.32001
T2.vs.T3	ADAM33	C2	0.621114	NA	-1.29477	-2.405
T1.vs.T2	ADAMDEC1	C3	-0.0668462	0.0935667	0.816569	6.52304
T1.vs.T3	ADAMDEC1	C3	0.054313	NA	0.0452306	-2.41728
T2.vs.T3	ADAMDEC1	C3	-0.00158104	NA	0.0417398	-4.5773
T1.vs.T2	ADAP2	C3	0.313846	0.803013	1.11941	5.73281
T1.vs.T3	ADAP2	C3	1.53298	NA	-0.641905	-0.637549
T2.vs.T3	ADAP2	C3	0.923083	NA	-0.597013	-2.94058
T1.vs.T2	ADARB2	C1	0.782158	0.390508	0.692136	4.87743
T1.vs.T3	ADARB2	C1	-0.0356969	NA	-0.408198	-0.044807
T2.vs.T3	ADARB2	C1	-0.352029	NA	-0.385844	-1.23323
T1.vs.T2	ADARB2	C2	0.782158	0.390508	0.692136	4.87743
T1.vs.T3	ADARB2	C2	-0.0356969	NA	-0.408198	-0.044807
T2.vs.T3	ADARB2	C2	-0.352029	NA	-0.385844	-1.23323
T1.vs.T2	ADARB2	C3	0.782158	0.390508	0.692136	4.87743
T1.vs.T3	ADARB2	C3	-0.0356969	NA	-0.408198	-0.044807
T2.vs.T3	ADARB2	C3	-0.352029	NA	-0.385844	-1.23323
T1.vs.T2	ADC	C2	0.108373	0.16704	2.42157	6.29782
T1.vs.T3	ADC	C2	0.22128	NA	-2.13329	-2.14686
T2.vs.T3	ADC	C2	0.399287	NA	-1.48223	-5.21416
T1.vs.T2	ADCY5	C1	2.8069	-0.106696	0.00960821	3.66876
T1.vs.T3	ADCY5	C1	0.751038	NA	-0.0709007	-0.759188
T2.vs.T3	ADCY5	C1	-0.257275	NA	-0.163884	-1.95069
T1.vs.T2	ADCY5	C2	2.8069	-0.106696	0.00960821	3.66876
T1.vs.T3	ADCY5	C2	0.751038	NA	-0.0709007	-0.759188
T2.vs.T3	ADCY5	C2	-0.257275	NA	-0.163884	-1.95069
T1.vs.T2	ADIPOQ	C2	0.203455	-0.584412	0.133108	2.59501
T1.vs.T3	ADIPOQ	C2	-0.0610319	NA	-0.337423	-0.743536
T2.vs.T3	ADIPOQ	C2	0.331817	NA	-0.258551	-1.95127
T1.vs.T2	ADM	C1	-0.494716	0.0405038	-0.97841	-3.38212
T1.vs.T3	ADM	C1	0.24276	NA	-0.560923	0.516519
T2.vs.T3	ADM	C1	0.742474	NA	0.284766	1.6586
T1.vs.T2	ADORA3	C2	0.208595	0.989317	1.86549	4.85108
T1.vs.T3	ADORA3	C2	0.354083	NA	-0.119178	-0.288622
T2.vs.T3	ADORA3	C2	0.107966	NA	-0.778146	-2.49996
T1.vs.T2	ADORA3	C3	0.208595	0.989317	1.86549	4.85108
T1.vs.T3	ADORA3	C3	0.354083	NA	-0.119178	-0.288622
T2.vs.T3	ADORA3	C3	0.107966	NA	-0.778146	-2.49996
T1.vs.T2	ADPGK-AS1	C3	0.407921	0.219089	1.98276	3.3684
T1.vs.T3	ADPGK-AS1	C3	0.774446	NA	1.28559	0.000515765
T2.vs.T3	ADPGK-AS1	C3	0.687552	NA	0.0575559	-1.4368
T1.vs.T2	ADRA2A	C2	1.68522	0.55004	1.70853	6.38343
T1.vs.T3	ADRA2A	C2	0.889971	NA	-1.62539	-1.83492
T2.vs.T3	ADRA2A	C2	0.835461	NA	-1.56883	-3.6165
T1.vs.T2	ADRB2	C2	0.674036	0.279416	1.07479	6.85673
T1.vs.T3	ADRB2	C2	0.715106	NA	-0.50356	-0.937174
T2.vs.T3	ADRB2	C2	0.492057	NA	-0.904723	-3.51374
T1.vs.T2	ADRB2	C3	0.674036	0.279416	1.07479	6.85673
T1.vs.T3	ADRB2	C3	0.715106	NA	-0.50356	-0.937174
T2.vs.T3	ADRB2	C3	0.492057	NA	-0.904723	-3.51374
T1.vs.T2	AEBP1	C2	0.577574	0.524974	1.51232	3.8146
T1.vs.T3	AEBP1	C2	0.471749	NA	-1.45701	-2.57194
T2.vs.T3	AEBP1	C2	0.238305	NA	-3.1096	-4.04061
T1.vs.T2	AF055024	C2	-0.572102	-0.419139	-0.54157	-0.0829714
T1.vs.T3	AF055024	C2	-1.42929	NA	-4.38113	-4.08542
T2.vs.T3	AF055024	C2	-0.414552	NA	-2.00375	-1.44323
T1.vs.T2	AF086258	C2	0.586869	0.115478	0.974898	2.68017
T1.vs.T3	AF086258	C2	0.480271	NA	-0.471428	-0.764087
T2.vs.T3	AF086258	C2	0.315539	NA	-0.636802	-1.91709
T1.vs.T2	AF090102	C1	-0.73113	0.45099	0.238935	0.410989
T1.vs.T3	AF090102	C1	-2.56736	NA	-1.15263	-1.58578
T2.vs.T3	AF090102	C1	-1.30868	NA	-1.242	-1.04396
T1.vs.T2	AF090102	C2	-0.73113	0.45099	0.238935	0.410989
T1.vs.T3	AF090102	C2	-2.56736	NA	-1.15263	-1.58578
T2.vs.T3	AF090102	C2	-1.30868	NA	-1.242	-1.04396
T1.vs.T2	AFF3	C1	1.30537	-0.695854	-0.0426194	2.82746
T1.vs.T3	AFF3	C1	0.201528	NA	-0.226423	-0.449436
T2.vs.T3	AFF3	C1	-0.412708	NA	-0.287486	-1.25104
T1.vs.T2	AFF3	C2	1.30537	-0.695854	-0.0426194	2.82746
T1.vs.T3	AFF3	C2	0.201528	NA	-0.226423	-0.449436
T2.vs.T3	AFF3	C2	-0.412708	NA	-0.287486	-1.25104
T1.vs.T2	AGAP2	C3	1.17467	0.534476	0.944819	6.92241
T1.vs.T3	AGAP2	C3	0.877034	NA	-0.568811	-1.83858
T2.vs.T3	AGAP2	C3	0.397929	NA	-0.517297	-4.32166
T1.vs.T2	AGTR1	C2	0.49893	0.400864	1.63692	6.98168
T1.vs.T3	AGTR1	C2	0.468729	NA	-0.50784	-0.493131
T2.vs.T3	AGTR1	C2	0.18384	NA	-1.34695	-2.17626
T1.vs.T2	AIF1	C3	0.216865	0.296262	0.739113	6.42649
T1.vs.T3	AIF1	C3	0.4576	NA	-0.862147	-0.988191
T2.vs.T3	AIF1	C3	0.987069	NA	-0.00679967	-3.18693
T1.vs.T2	AIM2	C3	-0.0626601	0.308091	0.312908	4.92417
T1.vs.T3	AIM2	C3	-0.121031	NA	-0.113104	-1.45526
T2.vs.T3	AIM2	C3	0.319305	NA	0.491731	-4.29409
T1.vs.T2	AJ004954	C3	-0.232398	0.0328156	0.692531	4.44901
T1.vs.T3	AJ004954	C3	0.117364	NA	-0.467347	-2.43752
T2.vs.T3	AJ004954	C3	1.11241	NA	0.71455	-4.0155
T1.vs.T2	AK000840	C2	1.19564	-0.0841122	0.658036	3.15534
T1.vs.T3	AK000840	C2	0.838207	NA	0.228582	-0.103074
T2.vs.T3	AK000840	C2	-0.0366331	NA	-0.20684	-0.895451
T1.vs.T2	AK021537	C2	0.107732	0.242948	2.05283	3.37186
T1.vs.T3	AK021537	C2	1.18405	NA	-1.70452	-1.11264
T2.vs.T3	AK021537	C2	2.97936	NA	-1.64174	-3.05834
T1.vs.T2	AK022997	C1	0.938311	-0.144713	0.220332	5.37154
T1.vs.T3	AK022997	C1	1.46809	NA	-0.988796	-0.937708
T2.vs.T3	AK022997	C1	1.38839	NA	-0.754287	-1.93375
T1.vs.T2	AK022997	C2	0.938311	-0.144713	0.220332	5.37154
T1.vs.T3	AK022997	C2	1.46809	NA	-0.988796	-0.937708
T2.vs.T3	AK022997	C2	1.38839	NA	-0.754287	-1.93375
T1.vs.T2	AK024119	C3	-0.198766	1.41376	-0.355093	3.52263
T1.vs.T3	AK024119	C3	1.13664	NA	-0.894619	-0.293026
T2.vs.T3	AK024119	C3	0.952248	NA	-0.810043	-1.63865
T1.vs.T2	AK024736	C1	-1.90146	-2.67348	-0.15505	-5.23124
T1.vs.T3	AK024736	C1	-0.255816	NA	1.61032	-0.290637
T2.vs.T3	AK024736	C1	1.16508	NA	-0.0247045	0.099672
T1.vs.T2	AK026379	C3	0.00491938	0.658507	0.637932	5.9441
T1.vs.T3	AK026379	C3	0.627773	NA	-1.2812	-1.10003
T2.vs.T3	AK026379	C3	0.908948	NA	-0.571652	-4.12739
T1.vs.T2	AK027252	C3	-0.422378	-0.0141024	-0.322118	2.51325
T1.vs.T3	AK027252	C3	-0.864752	NA	-1.62416	-5.38569
T2.vs.T3	AK027252	C3	-0.102885	NA	-0.471927	-5.17704
T1.vs.T2	AK027840	C1	0.318144	-0.135064	-0.144158	-1.63874
T1.vs.T3	AK027840	C1	-1.45411	NA	-2.05825	-1.82117
T2.vs.T3	AK027840	C1	-1.59932	NA	-0.536556	-0.506837
T1.vs.T2	AK027840	C2	0.318144	-0.135064	-0.144158	-1.63874
T1.vs.T3	AK027840	C2	-1.45411	NA	-2.05825	-1.82117
T2.vs.T3	AK027840	C2	-1.59932	NA	-0.536556	-0.506837
T1.vs.T2	AK054753	C2	0.297874	-0.275005	0.699025	2.93221
T1.vs.T3	AK054753	C2	0.430488	NA	-0.0514331	0.539624
T2.vs.T3	AK054753	C2	0.534499	NA	-0.545959	-0.257218
T1.vs.T2	AK056689	C3	-0.194994	-0.244579	0.866939	5.44648
T1.vs.T3	AK056689	C3	0.0123616	NA	-0.929574	-2.10982
T2.vs.T3	AK056689	C3	0.32362	NA	-1.06827	-4.6621
T1.vs.T2	AK056817	C3	0.401137	1.28237	0.625626	6.28031
T1.vs.T3	AK056817	C3	0.21824	NA	-1.12153	-2.79352
T2.vs.T3	AK056817	C3	0.15147	NA	-0.478791	-5.44933
T1.vs.T2	AK056982	C2	2.20688	1.14772	1.45242	9.33201
T1.vs.T3	AK056982	C2	0.524412	NA	-0.333727	-0.927614
T2.vs.T3	AK056982	C2	-0.235959	NA	-1.01619	-3.60752
T1.vs.T2	AK056982	C3	2.20688	1.14772	1.45242	9.33201
T1.vs.T3	AK056982	C3	0.524412	NA	-0.333727	-0.927614
T2.vs.T3	AK056982	C3	-0.235959	NA	-1.01619	-3.60752
T1.vs.T2	AK057689	C1	-0.214178	0.430215	0.0130893	-0.533069
T1.vs.T3	AK057689	C1	0.742294	NA	-0.0938173	0.720796
T2.vs.T3	AK057689	C1	1.29704	NA	0.43824	3.5455
T1.vs.T2	AK092619	C2	0.534229	-0.187654	0.671287	3.41957
T1.vs.T3	AK092619	C2	-0.153554	NA	-0.256785	0.153898
T2.vs.T3	AK092619	C2	-0.297115	NA	-0.668445	-1.82999
T1.vs.T2	AK092619	C3	0.534229	-0.187654	0.671287	3.41957
T1.vs.T3	AK092619	C3	-0.153554	NA	-0.256785	0.153898
T2.vs.T3	AK092619	C3	-0.297115	NA	-0.668445	-1.82999
T1.vs.T2	AK093519	C2	-0.519527	0.253824	0.516866	3.23251
T1.vs.T3	AK093519	C2	0.281311	NA	0.0232152	-1.74241
T2.vs.T3	AK093519	C2	0.666481	NA	-0.443642	-2.34253
T1.vs.T2	AK093519	C3	-0.519527	0.253824	0.516866	3.23251
T1.vs.T3	AK093519	C3	0.281311	NA	0.0232152	-1.74241
T2.vs.T3	AK093519	C3	0.666481	NA	-0.443642	-2.34253
T1.vs.T2	AK094342	C2	0.687315	0.733291	3.45777	3.22254
T1.vs.T3	AK094342	C2	1.12448	NA	1.68546	-1.44645
T2.vs.T3	AK094342	C2	0.842994	NA	-1.61229	-1.8813
T1.vs.T2	AK094639	C1	-1.07776	0.147027	-0.147621	-5.07606
T1.vs.T3	AK094639	C1	0.143062	NA	-0.172352	-0.132133
T2.vs.T3	AK094639	C1	0.871989	NA	-0.351721	1.0704
T1.vs.T2	AK095210	C2	-0.438669	0.253736	0.800815	6.49183
T1.vs.T3	AK095210	C2	1.60682	NA	-0.320752	-0.714409
T2.vs.T3	AK095210	C2	2.13235	NA	-0.153715	-3.42908
T1.vs.T2	AK095210	C3	-0.438669	0.253736	0.800815	6.49183
T1.vs.T3	AK095210	C3	1.60682	NA	-0.320752	-0.714409
T2.vs.T3	AK095210	C3	2.13235	NA	-0.153715	-3.42908
T1.vs.T2	AK095242	C1	0.625783	0.0197432	-0.228739	-0.0269055
T1.vs.T3	AK095242	C1	2.32546	NA	1.41695	1.66169
T2.vs.T3	AK095242	C1	2.9483	NA	1.0517	1.75432
T1.vs.T2	AK095242	C2	0.625783	0.0197432	-0.228739	-0.0269055
T1.vs.T3	AK095242	C2	2.32546	NA	1.41695	1.66169
T2.vs.T3	AK095242	C2	2.9483	NA	1.0517	1.75432
T1.vs.T2	AK095988	C2	0.771633	1.00348	0.895662	4.38084
T1.vs.T3	AK095988	C2	1.34369	NA	-0.476564	-1.04256
T2.vs.T3	AK095988	C2	0.995366	NA	-0.668353	-2.49898
T1.vs.T2	AK096291	C2	0.260204	0.704533	1.67776	5.53448
T1.vs.T3	AK096291	C2	0.978428	NA	-0.418064	-0.171713
T2.vs.T3	AK096291	C2	0.953247	NA	-1.04218	-1.66814
T1.vs.T2	AK096291	C3	0.260204	0.704533	1.67776	5.53448
T1.vs.T3	AK096291	C3	0.978428	NA	-0.418064	-0.171713
T2.vs.T3	AK096291	C3	0.953247	NA	-1.04218	-1.66814
T1.vs.T2	AK096766	C3	-0.195205	-0.085829	0.498709	3.18763
T1.vs.T3	AK096766	C3	0.610277	NA	-0.158069	-0.466683
T2.vs.T3	AK096766	C3	0.791486	NA	0.171408	-1.63264
T1.vs.T2	AK096792	C1	1.3036	-0.255339	1.15473	5.74653
T1.vs.T3	AK096792	C1	1.28469	NA	-0.426401	-0.501478
T2.vs.T3	AK096792	C1	0.697309	NA	-0.957905	-2.67641
T1.vs.T2	AK096792	C2	1.3036	-0.255339	1.15473	5.74653
T1.vs.T3	AK096792	C2	1.28469	NA	-0.426401	-0.501478
T2.vs.T3	AK096792	C2	0.697309	NA	-0.957905	-2.67641
T1.vs.T2	AK097288	C2	1.05095	0.299066	0.0477782	1.8343
T1.vs.T3	AK097288	C2	0.669924	NA	-3.02073	-1.89024
T2.vs.T3	AK097288	C2	-0.352629	NA	-2.1598	-1.87904
T1.vs.T2	AK123450	C1	-1.17718	0.101408	-0.101387	-2.75881
T1.vs.T3	AK123450	C1	0.526289	NA	-0.226713	0.384438
T2.vs.T3	AK123450	C1	0.786491	NA	-0.012495	1.38572
T1.vs.T2	AK123675	C2	0.723634	0.580215	0.606854	4.9971
T1.vs.T3	AK123675	C2	0.841494	NA	-0.458656	-1.67859
T2.vs.T3	AK123675	C2	0.364905	NA	-0.91718	-3.70989
T1.vs.T2	AK124066	C3	-0.238996	-0.549475	0.0634907	4.4566
T1.vs.T3	AK124066	C3	0.0632457	NA	-1.03449	-2.22793
T2.vs.T3	AK124066	C3	0.763815	NA	0.66007	-3.00524
T1.vs.T2	AK124806	C2	0.438535	0.052569	0.97106	3.65261
T1.vs.T3	AK124806	C2	0.600723	NA	-0.638412	-0.117551
T2.vs.T3	AK124806	C2	1.20745	NA	-0.434895	-1.59714
T1.vs.T2	AK124806	C3	0.438535	0.052569	0.97106	3.65261
T1.vs.T3	AK124806	C3	0.600723	NA	-0.638412	-0.117551
T2.vs.T3	AK124806	C3	1.20745	NA	-0.434895	-1.59714
T1.vs.T2	AK125001	C3	0.0527197	0.381888	0.336647	5.38141
T1.vs.T3	AK125001	C3	0.229145	NA	-0.230654	-2.3514
T2.vs.T3	AK125001	C3	0.475121	NA	1.12333	-4.51647
T1.vs.T2	AK125699	C1	-0.39299	-0.640575	0.00428254	-4.91472
T1.vs.T3	AK125699	C1	0.468947	NA	0.871033	0.462615
T2.vs.T3	AK125699	C1	0.842818	NA	1.16957	1.5283
T1.vs.T2	AK125860	C2	1.14793	0.655667	0.869662	5.37596
T1.vs.T3	AK125860	C2	1.50143	NA	-1.37437	-0.167645
T2.vs.T3	AK125860	C2	0.51472	NA	-0.941201	-2.63269
T1.vs.T2	AK125860	C3	1.14793	0.655667	0.869662	5.37596
T1.vs.T3	AK125860	C3	1.50143	NA	-1.37437	-0.167645
T2.vs.T3	AK125860	C3	0.51472	NA	-0.941201	-2.63269
T1.vs.T2	AK126266	C1	0.487862	-0.280987	1.21585	3.82019
T1.vs.T3	AK126266	C1	1.24637	NA	0.251214	-0.0758792
T2.vs.T3	AK126266	C1	0.952153	NA	-1.28993	-1.81721
T1.vs.T2	AK126266	C2	0.487862	-0.280987	1.21585	3.82019
T1.vs.T3	AK126266	C2	1.24637	NA	0.251214	-0.0758792
T2.vs.T3	AK126266	C2	0.952153	NA	-1.28993	-1.81721
T1.vs.T2	AK126351	C1	-0.717448	-0.347742	-1.2379	-3.57122
T1.vs.T3	AK126351	C1	0.848596	NA	0.589526	0.884823
T2.vs.T3	AK126351	C1	0.771994	NA	0.834084	3.67147
T1.vs.T2	AK126852	C2	-0.150888	0.121298	0.567405	2.68567
T1.vs.T3	AK126852	C2	1.50044	NA	-0.165814	-0.199025
T2.vs.T3	AK126852	C2	1.64928	NA	-1.4683	-0.357732
T1.vs.T2	AK126852	C3	-0.150888	0.121298	0.567405	2.68567
T1.vs.T3	AK126852	C3	1.50044	NA	-0.165814	-0.199025
T2.vs.T3	AK126852	C3	1.64928	NA	-1.4683	-0.357732
T1.vs.T2	AK127443	C2	-0.0331738	-0.189461	1.08656	4.59877
T1.vs.T3	AK127443	C2	0.80329	NA	-0.798972	0.133558
T2.vs.T3	AK127443	C2	1.0891	NA	-0.32934	-1.28673
T1.vs.T2	AK128400	C2	0.801806	0.111768	1.35779	5.12533
T1.vs.T3	AK128400	C2	2.04086	NA	-1.00254	-1.58554
T2.vs.T3	AK128400	C2	1.8619	NA	-1.14561	-3.28314
T1.vs.T2	AK128400	C3	0.801806	0.111768	1.35779	5.12533
T1.vs.T3	AK128400	C3	2.04086	NA	-1.00254	-1.58554
T2.vs.T3	AK128400	C3	1.8619	NA	-1.14561	-3.28314
T1.vs.T2	AK128525	C3	-0.85938	0.643894	-0.148802	2.56351
T1.vs.T3	AK128525	C3	-0.647504	NA	-1.31751	-3.04502
T2.vs.T3	AK128525	C3	0.343947	NA	-1.11322	-3.3423
T1.vs.T2	AK128652	C3	-0.973947	0.105734	0.159742	2.014
T1.vs.T3	AK128652	C3	-0.327043	NA	-1.60477	-4.06199
T2.vs.T3	AK128652	C3	1.21166	NA	-0.875164	-3.56506
T1.vs.T2	AK130904	C2	0.280853	0.850835	1.18335	2.69595
T1.vs.T3	AK130904	C2	1.98413	NA	0.231258	-0.722316
T2.vs.T3	AK130904	C2	1.10106	NA	-1.24996	-1.27725
T1.vs.T2	AK291611	C3	0.435697	0.635997	0.946702	6.2957
T1.vs.T3	AK291611	C3	0.754477	NA	-0.668416	-1.02655
T2.vs.T3	AK291611	C3	0.332054	NA	-0.21605	-2.96863
T1.vs.T2	AK293020	C1	0.238601	1.75942	0.814624	4.95822
T1.vs.T3	AK293020	C1	0.293578	NA	-0.559226	-1.16018
T2.vs.T3	AK293020	C1	0.0439019	NA	-0.491273	-2.78653
T1.vs.T2	AK293020	C2	0.238601	1.75942	0.814624	4.95822
T1.vs.T3	AK293020	C2	0.293578	NA	-0.559226	-1.16018
T2.vs.T3	AK293020	C2	0.0439019	NA	-0.491273	-2.78653
T1.vs.T2	AK293020	C3	0.238601	1.75942	0.814624	4.95822
T1.vs.T3	AK293020	C3	0.293578	NA	-0.559226	-1.16018
T2.vs.T3	AK293020	C3	0.0439019	NA	-0.491273	-2.78653
T1.vs.T2	AK311383	C2	0.906193	0.109289	1.49035	3.35049
T1.vs.T3	AK311383	C2	1.78449	NA	-0.973287	-0.01743
T2.vs.T3	AK311383	C2	1.00536	NA	-1.10372	-0.499639
T1.vs.T2	AK316321	C1	-0.0564361	-0.340106	-0.0487167	0.284559
T1.vs.T3	AK316321	C1	1.09537	NA	1.33596	2.18488
T2.vs.T3	AK316321	C1	0.916319	NA	1.80455	1.3267
T1.vs.T2	AK316321	C2	-0.0564361	-0.340106	-0.0487167	0.284559
T1.vs.T3	AK316321	C2	1.09537	NA	1.33596	2.18488
T2.vs.T3	AK316321	C2	0.916319	NA	1.80455	1.3267
T1.vs.T2	AKAP12	C2	0.51411	0.125071	1.16962	4.26742
T1.vs.T3	AKAP12	C2	2.89158	NA	-0.748224	-0.659991
T2.vs.T3	AKAP12	C2	0.39374	NA	-1.07201	-1.97347
T1.vs.T2	AKAP13	C2	0.716819	0.750589	0.855517	6.03152
T1.vs.T3	AKAP13	C2	2.17773	NA	-2.11395	-2.26506
T2.vs.T3	AKAP13	C2	1.99412	NA	-1.7178	-3.53977
T1.vs.T2	AKAP5	C2	0.14211	-0.620689	1.22391	5.87868
T1.vs.T3	AKAP5	C2	0.63822	NA	-1.71087	-3.13654
T2.vs.T3	AKAP5	C2	0.653759	NA	-0.891509	-5.96902
T1.vs.T2	AKAP5	C3	0.14211	-0.620689	1.22391	5.87868
T1.vs.T3	AKAP5	C3	0.63822	NA	-1.71087	-3.13654
T2.vs.T3	AKAP5	C3	0.653759	NA	-0.891509	-5.96902
T1.vs.T2	AKNA	C3	0.365197	0.499682	0.661696	6.98865
T1.vs.T3	AKNA	C3	1.07021	NA	-1.55569	-1.7976
T2.vs.T3	AKNA	C3	0.572485	NA	-0.902542	-3.87263
T1.vs.T2	AL049415	C2	-0.36794	0.4745	-0.0926128	1.38815
T1.vs.T3	AL049415	C2	-1.16045	NA	-0.87215	-3.33735
T2.vs.T3	AL049415	C2	-0.667532	NA	-1.50529	-4.0568
T1.vs.T2	AL049415	C3	-0.36794	0.4745	-0.0926128	1.38815
T1.vs.T3	AL049415	C3	-1.16045	NA	-0.87215	-3.33735
T2.vs.T3	AL049415	C3	-0.667532	NA	-1.50529	-4.0568
T1.vs.T2	AL049935	C2	-0.00495603	0.845821	0.302367	4.7778
T1.vs.T3	AL049935	C2	0.301651	NA	-3.67447	-2.12106
T2.vs.T3	AL049935	C2	0.517481	NA	-1.79187	-3.26758
T1.vs.T2	AL049935	C3	-0.00495603	0.845821	0.302367	4.7778
T1.vs.T3	AL049935	C3	0.301651	NA	-3.67447	-2.12106
T2.vs.T3	AL049935	C3	0.517481	NA	-1.79187	-3.26758
T1.vs.T2	AL355711	C2	1.96731	0.751533	1.79059	9.36682
T1.vs.T3	AL355711	C2	0.399842	NA	-1.74978	-1.808
T2.vs.T3	AL355711	C2	-0.153757	NA	-1.80214	-4.69775
T1.vs.T2	AL355711	C3	1.96731	0.751533	1.79059	9.36682
T1.vs.T3	AL355711	C3	0.399842	NA	-1.74978	-1.808
T2.vs.T3	AL355711	C3	-0.153757	NA	-1.80214	-4.69775
T1.vs.T2	AL832007	C2	0.332604	-0.0302058	1.22423	2.82132
T1.vs.T3	AL832007	C2	0.763665	NA	-1.30621	-1.64699
T2.vs.T3	AL832007	C2	0.397807	NA	-1.25042	-3.402
T1.vs.T2	AL832163	C1	-2.26215	0.134164	-0.0463381	-3.94707
T1.vs.T3	AL832163	C1	0.193509	NA	0.151118	0.0119799
T2.vs.T3	AL832163	C1	0.921845	NA	0.067752	1.08031
T1.vs.T2	AL832797	C2	1.07756	0.435718	0.575788	2.98817
T1.vs.T3	AL832797	C2	1.05285	NA	-0.203622	0.129666
T2.vs.T3	AL832797	C2	0.100288	NA	-0.329793	-0.579026
T1.vs.T2	ALAS2	C2	0.992762	2.01273	1.56446	2.27174
T1.vs.T3	ALAS2	C2	2.09494	NA	1.27372	0.780449
T2.vs.T3	ALAS2	C2	0.0136072	NA	-0.100842	-0.0152455
T1.vs.T2	ALB	C1	1.65076	0.320945	2.55615	2.28651
T1.vs.T3	ALB	C1	0.120663	NA	0.357776	0.309767
T2.vs.T3	ALB	C1	-0.243426	NA	-0.633793	0.0705678
T1.vs.T2	ALB	C2	1.65076	0.320945	2.55615	2.28651
T1.vs.T3	ALB	C2	0.120663	NA	0.357776	0.309767
T2.vs.T3	ALB	C2	-0.243426	NA	-0.633793	0.0705678
T1.vs.T2	ALDH1A1	C2	1.27573	1.48063	0.878236	11.251
T1.vs.T3	ALDH1A1	C2	1.94556	NA	0.0955104	0.197985
T2.vs.T3	ALDH1A1	C2	1.50122	NA	0.583149	-1.81957
T1.vs.T2	ALDH1A1	C3	1.27573	1.48063	0.878236	11.251
T1.vs.T3	ALDH1A1	C3	1.94556	NA	0.0955104	0.197985
T2.vs.T3	ALDH1A1	C3	1.50122	NA	0.583149	-1.81957
T1.vs.T2	ALDH1A2	C2	0.192267	0.56838	1.36894	4.96629
T1.vs.T3	ALDH1A2	C2	0.609041	NA	-1.67671	-1.77667
T2.vs.T3	ALDH1A2	C2	0.236955	NA	-0.70332	-3.05652
T1.vs.T2	ALDH2	C1	0.171304	-0.00865074	0.15569	6.32189
T1.vs.T3	ALDH2	C1	0.587583	NA	-0.573217	0.211527
T2.vs.T3	ALDH2	C1	0.189922	NA	0.156223	-1.77637
T1.vs.T2	ALDH2	C2	0.171304	-0.00865074	0.15569	6.32189
T1.vs.T3	ALDH2	C2	0.587583	NA	-0.573217	0.211527
T2.vs.T3	ALDH2	C2	0.189922	NA	0.156223	-1.77637
T1.vs.T2	ALDH2	C3	0.171304	-0.00865074	0.15569	6.32189
T1.vs.T3	ALDH2	C3	0.587583	NA	-0.573217	0.211527
T2.vs.T3	ALDH2	C3	0.189922	NA	0.156223	-1.77637
T1.vs.T2	ALOX15B	C1	0.412569	-0.691946	0.0791269	4.28142
T1.vs.T3	ALOX15B	C1	0.066222	NA	0.246744	-0.383759
T2.vs.T3	ALOX15B	C1	-0.00513821	NA	-1.0919	-1.97822
T1.vs.T2	ALOX15B	C2	0.412569	-0.691946	0.0791269	4.28142
T1.vs.T3	ALOX15B	C2	0.066222	NA	0.246744	-0.383759
T2.vs.T3	ALOX15B	C2	-0.00513821	NA	-1.0919	-1.97822
T1.vs.T2	ALOX5	C2	0.0263351	0.424429	1.08549	4.9565
T1.vs.T3	ALOX5	C2	0.80708	NA	-1.11037	-1.62395
T2.vs.T3	ALOX5	C2	0.776612	NA	-0.717628	-3.70828
T1.vs.T2	ALOX5	C3	0.0263351	0.424429	1.08549	4.9565
T1.vs.T3	ALOX5	C3	0.80708	NA	-1.11037	-1.62395
T2.vs.T3	ALOX5	C3	0.776612	NA	-0.717628	-3.70828
T1.vs.T2	AMICA1	C3	0.687397	0.404018	1.01072	9.08933
T1.vs.T3	AMICA1	C3	0.643408	NA	-0.49895	-1.19698
T2.vs.T3	AMICA1	C3	0.754495	NA	0.696037	-4.19511
T1.vs.T2	AMPD3	C3	0.0895167	0.547363	1.3441	6.13434
T1.vs.T3	AMPD3	C3	0.708405	NA	-0.671571	-1.12401
T2.vs.T3	AMPD3	C3	0.475905	NA	-0.682542	-4.03844
T1.vs.T2	AMPH	C1	0.899898	0.303963	2.42675	6.11406
T1.vs.T3	AMPH	C1	0.446522	NA	-0.613874	-0.756004
T2.vs.T3	AMPH	C1	-0.300254	NA	-0.934192	-2.98078
T1.vs.T2	AMPH	C2	0.899898	0.303963	2.42675	6.11406
T1.vs.T3	AMPH	C2	0.446522	NA	-0.613874	-0.756004
T2.vs.T3	AMPH	C2	-0.300254	NA	-0.934192	-2.98078
T1.vs.T2	ANAPC1P1	C2	3.61314	0.0506668	2.06681	2.74992
T1.vs.T3	ANAPC1P1	C2	0.560947	NA	-0.0864491	-0.582561
T2.vs.T3	ANAPC1P1	C2	-0.456064	NA	-1.21189e-08	-1.80751
T1.vs.T2	ANAPC1P1	C3	3.61314	0.0506668	2.06681	2.74992
T1.vs.T3	ANAPC1P1	C3	0.560947	NA	-0.0864491	-0.582561
T2.vs.T3	ANAPC1P1	C3	-0.456064	NA	-1.21189e-08	-1.80751
T1.vs.T2	ANGPT4	C2	1.5258	0.502647	0.406271	2.06025
T1.vs.T3	ANGPT4	C2	1.74308	NA	-0.736241	-0.108698
T2.vs.T3	ANGPT4	C2	0.311081	NA	-0.692304	-0.186268
T1.vs.T2	ANGPTL1	C2	1.28786	0.0342645	0.11637	6.28859
T1.vs.T3	ANGPTL1	C2	1.74206	NA	-1.66661	-0.622429
T2.vs.T3	ANGPTL1	C2	0.941758	NA	-0.12337	-3.77985
T1.vs.T2	ANGPTL2	C2	1.58229	0.781297	0.845975	4.00029
T1.vs.T3	ANGPTL2	C2	0.631824	NA	-1.62355	-2.0505
T2.vs.T3	ANGPTL2	C2	0.0483509	NA	-2.50043	-2.66173
T1.vs.T2	ANGPTL4	C1	-0.794842	-0.286807	-1.0246	-6.05183
T1.vs.T3	ANGPTL4	C1	-0.102794	NA	0.223	1.07571
T2.vs.T3	ANGPTL4	C1	0.750159	NA	0.732277	3.41865
T1.vs.T2	ANGPTL4	C3	-0.794842	-0.286807	-1.0246	-6.05183
T1.vs.T3	ANGPTL4	C3	-0.102794	NA	0.223	1.07571
T2.vs.T3	ANGPTL4	C3	0.750159	NA	0.732277	3.41865
T1.vs.T2	ANK2	C2	1.53867	0.241503	1.3303	5.0372
T1.vs.T3	ANK2	C2	2.34605	NA	-1.32016	-1.38285
T2.vs.T3	ANK2	C2	0.877597	NA	-1.69485	-2.55949
T1.vs.T2	ANKDD1B	C1	0.122421	-0.276466	0.321422	4.02334
T1.vs.T3	ANKDD1B	C1	0.348344	NA	-0.0289342	0.707421
T2.vs.T3	ANKDD1B	C1	0.249447	NA	-0.0248109	-0.347933
T1.vs.T2	ANKDD1B	C2	0.122421	-0.276466	0.321422	4.02334
T1.vs.T3	ANKDD1B	C2	0.348344	NA	-0.0289342	0.707421
T2.vs.T3	ANKDD1B	C2	0.249447	NA	-0.0248109	-0.347933
T1.vs.T2	ANKDD1B	C3	0.122421	-0.276466	0.321422	4.02334
T1.vs.T3	ANKDD1B	C3	0.348344	NA	-0.0289342	0.707421
T2.vs.T3	ANKDD1B	C3	0.249447	NA	-0.0248109	-0.347933
T1.vs.T2	ANKRD29	C2	1.49278	0.164826	0.530419	4.91585
T1.vs.T3	ANKRD29	C2	0.774306	NA	-0.949353	-0.666987
T2.vs.T3	ANKRD29	C2	0.395153	NA	-0.392268	-1.60234
T1.vs.T2	ANKRD33B	C3	-0.0910858	0.201577	0.635138	6.19945
T1.vs.T3	ANKRD33B	C3	0.539352	NA	-1.51144	-0.555761
T2.vs.T3	ANKRD33B	C3	0.718862	NA	-2.13939	-2.73372
T1.vs.T2	ANKRD44	C3	0.220412	0.346027	1.43348	8.51819
T1.vs.T3	ANKRD44	C3	0.49055	NA	-1.38297	-1.45696
T2.vs.T3	ANKRD44	C3	1.07754	NA	-0.526665	-4.68131
T1.vs.T2	ANKRD55	C3	0.129859	1.79446	1.45782	5.51922
T1.vs.T3	ANKRD55	C3	-0.663917	NA	-0.477088	-0.457729
T2.vs.T3	ANKRD55	C3	-0.697876	NA	-0.0588058	-3.33429
T1.vs.T2	ANLN	C1	-3.04712	-0.504489	-0.568828	-6.15909
T1.vs.T3	ANLN	C1	-2.57768	NA	0.693395	0.494194
T2.vs.T3	ANLN	C1	-0.789436	NA	1.05543	1.6788
T1.vs.T2	ANTXR2	C2	0.953163	0.671048	1.37684	6.90573
T1.vs.T3	ANTXR2	C2	0.850957	NA	-1.37426	-1.2063
T2.vs.T3	ANTXR2	C2	0.451678	NA	-0.801194	-3.9682
T1.vs.T2	ANXA13	C2	1.36201	-0.490016	1.70482	3.98153
T1.vs.T3	ANXA13	C2	1.70892	NA	-0.0745178	-0.452569
T2.vs.T3	ANXA13	C2	1.43629	NA	-0.636068	-2.41154
T1.vs.T2	ANXA2R	C3	0.636665	0.252324	0.480026	4.05785
T1.vs.T3	ANXA2R	C3	0.441017	NA	-1.66363	-1.64557
T2.vs.T3	ANXA2R	C3	0.664083	NA	-0.252286	-3.45082
T1.vs.T2	AOAH	C3	0.305022	0.866123	0.848195	8.5461
T1.vs.T3	AOAH	C3	0.478506	NA	-0.38437	-1.30077
T2.vs.T3	AOAH	C3	0.846134	NA	-0.0158229	-3.78621
T1.vs.T2	APBB1IP	C3	0.276261	0.934726	0.146156	7.80774
T1.vs.T3	APBB1IP	C3	0.46557	NA	-0.546789	-1.6958
T2.vs.T3	APBB1IP	C3	0.548849	NA	-0.227448	-4.2829
T1.vs.T2	APOBEC3C	C3	1.50705	1.02657	1.58739	8.29878
T1.vs.T3	APOBEC3C	C3	0.546936	NA	-0.843468	-0.0470342
T2.vs.T3	APOBEC3C	C3	0.0917187	NA	-0.366176	-3.45263
T1.vs.T2	APOBEC3D	C3	0.500373	-0.0324085	0.756957	6.06469
T1.vs.T3	APOBEC3D	C3	-0.187287	NA	-0.814567	-1.32968
T2.vs.T3	APOBEC3D	C3	-0.402708	NA	-0.372843	-3.80326
T1.vs.T2	APOBEC3F	C3	1.11914	-0.155066	0.567297	5.34767
T1.vs.T3	APOBEC3F	C3	0.305035	NA	-1.9043	-0.695454
T2.vs.T3	APOBEC3F	C3	-0.436687	NA	-1.06989	-3.52582
T1.vs.T2	APOBEC3G	C3	0.670608	0.307473	0.531738	8.68747
T1.vs.T3	APOBEC3G	C3	0.240582	NA	-1.48862	-0.728075
T2.vs.T3	APOBEC3G	C3	0.0243262	NA	-0.106805	-4.08764
T1.vs.T2	APOBEC3H	C3	0.743654	0.881085	1.32927	7.27486
T1.vs.T3	APOBEC3H	C3	0.382969	NA	-0.334862	-0.328679
T2.vs.T3	APOBEC3H	C3	0.195879	NA	-0.41317	-3.8693
T1.vs.T2	APOBR	C3	0.204352	1.71959	0.605569	7.01716
T1.vs.T3	APOBR	C3	0.776609	NA	-0.608154	-0.952421
T2.vs.T3	APOBR	C3	0.415133	NA	-0.571047	-3.14246
T1.vs.T2	APOC1	C3	0.761957	0.532442	0.509967	6.83577
T1.vs.T3	APOC1	C3	0.014895	NA	0.201551	-0.59665
T2.vs.T3	APOC1	C3	-0.271854	NA	0.91477	-2.70794
T1.vs.T2	APOC1P1	C3	0.916804	0.976362	0.413876	3.35258
T1.vs.T3	APOC1P1	C3	0.15511	NA	-0.373901	0.0338565
T2.vs.T3	APOC1P1	C3	-0.182766	NA	-0.228927	-1.40475
T1.vs.T2	APOC4-APOC2	C3	-0.0578273	0.602769	0.964515	5.60866
T1.vs.T3	APOC4-APOC2	C3	-0.0834685	NA	0.124914	-0.508123
T2.vs.T3	APOC4-APOC2	C3	-0.0156677	NA	0.476238	-2.88139
T1.vs.T2	APOE	C3	0.924416	0.888545	0.681106	6.6979
T1.vs.T3	APOE	C3	-0.0326952	NA	-0.232871	-0.493786
T2.vs.T3	APOE	C3	-0.41574	NA	1.13002	-2.3728
T1.vs.T2	APOL1	C3	0.791037	1.09276	0.0880468	5.99799
T1.vs.T3	APOL1	C3	1.01278	NA	-1.61511	-3.04398
T2.vs.T3	APOL1	C3	-0.0769169	NA	-1.40061	-5.17538
T1.vs.T2	APOL2	C3	0.55873	0.880855	0.674163	7.42652
T1.vs.T3	APOL2	C3	0.582553	NA	-2.21427	-2.31506
T2.vs.T3	APOL2	C3	-0.122067	NA	-1.53021	-4.88219
T1.vs.T2	APOL3	C3	1.52997	1.10709	0.132865	6.19277
T1.vs.T3	APOL3	C3	0.957696	NA	-2.13437	-2.12248
T2.vs.T3	APOL3	C3	-0.162358	NA	-0.869676	-4.74609
T1.vs.T2	APOL6	C3	0.399051	1.08719	-0.195011	2.56989
T1.vs.T3	APOL6	C3	1.06237	NA	-0.761999	-2.09615
T2.vs.T3	APOL6	C3	0.462159	NA	-0.395775	-4.14839
T1.vs.T2	AQP7P1	C2	0.158559	-0.360254	-0.13852	2.09257
T1.vs.T3	AQP7P1	C2	1.17721	NA	-1.01363	-1.93004
T2.vs.T3	AQP7P1	C2	0.681986	NA	-0.0906307	-4.68645
T1.vs.T2	AQPEP	C2	0.615671	-0.470813	0.0661611	3.14425
T1.vs.T3	AQPEP	C2	0.00484878	NA	0.0336392	-0.100769
T2.vs.T3	AQPEP	C2	-0.0112919	NA	0.0928588	-0.895142
T1.vs.T2	ARHGAP15	C3	0.717962	0.832047	1.03744	7.83726
T1.vs.T3	ARHGAP15	C3	0.602544	NA	-0.492183	-1.75821
T2.vs.T3	ARHGAP15	C3	0.762605	NA	0.26212	-5.3006
T1.vs.T2	ARHGAP20	C2	1.25006	0.0656881	1.55119	4.93031
T1.vs.T3	ARHGAP20	C2	1.25381	NA	0.677256	-0.80224
T2.vs.T3	ARHGAP20	C2	0.691837	NA	-1.20283	-2.6176
T1.vs.T2	ARHGAP25	C3	0.380058	0.666691	0.815438	8.28194
T1.vs.T3	ARHGAP25	C3	0.353921	NA	-1.33655	-1.68295
T2.vs.T3	ARHGAP25	C3	0.448405	NA	-0.63465	-4.25799
T1.vs.T2	ARHGAP30	C3	-0.0177295	0.694809	0.957738	7.78601
T1.vs.T3	ARHGAP30	C3	0.141997	NA	-0.833397	-2.25215
T2.vs.T3	ARHGAP30	C3	0.520659	NA	-0.439305	-4.13323
T1.vs.T2	ARHGAP4	C3	0.997045	0.450088	0.50355	5.21288
T1.vs.T3	ARHGAP4	C3	2.38216	NA	-1.54114	-1.05312
T2.vs.T3	ARHGAP4	C3	1.17927	NA	-0.526745	-3.77076
T1.vs.T2	ARHGAP9	C3	-0.023402	0.243915	0.463776	7.10322
T1.vs.T3	ARHGAP9	C3	0.0166671	NA	-1.84917	-2.19197
T2.vs.T3	ARHGAP9	C3	0.244591	NA	-1.00159	-4.22899
T1.vs.T2	ARHGDIB	C2	-0.0267658	0.214844	0.484972	5.90025
T1.vs.T3	ARHGDIB	C2	0.799497	NA	-0.740048	-1.64309
T2.vs.T3	ARHGDIB	C2	2.18671	NA	-0.907888	-3.7352
T1.vs.T2	ARHGDIB	C3	-0.0267658	0.214844	0.484972	5.90025
T1.vs.T3	ARHGDIB	C3	0.799497	NA	-0.740048	-1.64309
T2.vs.T3	ARHGDIB	C3	2.18671	NA	-0.907888	-3.7352
T1.vs.T2	ARHGEF6	C2	0.307435	0.829105	0.670009	5.11881
T1.vs.T3	ARHGEF6	C2	0.439777	NA	-0.843294	-0.985428
T2.vs.T3	ARHGEF6	C2	0.836369	NA	-0.486013	-4.25229
T1.vs.T2	ARHGEF6	C3	0.307435	0.829105	0.670009	5.11881
T1.vs.T3	ARHGEF6	C3	0.439777	NA	-0.843294	-0.985428
T2.vs.T3	ARHGEF6	C3	0.836369	NA	-0.486013	-4.25229
T1.vs.T2	ARID3C	C1	0.685704	0.885073	1.02744	-4.49778
T1.vs.T3	ARID3C	C1	-0.264088	NA	0.749229	-1.59891
T2.vs.T3	ARID3C	C1	-0.464159	NA	0.210581	1.04829
T1.vs.T2	ARRDC2	C2	0.750774	0.221113	0.62741	4.92726
T1.vs.T3	ARRDC2	C2	1.92248	NA	-0.888499	-1.4898
T2.vs.T3	ARRDC2	C2	0.890238	NA	-0.691815	-4.71948
T1.vs.T2	ARRDC2	C3	0.750774	0.221113	0.62741	4.92726
T1.vs.T3	ARRDC2	C3	1.92248	NA	-0.888499	-1.4898
T2.vs.T3	ARRDC2	C3	0.890238	NA	-0.691815	-4.71948
T1.vs.T2	ARRDC4	C2	0.201161	-0.295798	1.08979	3.09702
T1.vs.T3	ARRDC4	C2	0.230904	NA	-0.924255	-4.37211
T2.vs.T3	ARRDC4	C2	0.196844	NA	-1.34338	-3.97101
T1.vs.T2	ARRDC5	C3	-0.899339	0.603609	1.02619	4.54699
T1.vs.T3	ARRDC5	C3	0.102611	NA	-0.345981	-0.712899
T2.vs.T3	ARRDC5	C3	0.742636	NA	-0.269522	-3.52694
T1.vs.T2	ART5	C2	1.34923	2.95849	1.69531	2.55005
T1.vs.T3	ART5	C2	1.48113	NA	-1.35933	-0.302782
T2.vs.T3	ART5	C2	0.998415	NA	-0.663824	-0.737408
T1.vs.T2	ARTN	C1	-0.403488	0.19693	0.852451	-3.16098
T1.vs.T3	ARTN	C1	0.128724	NA	0.0779167	0.139457
T2.vs.T3	ARTN	C1	0.15286	NA	-0.342031	2.0831
T1.vs.T2	ASB2	C3	0.235243	0.745829	-0.0289431	5.65027
T1.vs.T3	ASB2	C3	-0.0325432	NA	-1.5176	0.0441481
T2.vs.T3	ASB2	C3	0.0598113	NA	-0.0631667	-1.79779
T1.vs.T2	ASGR2	C3	0.212653	1.36951	1.28014	4.4436
T1.vs.T3	ASGR2	C3	0.514999	NA	-1.10514	-0.723917
T2.vs.T3	ASGR2	C3	0.459113	NA	-0.846593	-3.03986
T1.vs.T2	ASIP	C2	0.50131	0.11273	1.37117	4.972
T1.vs.T3	ASIP	C2	-0.15106	NA	0.176844	-0.217122
T2.vs.T3	ASIP	C2	-0.460709	NA	-0.66696	-1.34957
T1.vs.T2	ASIP	C3	0.50131	0.11273	1.37117	4.972
T1.vs.T3	ASIP	C3	-0.15106	NA	0.176844	-0.217122
T2.vs.T3	ASIP	C3	-0.460709	NA	-0.66696	-1.34957
T1.vs.T2	ASPA	C2	1.6877	0.111374	0.436616	3.53954
T1.vs.T3	ASPA	C2	1.64104	NA	-0.182676	-0.349899
T2.vs.T3	ASPA	C2	0.172065	NA	-0.323194	-0.848167
T1.vs.T2	ASPHD2	C3	-0.372885	0.219184	0.0977658	4.86674
T1.vs.T3	ASPHD2	C3	0.313572	NA	-1.69316	-2.36969
T2.vs.T3	ASPHD2	C3	-0.426576	NA	-0.75206	-4.11054
T1.vs.T2	ASPN	C2	0.232047	0.139122	2.4461	2.77664
T1.vs.T3	ASPN	C2	1.41903	NA	-0.715858	-1.00256
T2.vs.T3	ASPN	C2	1.32345	NA	-0.652181	-2.51921
T1.vs.T2	ATF7IP2	C2	-0.222555	-0.114094	0.689498	3.62293
T1.vs.T3	ATF7IP2	C2	-0.116699	NA	-0.41127	-2.32248
T2.vs.T3	ATF7IP2	C2	-0.0557835	NA	-0.41598	-3.6743
T1.vs.T2	ATF7IP2	C3	-0.222555	-0.114094	0.689498	3.62293
T1.vs.T3	ATF7IP2	C3	-0.116699	NA	-0.41127	-2.32248
T2.vs.T3	ATF7IP2	C3	-0.0557835	NA	-0.41598	-3.6743
T1.vs.T2	ATOH8	C2	2.64385	0.5094	0.307764	3.32352
T1.vs.T3	ATOH8	C2	1.87878	NA	-0.150975	-0.525987
T2.vs.T3	ATOH8	C2	0.486366	NA	-0.857235	-1.48388
T1.vs.T2	ATP10A	C2	-0.142281	0.613427	0.773832	2.02262
T1.vs.T3	ATP10A	C2	0.286459	NA	-0.979776	-1.8115
T2.vs.T3	ATP10A	C2	0.841809	NA	-1.43033	-3.31233
T1.vs.T2	ATP1A2	C2	0.987064	-0.0146344	0.30921	3.44129
T1.vs.T3	ATP1A2	C2	1.77565	NA	0.101513	-0.257057
T2.vs.T3	ATP1A2	C2	0.328869	NA	0.913808	-1.6642
T1.vs.T2	ATP1A3	C1	0.544867	0.31234	0.339158	6.32107
T1.vs.T3	ATP1A3	C1	0.291412	NA	0.650145	-0.460823
T2.vs.T3	ATP1A3	C1	-0.113541	NA	1.11649	-2.46361
T1.vs.T2	ATP1A3	C3	0.544867	0.31234	0.339158	6.32107
T1.vs.T3	ATP1A3	C3	0.291412	NA	0.650145	-0.460823
T2.vs.T3	ATP1A3	C3	-0.113541	NA	1.11649	-2.46361
T1.vs.T2	ATP1A4	C2	0.991907	-0.398368	-0.231545	2.76914
T1.vs.T3	ATP1A4	C2	1.25027	NA	0.596304	-0.804595
T2.vs.T3	ATP1A4	C2	1.33872	NA	1.62865	-2.70035
T1.vs.T2	ATP1A4	C3	0.991907	-0.398368	-0.231545	2.76914
T1.vs.T3	ATP1A4	C3	1.25027	NA	0.596304	-0.804595
T2.vs.T3	ATP1A4	C3	1.33872	NA	1.62865	-2.70035
T1.vs.T2	ATP1B2	C2	2.71795	2.05878	0.280066	3.72259
T1.vs.T3	ATP1B2	C2	2.45946	NA	-0.458953	-0.374036
T2.vs.T3	ATP1B2	C2	0.198127	NA	-1.05947	-1.04928
T1.vs.T2	ATP2A3	C2	0.210145	0.030989	0.0753784	4.77229
T1.vs.T3	ATP2A3	C2	0.656159	NA	-0.909731	-3.63639
T2.vs.T3	ATP2A3	C2	0.445929	NA	-0.582425	-4.9531
T1.vs.T2	ATP2A3	C3	0.210145	0.030989	0.0753784	4.77229
T1.vs.T3	ATP2A3	C3	0.656159	NA	-0.909731	-3.63639
T2.vs.T3	ATP2A3	C3	0.445929	NA	-0.582425	-4.9531
T1.vs.T2	ATP6V0D2	C2	0.467687	0.245077	0.95399	2.81936
T1.vs.T3	ATP6V0D2	C2	0.999634	NA	0.077518	-0.217628
T2.vs.T3	ATP6V0D2	C2	0.646527	NA	-0.765663	-1.06553
T1.vs.T2	ATP8A1	C3	1.02172	0.41817	0.382358	5.06645
T1.vs.T3	ATP8A1	C3	1.56661	NA	-0.0907436	-1.08035
T2.vs.T3	ATP8A1	C3	0.321542	NA	-0.145008	-2.97841
T1.vs.T2	ATP8B2	C2	0.590335	0.485397	1.04804	5.2947
T1.vs.T3	ATP8B2	C2	2.29988	NA	-1.63749	-2.0084
T2.vs.T3	ATP8B2	C2	0.951164	NA	-0.946589	-3.53235
T1.vs.T2	ATP8B2	C3	0.590335	0.485397	1.04804	5.2947
T1.vs.T3	ATP8B2	C3	2.29988	NA	-1.63749	-2.0084
T2.vs.T3	ATP8B2	C3	0.951164	NA	-0.946589	-3.53235
T1.vs.T2	ATP8B3	C1	0.189024	-0.0717973	0.929617	4.1434
T1.vs.T3	ATP8B3	C1	-0.192466	NA	-0.998154	-1.07841
T2.vs.T3	ATP8B3	C1	-0.300047	NA	-0.930538	-4.14921
T1.vs.T2	ATP8B3	C2	0.189024	-0.0717973	0.929617	4.1434
T1.vs.T3	ATP8B3	C2	-0.192466	NA	-0.998154	-1.07841
T2.vs.T3	ATP8B3	C2	-0.300047	NA	-0.930538	-4.14921
T1.vs.T2	ATP8B3	C3	0.189024	-0.0717973	0.929617	4.1434
T1.vs.T3	ATP8B3	C3	-0.192466	NA	-0.998154	-1.07841
T2.vs.T3	ATP8B3	C3	-0.300047	NA	-0.930538	-4.14921
T1.vs.T2	AUNIP	C1	-2.4729	-0.164864	-0.574366	-4.92203
T1.vs.T3	AUNIP	C1	-2.09526	NA	0.46301	0.458717
T2.vs.T3	AUNIP	C1	-0.356429	NA	1.38086	1.45053
T1.vs.T2	AURKB	C1	-2.28272	-0.320788	-1.5098	-5.79527
T1.vs.T3	AURKB	C1	-2.29929	NA	-0.448159	1.32875
T2.vs.T3	AURKB	C1	-0.838688	NA	0.104275	2.36049
T1.vs.T2	AV1S4A1N1T	C3	0.438053	0.465872	1.3584	7.03156
T1.vs.T3	AV1S4A1N1T	C3	-0.0954126	NA	-2.0904	-0.715104
T2.vs.T3	AV1S4A1N1T	C3	0.226161	NA	-0.0851589	-4.53401
T1.vs.T2	AV25S1	C3	-0.564917	0.189889	0.214657	4.05553
T1.vs.T3	AV25S1	C3	2.06285	NA	0.124222	-0.501288
T2.vs.T3	AV25S1	C3	1.61064	NA	0.0657369	-1.9089
T1.vs.T2	av27s1	C3	-0.170199	0.404683	0.152384	4.24581
T1.vs.T3	av27s1	C3	-0.426154	NA	0.153686	0.101467
T2.vs.T3	av27s1	C3	0.0017223	NA	0.0457213	-1.38272
T1.vs.T2	AV2S1A1	C3	-0.96077	0.822907	0.793942	3.01448
T1.vs.T3	AV2S1A1	C3	-0.676174	NA	-0.0364818	-1.42559
T2.vs.T3	AV2S1A1	C3	0.336262	NA	-0.198321	-3.81278
T1.vs.T2	AV4S1	C1	-0.188558	0.620695	0.125419	2.75472
T1.vs.T3	AV4S1	C1	-0.982142	NA	0.154738	-1.20842
T2.vs.T3	AV4S1	C1	-0.779203	NA	0.0137698	-2.89003
T1.vs.T2	AV4S1	C2	-0.188558	0.620695	0.125419	2.75472
T1.vs.T3	AV4S1	C2	-0.982142	NA	0.154738	-1.20842
T2.vs.T3	AV4S1	C2	-0.779203	NA	0.0137698	-2.89003
T1.vs.T2	AV4S1	C3	-0.188558	0.620695	0.125419	2.75472
T1.vs.T3	AV4S1	C3	-0.982142	NA	0.154738	-1.20842
T2.vs.T3	AV4S1	C3	-0.779203	NA	0.0137698	-2.89003
T1.vs.T2	AV8S2	C3	-0.278123	0.140219	0.909559	5.18267
T1.vs.T3	AV8S2	C3	-0.302279	NA	-0.0678652	-2.86887
T2.vs.T3	AV8S2	C3	0.0451183	NA	1.00693	-6.02003
T1.vs.T2	AVPR2	C2	1.79214	0.448988	0.0723123	2.89734
T1.vs.T3	AVPR2	C2	0.607234	NA	-0.584613	-0.770014
T2.vs.T3	AVPR2	C2	-0.107164	NA	0.367003	-1.51524
T1.vs.T2	AX721193	C1	2.28617	0.156276	0.629836	2.08492
T1.vs.T3	AX721193	C1	0.197144	NA	-0.944247	-0.00966754
T2.vs.T3	AX721193	C1	-0.639171	NA	-0.890657	-0.42602
T1.vs.T2	AX721193	C2	2.28617	0.156276	0.629836	2.08492
T1.vs.T3	AX721193	C2	0.197144	NA	-0.944247	-0.00966754
T2.vs.T3	AX721193	C2	-0.639171	NA	-0.890657	-0.42602
T1.vs.T2	AX746653	C1	-0.203859	-0.37892	-0.0269272	3.02407
T1.vs.T3	AX746653	C1	-0.914336	NA	-1.4861	-0.726305
T2.vs.T3	AX746653	C1	-0.535918	NA	-1.11747	-2.49794
T1.vs.T2	AX746653	C2	-0.203859	-0.37892	-0.0269272	3.02407
T1.vs.T3	AX746653	C2	-0.914336	NA	-1.4861	-0.726305
T2.vs.T3	AX746653	C2	-0.535918	NA	-1.11747	-2.49794
T1.vs.T2	AX746653	C3	-0.203859	-0.37892	-0.0269272	3.02407
T1.vs.T3	AX746653	C3	-0.914336	NA	-1.4861	-0.726305
T2.vs.T3	AX746653	C3	-0.535918	NA	-1.11747	-2.49794
T1.vs.T2	AX746755	C2	0.839909	0.0534523	0.110747	2.19299
T1.vs.T3	AX746755	C2	0.025318	NA	-0.532854	-2.19431
T2.vs.T3	AX746755	C2	-0.718611	NA	-1.08741	-2.8992
T1.vs.T2	AX746851	C1	-1.23136	-0.302658	-0.0086884	-3.90464
T1.vs.T3	AX746851	C1	-0.891002	NA	0.781097	-0.824397
T2.vs.T3	AX746851	C1	-0.268823	NA	1.11288	0.150411
T1.vs.T2	AX746995	C1	-3.71925	0.222075	-0.19049	-5.35023
T1.vs.T3	AX746995	C1	-0.953021	NA	-0.086653	-0.318281
T2.vs.T3	AX746995	C1	0.137449	NA	0.0784676	0.935677
T1.vs.T2	AX747067	C2	2.49661	0.0799716	0.658295	2.26059
T1.vs.T3	AX747067	C2	1.91054	NA	-0.497617	-0.521408
T2.vs.T3	AX747067	C2	0.383346	NA	-1.74359	-0.543234
T1.vs.T2	AX747103	C1	-0.0633804	-0.445588	1.47088	4.41715
T1.vs.T3	AX747103	C1	0.288759	NA	-1.24044	-1.49827
T2.vs.T3	AX747103	C1	0.0408224	NA	-2.25657	-3.7611
T1.vs.T2	AX747103	C2	-0.0633804	-0.445588	1.47088	4.41715
T1.vs.T3	AX747103	C2	0.288759	NA	-1.24044	-1.49827
T2.vs.T3	AX747103	C2	0.0408224	NA	-2.25657	-3.7611
T1.vs.T2	AX747103	C3	-0.0633804	-0.445588	1.47088	4.41715
T1.vs.T3	AX747103	C3	0.288759	NA	-1.24044	-1.49827
T2.vs.T3	AX747103	C3	0.0408224	NA	-2.25657	-3.7611
T1.vs.T2	AX747104	C3	-0.396055	0.329486	2.21476	4.47563
T1.vs.T3	AX747104	C3	-0.067837	NA	-1.17694	-0.791307
T2.vs.T3	AX747104	C3	0.527143	NA	-0.607017	-4.8751
T1.vs.T2	AX747187	C2	-0.0134029	0.0899638	0.472527	3.46973
T1.vs.T3	AX747187	C2	-0.0660629	NA	-1.14841	-0.75489
T2.vs.T3	AX747187	C2	-0.000228008	NA	-1.72022	-4.08409
T1.vs.T2	AX747187	C3	-0.0134029	0.0899638	0.472527	3.46973
T1.vs.T3	AX747187	C3	-0.0660629	NA	-1.14841	-0.75489
T2.vs.T3	AX747187	C3	-0.000228008	NA	-1.72022	-4.08409
T1.vs.T2	AX747189	C2	0.13825	0.064372	0.71825	2.36909
T1.vs.T3	AX747189	C2	0.593582	NA	0.613621	-1.4938
T2.vs.T3	AX747189	C2	0.554563	NA	-0.922835	-3.02483
T1.vs.T2	AX747191	C2	0.196887	-0.0250623	0.261729	3.27932
T1.vs.T3	AX747191	C2	-0.343369	NA	0.0329143	-0.949044
T2.vs.T3	AX747191	C2	-0.137587	NA	0.323655	-1.55469
T1.vs.T2	AX747191	C3	0.196887	-0.0250623	0.261729	3.27932
T1.vs.T3	AX747191	C3	-0.343369	NA	0.0329143	-0.949044
T2.vs.T3	AX747191	C3	-0.137587	NA	0.323655	-1.55469
T1.vs.T2	AX747205	C2	0.938521	0.686671	1.00115	3.80541
T1.vs.T3	AX747205	C2	0.541622	NA	-1.907	-3.03834
T2.vs.T3	AX747205	C2	0.173303	NA	-1.45807	-4.28453
T1.vs.T2	AX747205	C3	0.938521	0.686671	1.00115	3.80541
T1.vs.T3	AX747205	C3	0.541622	NA	-1.907	-3.03834
T2.vs.T3	AX747205	C3	0.173303	NA	-1.45807	-4.28453
T1.vs.T2	AX747415	C2	-0.187731	-1.2469	0.315321	2.72111
T1.vs.T3	AX747415	C2	-0.0181646	NA	-0.45715	-1.29265
T2.vs.T3	AX747415	C2	-0.00917238	NA	-0.290027	-3.24942
T1.vs.T2	AX747415	C3	-0.187731	-1.2469	0.315321	2.72111
T1.vs.T3	AX747415	C3	-0.0181646	NA	-0.45715	-1.29265
T2.vs.T3	AX747415	C3	-0.00917238	NA	-0.290027	-3.24942
T1.vs.T2	AX747758	C2	0.0196183	0.331736	1.08294	3.60996
T1.vs.T3	AX747758	C2	1.12803	NA	-0.0978599	-0.535892
T2.vs.T3	AX747758	C2	1.38254	NA	-0.504059	-2.9851
T1.vs.T2	AX747758	C3	0.0196183	0.331736	1.08294	3.60996
T1.vs.T3	AX747758	C3	1.12803	NA	-0.0978599	-0.535892
T2.vs.T3	AX747758	C3	1.38254	NA	-0.504059	-2.9851
T1.vs.T2	AX747798	C3	-0.0295226	0.277781	0.317032	2.71167
T1.vs.T3	AX747798	C3	0.0492363	NA	-0.110124	-1.73559
T2.vs.T3	AX747798	C3	0.200467	NA	-0.0612175	-2.52514
T1.vs.T2	AX747832	C3	1.16629	2.46345	1.23283	7.8208
T1.vs.T3	AX747832	C3	0.503728	NA	0.32694	-1.33873
T2.vs.T3	AX747832	C3	0.876962	NA	-1.02165	-4.59397
T1.vs.T2	AX747844	C3	0.0124398	0.312232	0.842981	5.5619
T1.vs.T3	AX747844	C3	-0.156936	NA	-1.47914	-3.54865
T2.vs.T3	AX747844	C3	0.0354075	NA	-0.951306	-5.32058
T1.vs.T2	AX747853	C2	1.11906	1.0677	0.514519	2.94993
T1.vs.T3	AX747853	C2	1.8397	NA	-2.38846	-2.96037
T2.vs.T3	AX747853	C2	0.277766	NA	-1.48542	-2.9727
T1.vs.T2	AX748345	C1	0.209164	-0.514296	1.96009	4.43373
T1.vs.T3	AX748345	C1	1.14382	NA	-0.295005	-0.594556
T2.vs.T3	AX748345	C1	1.6378	NA	-0.144635	-2.98717
T1.vs.T2	AX748345	C2	0.209164	-0.514296	1.96009	4.43373
T1.vs.T3	AX748345	C2	1.14382	NA	-0.295005	-0.594556
T2.vs.T3	AX748345	C2	1.6378	NA	-0.144635	-2.98717
T1.vs.T2	AX748345	C3	0.209164	-0.514296	1.96009	4.43373
T1.vs.T3	AX748345	C3	1.14382	NA	-0.295005	-0.594556
T2.vs.T3	AX748345	C3	1.6378	NA	-0.144635	-2.98717
T1.vs.T2	AX748440	C2	1.5597	0.840702	1.18698	1.48512
T1.vs.T3	AX748440	C2	0.353157	NA	0.0549473	-0.0166263
T2.vs.T3	AX748440	C2	0.165305	NA	-0.944172	0.00750408
T1.vs.T2	AXL	C2	0.24489	0.831357	0.696993	6.72393
T1.vs.T3	AXL	C2	1.58622	NA	-1.16372	-1.83833
T2.vs.T3	AXL	C2	0.93811	NA	-1.04492	-4.49462
T1.vs.T2	B2M	C3	-0.01933	0.43765	0.706812	4.1768
T1.vs.T3	B2M	C3	0.0428627	NA	-1.27362	-1.55922
T2.vs.T3	B2M	C3	0.479267	NA	-0.540057	-4.57862
T1.vs.T2	B3GALT2	C2	1.6817	0.13767	2.46943	7.29447
T1.vs.T3	B3GALT2	C2	2.4927	NA	0.274489	0.707246
T2.vs.T3	B3GALT2	C2	1.59606	NA	0.0268218	-2.85582
T1.vs.T2	B3GALT2	C3	1.6817	0.13767	2.46943	7.29447
T1.vs.T3	B3GALT2	C3	2.4927	NA	0.274489	0.707246
T2.vs.T3	B3GALT2	C3	1.59606	NA	0.0268218	-2.85582
T1.vs.T2	B3GNT4	C1	-0.697529	0.161405	0.155791	-5.25422
T1.vs.T3	B3GNT4	C1	-1.11386	NA	0.914538	-0.145265
T2.vs.T3	B3GNT4	C1	0.170146	NA	-0.110275	0.879402
T1.vs.T2	B4GALNT4	C1	-0.946346	-0.163235	-0.422048	-5.16252
T1.vs.T3	B4GALNT4	C1	-0.35759	NA	0.261632	-0.49358
T2.vs.T3	B4GALNT4	C1	-0.184869	NA	0.153663	1.10404
T1.vs.T2	BAALC	C2	1.42938	0.260052	0.949821	5.32951
T1.vs.T3	BAALC	C2	0.599285	NA	-0.841754	-2.08104
T2.vs.T3	BAALC	C2	0.101618	NA	-0.683996	-3.16464
T1.vs.T2	BAALC	C3	1.42938	0.260052	0.949821	5.32951
T1.vs.T3	BAALC	C3	0.599285	NA	-0.841754	-2.08104
T2.vs.T3	BAALC	C3	0.101618	NA	-0.683996	-3.16464
T1.vs.T2	BANK1	C3	0.374653	-0.441192	-0.811982	2.28186
T1.vs.T3	BANK1	C3	0.232855	NA	-1.59984	-4.88159
T2.vs.T3	BANK1	C3	-0.019916	NA	-0.764854	-4.35491
T1.vs.T2	BASP1	C2	0.105358	0.340909	1.89011	6.45586
T1.vs.T3	BASP1	C2	0.0670668	NA	-1.56843	-0.334861
T2.vs.T3	BASP1	C2	0.409871	NA	-0.911704	-1.71169
T1.vs.T2	BATF	C1	0.413497	0.132778	0.159181	4.70664
T1.vs.T3	BATF	C1	1.70206	NA	-0.439521	-0.996399
T2.vs.T3	BATF	C1	0.391207	NA	0.334017	-3.96221
T1.vs.T2	BATF	C3	0.413497	0.132778	0.159181	4.70664
T1.vs.T3	BATF	C3	1.70206	NA	-0.439521	-0.996399
T2.vs.T3	BATF	C3	0.391207	NA	0.334017	-3.96221
T1.vs.T2	BC014150	C1	-3.20858	-0.188003	-0.374026	-2.39765
T1.vs.T3	BC014150	C1	-1.5047	NA	1.10224	-0.234373
T2.vs.T3	BC014150	C1	-0.575844	NA	0.678655	0.554519
T1.vs.T2	BC015784	C2	0.693306	0.554443	0.306256	2.9987
T1.vs.T3	BC015784	C2	0.250379	NA	0.278851	-2.20469
T2.vs.T3	BC015784	C2	0.0867841	NA	-0.0943497	-3.73393
T1.vs.T2	BC015784	C3	0.693306	0.554443	0.306256	2.9987
T1.vs.T3	BC015784	C3	0.250379	NA	0.278851	-2.20469
T2.vs.T3	BC015784	C3	0.0867841	NA	-0.0943497	-3.73393
T1.vs.T2	BC021693	C3	-0.779927	0.288278	0.120938	3.84615
T1.vs.T3	BC021693	C3	-2.05572	NA	-0.314046	0.390959
T2.vs.T3	BC021693	C3	-0.851393	NA	0.691581	-0.432902
T1.vs.T2	BC023516	C2	0.269549	-0.0210359	1.5068	3.13787
T1.vs.T3	BC023516	C2	0.0671751	NA	-0.670362	-2.96868
T2.vs.T3	BC023516	C2	0.00952049	NA	-1.05746	-3.52931
T1.vs.T2	BC023516	C3	0.269549	-0.0210359	1.5068	3.13787
T1.vs.T3	BC023516	C3	0.0671751	NA	-0.670362	-2.96868
T2.vs.T3	BC023516	C3	0.00952049	NA	-1.05746	-3.52931
T1.vs.T2	BC024682	C1	0.62395	-0.0454827	-0.245063	-0.0986521
T1.vs.T3	BC024682	C1	-1.70506	NA	-2.07266	-0.903244
T2.vs.T3	BC024682	C1	-1.46452	NA	-2.27219	-0.716995
T1.vs.T2	BC024682	C2	0.62395	-0.0454827	-0.245063	-0.0986521
T1.vs.T3	BC024682	C2	-1.70506	NA	-2.07266	-0.903244
T2.vs.T3	BC024682	C2	-1.46452	NA	-2.27219	-0.716995
T1.vs.T2	BC028224	C3	-0.36092	0.124553	0.540167	4.07339
T1.vs.T3	BC028224	C3	-0.399769	NA	-2.21645	-1.7243
T2.vs.T3	BC028224	C3	0.160146	NA	-2.05647	-3.49956
T1.vs.T2	BC032716	C1	-1.40636	-0.268998	-1.37997	-4.71752
T1.vs.T3	BC032716	C1	-0.341425	NA	0.876178	0.69738
T2.vs.T3	BC032716	C1	-0.011975	NA	0.791173	1.31423
T1.vs.T2	BC032910	C2	-0.219714	0.100224	0.968441	3.73664
T1.vs.T3	BC032910	C2	0.120851	NA	-0.124524	-0.0670502
T2.vs.T3	BC032910	C2	0.32349	NA	-2.42016	-2.33823
T1.vs.T2	BC032910	C3	-0.219714	0.100224	0.968441	3.73664
T1.vs.T3	BC032910	C3	0.120851	NA	-0.124524	-0.0670502
T2.vs.T3	BC032910	C3	0.32349	NA	-2.42016	-2.33823
T1.vs.T2	BC032911	C1	0.0408904	0.0353179	-0.434949	-2.60835
T1.vs.T3	BC032911	C1	0.620396	NA	1.32612	-0.49346
T2.vs.T3	BC032911	C1	0.289783	NA	-0.0580932	-0.0627696
T1.vs.T2	BC033837	C2	0.119231	1.78904	0.841279	3.82942
T1.vs.T3	BC033837	C2	2.17197	NA	-1.2899	-0.759956
T2.vs.T3	BC033837	C2	1.63316	NA	-0.683146	-2.13585
T1.vs.T2	BC033837	C3	0.119231	1.78904	0.841279	3.82942
T1.vs.T3	BC033837	C3	2.17197	NA	-1.2899	-0.759956
T2.vs.T3	BC033837	C3	1.63316	NA	-0.683146	-2.13585
T1.vs.T2	BC038465	C3	0.963808	0.379695	0.337563	2.96156
T1.vs.T3	BC038465	C3	0.516788	NA	-0.262472	-1.50545
T2.vs.T3	BC038465	C3	0.103562	NA	-0.493167	-3.66374
T1.vs.T2	BC038578	C1	-0.283897	0.920795	1.06785	2.80385
T1.vs.T3	BC038578	C1	-0.04861	NA	0.332027	0.394475
T2.vs.T3	BC038578	C1	0.032095	NA	-0.635466	-0.161835
T1.vs.T2	BC038578	C2	-0.283897	0.920795	1.06785	2.80385
T1.vs.T3	BC038578	C2	-0.04861	NA	0.332027	0.394475
T2.vs.T3	BC038578	C2	0.032095	NA	-0.635466	-0.161835
T1.vs.T2	BC038578	C3	-0.283897	0.920795	1.06785	2.80385
T1.vs.T3	BC038578	C3	-0.04861	NA	0.332027	0.394475
T2.vs.T3	BC038578	C3	0.032095	NA	-0.635466	-0.161835
T1.vs.T2	BC039452	C2	0.9404	0.00479969	0.690863	3.32547
T1.vs.T3	BC039452	C2	0.360713	NA	-0.494221	0.0973574
T2.vs.T3	BC039452	C2	0.207793	NA	-1.44276	-0.16134
T1.vs.T2	BC039500	C2	-0.283896	-0.271794	0.72364	4.50605
T1.vs.T3	BC039500	C2	-0.00731285	NA	-1.11039	-1.18767
T2.vs.T3	BC039500	C2	0.154698	NA	-1.1685	-3.31917
T1.vs.T2	BC039500	C3	-0.283896	-0.271794	0.72364	4.50605
T1.vs.T3	BC039500	C3	-0.00731285	NA	-1.11039	-1.18767
T2.vs.T3	BC039500	C3	0.154698	NA	-1.1685	-3.31917
T1.vs.T2	BC040631	C2	0.604157	1.223	1.10901	5.47635
T1.vs.T3	BC040631	C2	1.35307	NA	0.127841	-0.504317
T2.vs.T3	BC040631	C2	0.316105	NA	-0.0691701	-2.58265
T1.vs.T2	BC040631	C3	0.604157	1.223	1.10901	5.47635
T1.vs.T3	BC040631	C3	1.35307	NA	0.127841	-0.504317
T2.vs.T3	BC040631	C3	0.316105	NA	-0.0691701	-2.58265
T1.vs.T2	BC040684	C1	-1.4051	-0.391457	-0.670807	-3.0187
T1.vs.T3	BC040684	C1	-0.819715	NA	1.20568	-0.16428
T2.vs.T3	BC040684	C1	-0.323992	NA	0.916654	0.296193
T1.vs.T2	BC040865	C3	0.405518	0.102527	-0.154348	2.82528
T1.vs.T3	BC040865	C3	-0.0283836	NA	-0.587371	-1.87514
T2.vs.T3	BC040865	C3	-0.201364	NA	-0.259695	-4.97542
T1.vs.T2	BC040914	C3	0.243516	0.406982	0.94688	8.31247
T1.vs.T3	BC040914	C3	0.0327003	NA	-0.216918	-2.41154
T2.vs.T3	BC040914	C3	0.569405	NA	-0.0374121	-6.14568
T1.vs.T2	BC041441	C2	0.703364	0.835382	1.59457	2.62381
T1.vs.T3	BC041441	C2	0.401451	NA	-1.70738	-0.167729
T2.vs.T3	BC041441	C2	0.84078	NA	-0.430474	-1.15501
T1.vs.T2	BC041466	C3	0.420515	-0.0500697	0.490051	5.94113
T1.vs.T3	BC041466	C3	0.108087	NA	-0.281067	-3.25036
T2.vs.T3	BC041466	C3	0.0611454	NA	-0.0763963	-4.0248
T1.vs.T2	BC043400	C2	1.84461	0.514225	0.35113	5.21
T1.vs.T3	BC043400	C2	0.542416	NA	-0.986583	-1.00277
T2.vs.T3	BC043400	C2	-0.221611	NA	-0.943756	-3.39499
T1.vs.T2	BC043400	C3	1.84461	0.514225	0.35113	5.21
T1.vs.T3	BC043400	C3	0.542416	NA	-0.986583	-1.00277
T2.vs.T3	BC043400	C3	-0.221611	NA	-0.943756	-3.39499
T1.vs.T2	BC043540	C2	0.50966	0.631526	0.712951	4.65572
T1.vs.T3	BC043540	C2	0.230242	NA	0.925972	-0.119629
T2.vs.T3	BC043540	C2	0.183853	NA	0.551397	-3.40615
T1.vs.T2	BC043540	C3	0.50966	0.631526	0.712951	4.65572
T1.vs.T3	BC043540	C3	0.230242	NA	0.925972	-0.119629
T2.vs.T3	BC043540	C3	0.183853	NA	0.551397	-3.40615
T1.vs.T2	BC043582	C2	0.00970421	1.39789	0.701758	2.359
T1.vs.T3	BC043582	C2	1.34323	NA	-0.174577	-0.717182
T2.vs.T3	BC043582	C2	2.07837	NA	-0.178271	-1.37575
T1.vs.T2	BC045668	C3	-0.810645	0.0241394	0.668611	2.5101
T1.vs.T3	BC045668	C3	-0.139029	NA	-1.04726	-0.438447
T2.vs.T3	BC045668	C3	0.436511	NA	-0.611935	-3.96752
T1.vs.T2	BC045769	C3	-0.433958	-0.0172615	0.640384	5.54889
T1.vs.T3	BC045769	C3	-0.511942	NA	-1.0368	-2.73263
T2.vs.T3	BC045769	C3	0.0601804	NA	-1.04972	-5.49622
T1.vs.T2	BC047625	C1	-0.260063	0.977254	-0.0891374	3.41769
T1.vs.T3	BC047625	C1	-0.0420794	NA	-0.239914	0.426031
T2.vs.T3	BC047625	C1	0.162488	NA	-0.925841	-0.242723
T1.vs.T2	BC047625	C2	-0.260063	0.977254	-0.0891374	3.41769
T1.vs.T3	BC047625	C2	-0.0420794	NA	-0.239914	0.426031
T2.vs.T3	BC047625	C2	0.162488	NA	-0.925841	-0.242723
T1.vs.T2	BC049825	C1	-0.336193	-0.400769	0.0386106	-3.47455
T1.vs.T3	BC049825	C1	-0.563942	NA	2.15729	0.687377
T2.vs.T3	BC049825	C1	-0.0301831	NA	1.15233	1.66847
T1.vs.T2	BC061919	C3	-0.286311	0.982732	-0.412748	4.26193
T1.vs.T3	BC061919	C3	0.364228	NA	0.341704	0.214776
T2.vs.T3	BC061919	C3	0.666854	NA	0.935068	-0.836167
T1.vs.T2	BC062769	C2	1.04314	-0.280597	2.77151	5.07321
T1.vs.T3	BC062769	C2	0.877047	NA	-0.263041	-1.21936
T2.vs.T3	BC062769	C2	0.186333	NA	-0.742972	-3.80905
T1.vs.T2	BC069212	C1	-2.46869	-0.551185	-1.62107	-4.66876
T1.vs.T3	BC069212	C1	-3.02027	NA	0.140825	-0.0571632
T2.vs.T3	BC069212	C1	-1.52941	NA	0.324951	1.03594
T1.vs.T2	BC069782	C2	-0.0773959	-0.476753	1.18598	3.25681
T1.vs.T3	BC069782	C2	0.556018	NA	-0.638398	-1.18908
T2.vs.T3	BC069782	C2	1.29314	NA	-0.707087	-2.11791
T1.vs.T2	BC069782	C3	-0.0773959	-0.476753	1.18598	3.25681
T1.vs.T3	BC069782	C3	0.556018	NA	-0.638398	-1.18908
T2.vs.T3	BC069782	C3	1.29314	NA	-0.707087	-2.11791
T1.vs.T2	BC070118	C2	0.704647	0.00841343	0.405942	3.07231
T1.vs.T3	BC070118	C2	0.204073	NA	-0.485717	-0.131659
T2.vs.T3	BC070118	C2	0.0663329	NA	-0.803255	-0.122802
T1.vs.T2	BC070118	C3	0.704647	0.00841343	0.405942	3.07231
T1.vs.T3	BC070118	C3	0.204073	NA	-0.485717	-0.131659
T2.vs.T3	BC070118	C3	0.0663329	NA	-0.803255	-0.122802
T1.vs.T2	BC087859	C1	0.249064	0.323336	0.801602	-0.259327
T1.vs.T3	BC087859	C1	1.39414	NA	0.134483	2.27004
T2.vs.T3	BC087859	C1	2.31759	NA	1.48809	1.74118
T1.vs.T2	BC087859	C2	0.249064	0.323336	0.801602	-0.259327
T1.vs.T3	BC087859	C2	1.39414	NA	0.134483	2.27004
T2.vs.T3	BC087859	C2	2.31759	NA	1.48809	1.74118
T1.vs.T2	BC087859	C3	0.249064	0.323336	0.801602	-0.259327
T1.vs.T3	BC087859	C3	1.39414	NA	0.134483	2.27004
T2.vs.T3	BC087859	C3	2.31759	NA	1.48809	1.74118
T1.vs.T2	BC089413	C3	0.248877	0.0518625	-0.0535701	0.763694
T1.vs.T3	BC089413	C3	-0.567276	NA	-0.858049	-2.43321
T2.vs.T3	BC089413	C3	-0.794562	NA	-0.3349	-4.14228
T1.vs.T2	BC096759	C1	-0.500095	-0.983601	-0.0666887	-6.15212
T1.vs.T3	BC096759	C1	0.184874	NA	0.484232	0.444589
T2.vs.T3	BC096759	C1	1.0486	NA	0.236198	1.55795
T1.vs.T2	BC127823	C1	-0.283122	0.102401	-0.526993	-1.03455
T1.vs.T3	BC127823	C1	-3.02784	NA	-1.45094	-2.41656
T2.vs.T3	BC127823	C1	-2.11225	NA	-0.556142	-0.656375
T1.vs.T2	BCL11B	C3	-0.0796855	0.391029	0.392174	5.22802
T1.vs.T3	BCL11B	C3	-0.158632	NA	-1.17649	-0.827928
T2.vs.T3	BCL11B	C3	0.476512	NA	-0.205383	-1.91544
T1.vs.T2	BEND4	C3	0.0523702	-0.285351	-0.350671	2.27733
T1.vs.T3	BEND4	C3	-0.394305	NA	-0.572747	-2.63311
T2.vs.T3	BEND4	C3	-0.30732	NA	-0.00865741	-3.29615
T1.vs.T2	BEND6	C2	0.47319	0.411669	2.95197	6.95885
T1.vs.T3	BEND6	C2	0.87403	NA	-0.90469	-0.807428
T2.vs.T3	BEND6	C2	0.928283	NA	-1.19004	-4.56259
T1.vs.T2	BHLHE22	C2	0.941473	0.687735	1.88144	4.13834
T1.vs.T3	BHLHE22	C2	0.837443	NA	-0.869977	-1.37051
T2.vs.T3	BHLHE22	C2	0.995568	NA	-1.32925	-2.5099
T1.vs.T2	BHLHE22	C3	0.941473	0.687735	1.88144	4.13834
T1.vs.T3	BHLHE22	C3	0.837443	NA	-0.869977	-1.37051
T2.vs.T3	BHLHE22	C3	0.995568	NA	-1.32925	-2.5099
T1.vs.T2	BIN2	C3	0.00464936	0.476467	1.09113	7.55996
T1.vs.T3	BIN2	C3	0.0949166	NA	-1.5306	-2.1923
T2.vs.T3	BIN2	C3	0.607692	NA	-0.69192	-5.03402
T1.vs.T2	BIRC3	C3	-0.0328987	0.205442	1.05581	6.34225
T1.vs.T3	BIRC3	C3	0.0303266	NA	-0.02544	-0.664495
T2.vs.T3	BIRC3	C3	1.53778	NA	0.256153	-2.85085
T1.vs.T2	BIRC5	C1	-1.93592	-0.615868	-0.733278	-5.17603
T1.vs.T3	BIRC5	C1	-2.69202	NA	0.252036	0.991937
T2.vs.T3	BIRC5	C1	-0.913334	NA	0.816714	2.25132
T1.vs.T2	BIRC7	C2	0.728676	0.881342	1.51145	5.01607
T1.vs.T3	BIRC7	C2	1.58091	NA	1.27534	-0.289047
T2.vs.T3	BIRC7	C2	1.11381	NA	0.339177	-1.86213
T1.vs.T2	BIRC7	C3	0.728676	0.881342	1.51145	5.01607
T1.vs.T3	BIRC7	C3	1.58091	NA	1.27534	-0.289047
T2.vs.T3	BIRC7	C3	1.11381	NA	0.339177	-1.86213
T1.vs.T2	BLK	C3	0.289297	-0.181276	-0.0185373	1.79257
T1.vs.T3	BLK	C3	-0.31238	NA	-0.35825	-5.5602
T2.vs.T3	BLK	C3	-0.225099	NA	-0.0417831	-4.08608
T1.vs.T2	BMPER	C2	1.94385	0.553125	1.97175	3.95948
T1.vs.T3	BMPER	C2	0.95867	NA	0.174662	-0.283114
T2.vs.T3	BMPER	C2	1.53922	NA	-0.153853	-0.701727
T1.vs.T2	BMPER	C3	1.94385	0.553125	1.97175	3.95948
T1.vs.T3	BMPER	C3	0.95867	NA	0.174662	-0.283114
T2.vs.T3	BMPER	C3	1.53922	NA	-0.153853	-0.701727
T1.vs.T2	BNC2	C2	1.15793	0.674566	2.3166	7.01181
T1.vs.T3	BNC2	C2	2.48183	NA	-1.19263	-1.42257
T2.vs.T3	BNC2	C2	1.23994	NA	-1.77352	-2.4766
T1.vs.T2	BNIP3	C1	0.000836037	-0.555169	-1.02773	-8.04151
T1.vs.T3	BNIP3	C1	0.435446	NA	2.02322	0.992765
T2.vs.T3	BNIP3	C1	0.15552	NA	2.12786	2.99031
T1.vs.T2	BST2	C1	-0.287586	0.721078	-0.301309	1.47671
T1.vs.T3	BST2	C1	-1.30634	NA	-0.0606225	-0.327234
T2.vs.T3	BST2	C1	-1.16517	NA	-0.0406632	-1.95229
T1.vs.T2	BST2	C3	-0.287586	0.721078	-0.301309	1.47671
T1.vs.T3	BST2	C3	-1.30634	NA	-0.0606225	-0.327234
T2.vs.T3	BST2	C3	-1.16517	NA	-0.0406632	-1.95229
T1.vs.T2	BTBD19	C2	0.172188	0.223756	2.36907	2.24565
T1.vs.T3	BTBD19	C2	1.15243	NA	-0.909308	-1.68784
T2.vs.T3	BTBD19	C2	0.82617	NA	-2.07333	-3.36772
T1.vs.T2	BTK	C3	0.525257	0.534107	0.302289	6.14134
T1.vs.T3	BTK	C3	0.539854	NA	-1.07767	-2.00009
T2.vs.T3	BTK	C3	0.385798	NA	-0.81884	-4.38965
T1.vs.T2	BTLA	C3	0.0152951	0.401644	1.09653	7.71641
T1.vs.T3	BTLA	C3	-0.27963	NA	-0.124245	-2.8414
T2.vs.T3	BTLA	C3	0.19786	NA	0.466609	-5.51233
T1.vs.T2	BTN3A1	C3	0.466897	0.778434	0.720518	7.23302
T1.vs.T3	BTN3A1	C3	0.761371	NA	-1.93428	-3.17955
T2.vs.T3	BTN3A1	C3	0.544861	NA	-1.23564	-5.17021
T1.vs.T2	BTN3A2	C3	0.709777	0.399926	0.795441	7.04505
T1.vs.T3	BTN3A2	C3	0.120814	NA	-2.23911	-2.74768
T2.vs.T3	BTN3A2	C3	-0.115604	NA	-1.90902	-5.71809
T1.vs.T2	BTN3A3	C3	0.64709	1.45061	0.55789	8.0069
T1.vs.T3	BTN3A3	C3	0.157859	NA	-1.31405	-2.80096
T2.vs.T3	BTN3A3	C3	0.429724	NA	-1.08746	-5.69698
T1.vs.T2	BTNL9	C2	0.618555	0.0805264	-0.074816	2.77738
T1.vs.T3	BTNL9	C2	0.0727057	NA	-0.46794	-0.442726
T2.vs.T3	BTNL9	C2	-0.179172	NA	-0.743828	-1.23118
T1.vs.T2	BV03S1J2.2	C3	0.00256061	-0.317997	0.692849	4.54423
T1.vs.T3	BV03S1J2.2	C3	-0.109141	NA	-0.505337	-2.35895
T2.vs.T3	BV03S1J2.2	C3	-0.0237961	NA	-0.257667	-5.25436
T1.vs.T2	BV13S1J2.7	C3	0.222395	-0.135373	0.94001	3.54458
T1.vs.T3	BV13S1J2.7	C3	0.18857	NA	-0.9985	-0.225446
T2.vs.T3	BV13S1J2.7	C3	0.160463	NA	-0.694953	-2.89758
T1.vs.T2	BX248253	C2	0.630292	-0.203342	1.46186	3.79981
T1.vs.T3	BX248253	C2	1.76898	NA	-0.976343	-0.259888
T2.vs.T3	BX248253	C2	1.49614	NA	-0.591524	-0.859548
T1.vs.T2	BZRAP1-AS1	C3	0.747775	0.347857	0.714211	5.5385
T1.vs.T3	BZRAP1-AS1	C3	-0.0798631	NA	-1.27188	-1.78423
T2.vs.T3	BZRAP1-AS1	C3	-0.204224	NA	-1.01411	-4.29986
T1.vs.T2	C10orf111	C1	-0.811786	0.207656	-0.311704	-3.51331
T1.vs.T3	C10orf111	C1	0.297726	NA	0.0164198	0.0189278
T2.vs.T3	C10orf111	C1	0.79612	NA	0.0707918	0.619674
T1.vs.T2	C10orf112	C2	0.139885	-0.463479	1.02845	2.73111
T1.vs.T3	C10orf112	C2	0.454644	NA	-0.179882	-0.0677165
T2.vs.T3	C10orf112	C2	0.947769	NA	-0.563364	-0.97704
T1.vs.T2	C10orf128	C3	1.1857	0.332843	0.327396	5.46431
T1.vs.T3	C10orf128	C3	1.03055	NA	-0.22715	-1.28376
T2.vs.T3	C10orf128	C3	0.561494	NA	0.118686	-3.74242
T1.vs.T2	C10orf54	C3	0.909618	0.678908	0.147245	5.64071
T1.vs.T3	C10orf54	C3	0.608774	NA	-1.43161	-1.33902
T2.vs.T3	C10orf54	C3	0.393048	NA	-0.814302	-3.28641
T1.vs.T2	C11orf21	C3	1.86749	0.442995	1.06962	6.85849
T1.vs.T3	C11orf21	C3	1.44359	NA	-0.741598	-1.74115
T2.vs.T3	C11orf21	C3	0.887	NA	-0.647617	-4.21161
T1.vs.T2	C11orf86	C1	-1.96806	0.528628	-1.24114	-3.81635
T1.vs.T3	C11orf86	C1	0.698428	NA	-0.178002	0.0206155
T2.vs.T3	C11orf86	C1	2.76265	NA	-0.319809	1.26604
T1.vs.T2	C12orf42	C1	0.859765	0.105436	-0.825791	4.14427
T1.vs.T3	C12orf42	C1	1.74223	NA	-0.456555	-2.76547
T2.vs.T3	C12orf42	C1	0.447328	NA	9.81361e-09	-5.8594
T1.vs.T2	C12orf42	C2	0.859765	0.105436	-0.825791	4.14427
T1.vs.T3	C12orf42	C2	1.74223	NA	-0.456555	-2.76547
T2.vs.T3	C12orf42	C2	0.447328	NA	9.81361e-09	-5.8594
T1.vs.T2	C12orf42	C3	0.859765	0.105436	-0.825791	4.14427
T1.vs.T3	C12orf42	C3	1.74223	NA	-0.456555	-2.76547
T2.vs.T3	C12orf42	C3	0.447328	NA	9.81361e-09	-5.8594
T1.vs.T2	C12orf63	C2	1.03246	0.326321	0.687857	4.12609
T1.vs.T3	C12orf63	C2	2.57411	NA	-0.589392	-1.19882
T2.vs.T3	C12orf63	C2	0.0323906	NA	-0.803603	-3.44943
T1.vs.T2	C12orf63	C3	1.03246	0.326321	0.687857	4.12609
T1.vs.T3	C12orf63	C3	2.57411	NA	-0.589392	-1.19882
T2.vs.T3	C12orf63	C3	0.0323906	NA	-0.803603	-3.44943
T1.vs.T2	C13orf45	C2	0.837269	0.578121	0.762655	5.96275
T1.vs.T3	C13orf45	C2	1.80452	NA	-0.0112328	-0.0506645
T2.vs.T3	C13orf45	C2	1.45904	NA	0.106816	-1.75248
T1.vs.T2	C15orf27	C2	1.24514	1.53968	1.81437	8.70824
T1.vs.T3	C15orf27	C2	0.113933	NA	-0.303731	-1.5573
T2.vs.T3	C15orf27	C2	-0.274609	NA	-0.313911	-4.39613
T1.vs.T2	C15orf27	C3	1.24514	1.53968	1.81437	8.70824
T1.vs.T3	C15orf27	C3	0.113933	NA	-0.303731	-1.5573
T2.vs.T3	C15orf27	C3	-0.274609	NA	-0.313911	-4.39613
T1.vs.T2	C16orf54	C3	0.395921	0.501821	0.519421	8.2392
T1.vs.T3	C16orf54	C3	0.0329338	NA	-1.30707	-2.46956
T2.vs.T3	C16orf54	C3	0.241603	NA	-0.114249	-5.2566
T1.vs.T2	C16orf86	C2	1.93396	0.0751351	1.39005	5.42581
T1.vs.T3	C16orf86	C2	1.4253	NA	-1.16912	-0.713092
T2.vs.T3	C16orf86	C2	0.304602	NA	-0.448954	-3.34076
T1.vs.T2	C16orf86	C3	1.93396	0.0751351	1.39005	5.42581
T1.vs.T3	C16orf86	C3	1.4253	NA	-1.16912	-0.713092
T2.vs.T3	C16orf86	C3	0.304602	NA	-0.448954	-3.34076
T1.vs.T2	C16orf89	C1	2.88086	0.511782	0.181279	1.85058
T1.vs.T3	C16orf89	C1	2.49835	NA	-0.228287	-0.207266
T2.vs.T3	C16orf89	C1	0.970699	NA	-0.209693	-0.953997
T1.vs.T2	C16orf89	C2	2.88086	0.511782	0.181279	1.85058
T1.vs.T3	C16orf89	C2	2.49835	NA	-0.228287	-0.207266
T2.vs.T3	C16orf89	C2	0.970699	NA	-0.209693	-0.953997
T1.vs.T2	C17orf66	C3	0.0177446	0.102709	0.481021	4.91007
T1.vs.T3	C17orf66	C3	-0.38839	NA	-0.693703	-0.84193
T2.vs.T3	C17orf66	C3	-0.13579	NA	-0.692151	-2.53805
T1.vs.T2	C17orf99	C1	0.275436	1.11919	-0.551889	4.46144
T1.vs.T3	C17orf99	C1	0.781085	NA	0.243116	1.25601
T2.vs.T3	C17orf99	C1	0.410924	NA	0.709218	-1.16945
T1.vs.T2	C17orf99	C2	0.275436	1.11919	-0.551889	4.46144
T1.vs.T3	C17orf99	C2	0.781085	NA	0.243116	1.25601
T2.vs.T3	C17orf99	C2	0.410924	NA	0.709218	-1.16945
T1.vs.T2	C17orf99	C3	0.275436	1.11919	-0.551889	4.46144
T1.vs.T3	C17orf99	C3	0.781085	NA	0.243116	1.25601
T2.vs.T3	C17orf99	C3	0.410924	NA	0.709218	-1.16945
T1.vs.T2	C18orf23	C1	-3.52269	0.356154	-0.0603772	-2.65428
T1.vs.T3	C18orf23	C1	-1.0614	NA	0.0597204	-0.230801
T2.vs.T3	C18orf23	C1	-0.198133	NA	-0.439356	0.959994
T1.vs.T2	C18orf56	C1	-0.626352	0.856124	0.0270351	-4.57782
T1.vs.T3	C18orf56	C1	-0.694828	NA	-0.117259	-0.799578
T2.vs.T3	C18orf56	C1	-0.667798	NA	0.109748	-0.0986133
T1.vs.T2	C19orf31	C3	-0.997972	-0.112089	1.4632	4.72227
T1.vs.T3	C19orf31	C3	-0.030132	NA	-0.407596	-0.711418
T2.vs.T3	C19orf31	C3	0.548129	NA	-0.779291	-3.25451
T1.vs.T2	C19orf80	C2	0.885378	0.227972	1.28028	4.2633
T1.vs.T3	C19orf80	C2	0.0522195	NA	-0.698343	-0.586701
T2.vs.T3	C19orf80	C2	-0.0243632	NA	-1.04323	-2.60087
T1.vs.T2	C1orf127	C2	0.83574	1.30489	0.637101	5.02391
T1.vs.T3	C1orf127	C2	1.39862	NA	-0.704375	-0.442911
T2.vs.T3	C1orf127	C2	0.241627	NA	-1.64128	-2.52286
T1.vs.T2	C1orf127	C3	0.83574	1.30489	0.637101	5.02391
T1.vs.T3	C1orf127	C3	1.39862	NA	-0.704375	-0.442911
T2.vs.T3	C1orf127	C3	0.241627	NA	-1.64128	-2.52286
T1.vs.T2	C1orf162	C3	0.43507	0.54042	-0.0173238	5.89721
T1.vs.T3	C1orf162	C3	0.413826	NA	-0.814509	-0.906176
T2.vs.T3	C1orf162	C3	0.713812	NA	1.08059	-3.01519
T1.vs.T2	C1orf172	C1	-0.686142	-1.07365	-0.756904	-6.64714
T1.vs.T3	C1orf172	C1	-0.919317	NA	0.726692	-0.017959
T2.vs.T3	C1orf172	C1	-0.00776446	NA	0.459251	1.67791
T1.vs.T2	C1orf194	C1	0.20736	-0.350623	0.118294	-2.68421
T1.vs.T3	C1orf194	C1	0.561146	NA	0.971292	0.0487924
T2.vs.T3	C1orf194	C1	0.429632	NA	0.0715789	1.60497
T1.vs.T2	C1orf200	C3	0.106385	0.0628421	-0.28945	3.82638
T1.vs.T3	C1orf200	C3	-0.474748	NA	-0.610084	-0.202812
T2.vs.T3	C1orf200	C3	-0.140603	NA	0.738154	-1.92615
T1.vs.T2	C1orf54	C3	1.48126	0.176083	1.04967	4.02597
T1.vs.T3	C1orf54	C3	0.0370616	NA	-1.24182	-2.08658
T2.vs.T3	C1orf54	C3	-0.364371	NA	-1.05342	-3.93803
T1.vs.T2	C1QA	C3	0.218383	0.867307	0.600291	6.11357
T1.vs.T3	C1QA	C3	0.135823	NA	-0.854387	-0.735605
T2.vs.T3	C1QA	C3	0.834352	NA	-0.349997	-2.98733
T1.vs.T2	C1QB	C3	-0.0602891	0.780766	0.579479	5.78932
T1.vs.T3	C1QB	C3	0.0612315	NA	-0.478049	-0.467037
T2.vs.T3	C1QB	C3	0.419368	NA	-0.0723408	-2.7463
T1.vs.T2	C1QC	C3	-0.0468332	0.855258	0.434252	5.75727
T1.vs.T3	C1QC	C3	0.199802	NA	-0.565594	-0.515765
T2.vs.T3	C1QC	C3	0.435024	NA	-0.530011	-2.79019
T1.vs.T2	C1QL4	C1	-1.64681	-0.350612	-1.04494	-3.32884
T1.vs.T3	C1QL4	C1	0.156918	NA	-0.414892	-0.606377
T2.vs.T3	C1QL4	C1	1.2588	NA	0.420011	0.79661
T1.vs.T2	C1QTNF6	C2	0.591549	0.793059	2.44263	5.47664
T1.vs.T3	C1QTNF6	C2	0.270746	NA	-1.45887	-1.95713
T2.vs.T3	C1QTNF6	C2	0.322391	NA	-1.79177	-4.43264
T1.vs.T2	C1QTNF7	C2	2.35882	0.887702	2.47261	6.45055
T1.vs.T3	C1QTNF7	C2	2.7853	NA	-0.567012	-0.175256
T2.vs.T3	C1QTNF7	C2	1.44837	NA	-0.835996	-2.17546
T1.vs.T2	C1QTNF9	C2	0.531101	0.0912619	0.287907	3.44217
T1.vs.T3	C1QTNF9	C2	0.0698162	NA	-0.23266	0.612544
T2.vs.T3	C1QTNF9	C2	0.0162418	NA	-0.166157	-0.246883
T1.vs.T2	C2	C3	0.136524	0.989613	0.542712	6.28594
T1.vs.T3	C2	C3	0.644053	NA	-1.15692	-1.08905
T2.vs.T3	C2	C3	0.220992	NA	-0.63182	-3.56476
T1.vs.T2	C22orf26	C2	0.542772	0.291413	0.906938	4.69679
T1.vs.T3	C22orf26	C2	1.43772	NA	-0.704252	-0.32795
T2.vs.T3	C22orf26	C2	1.73022	NA	-0.521389	-3.0524
T1.vs.T2	C22orf31	C1	0.118905	0.119168	-0.289319	2.77122
T1.vs.T3	C22orf31	C1	1.0066	NA	0.696869	0.119267
T2.vs.T3	C22orf31	C1	1.17903	NA	-0.769064	-0.535349
T1.vs.T2	C22orf31	C2	0.118905	0.119168	-0.289319	2.77122
T1.vs.T3	C22orf31	C2	1.0066	NA	0.696869	0.119267
T2.vs.T3	C22orf31	C2	1.17903	NA	-0.769064	-0.535349
T1.vs.T2	C2orf48	C1	-1.86074	-1.21593	-0.145767	-1.95757
T1.vs.T3	C2orf48	C1	-0.560498	NA	-0.579066	-0.290602
T2.vs.T3	C2orf48	C1	0.170254	NA	-0.977929	0.792662
T1.vs.T2	C2orf70	C1	1.12682	0.370958	0.654199	-3.17846
T1.vs.T3	C2orf70	C1	0.963312	NA	-0.296546	-0.271489
T2.vs.T3	C2orf70	C1	-0.845435	NA	-0.214332	0.377893
T1.vs.T2	C2orf72	C1	-1.75756	-0.579387	-0.652007	-2.67708
T1.vs.T3	C2orf72	C1	0.0985823	NA	0.66782	-0.402967
T2.vs.T3	C2orf72	C1	1.4794	NA	2.18419	0.631922
T1.vs.T2	C3	C2	0.551796	1.02302	0.456951	7.14331
T1.vs.T3	C3	C2	1.63034	NA	-0.870442	-0.504472
T2.vs.T3	C3	C2	0.954285	NA	-0.609877	-2.24563
T1.vs.T2	C3	C3	0.551796	1.02302	0.456951	7.14331
T1.vs.T3	C3	C3	1.63034	NA	-0.870442	-0.504472
T2.vs.T3	C3	C3	0.954285	NA	-0.609877	-2.24563
T1.vs.T2	C3AR1	C3	0.222521	0.570795	0.897897	6.18423
T1.vs.T3	C3AR1	C3	0.864201	NA	-0.250162	-0.634544
T2.vs.T3	C3AR1	C3	0.711104	NA	-0.456604	-3.14038
T1.vs.T2	C3orf67	C1	-0.455948	-0.156045	-0.738959	-6.4584
T1.vs.T3	C3orf67	C1	-0.00410359	NA	-0.00281237	-0.0026226
T2.vs.T3	C3orf67	C1	0.290453	NA	0.360975	1.74242
T1.vs.T2	C3orf80	C2	0.481792	0.516217	3.33781	4.2844
T1.vs.T3	C3orf80	C2	1.84456	NA	-1.25524	-2.40335
T2.vs.T3	C3orf80	C2	1.36446	NA	-1.41416	-3.36507
T1.vs.T2	C5orf20	C3	-0.0565314	0.688448	0.599597	7.95986
T1.vs.T3	C5orf20	C3	0.151765	NA	-1.29066	-3.39792
T2.vs.T3	C5orf20	C3	0.892153	NA	-0.131167	-4.98329
T1.vs.T2	C5orf46	C1	-1.44881	-0.344073	-0.485165	-2.67308
T1.vs.T3	C5orf46	C1	-0.658052	NA	0.0827226	-0.418846
T2.vs.T3	C5orf46	C1	-0.297176	NA	0.085601	0.182013
T1.vs.T2	C5orf56	C3	0.738772	0.547679	0.824411	5.88171
T1.vs.T3	C5orf56	C3	0.202912	NA	-1.69802	-1.56906
T2.vs.T3	C5orf56	C3	0.0701276	NA	-1.14592	-5.17246
T1.vs.T2	C5orf64	C2	0.208018	0.612807	2.19572	4.35327
T1.vs.T3	C5orf64	C2	0.0510869	NA	0.437035	0.134592
T2.vs.T3	C5orf64	C2	0.178578	NA	-0.0876465	-1.28185
T1.vs.T2	C6	C2	0.503298	0.0411808	0.486228	3.72313
T1.vs.T3	C6	C2	0.301775	NA	-0.17791	-0.50549
T2.vs.T3	C6	C2	0.657972	NA	-0.787184	-2.25337
T1.vs.T2	C6orf223	C1	-1.84737	-1.25475	-0.0758699	-3.5753
T1.vs.T3	C6orf223	C1	0.537828	NA	0.0900651	0.725038
T2.vs.T3	C6orf223	C1	1.53504	NA	-0.406392	1.28215
T1.vs.T2	C6orf52	C1	-0.211119	-0.0548975	-0.249111	-4.75757
T1.vs.T3	C6orf52	C1	-0.806269	NA	1.46966	-0.172912
T2.vs.T3	C6orf52	C1	-0.870014	NA	1.26878	0.887411
T1.vs.T2	C7	C2	0.995006	0.127199	1.0249	4.0339
T1.vs.T3	C7	C2	0.755551	NA	0.214174	-1.19947
T2.vs.T3	C7	C2	0.205963	NA	-1.48638	-1.91391
T1.vs.T2	C7	C3	0.995006	0.127199	1.0249	4.0339
T1.vs.T3	C7	C3	0.755551	NA	0.214174	-1.19947
T2.vs.T3	C7	C3	0.205963	NA	-1.48638	-1.91391
T1.vs.T2	C9orf139	C3	-0.41147	-0.0456813	0.592168	6.4808
T1.vs.T3	C9orf139	C3	0.105767	NA	-1.55653	-1.64528
T2.vs.T3	C9orf139	C3	0.527132	NA	-0.730773	-4.72483
T1.vs.T2	CA9	C1	-1.98301	-0.256642	-0.65699	-7.36815
T1.vs.T3	CA9	C1	-0.625258	NA	0.517246	0.359063
T2.vs.T3	CA9	C1	0.304554	NA	0.411803	5.10236
T1.vs.T2	CACNA1E	C2	-0.0232303	2.36124	0.429265	3.65162
T1.vs.T3	CACNA1E	C2	1.62559	NA	0.238356	-1.78754
T2.vs.T3	CACNA1E	C2	1.33186	NA	-0.0430549	-4.36991
T1.vs.T2	CACNA1E	C3	-0.0232303	2.36124	0.429265	3.65162
T1.vs.T3	CACNA1E	C3	1.62559	NA	0.238356	-1.78754
T2.vs.T3	CACNA1E	C3	1.33186	NA	-0.0430549	-4.36991
T1.vs.T2	CACNA1G	C1	1.26232	0.299272	1.27835	5.4181
T1.vs.T3	CACNA1G	C1	1.01514	NA	0.0874096	-0.599274
T2.vs.T3	CACNA1G	C1	0.748232	NA	-0.223069	-2.17584
T1.vs.T2	CACNA1G	C2	1.26232	0.299272	1.27835	5.4181
T1.vs.T3	CACNA1G	C2	1.01514	NA	0.0874096	-0.599274
T2.vs.T3	CACNA1G	C2	0.748232	NA	-0.223069	-2.17584
T1.vs.T2	CALCR	C2	2.48248	0.519811	0.737331	5.29799
T1.vs.T3	CALCR	C2	1.69207	NA	-0.397291	-0.301371
T2.vs.T3	CALCR	C2	0.29668	NA	-0.233504	-4.32133
T1.vs.T2	CALCR	C3	2.48248	0.519811	0.737331	5.29799
T1.vs.T3	CALCR	C3	1.69207	NA	-0.397291	-0.301371
T2.vs.T3	CALCR	C3	0.29668	NA	-0.233504	-4.32133
T1.vs.T2	CALHM1	C1	-0.074952	-0.385001	-0.00374033	3.29222
T1.vs.T3	CALHM1	C1	0.481542	NA	-0.299618	-2.02392
T2.vs.T3	CALHM1	C1	1.43983	NA	-0.0371648	-3.36647
T1.vs.T2	CALHM1	C2	-0.074952	-0.385001	-0.00374033	3.29222
T1.vs.T3	CALHM1	C2	0.481542	NA	-0.299618	-2.02392
T2.vs.T3	CALHM1	C2	1.43983	NA	-0.0371648	-3.36647
T1.vs.T2	CALHM1	C3	-0.074952	-0.385001	-0.00374033	3.29222
T1.vs.T3	CALHM1	C3	0.481542	NA	-0.299618	-2.02392
T2.vs.T3	CALHM1	C3	1.43983	NA	-0.0371648	-3.36647
T1.vs.T2	CALHM2	C2	2.95	0.704733	1.61454	5.90187
T1.vs.T3	CALHM2	C2	0.671961	NA	-1.21246	-2.59904
T2.vs.T3	CALHM2	C2	-0.573748	NA	-1.02963	-4.72386
T1.vs.T2	CALN1	C2	0.479873	0.0681924	1.79676	5.29194
T1.vs.T3	CALN1	C2	0.970265	NA	-0.236013	-0.108603
T2.vs.T3	CALN1	C2	1.1557	NA	-0.51096	-1.8892
T1.vs.T2	CALN1	C3	0.479873	0.0681924	1.79676	5.29194
T1.vs.T3	CALN1	C3	0.970265	NA	-0.236013	-0.108603
T2.vs.T3	CALN1	C3	1.1557	NA	-0.51096	-1.8892
T1.vs.T2	CAMK1G	C2	1.72122	1.97583	0.81917	5.4492
T1.vs.T3	CAMK1G	C2	0.819233	NA	-1.75542	-0.258474
T2.vs.T3	CAMK1G	C2	0.430466	NA	-0.674393	-1.73889
T1.vs.T2	CAMK1G	C3	1.72122	1.97583	0.81917	5.4492
T1.vs.T3	CAMK1G	C3	0.819233	NA	-1.75542	-0.258474
T2.vs.T3	CAMK1G	C3	0.430466	NA	-0.674393	-1.73889
T1.vs.T2	CAMK4	C3	-0.166603	0.349496	1.40241	6.84321
T1.vs.T3	CAMK4	C3	0.239384	NA	-0.528427	-0.865142
T2.vs.T3	CAMK4	C3	0.579195	NA	0.282305	-1.85922
T1.vs.T2	CARD11	C3	0.108918	0.796381	0.087278	9.02785
T1.vs.T3	CARD11	C3	-0.0324002	NA	-1.86884	-2.8785
T2.vs.T3	CARD11	C3	0.235356	NA	-0.833563	-5.79839
T1.vs.T2	CARD16	C3	0.330126	0.303718	0.637115	6.77645
T1.vs.T3	CARD16	C3	0.0430508	NA	-0.840004	-1.55769
T2.vs.T3	CARD16	C3	0.390879	NA	-0.212854	-4.70414
T1.vs.T2	CARD6	C2	0.959961	1.40888	1.43626	5.94925
T1.vs.T3	CARD6	C2	0.723391	NA	-0.668546	-1.59896
T2.vs.T3	CARD6	C2	0.366485	NA	-0.841078	-3.96731
T1.vs.T2	CARD6	C3	0.959961	1.40888	1.43626	5.94925
T1.vs.T3	CARD6	C3	0.723391	NA	-0.668546	-1.59896
T2.vs.T3	CARD6	C3	0.366485	NA	-0.841078	-3.96731
T1.vs.T2	CARD8	C2	0.408595	0.14449	0.478309	6.51736
T1.vs.T3	CARD8	C2	0.752113	NA	-1.7787	-1.88723
T2.vs.T3	CARD8	C2	0.777864	NA	-0.550315	-3.7921
T1.vs.T2	CARD8	C3	0.408595	0.14449	0.478309	6.51736
T1.vs.T3	CARD8	C3	0.752113	NA	-1.7787	-1.88723
T2.vs.T3	CARD8	C3	0.777864	NA	-0.550315	-3.7921
T1.vs.T2	CARNS1	C3	0.538329	0.104922	0.356491	4.23847
T1.vs.T3	CARNS1	C3	2.30213	NA	-0.403017	-1.63183
T2.vs.T3	CARNS1	C3	1.94535	NA	-0.729348	-3.30169
T1.vs.T2	CASP1	C3	0.252014	0.595119	0.857471	5.9427
T1.vs.T3	CASP1	C3	0.28695	NA	-0.483805	-0.826806
T2.vs.T3	CASP1	C3	1.3184	NA	-0.169391	-3.82597
T1.vs.T2	CASP10	C3	0.384616	0.924677	0.211226	4.55841
T1.vs.T3	CASP10	C3	0.960237	NA	-1.0999	-1.40493
T2.vs.T3	CASP10	C3	0.862824	NA	-0.454904	-3.37366
T1.vs.T2	CASP14	C1	-1.30951	1.03721	0.0105512	-3.20991
T1.vs.T3	CASP14	C1	0.161876	NA	0.619432	0.921137
T2.vs.T3	CASP14	C1	0.472226	NA	0.00191852	1.97446
T1.vs.T2	CASS4	C3	0.56674	0.650532	0.674662	6.3052
T1.vs.T3	CASS4	C3	1.75239	NA	-0.423008	-1.32569
T2.vs.T3	CASS4	C3	1.52255	NA	0.046017	-2.91554
T1.vs.T2	CBFA2T3	C1	0.0216451	-0.547294	0.100395	4.78431
T1.vs.T3	CBFA2T3	C1	0.620764	NA	-0.215758	-2.30031
T2.vs.T3	CBFA2T3	C1	0.585531	NA	-0.383391	-4.65919
T1.vs.T2	CBFA2T3	C2	0.0216451	-0.547294	0.100395	4.78431
T1.vs.T3	CBFA2T3	C2	0.620764	NA	-0.215758	-2.30031
T2.vs.T3	CBFA2T3	C2	0.585531	NA	-0.383391	-4.65919
T1.vs.T2	CBFA2T3	C3	0.0216451	-0.547294	0.100395	4.78431
T1.vs.T3	CBFA2T3	C3	0.620764	NA	-0.215758	-2.30031
T2.vs.T3	CBFA2T3	C3	0.585531	NA	-0.383391	-4.65919
T1.vs.T2	CBLC	C1	-1.57552	0.363689	0.318963	-4.87314
T1.vs.T3	CBLC	C1	-0.114643	NA	0.882457	-0.0377452
T2.vs.T3	CBLC	C1	0.955997	NA	-0.0628973	0.282716
T1.vs.T2	CBLN2	C2	-0.396233	0.0288684	0.244139	1.72197
T1.vs.T3	CBLN2	C2	-0.0103418	NA	-1.21624	-1.67934
T2.vs.T3	CBLN2	C2	0.416286	NA	-0.228274	-3.30632
T1.vs.T2	CBLN2	C3	-0.396233	0.0288684	0.244139	1.72197
T1.vs.T3	CBLN2	C3	-0.0103418	NA	-1.21624	-1.67934
T2.vs.T3	CBLN2	C3	0.416286	NA	-0.228274	-3.30632
T1.vs.T2	CBLN3	C3	0.38504	0.523129	1.07784	5.02881
T1.vs.T3	CBLN3	C3	-0.0874568	NA	-1.19108	-2.55066
T2.vs.T3	CBLN3	C3	-0.588555	NA	-1.08992	-4.60752
T1.vs.T2	CBX2	C1	-0.485149	0.967972	-0.301156	-5.42303
T1.vs.T3	CBX2	C1	-0.678827	NA	0.893655	-0.30568
T2.vs.T3	CBX2	C1	-0.616171	NA	0.0156759	1.04381
T1.vs.T2	CBX7	C2	2.13695	0.0607469	1.19807	6.7395
T1.vs.T3	CBX7	C2	2.01532	NA	-1.64756	-1.85639
T2.vs.T3	CBX7	C2	0.453316	NA	-0.846896	-3.98989
T1.vs.T2	CCDC141	C3	0.253177	0.419526	0.0205811	5.364
T1.vs.T3	CCDC141	C3	1.4913	NA	-0.255781	-0.080131
T2.vs.T3	CCDC141	C3	2.45	NA	-0.0120546	-2.87244
T1.vs.T2	CCDC146	C2	0.210644	-0.0486587	3.15915	5.00741
T1.vs.T3	CCDC146	C2	0.879476	NA	-0.750576	-3.57016
T2.vs.T3	CCDC146	C2	0.800504	NA	-0.971956	-3.91291
T1.vs.T2	CCDC146	C3	0.210644	-0.0486587	3.15915	5.00741
T1.vs.T3	CCDC146	C3	0.879476	NA	-0.750576	-3.57016
T2.vs.T3	CCDC146	C3	0.800504	NA	-0.971956	-3.91291
T1.vs.T2	CCDC152	C2	0.617843	0.0134822	0.490322	4.90517
T1.vs.T3	CCDC152	C2	0.934182	NA	1.1472	-1.63809
T2.vs.T3	CCDC152	C2	1.73521	NA	0.139267	-3.21599
T1.vs.T2	CCDC170	C2	0.885466	-0.179649	0.86402	6.36253
T1.vs.T3	CCDC170	C2	1.21165	NA	-0.487959	-1.19468
T2.vs.T3	CCDC170	C2	3.16543	NA	-0.188747	-4.03813
T1.vs.T2	CCDC65	C2	-0.134374	-0.0271585	0.858568	8.06315
T1.vs.T3	CCDC65	C2	0.348313	NA	-0.824418	-0.260735
T2.vs.T3	CCDC65	C2	2.52182	NA	-0.860966	-2.01159
T1.vs.T2	CCDC65	C3	-0.134374	-0.0271585	0.858568	8.06315
T1.vs.T3	CCDC65	C3	0.348313	NA	-0.824418	-0.260735
T2.vs.T3	CCDC65	C3	2.52182	NA	-0.860966	-2.01159
T1.vs.T2	CCDC69	C3	2.0559	0.419304	0.269734	6.25473
T1.vs.T3	CCDC69	C3	0.892232	NA	-0.364365	-2.96353
T2.vs.T3	CCDC69	C3	0.224621	NA	0.649256	-5.36294
T1.vs.T2	CCDC80	C2	0.934786	0.257728	1.48638	4.76248
T1.vs.T3	CCDC80	C2	2.36347	NA	-0.997228	-2.02681
T2.vs.T3	CCDC80	C2	1.07004	NA	-1.35398	-2.67728
T1.vs.T2	CCDC88B	C3	-0.103081	0.346679	0.125453	4.41067
T1.vs.T3	CCDC88B	C3	-0.0192296	NA	-1.64192	-1.20181
T2.vs.T3	CCDC88B	C3	0.0941509	NA	-1.28199	-3.27027
T1.vs.T2	CCL14	C2	2.07273	0.157801	0.632839	3.10314
T1.vs.T3	CCL14	C2	2.11989	NA	-0.570838	-2.13161
T2.vs.T3	CCL14	C2	0.765449	NA	-0.654031	-2.6367
T1.vs.T2	CCL17	C3	-0.122275	0.121765	0.259222	4.05978
T1.vs.T3	CCL17	C3	0.559577	NA	-1.01917	0.0665687
T2.vs.T3	CCL17	C3	0.932933	NA	-0.698583	-1.89612
T1.vs.T2	CCL18	C3	0.661932	0.387624	-0.24618	3.0011
T1.vs.T3	CCL18	C3	1.37468	NA	1.28379	-1.50864
T2.vs.T3	CCL18	C3	0.675925	NA	1.34701	-2.09035
T1.vs.T2	CCL19	C3	0.337149	0.0559466	0.127068	2.7356
T1.vs.T3	CCL19	C3	-0.330303	NA	-1.11897	-3.23684
T2.vs.T3	CCL19	C3	-0.0867478	NA	-0.599611	-3.18064
T1.vs.T2	CCL21	C2	0.487565	-0.405416	-0.151158	0.410785
T1.vs.T3	CCL21	C2	-1.84174	NA	-1.7351	-5.75262
T2.vs.T3	CCL21	C2	-1.75024	NA	-0.75876	-4.04422
T1.vs.T2	CCL21	C3	0.487565	-0.405416	-0.151158	0.410785
T1.vs.T3	CCL21	C3	-1.84174	NA	-1.7351	-5.75262
T2.vs.T3	CCL21	C3	-1.75024	NA	-0.75876	-4.04422
T1.vs.T2	CCL22	C1	0.37367	0.407344	0.501367	7.75062
T1.vs.T3	CCL22	C1	1.10757	NA	0.342588	-1.44454
T2.vs.T3	CCL22	C1	1.06219	NA	-0.00755944	-3.22083
T1.vs.T2	CCL22	C2	0.37367	0.407344	0.501367	7.75062
T1.vs.T3	CCL22	C2	1.10757	NA	0.342588	-1.44454
T2.vs.T3	CCL22	C2	1.06219	NA	-0.00755944	-3.22083
T1.vs.T2	CCL22	C3	0.37367	0.407344	0.501367	7.75062
T1.vs.T3	CCL22	C3	1.10757	NA	0.342588	-1.44454
T2.vs.T3	CCL22	C3	1.06219	NA	-0.00755944	-3.22083
T1.vs.T2	CCL23	C2	0.881378	0.354338	-0.0310491	2.9668
T1.vs.T3	CCL23	C2	1.66302	NA	-0.452912	-0.616866
T2.vs.T3	CCL23	C2	0.472363	NA	0.227577	-1.40796
T1.vs.T2	CCL23	C3	0.881378	0.354338	-0.0310491	2.9668
T1.vs.T3	CCL23	C3	1.66302	NA	-0.452912	-0.616866
T2.vs.T3	CCL23	C3	0.472363	NA	0.227577	-1.40796
T1.vs.T2	CCL5	C3	-0.0873246	0.632712	0.812386	8.40444
T1.vs.T3	CCL5	C3	-0.0454612	NA	-0.751671	-2.12096
T2.vs.T3	CCL5	C3	0.268255	NA	0.544289	-4.71762
T1.vs.T2	CCL7	C1	-0.625251	0.0867032	-1.01123	-2.39396
T1.vs.T3	CCL7	C1	-0.0350492	NA	0.187764	-0.530812
T2.vs.T3	CCL7	C1	0.193724	NA	1.03794	-0.10958
T1.vs.T2	CCNB1	C1	-2.52363	-0.790143	-0.723383	-6.06956
T1.vs.T3	CCNB1	C1	-2.78173	NA	1.13177	0.787937
T2.vs.T3	CCNB1	C1	-0.574325	NA	1.62301	1.78975
T1.vs.T2	CCNB2	C1	-2.47038	-0.278137	-0.718564	-5.1362
T1.vs.T3	CCNB2	C1	-2.64254	NA	0.179704	0.881587
T2.vs.T3	CCNB2	C1	-0.939371	NA	0.688213	1.90288
T1.vs.T2	CCND2	C2	0.0159708	0.611397	0.0903192	5.29494
T1.vs.T3	CCND2	C2	0.289723	NA	-1.44819	-2.18281
T2.vs.T3	CCND2	C2	0.594862	NA	-0.79111	-4.10996
T1.vs.T2	CCND2	C3	0.0159708	0.611397	0.0903192	5.29494
T1.vs.T3	CCND2	C3	0.289723	NA	-1.44819	-2.18281
T2.vs.T3	CCND2	C3	0.594862	NA	-0.79111	-4.10996
T1.vs.T2	CCNE2	C1	-2.19854	-1.77768	-0.584924	-4.8852
T1.vs.T3	CCNE2	C1	-1.20668	NA	1.15607	-0.0272741
T2.vs.T3	CCNE2	C1	-0.302485	NA	0.886303	0.552605
T1.vs.T2	CCR1	C3	0.0177457	0.519875	0.414417	5.26845
T1.vs.T3	CCR1	C3	0.580578	NA	-0.403457	-0.750395
T2.vs.T3	CCR1	C3	0.453698	NA	-0.19711	-2.61313
T1.vs.T2	CCR2	C3	-0.0449788	0.657984	0.104825	5.43022
T1.vs.T3	CCR2	C3	0.0649542	NA	-0.200527	-3.05896
T2.vs.T3	CCR2	C3	1.08512	NA	1.3438	-4.46421
T1.vs.T2	CCR4	C3	-0.184435	0.163619	1.26271	6.84962
T1.vs.T3	CCR4	C3	-0.547113	NA	-0.0599319	-4.06462
T2.vs.T3	CCR4	C3	-0.056901	NA	0.00788224	-5.86401
T1.vs.T2	CCR5	C3	-0.0679286	0.611786	0.871765	8.25075
T1.vs.T3	CCR5	C3	0.128171	NA	-0.428791	-1.94744
T2.vs.T3	CCR5	C3	0.625696	NA	0.0324597	-4.77454
T1.vs.T2	CCR6	C3	0.0258935	0.156514	0.720866	6.05987
T1.vs.T3	CCR6	C3	0.220624	NA	-0.929075	-1.74059
T2.vs.T3	CCR6	C3	0.747769	NA	-0.963356	-3.54758
T1.vs.T2	CCR7	C3	0.166044	0.641566	0.709808	8.7187
T1.vs.T3	CCR7	C3	-0.0362576	NA	-0.460317	-2.41109
T2.vs.T3	CCR7	C3	0.525272	NA	-0.904409	-5.20176
T1.vs.T2	CCR8	C3	-0.340178	0.85142	0.689128	6.79669
T1.vs.T3	CCR8	C3	-1.73072	NA	-1.24109	-4.08361
T2.vs.T3	CCR8	C3	-0.650759	NA	-0.639396	-5.3787
T1.vs.T2	CCR9	C2	0.112132	0.453696	0.752395	4.74338
T1.vs.T3	CCR9	C2	0.524672	NA	-0.29632	-0.797683
T2.vs.T3	CCR9	C2	0.800997	NA	-0.223553	-2.45086
T1.vs.T2	CCR9	C3	0.112132	0.453696	0.752395	4.74338
T1.vs.T3	CCR9	C3	0.524672	NA	-0.29632	-0.797683
T2.vs.T3	CCR9	C3	0.800997	NA	-0.223553	-2.45086
T1.vs.T2	CCRL2	C3	0.640526	0.706614	0.192011	7.10306
T1.vs.T3	CCRL2	C3	0.852321	NA	0.0282973	-0.507194
T2.vs.T3	CCRL2	C3	0.261011	NA	0.514786	-2.87037
T1.vs.T2	CD163	C3	0.272477	1.41161	0.207006	5.47854
T1.vs.T3	CD163	C3	0.805564	NA	-0.564205	-0.516806
T2.vs.T3	CD163	C3	0.326984	NA	-0.0591932	-1.91688
T1.vs.T2	CD177	C2	0.77278	0.569431	0.49877	4.565
T1.vs.T3	CD177	C2	1.10269	NA	-0.674636	-0.363125
T2.vs.T3	CD177	C2	0.376435	NA	-0.700333	-3.86231
T1.vs.T2	CD19	C3	-1.0255	-0.11715	-0.796204	1.53169
T1.vs.T3	CD19	C3	-1.89622	NA	-1.65608	-3.60977
T2.vs.T3	CD19	C3	-0.534222	NA	-0.335603	-2.6909
T1.vs.T2	CD1B	C3	0.785889	0.291183	0.754522	3.33403
T1.vs.T3	CD1B	C3	0.680988	NA	-0.378278	-1.56747
T2.vs.T3	CD1B	C3	0.641839	NA	0.0739549	-2.97362
T1.vs.T2	CD1C	C3	1.27639	0.41727	0.680524	5.16285
T1.vs.T3	CD1C	C3	0.907005	NA	-0.667929	-0.983544
T2.vs.T3	CD1C	C3	0.862688	NA	0.0072491	-2.41188
T1.vs.T2	CD1E	C3	0.35775	0.246997	0.820619	6.14938
T1.vs.T3	CD1E	C3	0.501069	NA	-1.71113	-1.81019
T2.vs.T3	CD1E	C3	0.860316	NA	-0.322372	-4.27739
T1.vs.T2	CD2	C3	-0.0957149	0.740987	1.08435	9.59928
T1.vs.T3	CD2	C3	-0.36443	NA	-0.810135	-2.25068
T2.vs.T3	CD2	C3	0.197913	NA	-0.0543823	-5.94857
T1.vs.T2	CD200R1	C3	0.165532	0.459873	1.44241	7.05671
T1.vs.T3	CD200R1	C3	1.26494	NA	-0.239601	-1.76199
T2.vs.T3	CD200R1	C3	2.51373	NA	-0.230413	-4.93571
T1.vs.T2	CD207	C2	-0.0665043	1.65757	0.58561	2.95872
T1.vs.T3	CD207	C2	0.229267	NA	-1.12946	-0.240378
T2.vs.T3	CD207	C2	0.639896	NA	-0.997006	-1.60533
T1.vs.T2	CD207	C3	-0.0665043	1.65757	0.58561	2.95872
T1.vs.T3	CD207	C3	0.229267	NA	-1.12946	-0.240378
T2.vs.T3	CD207	C3	0.639896	NA	-0.997006	-1.60533
T1.vs.T2	CD209	C2	1.41986	0.90894	0.351117	4.35708
T1.vs.T3	CD209	C2	2.4241	NA	-0.47534	-0.408837
T2.vs.T3	CD209	C2	1.91771	NA	-0.479291	-1.85129
T1.vs.T2	CD209	C3	1.41986	0.90894	0.351117	4.35708
T1.vs.T3	CD209	C3	2.4241	NA	-0.47534	-0.408837
T2.vs.T3	CD209	C3	1.91771	NA	-0.479291	-1.85129
T1.vs.T2	CD22	C1	0.0137166	0.0190537	0.283821	3.13846
T1.vs.T3	CD22	C1	0.053951	NA	-0.87796	-0.958839
T2.vs.T3	CD22	C1	0.290444	NA	-0.972531	-1.97666
T1.vs.T2	CD22	C2	0.0137166	0.0190537	0.283821	3.13846
T1.vs.T3	CD22	C2	0.053951	NA	-0.87796	-0.958839
T2.vs.T3	CD22	C2	0.290444	NA	-0.972531	-1.97666
T1.vs.T2	CD22	C3	0.0137166	0.0190537	0.283821	3.13846
T1.vs.T3	CD22	C3	0.053951	NA	-0.87796	-0.958839
T2.vs.T3	CD22	C3	0.290444	NA	-0.972531	-1.97666
T1.vs.T2	CD226	C3	-0.0680445	0.565639	1.64753	8.80221
T1.vs.T3	CD226	C3	0.357805	NA	-0.887713	-1.0913
T2.vs.T3	CD226	C3	0.533043	NA	-0.969771	-3.91886
T1.vs.T2	CD244	C3	0.938682	0.358068	1.32744	6.53703
T1.vs.T3	CD244	C3	0.358638	NA	-0.792596	-1.1813
T2.vs.T3	CD244	C3	0.329791	NA	0.00589462	-3.48105
T1.vs.T2	CD247	C3	0.0863572	0.6121	1.07416	10.3991
T1.vs.T3	CD247	C3	-0.174249	NA	-0.748656	-2.74414
T2.vs.T3	CD247	C3	0.17269	NA	0.339613	-5.70361
T1.vs.T2	CD248	C2	2.09118	1.83945	0.560535	4.84032
T1.vs.T3	CD248	C2	4.32708	NA	-1.06384	-1.42646
T2.vs.T3	CD248	C2	0.12092	NA	-1.78389	-2.39816
T1.vs.T2	CD27	C3	-0.128885	0.623043	0.581454	7.76806
T1.vs.T3	CD27	C3	-0.534641	NA	-0.970985	-3.4191
T2.vs.T3	CD27	C3	0.138648	NA	0.0563566	-5.92485
T1.vs.T2	CD274	C3	-0.00605493	0.599638	0.330333	4.90942
T1.vs.T3	CD274	C3	0.107881	NA	-1.27834	-1.76016
T2.vs.T3	CD274	C3	0.248496	NA	-1.31602	-3.72151
T1.vs.T2	CD28	C3	1.38079	0.200856	1.13945	9.50092
T1.vs.T3	CD28	C3	0.796769	NA	-2.03345	-2.73042
T2.vs.T3	CD28	C3	0.104531	NA	-0.860227	-6.65883
T1.vs.T2	CD300LB	C2	0.992783	0.804804	0.192738	5.01076
T1.vs.T3	CD300LB	C2	0.852095	NA	-0.238112	-0.00413371
T2.vs.T3	CD300LB	C2	0.41686	NA	0.333932	-1.3636
T1.vs.T2	CD300LB	C3	0.992783	0.804804	0.192738	5.01076
T1.vs.T3	CD300LB	C3	0.852095	NA	-0.238112	-0.00413371
T2.vs.T3	CD300LB	C3	0.41686	NA	0.333932	-1.3636
T1.vs.T2	CD300LF	C3	0.274538	0.73759	0.224815	6.71299
T1.vs.T3	CD300LF	C3	0.445196	NA	-0.00190428	-0.831536
T2.vs.T3	CD300LF	C3	0.187077	NA	0.462369	-3.28767
T1.vs.T2	CD300LG	C2	0.969532	0.353765	0.668131	3.1483
T1.vs.T3	CD300LG	C2	0.927275	NA	0.808341	-0.969771
T2.vs.T3	CD300LG	C2	-0.0152326	NA	1.25639	-2.09857
T1.vs.T2	CD33	C3	0.548581	0.699113	0.762835	6.43773
T1.vs.T3	CD33	C3	1.31661	NA	-0.175396	-0.526708
T2.vs.T3	CD33	C3	1.57921	NA	-0.120621	-2.65
T1.vs.T2	CD37	C3	0.305651	0.435889	0.764423	8.07228
T1.vs.T3	CD37	C3	0.088657	NA	-0.712799	-1.92716
T2.vs.T3	CD37	C3	0.265665	NA	-0.621622	-4.73434
T1.vs.T2	CD3D	C3	0.059456	0.350386	0.686834	8.93098
T1.vs.T3	CD3D	C3	-0.334297	NA	-0.627286	-2.63356
T2.vs.T3	CD3D	C3	0.11948	NA	0.469293	-5.89027
T1.vs.T2	CD3E	C3	0.0540874	0.802883	1.11111	10.0621
T1.vs.T3	CD3E	C3	-0.324602	NA	-0.687193	-2.68356
T2.vs.T3	CD3E	C3	0.0993333	NA	0.84462	-5.74098
T1.vs.T2	CD3G	C3	0.0179316	0.919121	1.15981	10.3396
T1.vs.T3	CD3G	C3	-0.122926	NA	-0.686323	-3.09001
T2.vs.T3	CD3G	C3	0.346657	NA	0.000450719	-5.53976
T1.vs.T2	CD4	C3	0.191094	1.03035	0.608322	8.30361
T1.vs.T3	CD4	C3	0.30802	NA	-1.44306	-1.39946
T2.vs.T3	CD4	C3	0.343261	NA	-0.539642	-4.08302
T1.vs.T2	CD40LG	C3	0.259892	0.68801	1.54009	8.18254
T1.vs.T3	CD40LG	C3	-0.0535499	NA	-0.483166	-2.9367
T2.vs.T3	CD40LG	C3	0.0970329	NA	-0.907872	-5.47656
T1.vs.T2	CD48	C3	0.462169	0.396343	0.947487	7.04815
T1.vs.T3	CD48	C3	0.090969	NA	-0.0941257	-1.76804
T2.vs.T3	CD48	C3	0.263958	NA	0.647076	-4.15753
T1.vs.T2	CD5	C3	0.10234	0.480098	1.17278	9.50924
T1.vs.T3	CD5	C3	-0.403114	NA	-0.766826	-2.49701
T2.vs.T3	CD5	C3	-0.196981	NA	-0.31314	-5.2214
T1.vs.T2	CD52	C3	-0.0252303	0.224749	0.138068	7.07312
T1.vs.T3	CD52	C3	-0.230927	NA	-0.091351	-1.91625
T2.vs.T3	CD52	C3	0.393238	NA	1.05304	-4.38928
T1.vs.T2	CD53	C3	0.0558432	0.475978	0.540398	7.01301
T1.vs.T3	CD53	C3	0.116062	NA	-0.638883	-1.53702
T2.vs.T3	CD53	C3	0.355834	NA	-0.0899233	-4.25612
T1.vs.T2	CD6	C3	0.422661	0.57961	0.780951	7.77634
T1.vs.T3	CD6	C3	0.0368926	NA	-1.08908	-2.06579
T2.vs.T3	CD6	C3	0.0659963	NA	-0.643715	-4.35535
T1.vs.T2	CD68	C3	0.147059	0.865644	0.547065	5.94537
T1.vs.T3	CD68	C3	0.356095	NA	-0.0644444	-0.56814
T2.vs.T3	CD68	C3	0.222016	NA	-0.0217181	-2.55979
T1.vs.T2	CD69	C3	0.18738	0.510402	1.17255	8.00943
T1.vs.T3	CD69	C3	0.555195	NA	-0.338508	-0.910055
T2.vs.T3	CD69	C3	1.6698	NA	0.468358	-4.0277
T1.vs.T2	CD7	C3	0.141006	0.758403	0.461111	7.88348
T1.vs.T3	CD7	C3	-0.44408	NA	-0.69528	-2.0909
T2.vs.T3	CD7	C3	-0.2241	NA	-0.0978361	-4.67285
T1.vs.T2	CD70	C3	-0.62464	0.221956	0.756853	8.73449
T1.vs.T3	CD70	C3	0.238655	NA	-1.58346	-0.945146
T2.vs.T3	CD70	C3	0.7946	NA	-0.713297	-3.90856
T1.vs.T2	CD72	C3	-0.044827	0.402798	0.405463	6.2149
T1.vs.T3	CD72	C3	-0.152889	NA	-0.854959	-0.241021
T2.vs.T3	CD72	C3	0.240212	NA	-0.308659	-2.578
T1.vs.T2	CD74	C3	0.141347	1.4352	0.544854	8.30821
T1.vs.T3	CD74	C3	0.0405069	NA	-1.38467	-1.39101
T2.vs.T3	CD74	C3	0.23979	NA	-0.716351	-4.22702
T1.vs.T2	CD79A	C3	-0.40781	-0.0265005	-0.572302	1.87254
T1.vs.T3	CD79A	C3	-1.11736	NA	-1.3648	-4.52135
T2.vs.T3	CD79A	C3	-0.389414	NA	-0.280864	-4.0917
T1.vs.T2	CD80	C3	0.0558856	0.420533	0.495475	6.18291
T1.vs.T3	CD80	C3	0.181525	NA	-0.372255	-0.608661
T2.vs.T3	CD80	C3	-0.207539	NA	-0.978304	-4.18504
T1.vs.T2	CD84	C3	0.124796	0.392508	0.960816	8.30812
T1.vs.T3	CD84	C3	0.558468	NA	-0.154778	-1.16291
T2.vs.T3	CD84	C3	0.717291	NA	-0.205776	-3.88666
T1.vs.T2	CD86	C3	-0.0463695	0.694653	0.651713	5.97552
T1.vs.T3	CD86	C3	0.147792	NA	-0.434027	-1.00216
T2.vs.T3	CD86	C3	0.624705	NA	-0.121465	-3.36977
T1.vs.T2	CD8A	C3	-0.0191461	0.606888	1.37108	9.63425
T1.vs.T3	CD8A	C3	0.0778668	NA	-0.414607	-1.93347
T2.vs.T3	CD8A	C3	0.742911	NA	0.311096	-5.63186
T1.vs.T2	CD8B	C3	0.0552483	0.639499	1.23041	7.84842
T1.vs.T3	CD8B	C3	0.00351668	NA	-0.325991	-1.26587
T2.vs.T3	CD8B	C3	0.53706	NA	0.910281	-3.92417
T1.vs.T2	CD96	C3	-0.105861	0.558896	1.67392	11.4569
T1.vs.T3	CD96	C3	-0.141582	NA	-0.366636	-2.48374
T2.vs.T3	CD96	C3	0.40385	NA	0.309574	-5.68153
T1.vs.T2	CD97	C3	0.54896	1.42214	0.0535596	5.38862
T1.vs.T3	CD97	C3	0.178552	NA	-1.34952	-0.802615
T2.vs.T3	CD97	C3	0.101943	NA	-1.8323	-3.30923
T1.vs.T2	CDC20	C1	-2.86999	-0.067189	-0.632316	-5.07746
T1.vs.T3	CDC20	C1	-3.08017	NA	0.929267	0.824716
T2.vs.T3	CDC20	C1	-1.03748	NA	1.08799	1.93558
T1.vs.T2	CDC25A	C1	-3.1985	-0.147935	-1.888	-6.03249
T1.vs.T3	CDC25A	C1	-2.27642	NA	1.04314	0.210986
T2.vs.T3	CDC25A	C1	-0.708801	NA	1.28481	1.93934
T1.vs.T2	CDC25C	C1	-2.09899	-0.955012	-0.526871	-6.08395
T1.vs.T3	CDC25C	C1	-2.10018	NA	0.218556	0.837409
T2.vs.T3	CDC25C	C1	-0.433861	NA	0.291215	1.97007
T1.vs.T2	CDC45	C1	-2.13687	-0.407336	-1.21989	-5.59182
T1.vs.T3	CDC45	C1	-2.51767	NA	1.56348	0.555442
T2.vs.T3	CDC45	C1	-1.01759	NA	1.90023	1.82841
T1.vs.T2	CDCA3	C1	-2.6163	-0.460007	-1.33572	-5.79474
T1.vs.T3	CDCA3	C1	-2.80474	NA	-0.155181	0.0215261
T2.vs.T3	CDCA3	C1	-0.962942	NA	1.12127	1.38504
T1.vs.T2	CDCA5	C1	-3.07012	-0.410097	-0.555363	-4.90326
T1.vs.T3	CDCA5	C1	-2.85477	NA	0.884192	0.555877
T2.vs.T3	CDCA5	C1	-0.743151	NA	0.397213	1.73985
T1.vs.T2	CDCA7	C1	-0.873944	-0.210015	-0.194862	-6.9675
T1.vs.T3	CDCA7	C1	-0.29981	NA	-0.513268	0.0685804
T2.vs.T3	CDCA7	C1	-0.367654	NA	0.24796	1.6279
T1.vs.T2	CDCA7	C3	-0.873944	-0.210015	-0.194862	-6.9675
T1.vs.T3	CDCA7	C3	-0.29981	NA	-0.513268	0.0685804
T2.vs.T3	CDCA7	C3	-0.367654	NA	0.24796	1.6279
T1.vs.T2	CDCA8	C1	-2.98454	-0.525041	-0.664944	-5.33306
T1.vs.T3	CDCA8	C1	-2.2809	NA	1.70511	0.408337
T2.vs.T3	CDCA8	C1	-0.447701	NA	0.625476	1.58875
T1.vs.T2	CDH11	C2	0.594124	0.478023	2.9044	5.04852
T1.vs.T3	CDH11	C2	1.61288	NA	-1.99732	-2.5008
T2.vs.T3	CDH11	C2	1.28948	NA	-2.51587	-3.96839
T1.vs.T2	CDH17	C2	0.825169	1.11611	-0.114358	2.88997
T1.vs.T3	CDH17	C2	0.627998	NA	-0.249396	-0.109586
T2.vs.T3	CDH17	C2	-0.0132966	NA	-0.0632258	-1.24665
T1.vs.T2	CDH23	C2	1.71732	0.667498	1.73448	4.27863
T1.vs.T3	CDH23	C2	0.779546	NA	-0.704912	-0.166137
T2.vs.T3	CDH23	C2	0.351308	NA	-1.10082	-0.875281
T1.vs.T2	CDHR1	C2	0.0546809	0.230393	0.571113	3.10459
T1.vs.T3	CDHR1	C2	0.424968	NA	-0.822303	-0.393364
T2.vs.T3	CDHR1	C2	1.27812	NA	-0.820179	-1.09311
T1.vs.T2	CDHR1	C3	0.0546809	0.230393	0.571113	3.10459
T1.vs.T3	CDHR1	C3	0.424968	NA	-0.822303	-0.393364
T2.vs.T3	CDHR1	C3	1.27812	NA	-0.820179	-1.09311
T1.vs.T2	CDK1	C1	-2.40336	-1.14465	-0.810947	-5.81657
T1.vs.T3	CDK1	C1	-2.4532	NA	0.351743	0.305582
T2.vs.T3	CDK1	C1	-0.98646	NA	1.75807	1.63738
T1.vs.T2	CDK15	C2	0.751062	-0.00153444	1.52202	4.70572
T1.vs.T3	CDK15	C2	1.16722	NA	-0.754015	-0.385376
T2.vs.T3	CDK15	C2	0.852939	NA	-2.32239	-3.94505
T1.vs.T2	CDT1	C1	-2.52809	-0.00293992	-1.26646	-5.18821
T1.vs.T3	CDT1	C1	-2.48833	NA	0.18508	0.288264
T2.vs.T3	CDT1	C1	-0.468497	NA	0.664124	1.8477
T1.vs.T2	CDX1	C2	1.0282	0.471787	1.44756	2.84534
T1.vs.T3	CDX1	C2	-0.991818	NA	-0.576865	-3.25853
T2.vs.T3	CDX1	C2	-0.840616	NA	-1.77286	-3.51492
T1.vs.T2	CEACAM21	C3	1.2353	0.275596	0.807278	5.42988
T1.vs.T3	CEACAM21	C3	1.7437	NA	-0.27937	-2.38531
T2.vs.T3	CEACAM21	C3	-0.09008	NA	-0.00848847	-5.04735
T1.vs.T2	CEACAM4	C3	-0.189661	0.247627	-0.349114	3.86457
T1.vs.T3	CEACAM4	C3	1.02161	NA	-1.07221	-0.323559
T2.vs.T3	CEACAM4	C3	1.12998	NA	-0.339249	-1.39015
T1.vs.T2	CEBPA	C2	2.38767	0.12251	0.438557	6.21085
T1.vs.T3	CEBPA	C2	0.0502534	NA	-1.18716	-0.255322
T2.vs.T3	CEBPA	C2	-0.363708	NA	-0.684776	-2.12456
T1.vs.T2	CEBPA	C3	2.38767	0.12251	0.438557	6.21085
T1.vs.T3	CEBPA	C3	0.0502534	NA	-1.18716	-0.255322
T2.vs.T3	CEBPA	C3	-0.363708	NA	-0.684776	-2.12456
T1.vs.T2	CEBPE	C2	0.31556	0.925745	0.496877	3.35798
T1.vs.T3	CEBPE	C2	0.323254	NA	-0.279719	-1.20947
T2.vs.T3	CEBPE	C2	0.219279	NA	0.0223216	-3.65233
T1.vs.T2	CEBPE	C3	0.31556	0.925745	0.496877	3.35798
T1.vs.T3	CEBPE	C3	0.323254	NA	-0.279719	-1.20947
T2.vs.T3	CEBPE	C3	0.219279	NA	0.0223216	-3.65233
T1.vs.T2	CECR1	C3	0.544717	1.40479	0.449625	8.37703
T1.vs.T3	CECR1	C3	0.158007	NA	-0.387929	-2.07004
T2.vs.T3	CECR1	C3	0.0774168	NA	-0.620529	-4.49716
T1.vs.T2	CELF2	C2	0.480921	0.519438	0.669028	7.36903
T1.vs.T3	CELF2	C2	0.559721	NA	-0.61065	-0.993532
T2.vs.T3	CELF2	C2	0.610011	NA	-0.642999	-4.03975
T1.vs.T2	CELF2	C3	0.480921	0.519438	0.669028	7.36903
T1.vs.T3	CELF2	C3	0.559721	NA	-0.61065	-0.993532
T2.vs.T3	CELF2	C3	0.610011	NA	-0.642999	-4.03975
T1.vs.T2	CELF6	C2	0.226978	-0.229948	0.686299	6.42599
T1.vs.T3	CELF6	C2	0.248779	NA	-1.89767	-1.95736
T2.vs.T3	CELF6	C2	0.294328	NA	-2.05268	-4.18357
T1.vs.T2	CENPA	C1	-2.87496	-0.0665137	-1.31039	-7.17773
T1.vs.T3	CENPA	C1	-2.84241	NA	-0.00582975	0.467392
T2.vs.T3	CENPA	C1	-1.00327	NA	1.00693	2.72749
T1.vs.T2	CERKL	C3	0.16687	0.0636587	0.694896	6.42323
T1.vs.T3	CERKL	C3	0.184359	NA	-1.6401	-1.00322
T2.vs.T3	CERKL	C3	0.21752	NA	-1.42042	-3.56135
T1.vs.T2	CES1	C2	0.620475	-0.0714394	0.599352	4.56845
T1.vs.T3	CES1	C2	1.40473	NA	0.629782	0.0279894
T2.vs.T3	CES1	C2	0.853043	NA	0.102548	-1.30784
T1.vs.T2	CES1	C3	0.620475	-0.0714394	0.599352	4.56845
T1.vs.T3	CES1	C3	1.40473	NA	0.629782	0.0279894
T2.vs.T3	CES1	C3	0.853043	NA	0.102548	-1.30784
T1.vs.T2	CETP	C2	1.92787	0.610034	0.546726	5.85803
T1.vs.T3	CETP	C2	0.348117	NA	-1.25525	-1.86943
T2.vs.T3	CETP	C2	-0.456141	NA	-1.90188	-2.58523
T1.vs.T2	CETP	C3	1.92787	0.610034	0.546726	5.85803
T1.vs.T3	CETP	C3	0.348117	NA	-1.25525	-1.86943
T2.vs.T3	CETP	C3	-0.456141	NA	-1.90188	-2.58523
T1.vs.T2	CFD	C2	1.3581	0.130637	-0.122177	4.8139
T1.vs.T3	CFD	C2	0.813691	NA	-0.399835	-0.838271
T2.vs.T3	CFD	C2	0.318332	NA	-0.194657	-2.85912
T1.vs.T2	CFD	C3	1.3581	0.130637	-0.122177	4.8139
T1.vs.T3	CFD	C3	0.813691	NA	-0.399835	-0.838271
T2.vs.T3	CFD	C3	0.318332	NA	-0.194657	-2.85912
T1.vs.T2	CFH	C2	0.838575	0.160819	1.06403	5.62492
T1.vs.T3	CFH	C2	1.62274	NA	-2.24108	-2.14676
T2.vs.T3	CFH	C2	0.514129	NA	-1.18324	-3.75509
T1.vs.T2	CFP	C3	1.48171	0.636306	0.343223	7.22023
T1.vs.T3	CFP	C3	0.390016	NA	-0.467599	-0.771231
T2.vs.T3	CFP	C3	0.159201	NA	0.0133823	-2.28742
T1.vs.T2	CH25H	C2	0.576302	0.907142	2.23548	4.59898
T1.vs.T3	CH25H	C2	1.6337	NA	-0.637118	-1.26799
T2.vs.T3	CH25H	C2	1.25453	NA	-1.05252	-2.57527
T1.vs.T2	CH25H	C3	0.576302	0.907142	2.23548	4.59898
T1.vs.T3	CH25H	C3	1.6337	NA	-0.637118	-1.26799
T2.vs.T3	CH25H	C3	1.25453	NA	-1.05252	-2.57527
T1.vs.T2	CHIT1	C3	0.395685	0.484914	0.222974	4.25024
T1.vs.T3	CHIT1	C3	1.04122	NA	0.980771	-0.334623
T2.vs.T3	CHIT1	C3	1.26329	NA	0.679328	-1.45987
T1.vs.T2	CHL1	C2	0.0177594	-0.0549797	0.458312	4.17183
T1.vs.T3	CHL1	C2	1.24432	NA	-1.44025	-1.71934
T2.vs.T3	CHL1	C2	0.764111	NA	-1.6213	-2.16913
T1.vs.T2	CHN2	C2	-0.161351	-0.0254835	1.10632	6.42123
T1.vs.T3	CHN2	C2	0.56797	NA	0.194352	0.164183
T2.vs.T3	CHN2	C2	2.54503	NA	0.803265	-1.46462
T1.vs.T2	CHN2	C3	-0.161351	-0.0254835	1.10632	6.42123
T1.vs.T3	CHN2	C3	0.56797	NA	0.194352	0.164183
T2.vs.T3	CHN2	C3	2.54503	NA	0.803265	-1.46462
T1.vs.T2	CHRNA1	C2	0.718365	0.835048	0.810539	4.6252
T1.vs.T3	CHRNA1	C2	-0.0536348	NA	-2.05997	-0.745782
T2.vs.T3	CHRNA1	C2	-0.363738	NA	-0.25502	-3.16553
T1.vs.T2	CHRNA1	C3	0.718365	0.835048	0.810539	4.6252
T1.vs.T3	CHRNA1	C3	-0.0536348	NA	-2.05997	-0.745782
T2.vs.T3	CHRNA1	C3	-0.363738	NA	-0.25502	-3.16553
T1.vs.T2	CHRNA5	C1	-1.52976	0.595613	-0.312812	-6.76694
T1.vs.T3	CHRNA5	C1	-1.09763	NA	1.82028	-0.40248
T2.vs.T3	CHRNA5	C1	-0.954717	NA	-0.176476	1.48549
T1.vs.T2	CHRNA6	C2	-0.444396	0.18772	2.32378	5.91255
T1.vs.T3	CHRNA6	C2	0.639937	NA	-0.0802554	-0.681652
T2.vs.T3	CHRNA6	C2	1.32547	NA	-0.399129	-3.96661
T1.vs.T2	CHRNA6	C3	-0.444396	0.18772	2.32378	5.91255
T1.vs.T3	CHRNA6	C3	0.639937	NA	-0.0802554	-0.681652
T2.vs.T3	CHRNA6	C3	1.32547	NA	-0.399129	-3.96661
T1.vs.T2	CIDEC	C2	0.66276	-0.505434	0.188617	2.82403
T1.vs.T3	CIDEC	C2	0.0277643	NA	0.552804	-0.0178191
T2.vs.T3	CIDEC	C2	-0.016162	NA	0.11919	-1.44933
T1.vs.T2	CIITA	C3	-0.103482	1.05946	0.329948	7.18469
T1.vs.T3	CIITA	C3	0.237592	NA	-1.01047	-1.20236
T2.vs.T3	CIITA	C3	1.0442	NA	-1.5649	-4.04866
T1.vs.T2	CILP	C2	0.497834	0.56647	1.43114	3.71465
T1.vs.T3	CILP	C2	1.03696	NA	-1.34158	-2.07082
T2.vs.T3	CILP	C2	1.26422	NA	-0.998201	-3.00752
T1.vs.T2	CILP2	C2	0.879448	0.91615	1.80002	3.22494
T1.vs.T3	CILP2	C2	3.45365	NA	-0.264816	-0.393978
T2.vs.T3	CILP2	C2	2.2	NA	-0.992154	-2.28722
T1.vs.T2	CKAP2L	C1	-2.39398	-0.58098	-0.460545	-4.32227
T1.vs.T3	CKAP2L	C1	-2.01596	NA	0.293153	0.803401
T2.vs.T3	CKAP2L	C1	-0.432633	NA	0.139897	1.786
T1.vs.T2	CKMT2	C2	1.35096	0.151887	0.866809	2.87919
T1.vs.T3	CKMT2	C2	1.47948	NA	-0.83806	1.11498
T2.vs.T3	CKMT2	C2	-0.245451	NA	-0.766011	-0.243565
T1.vs.T2	CLEC10A	C3	0.422865	0.376661	0.488939	7.06461
T1.vs.T3	CLEC10A	C3	0.474318	NA	-0.350116	-1.42053
T2.vs.T3	CLEC10A	C3	0.866107	NA	0.115466	-3.478
T1.vs.T2	CLEC12A	C3	-0.45351	0.471233	0.876301	6.51333
T1.vs.T3	CLEC12A	C3	0.32501	NA	-0.209679	-0.523236
T2.vs.T3	CLEC12A	C3	2.01816	NA	1.41761	-3.5614
T1.vs.T2	CLEC12B	C3	0.70637	0.888347	0.410594	5.15811
T1.vs.T3	CLEC12B	C3	0.877263	NA	0.172407	-0.317682
T2.vs.T3	CLEC12B	C3	0.970549	NA	-2.04706	-2.97936
T1.vs.T2	CLEC2B	C2	0.663438	-0.0118191	1.75334	5.27161
T1.vs.T3	CLEC2B	C2	0.299455	NA	-0.903311	-1.50362
T2.vs.T3	CLEC2B	C2	0.471259	NA	-0.168126	-3.44032
T1.vs.T2	CLEC2B	C3	0.663438	-0.0118191	1.75334	5.27161
T1.vs.T3	CLEC2B	C3	0.299455	NA	-0.903311	-1.50362
T2.vs.T3	CLEC2B	C3	0.471259	NA	-0.168126	-3.44032
T1.vs.T2	CLEC2D	C3	0.0139492	0.0628179	1.3466	9.23786
T1.vs.T3	CLEC2D	C3	-0.151039	NA	-1.21381	-2.54101
T2.vs.T3	CLEC2D	C3	0.0785647	NA	-0.573453	-4.76952
T1.vs.T2	CLEC3B	C2	2.16798	0.595305	0.372847	3.6037
T1.vs.T3	CLEC3B	C2	2.33922	NA	-0.723525	-0.782563
T2.vs.T3	CLEC3B	C2	0.0331489	NA	-1.04786	-2.58936
T1.vs.T2	CLEC4A	C3	0.399077	0.374012	1.33725	7.60619
T1.vs.T3	CLEC4A	C3	0.335271	NA	-0.5586	-1.34447
T2.vs.T3	CLEC4A	C3	0.487834	NA	-0.517256	-4.27796
T1.vs.T2	CLEC4C	C3	0.334161	1.56714	2.40516	6.74259
T1.vs.T3	CLEC4C	C3	0.344465	NA	0.710297	-1.653
T2.vs.T3	CLEC4C	C3	0.369122	NA	0.533954	-4.36021
T1.vs.T2	CLEC6A	C3	-0.459864	-0.0122325	-0.585281	1.26233
T1.vs.T3	CLEC6A	C3	-0.0881114	NA	0.0463469	-1.7699
T2.vs.T3	CLEC6A	C3	0.159137	NA	0.390757	-3.38479
T1.vs.T2	CLEC9A	C3	1.70923	1.90866	1.34344	7.11741
T1.vs.T3	CLEC9A	C3	2.32627	NA	0.267198	-0.971007
T2.vs.T3	CLEC9A	C3	1.53258	NA	0.164919	-3.87564
T1.vs.T2	CLECL1	C3	0.429989	0.50733	0.71876	5.47326
T1.vs.T3	CLECL1	C3	0.247285	NA	0.0830519	-1.2464
T2.vs.T3	CLECL1	C3	1.42133	NA	-1.25034	-4.80461
T1.vs.T2	CLIC2	C3	1.02814	0.413431	0.76273	7.30689
T1.vs.T3	CLIC2	C3	0.440334	NA	-1.04188	-2.30545
T2.vs.T3	CLIC2	C3	0.550122	NA	-0.174279	-4.92485
T1.vs.T2	CLIC5	C2	0.731711	0.367896	0.343102	5.52747
T1.vs.T3	CLIC5	C2	1.52504	NA	-0.700573	-2.91885
T2.vs.T3	CLIC5	C2	0.892267	NA	-0.656705	-4.74141
T1.vs.T2	CLIC5	C3	0.731711	0.367896	0.343102	5.52747
T1.vs.T3	CLIC5	C3	1.52504	NA	-0.700573	-2.91885
T2.vs.T3	CLIC5	C3	0.892267	NA	-0.656705	-4.74141
T1.vs.T2	CLIC6	C2	0.561963	-0.147305	1.04471	4.68814
T1.vs.T3	CLIC6	C2	1.7629	NA	-0.235093	-1.2937
T2.vs.T3	CLIC6	C2	0.74815	NA	-0.534714	-2.84289
T1.vs.T2	CLLU1	C3	0.0895752	-0.0202964	0.0684767	2.59177
T1.vs.T3	CLLU1	C3	-0.149637	NA	-0.257278	-3.65186
T2.vs.T3	CLLU1	C3	-0.0940105	NA	0.630409	-3.9218
T1.vs.T2	CLNK	C3	1.18215	0.297747	1.30389	4.43675
T1.vs.T3	CLNK	C3	0.0887148	NA	0.231476	-1.03811
T2.vs.T3	CLNK	C3	-0.0875409	NA	-0.075094	-3.31832
T1.vs.T2	CLPSL2	C1	-1.10548	-1.19839	-0.85389	-4.15561
T1.vs.T3	CLPSL2	C1	-1.50003	NA	0.38523	-0.125119
T2.vs.T3	CLPSL2	C1	-0.0438417	NA	0.437208	0.34111
T1.vs.T2	CLU	C2	0.779607	0.598291	-0.0695022	2.84695
T1.vs.T3	CLU	C2	1.78022	NA	-0.031472	0.843691
T2.vs.T3	CLU	C2	1.68586	NA	-0.31083	-0.343479
T1.vs.T2	CLU	C3	0.779607	0.598291	-0.0695022	2.84695
T1.vs.T3	CLU	C3	1.78022	NA	-0.031472	0.843691
T2.vs.T3	CLU	C3	1.68586	NA	-0.31083	-0.343479
T1.vs.T2	CMA1	C2	1.49015	0.368856	0.344851	2.74332
T1.vs.T3	CMA1	C2	1.02728	NA	0.885298	-0.624657
T2.vs.T3	CMA1	C2	-0.0547115	NA	0.338631	-1.04011
T1.vs.T2	CMAHP	C2	0.0352683	-0.562193	2.07177	3.98315
T1.vs.T3	CMAHP	C2	1.35671	NA	-0.49421	-2.5367
T2.vs.T3	CMAHP	C2	2.17338	NA	0.0400679	-3.49403
T1.vs.T2	CMKLR1	C3	0.800633	1.12811	0.651311	7.24601
T1.vs.T3	CMKLR1	C3	1.31493	NA	-0.58728	-1.57155
T2.vs.T3	CMKLR1	C3	0.905778	NA	-0.345855	-3.76047
T1.vs.T2	CMPK2	C3	0.42933	1.5547	0.349491	2.87726
T1.vs.T3	CMPK2	C3	1.39546	NA	-0.576841	-1.01054
T2.vs.T3	CMPK2	C3	-0.391202	NA	-0.527802	-3.57114
T1.vs.T2	CMTM3	C2	0.813708	0.235509	2.17465	4.84666
T1.vs.T3	CMTM3	C2	0.313701	NA	-1.3046	-1.26725
T2.vs.T3	CMTM3	C2	0.145628	NA	-1.01534	-3.4961
T1.vs.T2	CNFN	C1	-0.402065	-0.429567	-0.65731	-2.70005
T1.vs.T3	CNFN	C1	-0.303728	NA	-0.208569	0.0326269
T2.vs.T3	CNFN	C1	-0.285569	NA	-1.8782	0.337436
T1.vs.T2	CNIH2	C1	-1.82872	-0.315176	-0.83153	-3.84639
T1.vs.T3	CNIH2	C1	-2.07735	NA	-0.0284341	-0.0025552
T2.vs.T3	CNIH2	C1	-0.468237	NA	-0.477813	0.478848
T1.vs.T2	CNR2	C3	0.539887	-0.0336693	0.68094	3.31098
T1.vs.T3	CNR2	C3	-0.197746	NA	-0.469461	-2.03137
T2.vs.T3	CNR2	C3	-0.495948	NA	0.856864	-2.60986
T1.vs.T2	CNRIP1	C2	2.32065	0.313113	1.58441	6.62274
T1.vs.T3	CNRIP1	C2	1.99441	NA	-1.41238	-1.77798
T2.vs.T3	CNRIP1	C2	0.486712	NA	-1.61891	-4.2817
T1.vs.T2	CNTD2	C1	-0.510787	0.0964528	-0.615279	-4.14429
T1.vs.T3	CNTD2	C1	-0.131647	NA	-0.000670322	0.0110985
T2.vs.T3	CNTD2	C1	0.344772	NA	-0.418968	0.320141
T1.vs.T2	CNTN4	C2	-0.0865477	0.284112	2.75333	4.72493
T1.vs.T3	CNTN4	C2	0.940535	NA	-0.923757	-1.74911
T2.vs.T3	CNTN4	C2	1.04531	NA	-0.548512	-3.41167
T1.vs.T2	CNTN6	C2	0.160345	0.861574	2.33429	5.8523
T1.vs.T3	CNTN6	C2	0.695555	NA	-0.000519658	0.127962
T2.vs.T3	CNTN6	C2	1.58822	NA	-0.536219	-1.73245
T1.vs.T2	CNTNAP4	C2	0.364635	0.481712	0.371231	7.64004
T1.vs.T3	CNTNAP4	C2	0.160614	NA	-0.57059	-1.12611
T2.vs.T3	CNTNAP4	C2	0.542693	NA	0.4599	-2.82477
T1.vs.T2	CNTNAP4	C3	0.364635	0.481712	0.371231	7.64004
T1.vs.T3	CNTNAP4	C3	0.160614	NA	-0.57059	-1.12611
T2.vs.T3	CNTNAP4	C3	0.542693	NA	0.4599	-2.82477
T1.vs.T2	COL14A1	C2	2.03668	1.29243	2.56463	4.0402
T1.vs.T3	COL14A1	C2	2.77212	NA	-0.128028	-0.516741
T2.vs.T3	COL14A1	C2	1.15538	NA	-0.85647	-1.50829
T1.vs.T2	COL1A1	C2	0.857253	1.85245	1.49904	4.9005
T1.vs.T3	COL1A1	C2	1.65534	NA	-0.708945	-1.14142
T2.vs.T3	COL1A1	C2	0.775695	NA	-1.7786	-3.07508
T1.vs.T2	COL1A2	C2	0.947756	1.07149	1.93864	4.89876
T1.vs.T3	COL1A2	C2	1.61207	NA	-1.02972	-1.4516
T2.vs.T3	COL1A2	C2	0.882757	NA	-2.09481	-3.42951
T1.vs.T2	COL24A1	C2	0.682466	0.586523	3.83164	5.15365
T1.vs.T3	COL24A1	C2	1.40581	NA	-0.0411162	-0.574745
T2.vs.T3	COL24A1	C2	0.970513	NA	-1.1171	-2.79505
T1.vs.T2	COL3A1	C2	0.888252	0.958609	2.31387	5.66749
T1.vs.T3	COL3A1	C2	1.38897	NA	-1.48948	-1.66276
T2.vs.T3	COL3A1	C2	0.66022	NA	-2.1842	-3.3037
T1.vs.T2	COL5A1	C2	0.451961	1.22886	1.26698	3.32306
T1.vs.T3	COL5A1	C2	1.38598	NA	-0.773153	-1.28353
T2.vs.T3	COL5A1	C2	0.810713	NA	-2.22376	-1.74053
T1.vs.T2	COL6A3	C2	1.05833	0.609262	2.16682	5.21312
T1.vs.T3	COL6A3	C2	0.859779	NA	-2.383	-2.46037
T2.vs.T3	COL6A3	C2	0.265651	NA	-2.68162	-3.9659
T1.vs.T2	COL6A5	C2	-0.636941	1.36319	0.249272	4.79412
T1.vs.T3	COL6A5	C2	0.121022	NA	-0.444015	-1.08481
T2.vs.T3	COL6A5	C2	0.873228	NA	-1.84728	-2.59137
T1.vs.T2	COL6A5	C3	-0.636941	1.36319	0.249272	4.79412
T1.vs.T3	COL6A5	C3	0.121022	NA	-0.444015	-1.08481
T2.vs.T3	COL6A5	C3	0.873228	NA	-1.84728	-2.59137
T1.vs.T2	COL6A6	C2	0.437643	0.265236	1.08094	7.74843
T1.vs.T3	COL6A6	C2	-0.0394716	NA	-0.441519	-1.84326
T2.vs.T3	COL6A6	C2	0.201034	NA	-1.20254	-3.40281
T1.vs.T2	COL6A6	C3	0.437643	0.265236	1.08094	7.74843
[truncated: 5,657 more rows]

## Sheet: S3d-f
comparison	geneset	cluster	All	ER+	ER+HER2+	HER2+	TN
T1.vs.T2	HALLMARK_ALLOGRAFT_REJECTION	C3	1.34905	-0.108445	0.808639	0.061322	3.84716
T1.vs.T3	HALLMARK_ALLOGRAFT_REJECTION	C3	-1.70303	-0.135075	NA	-0.901591	-2.43359
T2.vs.T3	HALLMARK_ALLOGRAFT_REJECTION	C3	-2.47698	0.252486	NA	-0.0611289	-4.88626
T1.vs.T2	HALLMARK_ANDROGEN_RESPONSE	C2	1.31527	0.647441	0.331409	0.211401	1.30451
T1.vs.T3	HALLMARK_ANDROGEN_RESPONSE	C2	1.36566	1.72643	NA	0.490656	0.01376
T2.vs.T3	HALLMARK_ANDROGEN_RESPONSE	C2	0.385069	1.96275	NA	-0.281329	-0.513204
T1.vs.T2	HALLMARK_ANGIOGENESIS	C2	2.24778	0.933171	0.870199	0.691418	1.15755
T1.vs.T3	HALLMARK_ANGIOGENESIS	C2	-0.52849	1.60734	NA	-1.76954	-1.77101
T2.vs.T3	HALLMARK_ANGIOGENESIS	C2	-1.20513	0.187968	NA	-2.37367	-0.437919
T1.vs.T2	HALLMARK_APICAL_JUNCTION	C2	3.48111	1.42424	1.82302	0.157168	1.75344
T1.vs.T3	HALLMARK_APICAL_JUNCTION	C2	-0.0935353	1.71222	NA	-1.11295	-0.827842
T2.vs.T3	HALLMARK_APICAL_JUNCTION	C2	-1.11748	0.314385	NA	-1.9669	-0.691673
T1.vs.T2	HALLMARK_APOPTOSIS	C2	4.59184	0.837986	0.785154	0.483512	5.4254
T1.vs.T3	HALLMARK_APOPTOSIS	C2	0.158308	1.27064	NA	-0.312346	-0.0802924
T2.vs.T3	HALLMARK_APOPTOSIS	C2	-1.3428	0.359959	NA	-0.0904028	-2.22706
T1.vs.T2	HALLMARK_COAGULATION	C2	5.32422	1.02452	1.39072	1.10821	4.48374
T1.vs.T3	HALLMARK_COAGULATION	C2	-0.434467	2.05437	NA	-1.04562	-0.90505
T2.vs.T3	HALLMARK_COAGULATION	C2	-2.84087	-0.0242233	NA	-3.31212	-2.40437
T1.vs.T2	HALLMARK_COMPLEMENT	C3	4.6216	0.569528	0.96114	0.299762	7.24327
T1.vs.T3	HALLMARK_COMPLEMENT	C3	-0.758674	0.791519	NA	-1.01127	-1.46682
T2.vs.T3	HALLMARK_COMPLEMENT	C3	-2.92487	0.295559	NA	-1.56534	-4.54744
T1.vs.T2	HALLMARK_E2F_TARGETS	C1	-7.60398	-2.42445	-0.461904	-1.40241	-6.13322
T1.vs.T3	HALLMARK_E2F_TARGETS	C1	0.568739	-1.1973	NA	1.16686	0.674448
T2.vs.T3	HALLMARK_E2F_TARGETS	C1	3.26117	0.0130313	NA	1.79548	2.27248
T1.vs.T2	HALLMARK_EPITHELIAL_MESENCHYMAL_TRANSITION	C2	3.40777	0.627183	0.856092	2.17671	2.72151
T1.vs.T3	HALLMARK_EPITHELIAL_MESENCHYMAL_TRANSITION	C2	-0.485538	0.533009	NA	-0.917798	-1.13284
T2.vs.T3	HALLMARK_EPITHELIAL_MESENCHYMAL_TRANSITION	C2	-1.72651	0.166939	NA	-1.04693	-0.981963
T1.vs.T2	HALLMARK_G2M_CHECKPOINT	C1	-6.67663	-2.18899	-0.257778	-1.45792	-5.77016
T1.vs.T3	HALLMARK_G2M_CHECKPOINT	C1	0.371981	-1.04059	NA	0.91154	0.453046
T2.vs.T3	HALLMARK_G2M_CHECKPOINT	C1	3.02592	0.0633282	NA	2.42069	2.22588
T1.vs.T2	HALLMARK_GLYCOLYSIS	C1	-5.91669	-1.30672	0.0169977	-0.992601	-8.37214
T1.vs.T3	HALLMARK_GLYCOLYSIS	C1	1.18224	-0.440732	NA	0.887869	1.53635
T2.vs.T3	HALLMARK_GLYCOLYSIS	C1	3.85889	-0.0932918	NA	0.466857	4.63146
T1.vs.T2	HALLMARK_HYPOXIA	C1	-0.658112	-0.145537	0.572389	0.0709301	-1.36745
T1.vs.T3	HALLMARK_HYPOXIA	C1	1.82522	0.965311	NA	-0.211162	1.34384
T2.vs.T3	HALLMARK_HYPOXIA	C1	2.57939	0.792437	NA	0.206609	2.16302
T1.vs.T2	HALLMARK_IL2_STAT5_SIGNALING	C2	3.86915	0.619621	1.06782	0.075459	6.48211
T1.vs.T3	HALLMARK_IL2_STAT5_SIGNALING	C2	-1.05678	0.277677	NA	-1.60753	-1.57091
T2.vs.T3	HALLMARK_IL2_STAT5_SIGNALING	C2	-2.67401	0.0581877	NA	-0.809827	-3.4895
T1.vs.T2	HALLMARK_IL6_JAK_STAT3_SIGNALING	C3	2.69842	0.211892	0.92552	0.021919	6.2217
T1.vs.T3	HALLMARK_IL6_JAK_STAT3_SIGNALING	C3	-1.22512	-0.143269	NA	-1.39177	-1.18274
T2.vs.T3	HALLMARK_IL6_JAK_STAT3_SIGNALING	C3	-2.80927	-0.0557383	NA	-0.702083	-3.57962
T1.vs.T2	HALLMARK_INFLAMMATORY_RESPONSE	C3	2.61002	0.171435	0.897396	0.212732	5.63098
T1.vs.T3	HALLMARK_INFLAMMATORY_RESPONSE	C3	-0.823973	0.155927	NA	-1.32593	-1.33484
T2.vs.T3	HALLMARK_INFLAMMATORY_RESPONSE	C3	-2.37813	0.440095	NA	-0.610705	-3.89012
T1.vs.T2	HALLMARK_INTERFERON_ALPHA_RESPONSE	C3	2.71838	0.0654538	1.01932	0.3608	4.29462
T1.vs.T3	HALLMARK_INTERFERON_ALPHA_RESPONSE	C3	-2.49759	0.00147416	NA	-0.97773	-1.33242
T2.vs.T3	HALLMARK_INTERFERON_ALPHA_RESPONSE	C3	-5.02201	-0.652579	NA	-0.695952	-4.69656
T1.vs.T2	HALLMARK_INTERFERON_GAMMA_RESPONSE	C3	2.33559	0.018276	0.947521	0.126914	4.66907
T1.vs.T3	HALLMARK_INTERFERON_GAMMA_RESPONSE	C3	-1.89296	0.273063	NA	-1.42724	-1.55004
T2.vs.T3	HALLMARK_INTERFERON_GAMMA_RESPONSE	C3	-3.84607	0.0884836	NA	-0.906783	-4.64088
T1.vs.T2	HALLMARK_KRAS_SIGNALING_DN	C3	0.676261	0.351163	0.391181	-1.026	1.34628
T1.vs.T3	HALLMARK_KRAS_SIGNALING_DN	C3	-1.8835	-0.8751	NA	-2.11339	-0.248383
T2.vs.T3	HALLMARK_KRAS_SIGNALING_DN	C3	-3.01109	-0.94594	NA	-1.25958	-1.16958
T1.vs.T2	HALLMARK_KRAS_SIGNALING_UP	C2	3.66339	0.666143	0.88672	0.552782	5.51112
T1.vs.T3	HALLMARK_KRAS_SIGNALING_UP	C2	-0.673782	0.842956	NA	-0.982493	-1.47515
T2.vs.T3	HALLMARK_KRAS_SIGNALING_UP	C2	-2.05115	0.288903	NA	-1.20941	-3.88722
T1.vs.T2	HALLMARK_MITOTIC_SPINDLE	C1	-0.754211	-0.612621	0.242	-0.517604	-0.838805
T1.vs.T3	HALLMARK_MITOTIC_SPINDLE	C1	1.09431	0.578082	NA	-0.213641	0.451384
T2.vs.T3	HALLMARK_MITOTIC_SPINDLE	C1	1.79802	0.334024	NA	0.555757	1.35093
T1.vs.T2	HALLMARK_MTORC1_SIGNALING	C1	-6.23523	-1.67623	-0.0815453	-0.848762	-6.69847
T1.vs.T3	HALLMARK_MTORC1_SIGNALING	C1	1.48166	-1.0877	NA	0.583465	1.32189
T2.vs.T3	HALLMARK_MTORC1_SIGNALING	C1	4.02056	0.115859	NA	2.10205	3.14297
T1.vs.T2	HALLMARK_MYOGENESIS	C2	3.85914	1.65742	1.28443	0.706664	1.34555
T1.vs.T3	HALLMARK_MYOGENESIS	C2	0.188396	0.904682	NA	-0.793824	-0.129035
T2.vs.T3	HALLMARK_MYOGENESIS	C2	-1.12702	-0.137216	NA	-1.90938	0.0737189
T1.vs.T2	HALLMARK_PANCREAS_BETA_CELLS	C2	2.17075	0.869843	0.512013	0.160204	2.76316
T1.vs.T3	HALLMARK_PANCREAS_BETA_CELLS	C2	-1.11275	-0.38828	NA	-0.117906	-0.942157
T2.vs.T3	HALLMARK_PANCREAS_BETA_CELLS	C2	-2.92303	-2.06955	NA	-0.15132	-2.57066
T1.vs.T2	HALLMARK_SPERMATOGENESIS	C1	-6.21276	-1.94107	-0.178225	-1.38579	-5.41636
T1.vs.T3	HALLMARK_SPERMATOGENESIS	C1	-0.0112578	-2.17089	NA	1.15355	1.13229
T2.vs.T3	HALLMARK_SPERMATOGENESIS	C1	1.97253	-0.466268	NA	0.32373	3.18195
T1.vs.T2	HALLMARK_TNFA_SIGNALING_VIA_NFKB	C3	2.32728	0.209129	0.582818	0.250927	4.212
T1.vs.T3	HALLMARK_TNFA_SIGNALING_VIA_NFKB	C3	0.496479	1.08595	NA	-0.379659	0.0566216
T2.vs.T3	HALLMARK_TNFA_SIGNALING_VIA_NFKB	C3	-0.0852347	1.67416	NA	-0.369775	-0.589371
T1.vs.T2	HALLMARK_UV_RESPONSE_DN	C2	5.30602	1.57075	1.09494	0.588723	3.55136
T1.vs.T3	HALLMARK_UV_RESPONSE_DN	C2	0.42003	2.23996	NA	-1.25526	-0.556607
T2.vs.T3	HALLMARK_UV_RESPONSE_DN	C2	-0.653433	0.462681	NA	-1.70962	-0.681954
T1.vs.T2	KEGG_ABC_TRANSPORTERS	C2	7.71361	3.2213	2.04292	0.12277	6.91706
T1.vs.T3	KEGG_ABC_TRANSPORTERS	C2	0.129852	0.761774	NA	-0.655859	0.385918
T2.vs.T3	KEGG_ABC_TRANSPORTERS	C2	-1.53318	-0.288566	NA	-0.622343	-0.999189
T1.vs.T2	KEGG_ACUTE_MYELOID_LEUKEMIA	C3	3.0142	1.7233	1.04459	-0.5181	5.3218
T1.vs.T3	KEGG_ACUTE_MYELOID_LEUKEMIA	C3	0.804435	1.47318	NA	-0.433903	0.0879594
T2.vs.T3	KEGG_ACUTE_MYELOID_LEUKEMIA	C3	-0.753635	0.0947752	NA	0.28835	-1.41016
T1.vs.T2	KEGG_ALDOSTERONE_REGULATED_SODIUM_REABSORPTION	C3	2.05956	2.30133	0.546356	-0.726618	2.97639
T1.vs.T3	KEGG_ALDOSTERONE_REGULATED_SODIUM_REABSORPTION	C3	0.355717	0.314639	NA	-0.552903	0.315483
T2.vs.T3	KEGG_ALDOSTERONE_REGULATED_SODIUM_REABSORPTION	C3	-0.264077	-0.0743937	NA	-0.272322	-0.364446
T1.vs.T2	KEGG_ALLOGRAFT_REJECTION	C3	1.70668	-0.221601	0.960283	0.179807	3.57873
T1.vs.T3	KEGG_ALLOGRAFT_REJECTION	C3	-2.06401	-0.403148	NA	-1.16672	-2.39739
T2.vs.T3	KEGG_ALLOGRAFT_REJECTION	C3	-3.3527	0.189872	NA	-0.296384	-5.10994
T1.vs.T2	KEGG_ANTIGEN_PROCESSING_AND_PRESENTATION	C3	0.935693	-0.498705	0.779876	-0.00610125	3.32405
T1.vs.T3	KEGG_ANTIGEN_PROCESSING_AND_PRESENTATION	C3	-1.76428	-0.276279	NA	-0.833653	-2.09041
T2.vs.T3	KEGG_ANTIGEN_PROCESSING_AND_PRESENTATION	C3	-2.81821	0.0843106	NA	0.0903228	-5.11363
T1.vs.T2	KEGG_APOPTOSIS	N/A	4.85331	1.09598	0.691449	0.190009	7.18741
T1.vs.T3	KEGG_APOPTOSIS	N/A	0.127798	1.42047	NA	-1.06886	-0.497392
T2.vs.T3	KEGG_APOPTOSIS	N/A	-1.39079	0.502657	NA	-0.483651	-2.66738
T1.vs.T2	KEGG_ASTHMA	C3	1.9308	-0.102829	0.725447	0.788793	4.21071
T1.vs.T3	KEGG_ASTHMA	C3	-2.41177	-0.365614	NA	-0.398035	-2.78607
T2.vs.T3	KEGG_ASTHMA	C3	-3.23025	0.209583	NA	-0.0481201	-5.25971
T1.vs.T2	KEGG_AUTOIMMUNE_THYROID_DISEASE	C3	1.46863	-0.33763	0.974399	0.122407	3.15993
T1.vs.T3	KEGG_AUTOIMMUNE_THYROID_DISEASE	C3	-2.19487	-0.797135	NA	-0.781735	-2.05272
T2.vs.T3	KEGG_AUTOIMMUNE_THYROID_DISEASE	C3	-3.74695	-0.058026	NA	-0.0998795	-5.27217
T1.vs.T2	KEGG_B_CELL_RECEPTOR_SIGNALING_PATHWAY	C3	2.61748	0.232493	0.5834	-0.288203	6.27672
T1.vs.T3	KEGG_B_CELL_RECEPTOR_SIGNALING_PATHWAY	C3	-0.731246	0.129102	NA	-1.14489	-1.51837
T2.vs.T3	KEGG_B_CELL_RECEPTOR_SIGNALING_PATHWAY	C3	-2.18054	0.254471	NA	-0.247636	-3.41497
T1.vs.T2	KEGG_CALCIUM_SIGNALING_PATHWAY	C2	4.5577	2.58295	0.793362	0.0469314	5.02925
T1.vs.T3	KEGG_CALCIUM_SIGNALING_PATHWAY	C2	-0.447026	1.75543	NA	-1.05597	-0.67754
T2.vs.T3	KEGG_CALCIUM_SIGNALING_PATHWAY	C2	-2.56	-0.098066	NA	-1.57467	-1.81852
T1.vs.T2	KEGG_CELL_ADHESION_MOLECULES_CAMS	C3	2.84323	0.295667	1.40135	0.131808	4.13686
T1.vs.T3	KEGG_CELL_ADHESION_MOLECULES_CAMS	C3	-2.78089	-0.104005	NA	-1.59444	-3.92833
T2.vs.T3	KEGG_CELL_ADHESION_MOLECULES_CAMS	C3	-5.1611	-0.0518291	NA	-0.523281	-7.4634
T1.vs.T2	KEGG_CELL_CYCLE	C1	-5.32596	-2.12281	-0.154887	-1.12806	-4.84505
T1.vs.T3	KEGG_CELL_CYCLE	C1	1.09474	-0.555945	NA	0.582873	1.07722
T2.vs.T3	KEGG_CELL_CYCLE	C1	3.14411	0.208325	NA	1.30365	2.03319
T1.vs.T2	KEGG_CHEMOKINE_SIGNALING_PATHWAY	C3	3.24642	0.539271	0.802539	-0.0999384	5.81694
T1.vs.T3	KEGG_CHEMOKINE_SIGNALING_PATHWAY	C3	-0.961966	0.186837	NA	-1.27517	-2.29004
T2.vs.T3	KEGG_CHEMOKINE_SIGNALING_PATHWAY	C3	-2.89702	0.0438388	NA	-0.1912	-4.41246
T1.vs.T2	KEGG_COMPLEMENT_AND_COAGULATION_CASCADES	C2	4.29281	0.797147	0.737343	0.532403	5.03629
T1.vs.T3	KEGG_COMPLEMENT_AND_COAGULATION_CASCADES	C2	-0.979347	1.2575	NA	-1.60748	-0.812182
T2.vs.T3	KEGG_COMPLEMENT_AND_COAGULATION_CASCADES	C2	-3.06277	0.131031	NA	-1.85791	-2.77784
T1.vs.T2	KEGG_CYTOKINE_CYTOKINE_RECEPTOR_INTERACTION	C2	2.52056	0.349208	0.858161	0.0104424	5.11431
T1.vs.T3	KEGG_CYTOKINE_CYTOKINE_RECEPTOR_INTERACTION	C2	-2.13953	-0.178686	NA	-1.14579	-2.29484
T2.vs.T3	KEGG_CYTOKINE_CYTOKINE_RECEPTOR_INTERACTION	C2	-3.95578	-0.0662198	NA	-1.15295	-5.01426
T1.vs.T2	KEGG_CYTOSOLIC_DNA_SENSING_PATHWAY	C3	1.08887	-0.13852	0.502968	-0.442005	3.1818
T1.vs.T3	KEGG_CYTOSOLIC_DNA_SENSING_PATHWAY	C3	-0.731255	-0.157311	NA	-0.867546	-0.772872
T2.vs.T3	KEGG_CYTOSOLIC_DNA_SENSING_PATHWAY	C3	-2.41703	-0.238317	NA	-0.0636842	-2.70784
T1.vs.T2	KEGG_ECM_RECEPTOR_INTERACTION	C2	3.5083	0.808493	1.69948	0.894704	1.77061
T1.vs.T3	KEGG_ECM_RECEPTOR_INTERACTION	C2	-0.770866	0.621218	NA	-0.472756	-1.50657
T2.vs.T3	KEGG_ECM_RECEPTOR_INTERACTION	C2	-1.64266	-0.00228743	NA	-2.56459	-0.619794
T1.vs.T2	KEGG_FC_EPSILON_RI_SIGNALING_PATHWAY	C3	3.88245	0.799673	0.731297	-0.138461	6.72805
T1.vs.T3	KEGG_FC_EPSILON_RI_SIGNALING_PATHWAY	C3	-0.255727	0.663988	NA	-1.849	-0.981431
T2.vs.T3	KEGG_FC_EPSILON_RI_SIGNALING_PATHWAY	C3	-1.79106	0.707889	NA	-0.372995	-3.40595
T1.vs.T2	KEGG_FC_GAMMA_R_MEDIATED_PHAGOCYTOSIS	C3	3.20175	0.330996	1.17259	-0.0694874	4.6853
T1.vs.T3	KEGG_FC_GAMMA_R_MEDIATED_PHAGOCYTOSIS	C3	-0.389591	0.47932	NA	-1.3328	-1.34171
T2.vs.T3	KEGG_FC_GAMMA_R_MEDIATED_PHAGOCYTOSIS	C3	-1.90663	0.451258	NA	-0.461145	-3.0413
T1.vs.T2	KEGG_FOCAL_ADHESION	N/A	3.82415	1.44677	1.81049	0.193586	2.33253
T1.vs.T3	KEGG_FOCAL_ADHESION	N/A	-0.0921043	1.16981	NA	-0.976296	-0.823071
T2.vs.T3	KEGG_FOCAL_ADHESION	N/A	-1.30084	0.0636751	NA	-1.86337	-0.662004
T1.vs.T2	KEGG_GRAFT_VERSUS_HOST_DISEASE	C3	1.79932	-0.266931	0.982246	0.303569	3.80865
T1.vs.T3	KEGG_GRAFT_VERSUS_HOST_DISEASE	C3	-1.78218	-0.373423	NA	-0.959262	-2.13283
T2.vs.T3	KEGG_GRAFT_VERSUS_HOST_DISEASE	C3	-3.06207	0.312323	NA	-0.231872	-4.84224
T1.vs.T2	KEGG_HEMATOPOIETIC_CELL_LINEAGE	C3	2.75186	0.323082	0.934727	0.0436813	6.13771
T1.vs.T3	KEGG_HEMATOPOIETIC_CELL_LINEAGE	C3	-1.75168	-0.160756	NA	-0.468881	-2.06173
T2.vs.T3	KEGG_HEMATOPOIETIC_CELL_LINEAGE	C3	-3.18622	-0.020907	NA	-0.27733	-4.54653
T1.vs.T2	KEGG_INTESTINAL_IMMUNE_NETWORK_FOR_IGA_PRODUCTION	C3	1.86032	-0.0170725	0.74584	0.267574	4.10669
T1.vs.T3	KEGG_INTESTINAL_IMMUNE_NETWORK_FOR_IGA_PRODUCTION	C3	-2.11463	-0.340733	NA	-0.788086	-2.57809
T2.vs.T3	KEGG_INTESTINAL_IMMUNE_NETWORK_FOR_IGA_PRODUCTION	C3	-3.31231	0.0070972	NA	0.342755	-5.02597
T1.vs.T2	KEGG_JAK_STAT_SIGNALING_PATHWAY	C3	4.80631	0.963298	0.823249	0.0264852	7.89139
T1.vs.T3	KEGG_JAK_STAT_SIGNALING_PATHWAY	C3	-0.487613	0.121594	NA	-1.02602	-0.532967
T2.vs.T3	KEGG_JAK_STAT_SIGNALING_PATHWAY	C3	-3.10021	-0.0680764	NA	-1.30749	-3.45152
T1.vs.T2	KEGG_LEISHMANIA_INFECTION	C3	2.40644	0.116964	0.59954	0.207093	5.52918
T1.vs.T3	KEGG_LEISHMANIA_INFECTION	C3	-1.00293	0.206781	NA	-1.21811	-1.74706
T2.vs.T3	KEGG_LEISHMANIA_INFECTION	C3	-2.21992	0.627291	NA	-0.152979	-4.39882
T1.vs.T2	KEGG_LEUKOCYTE_TRANSENDOTHELIAL_MIGRATION	C3	3.55883	1.18725	0.887159	-0.150207	4.84341
T1.vs.T3	KEGG_LEUKOCYTE_TRANSENDOTHELIAL_MIGRATION	C3	-0.731504	1.38452	NA	-1.89038	-1.98963
T2.vs.T3	KEGG_LEUKOCYTE_TRANSENDOTHELIAL_MIGRATION	C3	-2.96993	0.357079	NA	-1.08768	-4.29641
T1.vs.T2	KEGG_LYSOSOME	C3	8.52638	0.962145	2.64674	0.829431	7.48515
T1.vs.T3	KEGG_LYSOSOME	C3	0.26036	1.03713	NA	-0.198831	-0.383293
T2.vs.T3	KEGG_LYSOSOME	C3	-1.59433	0.110458	NA	-0.377314	-3.06847
T1.vs.T2	KEGG_MELANOGENESIS	C2	2.07531	1.15074	0.620291	-0.0299578	1.45571
T1.vs.T3	KEGG_MELANOGENESIS	C2	-0.390509	0.276898	NA	-0.689822	-1.26917
T2.vs.T3	KEGG_MELANOGENESIS	C2	-1.07283	-0.0525048	NA	-0.771873	-1.47387
T1.vs.T2	KEGG_NATURAL_KILLER_CELL_MEDIATED_CYTOTOXICITY	C3	2.93301	0.194237	0.846343	-0.0806349	7.54058
T1.vs.T3	KEGG_NATURAL_KILLER_CELL_MEDIATED_CYTOTOXICITY	C3	-1.46945	-0.150778	NA	-1.10063	-2.38631
T2.vs.T3	KEGG_NATURAL_KILLER_CELL_MEDIATED_CYTOTOXICITY	C3	-3.38302	-0.0262922	NA	-0.192209	-5.95013
T1.vs.T2	KEGG_NEUROACTIVE_LIGAND_RECEPTOR_INTERACTION	C2	1.45698	0.367333	0.251156	0.0558031	2.7936
T1.vs.T3	KEGG_NEUROACTIVE_LIGAND_RECEPTOR_INTERACTION	C2	-3.2865	-0.596775	NA	-1.75325	-1.14936
T2.vs.T3	KEGG_NEUROACTIVE_LIGAND_RECEPTOR_INTERACTION	C2	-4.28146	-0.917727	NA	-1.97046	-2.31421
T1.vs.T2	KEGG_NOD_LIKE_RECEPTOR_SIGNALING_PATHWAY	C3	1.92166	0.0385364	0.36326	0.292347	4.77
T1.vs.T3	KEGG_NOD_LIKE_RECEPTOR_SIGNALING_PATHWAY	C3	0.148798	1.4176	NA	-0.194672	-0.753705
T2.vs.T3	KEGG_NOD_LIKE_RECEPTOR_SIGNALING_PATHWAY	C3	-0.5626	1.13883	NA	-0.307186	-2.7436
T1.vs.T2	KEGG_O_GLYCAN_BIOSYNTHESIS	N/A	2.04136	0.417344	0.889525	0.300322	1.47033
T1.vs.T3	KEGG_O_GLYCAN_BIOSYNTHESIS	N/A	-0.133186	0.743387	NA	-0.59074	-0.877272
T2.vs.T3	KEGG_O_GLYCAN_BIOSYNTHESIS	N/A	-0.357067	0.56976	NA	-1.44527	-0.743143
T1.vs.T2	KEGG_OOCYTE_MEIOSIS	C1	-2.7079	-0.859282	-0.0848341	-1.44766	-2.89817
T1.vs.T3	KEGG_OOCYTE_MEIOSIS	C1	1.39994	-0.126289	NA	0.502257	1.654
T2.vs.T3	KEGG_OOCYTE_MEIOSIS	C1	2.64011	0.00175654	NA	2.38189	2.12378
T1.vs.T2	KEGG_PATHWAYS_IN_CANCER	C1	3.07098	0.909569	1.84285	-0.0706809	3.09865
T1.vs.T3	KEGG_PATHWAYS_IN_CANCER	C1	0.0986205	0.729392	NA	-1.11924	-0.445268
T2.vs.T3	KEGG_PATHWAYS_IN_CANCER	C1	-0.940839	-0.0700636	NA	-0.657113	-0.887381
T1.vs.T2	KEGG_PRIMARY_IMMUNODEFICIENCY	C3	1.54548	-0.0640386	0.76988	-0.0288929	4.15809
T1.vs.T3	KEGG_PRIMARY_IMMUNODEFICIENCY	C3	-2.13672	-0.836896	NA	-0.55864	-2.45775
T2.vs.T3	KEGG_PRIMARY_IMMUNODEFICIENCY	C3	-2.86143	-0.260404	NA	0.269648	-5.09124
T1.vs.T2	KEGG_PRION_DISEASES	C3	2.8321	0.542167	1.84636	-0.0493151	3.06064
T1.vs.T3	KEGG_PRION_DISEASES	C3	0.117152	0.0455502	NA	0.201768	-0.10113
T2.vs.T3	KEGG_PRION_DISEASES	C3	-0.376813	0.0423313	NA	0.396305	-1.17364
T1.vs.T2	KEGG_PROGESTERONE_MEDIATED_OOCYTE_MATURATION	C1	-0.620969	-0.617166	0.263777	-0.724753	-0.481626
T1.vs.T3	KEGG_PROGESTERONE_MEDIATED_OOCYTE_MATURATION	C1	1.52833	-0.074702	NA	0.178077	1.21758
T2.vs.T3	KEGG_PROGESTERONE_MEDIATED_OOCYTE_MATURATION	C1	1.7053	-0.0821482	NA	1.51892	0.830853
T1.vs.T2	KEGG_RENIN_ANGIOTENSIN_SYSTEM	C2	7.81974	1.13832	1.67035	1.69687	5.37505
T1.vs.T3	KEGG_RENIN_ANGIOTENSIN_SYSTEM	C2	0.0446992	0.368987	NA	-0.129548	-0.0507175
T2.vs.T3	KEGG_RENIN_ANGIOTENSIN_SYSTEM	C2	-2.5394	-0.296394	NA	-1.3018	-1.70903
T1.vs.T2	KEGG_RIG_I_LIKE_RECEPTOR_SIGNALING_PATHWAY	C3	2.62699	0.292232	0.238144	0.243452	4.34627
T1.vs.T3	KEGG_RIG_I_LIKE_RECEPTOR_SIGNALING_PATHWAY	C3	-0.617795	0.249576	NA	-0.424117	-0.761012
T2.vs.T3	KEGG_RIG_I_LIKE_RECEPTOR_SIGNALING_PATHWAY	C3	-2.59488	-0.335011	NA	-1.16956	-3.05764
T1.vs.T2	KEGG_SYSTEMIC_LUPUS_ERYTHEMATOSUS	C3	-0.405633	-2.32376	0.135436	0.219768	0.0463606
T1.vs.T3	KEGG_SYSTEMIC_LUPUS_ERYTHEMATOSUS	C3	-1.66462	-0.948003	NA	-0.0591722	-1.08031
T2.vs.T3	KEGG_SYSTEMIC_LUPUS_ERYTHEMATOSUS	C3	-2.33602	-0.227752	NA	0.634177	-3.8796
T1.vs.T2	KEGG_T_CELL_RECEPTOR_SIGNALING_PATHWAY	C3	2.80938	0.120892	0.528502	-0.103859	6.93197
T1.vs.T3	KEGG_T_CELL_RECEPTOR_SIGNALING_PATHWAY	C3	-0.740305	0.0434768	NA	-1.22756	-2.04412
T2.vs.T3	KEGG_T_CELL_RECEPTOR_SIGNALING_PATHWAY	C3	-2.41694	0.125689	NA	-0.0502675	-4.84268
T1.vs.T2	KEGG_TOLL_LIKE_RECEPTOR_SIGNALING_PATHWAY	C3	2.3329	0.0100005	0.633492	0.158748	4.98513
T1.vs.T3	KEGG_TOLL_LIKE_RECEPTOR_SIGNALING_PATHWAY	C3	-0.365043	0.250136	NA	-0.644347	-0.882937
T2.vs.T3	KEGG_TOLL_LIKE_RECEPTOR_SIGNALING_PATHWAY	C3	-1.55439	0.367774	NA	-0.62655	-3.01549
T1.vs.T2	KEGG_TYPE_I_DIABETES_MELLITUS	C3	1.58901	-0.258699	0.896859	0.181254	3.50102
T1.vs.T3	KEGG_TYPE_I_DIABETES_MELLITUS	C3	-2.10653	-0.375462	NA	-1.44366	-2.18992
T2.vs.T3	KEGG_TYPE_I_DIABETES_MELLITUS	C3	-3.34041	0.409304	NA	-0.304118	-4.94901
T1.vs.T2	KEGG_VEGF_SIGNALING_PATHWAY	C3	1.88251	1.65488	0.197642	-0.627761	4.66105
T1.vs.T3	KEGG_VEGF_SIGNALING_PATHWAY	C3	0.182554	1.28229	NA	-1.11024	-0.255487
T2.vs.T3	KEGG_VEGF_SIGNALING_PATHWAY	C3	-0.610335	0.589564	NA	-0.119244	-1.53203
T1.vs.T2	KEGG_VIRAL_MYOCARDITIS	C3	2.69894	0.25681	1.04713	-0.00134157	5.02407
T1.vs.T3	KEGG_VIRAL_MYOCARDITIS	C3	-2.01207	-0.138507	NA	-1.29184	-2.52693
T2.vs.T3	KEGG_VIRAL_MYOCARDITIS	C3	-3.65628	-0.0709136	NA	-0.67422	-4.61661
T1.vs.T2	REACTOME_ABC_FAMILY_PROTEINS_MEDIATED_TRANSPORT	C2	6.28338	2.54027	1.6596	-0.183074	6.25616
T1.vs.T3	REACTOME_ABC_FAMILY_PROTEINS_MEDIATED_TRANSPORT	C2	-0.139829	0.124827	NA	-0.690847	0.0364019
T2.vs.T3	REACTOME_ABC_FAMILY_PROTEINS_MEDIATED_TRANSPORT	C2	-1.78308	-0.476766	NA	-0.306266	-1.33819
T1.vs.T2	REACTOME_ACTIVATION_OF_ATR_IN_RESPONSE_TO_REPLICATION_STRESS	C1	-8.44898	-2.72588	-0.673387	-1.34887	-6.47191
T1.vs.T3	REACTOME_ACTIVATION_OF_ATR_IN_RESPONSE_TO_REPLICATION_STRESS	C1	0.741649	-0.873708	NA	0.99669	0.871201
T2.vs.T3	REACTOME_ACTIVATION_OF_ATR_IN_RESPONSE_TO_REPLICATION_STRESS	C1	3.60833	0.18165	NA	1.63679	2.24032
T1.vs.T2	REACTOME_ACTIVATION_OF_IRF3_IRF7_MEDIATED_BY_TBK1_IKK_EPSILON	N/A	2.82969	0.0533983	0.620188	1.59027	3.58279
T1.vs.T3	REACTOME_ACTIVATION_OF_IRF3_IRF7_MEDIATED_BY_TBK1_IKK_EPSILON	N/A	-1.99612	-0.0810054	NA	-1.33322	-1.47479
T2.vs.T3	REACTOME_ACTIVATION_OF_IRF3_IRF7_MEDIATED_BY_TBK1_IKK_EPSILON	N/A	-4.03051	-0.756952	NA	-0.374361	-3.48857
T1.vs.T2	REACTOME_ACTIVATION_OF_NMDA_RECEPTOR_UPON_GLUTAMATE_BINDING_AND_POSTSYNAPTIC_EVENTS	C2	5.19034	1.89723	0.886983	0.687232	3.8163
T1.vs.T3	REACTOME_ACTIVATION_OF_NMDA_RECEPTOR_UPON_GLUTAMATE_BINDING_AND_POSTSYNAPTIC_EVENTS	C2	0.406848	2.34344	NA	-1.10642	-0.380003
T2.vs.T3	REACTOME_ACTIVATION_OF_NMDA_RECEPTOR_UPON_GLUTAMATE_BINDING_AND_POSTSYNAPTIC_EVENTS	C2	-0.794965	0.585645	NA	-0.467176	-1.01655
T1.vs.T2	REACTOME_ACTIVATION_OF_THE_PRE_REPLICATIVE_COMPLEX	C1	-7.7791	-2.38953	-0.590323	-1.30397	-6.04892
T1.vs.T3	REACTOME_ACTIVATION_OF_THE_PRE_REPLICATIVE_COMPLEX	C1	0.713181	-1.0008	NA	1.43457	1.03302
T2.vs.T3	REACTOME_ACTIVATION_OF_THE_PRE_REPLICATIVE_COMPLEX	C1	3.5887	0.148224	NA	0.817794	2.388
T1.vs.T2	REACTOME_ADAPTIVE_IMMUNE_SYSTEM	C3	1.71842	-0.00967527	0.722722	-0.00800422	4.09473
T1.vs.T3	REACTOME_ADAPTIVE_IMMUNE_SYSTEM	C3	-0.195282	0.780255	NA	-0.347744	-0.856263
T2.vs.T3	REACTOME_ADAPTIVE_IMMUNE_SYSTEM	C3	-1.12695	0.198782	NA	-0.710265	-3.61413
T1.vs.T2	REACTOME_ANTIGEN_ACTIVATES_B_CELL_RECEPTOR_LEADING_TO_GENERATION_OF_SECOND_MESSENGERS	C3	2.86728	0.555035	0.496984	-0.00811617	5.64671
T1.vs.T3	REACTOME_ANTIGEN_ACTIVATES_B_CELL_RECEPTOR_LEADING_TO_GENERATION_OF_SECOND_MESSENGERS	C3	-0.932384	0.00965856	NA	-0.874473	-1.36596
T2.vs.T3	REACTOME_ANTIGEN_ACTIVATES_B_CELL_RECEPTOR_LEADING_TO_GENERATION_OF_SECOND_MESSENGERS	C3	-2.65115	-0.211265	NA	-0.357033	-3.27998
T1.vs.T2	REACTOME_ANTIGEN_PRESENTATION_FOLDING_ASSEMBLY_AND_PEPTIDE_LOADING_OF_CLASS_I_MHC	C3	1.28563	-0.0750404	1.21448	0.159616	1.46955
T1.vs.T3	REACTOME_ANTIGEN_PRESENTATION_FOLDING_ASSEMBLY_AND_PEPTIDE_LOADING_OF_CLASS_I_MHC	C3	-1.3479	0.649765	NA	-0.553528	-1.67334
T2.vs.T3	REACTOME_ANTIGEN_PRESENTATION_FOLDING_ASSEMBLY_AND_PEPTIDE_LOADING_OF_CLASS_I_MHC	C3	-2.21183	0.237565	NA	-1.08739	-3.17309
T1.vs.T2	REACTOME_ANTIGEN_PROCESSING_CROSS_PRESENTATION	N/A	-0.576713	-0.620804	0.110745	0.0438188	-0.480222
T1.vs.T3	REACTOME_ANTIGEN_PROCESSING_CROSS_PRESENTATION	N/A	-0.0646053	-0.782471	NA	0.24531	0.199302
T2.vs.T3	REACTOME_ANTIGEN_PROCESSING_CROSS_PRESENTATION	N/A	-0.380801	-0.12526	NA	1.10726	-1.53461
T1.vs.T2	REACTOME_APC_C_CDC20_MEDIATED_DEGRADATION_OF_CYCLIN_B	C1	-2.95413	-1.3046	-0.580682	0.239257	-2.97713
T1.vs.T3	REACTOME_APC_C_CDC20_MEDIATED_DEGRADATION_OF_CYCLIN_B	C1	1.80017	-0.534784	NA	0.600503	1.81716
T2.vs.T3	REACTOME_APC_C_CDC20_MEDIATED_DEGRADATION_OF_CYCLIN_B	C1	2.99511	0.0455693	NA	1.06069	2.55229
T1.vs.T2	REACTOME_APC_C_CDC20_MEDIATED_DEGRADATION_OF_MITOTIC_PROTEINS	C1	-3.45529	-0.851523	-0.683549	-0.14961	-3.08266
T1.vs.T3	REACTOME_APC_C_CDC20_MEDIATED_DEGRADATION_OF_MITOTIC_PROTEINS	C1	0.947771	-0.663233	NA	0.79108	1.04522
T2.vs.T3	REACTOME_APC_C_CDC20_MEDIATED_DEGRADATION_OF_MITOTIC_PROTEINS	C1	1.77192	-0.076449	NA	1.68139	1.48927
T1.vs.T2	REACTOME_APC_CDC20_MEDIATED_DEGRADATION_OF_NEK2A	C1	-4.3792	-1.42472	-0.814593	-0.0257704	-3.75914
T1.vs.T3	REACTOME_APC_CDC20_MEDIATED_DEGRADATION_OF_NEK2A	C1	1.32441	-0.923402	NA	0.774082	1.39836
T2.vs.T3	REACTOME_APC_CDC20_MEDIATED_DEGRADATION_OF_NEK2A	C1	3.18973	-0.0412769	NA	1.44497	2.48903
T1.vs.T2	REACTOME_AXON_GUIDANCE	C2	3.38447	1.60655	1.82041	0.367079	1.63991
T1.vs.T3	REACTOME_AXON_GUIDANCE	C2	0.013423	1.44955	NA	-0.88731	-0.589714
T2.vs.T3	REACTOME_AXON_GUIDANCE	C2	-0.810348	0.117809	NA	-1.40056	-0.32152
T1.vs.T2	REACTOME_BINDING_AND_ENTRY_OF_HIV_VIRION	C3	1.81666	-0.103331	1.30918	-0.142506	4.16357
T1.vs.T3	REACTOME_BINDING_AND_ENTRY_OF_HIV_VIRION	C3	-1.50627	-0.433735	NA	-0.317605	-1.77155
T2.vs.T3	REACTOME_BINDING_AND_ENTRY_OF_HIV_VIRION	C3	-2.23737	-0.0786764	NA	0.298191	-4.20988
T1.vs.T2	REACTOME_CA_DEPENDENT_EVENTS	N/A	4.49525	1.64412	0.377457	0.299993	5.50588
T1.vs.T3	REACTOME_CA_DEPENDENT_EVENTS	N/A	0.0966964	0.805523	NA	-0.182422	-0.71203
T2.vs.T3	REACTOME_CA_DEPENDENT_EVENTS	N/A	-0.914091	0.0155616	NA	0.250682	-1.5091
T1.vs.T2	REACTOME_CD28_CO_STIMULATION	C3	4.43543	0.619894	0.531272	0.107447	7.76816
T1.vs.T3	REACTOME_CD28_CO_STIMULATION	C3	0.377606	1.69722	NA	-0.453848	-0.0629369
T2.vs.T3	REACTOME_CD28_CO_STIMULATION	C3	-1.55427	0.367839	NA	-0.105397	-3.70385
T1.vs.T2	REACTOME_CD28_DEPENDENT_PI3K_AKT_SIGNALING	C3	3.65657	0.511633	0.399207	0.107004	6.83196
T1.vs.T3	REACTOME_CD28_DEPENDENT_PI3K_AKT_SIGNALING	C3	0.415049	1.21087	NA	-0.604352	-0.100729
T2.vs.T3	REACTOME_CD28_DEPENDENT_PI3K_AKT_SIGNALING	C3	-1.25667	0.771481	NA	-0.286031	-4.36833
T1.vs.T2	REACTOME_CD28_DEPENDENT_VAV1_PATHWAY	C3	4.03926	0.596427	0.672071	0.0591908	7.42278
T1.vs.T3	REACTOME_CD28_DEPENDENT_VAV1_PATHWAY	C3	-0.930223	0.118476	NA	-0.627154	-1.40161
T2.vs.T3	REACTOME_CD28_DEPENDENT_VAV1_PATHWAY	C3	-2.95952	-0.17998	NA	-0.216166	-4.21262
T1.vs.T2	REACTOME_CELL_CYCLE	C1	-7.03722	-2.19758	-0.652078	-1.119	-5.80275
T1.vs.T3	REACTOME_CELL_CYCLE	C1	0.797152	-0.97169	NA	0.965848	1.22363
T2.vs.T3	REACTOME_CELL_CYCLE	C1	3.15358	0.0345804	NA	1.60923	2.38713
T1.vs.T2	REACTOME_CELL_CYCLE_CHECKPOINTS	C1	-5.81364	-1.40461	-0.663245	-0.705363	-4.7557
T1.vs.T3	REACTOME_CELL_CYCLE_CHECKPOINTS	C1	1.10687	-0.671038	NA	1.00535	1.12773
T2.vs.T3	REACTOME_CELL_CYCLE_CHECKPOINTS	C1	2.80866	0.00176695	NA	2.14997	2.04401
T1.vs.T2	REACTOME_CELL_CYCLE_MITOTIC	C1	-6.54725	-2.11503	-0.543367	-1.27335	-5.29356
T1.vs.T3	REACTOME_CELL_CYCLE_MITOTIC	C1	1.02906	-0.75349	NA	0.989945	1.25508
T2.vs.T3	REACTOME_CELL_CYCLE_MITOTIC	C1	3.30733	0.0776498	NA	1.92381	2.39992
T1.vs.T2	REACTOME_CELL_SURFACE_INTERACTIONS_AT_THE_VASCULAR_WALL	C2	3.81875	0.652175	1.97669	0.171265	4.42478
T1.vs.T3	REACTOME_CELL_SURFACE_INTERACTIONS_AT_THE_VASCULAR_WALL	C2	-1.16473	0.293741	NA	-0.967525	-1.99718
T2.vs.T3	REACTOME_CELL_SURFACE_INTERACTIONS_AT_THE_VASCULAR_WALL	C2	-2.80181	-0.0423443	NA	-0.954674	-3.33855
T1.vs.T2	REACTOME_CGMP_EFFECTS	C2	6.98901	1.67602	0.426969	2.05657	6.38689
T1.vs.T3	REACTOME_CGMP_EFFECTS	C2	-0.398531	1.13855	NA	-0.734321	-0.719695
T2.vs.T3	REACTOME_CGMP_EFFECTS	C2	-2.93253	0.0705094	NA	-0.929601	-2.38528
T1.vs.T2	REACTOME_CHEMOKINE_RECEPTORS_BIND_CHEMOKINES	C3	1.30777	-0.0129837	0.593404	0.325952	2.52841
T1.vs.T3	REACTOME_CHEMOKINE_RECEPTORS_BIND_CHEMOKINES	C3	-1.31204	-0.182911	NA	-0.309671	-2.68071
T2.vs.T3	REACTOME_CHEMOKINE_RECEPTORS_BIND_CHEMOKINES	C3	-2.56225	0.124001	NA	0.117298	-4.20213
T1.vs.T2	REACTOME_CLASS_A1_RHODOPSIN_LIKE_RECEPTORS	C2	1.50305	0.00451273	0.600926	0.278968	2.49811
T1.vs.T3	REACTOME_CLASS_A1_RHODOPSIN_LIKE_RECEPTORS	C2	-3.35917	-0.579301	NA	-1.6816	-2.74601
T2.vs.T3	REACTOME_CLASS_A1_RHODOPSIN_LIKE_RECEPTORS	C2	-3.82494	-0.179035	NA	-1.58402	-4.0404
T1.vs.T2	REACTOME_COLLAGEN_FORMATION	C2	3.86226	0.717514	2.09584	1.39506	1.76986
T1.vs.T3	REACTOME_COLLAGEN_FORMATION	C2	-0.799353	0.194748	NA	-0.795205	-1.20113
T2.vs.T3	REACTOME_COLLAGEN_FORMATION	C2	-1.46555	0.0549619	NA	-2.17022	-0.403616
T1.vs.T2	REACTOME_COMMON_PATHWAY	N/A	4.88611	0.828423	1.48925	2.00565	2.87062
T1.vs.T3	REACTOME_COMMON_PATHWAY	N/A	0.147312	2.07705	NA	-0.602186	-0.409108
T2.vs.T3	REACTOME_COMMON_PATHWAY	N/A	-0.702426	0.406242	NA	-2.29497	-0.393338
T1.vs.T2	REACTOME_COMPLEMENT_CASCADE	C2	3.89579	0.359122	0.731005	0.444309	5.85139
T1.vs.T3	REACTOME_COMPLEMENT_CASCADE	C2	-1.03235	0.682025	NA	-0.858638	-1.11868
T2.vs.T3	REACTOME_COMPLEMENT_CASCADE	C2	-3.14241	0.68633	NA	-0.64385	-3.86373
T1.vs.T2	REACTOME_COSTIMULATION_BY_THE_CD28_FAMILY	C3	3.60387	0.259082	0.958571	0.0186022	6.82586
T1.vs.T3	REACTOME_COSTIMULATION_BY_THE_CD28_FAMILY	C3	-0.86873	-0.0484386	NA	-0.759003	-1.58356
T2.vs.T3	REACTOME_COSTIMULATION_BY_THE_CD28_FAMILY	C3	-3.03439	-0.0333661	NA	-0.00300213	-5.43367
T1.vs.T2	REACTOME_CREATION_OF_C4_AND_C2_ACTIVATORS	C3	1.92086	-0.219457	0.724195	0.669305	4.31854
T1.vs.T3	REACTOME_CREATION_OF_C4_AND_C2_ACTIVATORS	C3	-1.49081	-0.276813	NA	-0.829378	-1.36461
T2.vs.T3	REACTOME_CREATION_OF_C4_AND_C2_ACTIVATORS	C3	-2.54817	0.34099	NA	-1.15219	-3.34387
T1.vs.T2	REACTOME_CTLA4_INHIBITORY_SIGNALING	C3	3.14262	0.537435	0.736901	-0.102909	4.81428
T1.vs.T3	REACTOME_CTLA4_INHIBITORY_SIGNALING	C3	0.0403961	1.54719	NA	-0.73318	-0.493946
T2.vs.T3	REACTOME_CTLA4_INHIBITORY_SIGNALING	C3	-1.40214	0.122884	NA	0.133592	-2.95726
T1.vs.T2	REACTOME_CYCLIN_A_B1_ASSOCIATED_EVENTS_DURING_G2_M_TRANSITION	C1	-7.96205	-2.19355	-0.628865	-1.06296	-7.18481
T1.vs.T3	REACTOME_CYCLIN_A_B1_ASSOCIATED_EVENTS_DURING_G2_M_TRANSITION	C1	0.656951	-1.15663	NA	1.01091	1.15274
T2.vs.T3	REACTOME_CYCLIN_A_B1_ASSOCIATED_EVENTS_DURING_G2_M_TRANSITION	C1	3.25637	-0.0596947	NA	2.07643	2.76039
T1.vs.T2	REACTOME_CYTOKINE_SIGNALING_IN_IMMUNE_SYSTEM	C3	2.57424	0.0370424	0.770258	0.0663438	5.82287
T1.vs.T3	REACTOME_CYTOKINE_SIGNALING_IN_IMMUNE_SYSTEM	C3	-1.06796	0.60147	NA	-0.504102	-1.00926
T2.vs.T3	REACTOME_CYTOKINE_SIGNALING_IN_IMMUNE_SYSTEM	C3	-2.85382	0.0762933	NA	-1.39703	-3.75637
T1.vs.T2	REACTOME_DEGRADATION_OF_THE_EXTRACELLULAR_MATRIX	C2	2.79561	0.483816	0.421706	1.58298	3.33603
T1.vs.T3	REACTOME_DEGRADATION_OF_THE_EXTRACELLULAR_MATRIX	C2	-1.45335	-0.0148369	NA	-1.2577	-1.20767
T2.vs.T3	REACTOME_DEGRADATION_OF_THE_EXTRACELLULAR_MATRIX	C2	-2.72215	-0.164264	NA	-1.23007	-1.51453
T1.vs.T2	REACTOME_DEPOSITION_OF_NEW_CENPA_CONTAINING_NUCLEOSOMES_AT_THE_CENTROMERE	C1	-6.79067	-2.4818	-0.855519	-0.218285	-5.7773
T1.vs.T3	REACTOME_DEPOSITION_OF_NEW_CENPA_CONTAINING_NUCLEOSOMES_AT_THE_CENTROMERE	C1	-0.108522	-2.29972	NA	0.638058	0.405528
T2.vs.T3	REACTOME_DEPOSITION_OF_NEW_CENPA_CONTAINING_NUCLEOSOMES_AT_THE_CENTROMERE	C1	1.32264	-0.569611	NA	0.680853	1.75148
T1.vs.T2	REACTOME_DEVELOPMENTAL_BIOLOGY	C2	3.45903	1.74503	1.24468	0.263869	2.07509
T1.vs.T3	REACTOME_DEVELOPMENTAL_BIOLOGY	C2	0.335006	1.27421	NA	-0.699738	-0.203306
T2.vs.T3	REACTOME_DEVELOPMENTAL_BIOLOGY	C2	-0.638052	0.0715132	NA	-1.08032	-0.204046
T1.vs.T2	REACTOME_DNA_REPLICATION	C1	-7.0728	-2.02016	-0.686808	-1.2405	-5.29397
T1.vs.T3	REACTOME_DNA_REPLICATION	C1	0.70417	-0.866818	NA	1.07309	0.850372
T2.vs.T3	REACTOME_DNA_REPLICATION	C1	2.97963	0.0141961	NA	2.12806	2.10319
T1.vs.T2	REACTOME_DNA_STRAND_ELONGATION	C1	-6.91473	-2.33619	-0.467714	-1.25737	-5.66072
T1.vs.T3	REACTOME_DNA_STRAND_ELONGATION	C1	0.834841	-1.12324	NA	1.20988	1.19814
T2.vs.T3	REACTOME_DNA_STRAND_ELONGATION	C1	3.28925	0.0802502	NA	1.17794	2.57297
T1.vs.T2	REACTOME_DOWNSTREAM_TCR_SIGNALING	C3	3.49098	0.300427	0.898202	0.226344	6.28176
T1.vs.T3	REACTOME_DOWNSTREAM_TCR_SIGNALING	C3	-0.754369	0.0117909	NA	-1.23548	-1.82637
T2.vs.T3	REACTOME_DOWNSTREAM_TCR_SIGNALING	C3	-2.42678	0.325002	NA	0.0171827	-4.91673
T1.vs.T2	REACTOME_E2F_ENABLED_INHIBITION_OF_PRE_REPLICATION_COMPLEX_FORMATION	C1	-7.8543	-1.85219	-1.23732	-0.940797	-5.57293
T1.vs.T3	REACTOME_E2F_ENABLED_INHIBITION_OF_PRE_REPLICATION_COMPLEX_FORMATION	C1	0.60771	-0.856285	NA	0.893962	0.9281
T2.vs.T3	REACTOME_E2F_ENABLED_INHIBITION_OF_PRE_REPLICATION_COMPLEX_FORMATION	C1	3.40132	0.096767	NA	2.68469	2.07397
T1.vs.T2	REACTOME_E2F_MEDIATED_REGULATION_OF_DNA_REPLICATION	C1	-7.62231	-2.32112	-0.555563	-1.58474	-5.98742
T1.vs.T3	REACTOME_E2F_MEDIATED_REGULATION_OF_DNA_REPLICATION	C1	0.700098	-0.844659	NA	0.98181	0.878021
T2.vs.T3	REACTOME_E2F_MEDIATED_REGULATION_OF_DNA_REPLICATION	C1	3.26164	0.0332792	NA	1.9758	2.26076
T1.vs.T2	REACTOME_EFFECTS_OF_PIP2_HYDROLYSIS	C3	3.91016	0.904769	0.290656	0.384669	5.96506
T1.vs.T3	REACTOME_EFFECTS_OF_PIP2_HYDROLYSIS	C3	-0.224448	1.5421	NA	-0.755223	-0.743962
T2.vs.T3	REACTOME_EFFECTS_OF_PIP2_HYDROLYSIS	C3	-1.56981	0.395632	NA	-0.641873	-2.44959
T1.vs.T2	REACTOME_EICOSANOID_LIGAND_BINDING_RECEPTORS	C3	2.68856	0.646736	0.431717	0.321544	4.01904
T1.vs.T3	REACTOME_EICOSANOID_LIGAND_BINDING_RECEPTORS	C3	-1.76941	0.201969	NA	-1.01011	-1.87941
T2.vs.T3	REACTOME_EICOSANOID_LIGAND_BINDING_RECEPTORS	C3	-3.80547	0.193197	NA	-1.02873	-4.68669
T1.vs.T2	REACTOME_ENDOSOMAL_VACUOLAR_PATHWAY	C3	1.18902	-0.149119	0.789557	0.00578635	2.07451
T1.vs.T3	REACTOME_ENDOSOMAL_VACUOLAR_PATHWAY	C3	-1.75448	0.0649081	NA	-1.41966	-2.25422
T2.vs.T3	REACTOME_ENDOSOMAL_VACUOLAR_PATHWAY	C3	-3.41277	0.151402	NA	-0.939629	-4.56403
T1.vs.T2	REACTOME_ER_PHAGOSOME_PATHWAY	C3	-1.90186	-0.614834	-0.113873	-0.21601	-1.68256
T1.vs.T3	REACTOME_ER_PHAGOSOME_PATHWAY	C3	0.338355	-0.878487	NA	0.633326	0.751274
T2.vs.T3	REACTOME_ER_PHAGOSOME_PATHWAY	C3	0.46281	-0.0774589	NA	1.49614	0.211754
T1.vs.T2	REACTOME_EXTRACELLULAR_MATRIX_ORGANIZATION	C2	3.84927	0.739626	1.54855	1.49415	2.34012
T1.vs.T3	REACTOME_EXTRACELLULAR_MATRIX_ORGANIZATION	C2	-1.02451	0.108887	NA	-0.880735	-1.22413
T2.vs.T3	REACTOME_EXTRACELLULAR_MATRIX_ORGANIZATION	C2	-1.92014	-0.00970317	NA	-1.55127	-0.750158
T1.vs.T2	REACTOME_EXTRINSIC_PATHWAY_FOR_APOPTOSIS	N/A	2.50987	0.331883	0.552272	0.219615	4.36572
T1.vs.T3	REACTOME_EXTRINSIC_PATHWAY_FOR_APOPTOSIS	N/A	-1.17618	0.171492	NA	-0.908596	-1.96922
T2.vs.T3	REACTOME_EXTRINSIC_PATHWAY_FOR_APOPTOSIS	N/A	-2.75831	0.203945	NA	-0.695545	-4.60208
T1.vs.T2	REACTOME_FACTORS_INVOLVED_IN_MEGAKARYOCYTE_DEVELOPMENT_AND_PLATELET_PRODUCTION	N/A	-1.11141	0.0107821	-0.0543744	-0.695407	-1.77011
T1.vs.T3	REACTOME_FACTORS_INVOLVED_IN_MEGAKARYOCYTE_DEVELOPMENT_AND_PLATELET_PRODUCTION	N/A	0.0838999	-0.181028	NA	1.24609	0.145245
T2.vs.T3	REACTOME_FACTORS_INVOLVED_IN_MEGAKARYOCYTE_DEVELOPMENT_AND_PLATELET_PRODUCTION	N/A	0.612633	-0.42998	NA	1.00784	1.20206
T1.vs.T2	REACTOME_FORMATION_OF_FIBRIN_CLOT_CLOTTING_CASCADE	C2	4.75696	1.36377	1.39899	0.427296	3.26246
T1.vs.T3	REACTOME_FORMATION_OF_FIBRIN_CLOT_CLOTTING_CASCADE	C2	-0.387108	1.03525	NA	-1.04272	-0.666385
T2.vs.T3	REACTOME_FORMATION_OF_FIBRIN_CLOT_CLOTTING_CASCADE	C2	-2.09617	-0.194825	NA	-0.540303	-1.61169
T1.vs.T2	REACTOME_G_ALPHA_I_SIGNALLING_EVENTS	C3	1.52409	0.137164	0.517	0.0819115	3.10454
T1.vs.T3	REACTOME_G_ALPHA_I_SIGNALLING_EVENTS	C3	-2.88423	-0.481573	NA	-1.31725	-2.67074
T2.vs.T3	REACTOME_G_ALPHA_I_SIGNALLING_EVENTS	C3	-3.79133	-0.26593	NA	0.549485	-4.67999
T1.vs.T2	REACTOME_G_ALPHA_Q_SIGNALLING_EVENTS	C3	3.67969	0.682616	0.591388	0.889054	4.61169
T1.vs.T3	REACTOME_G_ALPHA_Q_SIGNALLING_EVENTS	C3	-1.76059	0.079221	NA	-0.914099	-1.60431
T2.vs.T3	REACTOME_G_ALPHA_Q_SIGNALLING_EVENTS	C3	-3.73522	-0.10265	NA	-1.95927	-3.94629
T1.vs.T2	REACTOME_G_ALPHA_S_SIGNALLING_EVENTS	C2	2.91301	0.861975	0.812127	0.336889	2.82653
T1.vs.T3	REACTOME_G_ALPHA_S_SIGNALLING_EVENTS	C2	-2.84565	-0.0170542	NA	-1.15541	-1.89927
T2.vs.T3	REACTOME_G_ALPHA_S_SIGNALLING_EVENTS	C2	-3.69192	-0.316662	NA	-0.869738	-2.42657
T1.vs.T2	REACTOME_G_PROTEIN_BETA_GAMMA_SIGNALLING	C3	3.13901	1.00934	0.499463	0.11269	4.31504
T1.vs.T3	REACTOME_G_PROTEIN_BETA_GAMMA_SIGNALLING	C3	-0.294332	1.73499	NA	-1.04482	-1.04616
T2.vs.T3	REACTOME_G_PROTEIN_BETA_GAMMA_SIGNALLING	C3	-1.53419	0.389521	NA	-0.353161	-2.78429
T1.vs.T2	REACTOME_G0_AND_EARLY_G1	C1	-6.97066	-2.62104	-0.268269	-1.16428	-6.28777
T1.vs.T3	REACTOME_G0_AND_EARLY_G1	C1	-0.0841741	-1.20189	NA	0.543345	0.198982
T2.vs.T3	REACTOME_G0_AND_EARLY_G1	C1	2.14323	0.0576371	NA	2.01118	1.50994
T1.vs.T2	REACTOME_G1_S_SPECIFIC_TRANSCRIPTION	C1	-8.40227	-3.13023	-0.391762	-1.57782	-6.26683
T1.vs.T3	REACTOME_G1_S_SPECIFIC_TRANSCRIPTION	C1	-0.179663	-1.59672	NA	0.445814	0.286057
T2.vs.T3	REACTOME_G1_S_SPECIFIC_TRANSCRIPTION	C1	1.97912	-0.158795	NA	1.54781	1.66904
T1.vs.T2	REACTOME_G1_S_TRANSITION	C1	-6.00569	-1.34059	-0.570534	-0.895872	-5.15654
T1.vs.T3	REACTOME_G1_S_TRANSITION	C1	1.24689	-0.586388	NA	0.836702	1.18909
T2.vs.T3	REACTOME_G1_S_TRANSITION	C1	3.17575	0.0142795	NA	2.11635	2.38004
T1.vs.T2	REACTOME_G2_M_CHECKPOINTS	C1	-8.39471	-2.55165	-0.701176	-1.29896	-6.43555
T1.vs.T3	REACTOME_G2_M_CHECKPOINTS	C1	0.6871	-0.891446	NA	0.922523	0.793556
T2.vs.T3	REACTOME_G2_M_CHECKPOINTS	C1	3.50161	0.137136	NA	1.89041	2.13519
T1.vs.T2	REACTOME_G2_M_DNA_DAMAGE_CHECKPOINT	C1	-6.98864	-1.56394	-0.899373	-1.14329	-5.16941
T1.vs.T3	REACTOME_G2_M_DNA_DAMAGE_CHECKPOINT	C1	0.0567708	-0.699715	NA	0.832723	0.172162
T2.vs.T3	REACTOME_G2_M_DNA_DAMAGE_CHECKPOINT	C1	2.01497	-0.0792203	NA	1.92106	1.23418
T1.vs.T2	REACTOME_GAMMA_CARBOXYLATION_TRANSPORT_AND_AMINO_TERMINAL_CLEAVAGE_OF_PROTEINS	C2	3.38591	0.494588	1.32913	1.93468	0.84696
T1.vs.T3	REACTOME_GAMMA_CARBOXYLATION_TRANSPORT_AND_AMINO_TERMINAL_CLEAVAGE_OF_PROTEINS	C2	-0.810772	0.290307	NA	-0.660768	-0.854856
T2.vs.T3	REACTOME_GAMMA_CARBOXYLATION_TRANSPORT_AND_AMINO_TERMINAL_CLEAVAGE_OF_PROTEINS	C2	-1.13313	-0.360772	NA	-1.00147	-0.198887
T1.vs.T2	REACTOME_GASTRIN_CREB_SIGNALLING_PATHWAY_VIA_PKC_AND_MAPK	C3	3.63062	0.955107	0.675226	0.234033	4.60653
T1.vs.T3	REACTOME_GASTRIN_CREB_SIGNALLING_PATHWAY_VIA_PKC_AND_MAPK	C3	-0.936857	0.291328	NA	-0.967006	-1.17633
T2.vs.T3	REACTOME_GASTRIN_CREB_SIGNALLING_PATHWAY_VIA_PKC_AND_MAPK	C3	-2.93304	-0.0495927	NA	-1.75549	-3.11224
T1.vs.T2	REACTOME_GENERATION_OF_SECOND_MESSENGER_MOLECULES	C3	2.61805	0.0122693	1.10907	0.263137	4.93232
T1.vs.T3	REACTOME_GENERATION_OF_SECOND_MESSENGER_MOLECULES	C3	-1.86591	-0.322019	NA	-0.729725	-2.75978
T2.vs.T3	REACTOME_GENERATION_OF_SECOND_MESSENGER_MOLECULES	C3	-3.16284	0.0220131	NA	0.250569	-5.68289
T1.vs.T2	REACTOME_GLYCOSAMINOGLYCAN_METABOLISM	N/A	6.42989	1.56145	2.63098	1.26482	3.3694
T1.vs.T3	REACTOME_GLYCOSAMINOGLYCAN_METABOLISM	N/A	-0.128433	1.15474	NA	-0.887245	-0.783112
T2.vs.T3	REACTOME_GLYCOSAMINOGLYCAN_METABOLISM	N/A	-2.235	-0.00909074	NA	-1.65383	-1.36108
T1.vs.T2	REACTOME_GPCR_DOWNSTREAM_SIGNALING	C3	1.00524	0.136744	0.384617	-0.128823	2.17004
T1.vs.T3	REACTOME_GPCR_DOWNSTREAM_SIGNALING	C3	-3.8401	-1.19606	NA	-0.836318	-1.68706
T2.vs.T3	REACTOME_GPCR_DOWNSTREAM_SIGNALING	C3	-3.55487	-0.88212	NA	-1.48763	-2.34007
T1.vs.T2	REACTOME_GPCR_LIGAND_BINDING	C2	1.38553	0.0862588	0.651912	0.236378	1.88937
T1.vs.T3	REACTOME_GPCR_LIGAND_BINDING	C2	-3.76412	-0.494891	NA	-2.23953	-3.45198
T2.vs.T3	REACTOME_GPCR_LIGAND_BINDING	C2	-3.99282	-0.211744	NA	-1.95339	-4.1142
T1.vs.T2	REACTOME_GPVI_MEDIATED_ACTIVATION_CASCADE	C3	4.41318	0.60933	0.926681	-0.0025985	7.4497
T1.vs.T3	REACTOME_GPVI_MEDIATED_ACTIVATION_CASCADE	C3	-0.601038	0.391225	NA	-1.14095	-1.34296
T2.vs.T3	REACTOME_GPVI_MEDIATED_ACTIVATION_CASCADE	C3	-2.79497	0.320421	NA	-0.507635	-4.20809
T1.vs.T2	REACTOME_HDL_MEDIATED_LIPID_TRANSPORT	C2	9.51765	2.66615	2.43308	1.25282	6.01275
T1.vs.T3	REACTOME_HDL_MEDIATED_LIPID_TRANSPORT	C2	-1.01584	0.129288	NA	-1.44374	-0.886721
T2.vs.T3	REACTOME_HDL_MEDIATED_LIPID_TRANSPORT	C2	-4.1019	-0.682943	NA	-1.80843	-2.12673
T1.vs.T2	REACTOME_HEMOSTASIS	C1	4.18903	1.36858	1.41249	0.00954786	4.56956
T1.vs.T3	REACTOME_HEMOSTASIS	C1	-0.431076	1.39414	NA	-1.23395	-1.5273
T2.vs.T3	REACTOME_HEMOSTASIS	C1	-2.13362	0.0540992	NA	-0.509679	-2.59149
T1.vs.T2	REACTOME_HOST_INTERACTIONS_OF_HIV_FACTORS	C3	-2.12261	-0.688706	-0.122665	-0.629746	-1.55506
T1.vs.T3	REACTOME_HOST_INTERACTIONS_OF_HIV_FACTORS	C3	0.888171	-0.761295	NA	0.731575	0.758987
T2.vs.T3	REACTOME_HOST_INTERACTIONS_OF_HIV_FACTORS	C3	1.29633	-0.00550762	NA	2.15226	0.584517
T1.vs.T2	REACTOME_IKK_COMPLEX_RECRUITMENT_MEDIATED_BY_RIP1	N/A	4.00666	0.24955	0.552125	0.798638	6.05491
T1.vs.T3	REACTOME_IKK_COMPLEX_RECRUITMENT_MEDIATED_BY_RIP1	N/A	-0.551667	1.06737	NA	-1.34664	-0.945925
T2.vs.T3	REACTOME_IKK_COMPLEX_RECRUITMENT_MEDIATED_BY_RIP1	N/A	-2.77224	0.45025	NA	-0.828953	-3.53904
T1.vs.T2	REACTOME_IL_2_SIGNALING	C3	2.18929	0.0366347	0.552208	-0.543097	6.34156
T1.vs.T3	REACTOME_IL_2_SIGNALING	C3	-0.928745	-0.093811	NA	-0.942157	-1.86737
T2.vs.T3	REACTOME_IL_2_SIGNALING	C3	-2.37078	-0.154004	NA	-0.255113	-3.58479
T1.vs.T2	REACTOME_IL_3_5_AND_GM_CSF_SIGNALING	C3	3.54395	0.327374	0.721037	-0.211045	7.21672
T1.vs.T3	REACTOME_IL_3_5_AND_GM_CSF_SIGNALING	C3	-0.710785	0.0366535	NA	-0.684945	-1.53466
T2.vs.T3	REACTOME_IL_3_5_AND_GM_CSF_SIGNALING	C3	-2.77234	-0.0817626	NA	-0.261844	-4.26982
T1.vs.T2	REACTOME_IL_7_SIGNALING	C3	4.46075	0.683122	0.760317	-0.0346548	7.02603
T1.vs.T3	REACTOME_IL_7_SIGNALING	C3	-0.435595	0.303735	NA	-1.08701	-0.854824
T2.vs.T3	REACTOME_IL_7_SIGNALING	C3	-3.1996	0.0225268	NA	-1.1741	-5.54871
T1.vs.T2	REACTOME_IL_RECEPTOR_SHC_SIGNALING	C3	3.30604	0.178821	0.908473	-0.322353	7.13855
T1.vs.T3	REACTOME_IL_RECEPTOR_SHC_SIGNALING	C3	-1.18314	-0.120369	NA	-1.53835	-1.58149
T2.vs.T3	REACTOME_IL_RECEPTOR_SHC_SIGNALING	C3	-3.23571	-0.114194	NA	-0.495505	-4.69226
T1.vs.T2	REACTOME_IMMUNE_SYSTEM	C3	2.65846	0.0511526	0.815488	0.117581	5.67093
T1.vs.T3	REACTOME_IMMUNE_SYSTEM	C3	-0.3488	0.857998	NA	-0.264475	-0.994587
T2.vs.T3	REACTOME_IMMUNE_SYSTEM	C3	-1.74349	0.389528	NA	-0.793555	-3.74475
T1.vs.T2	REACTOME_IMMUNOREGULATORY_INTERACTIONS_BETWEEN_A_LYMPHOID_AND_A_NON_LYMPHOID_CELL	C3	1.83048	-0.189313	1.1229	0.0853567	3.67398
T1.vs.T3	REACTOME_IMMUNOREGULATORY_INTERACTIONS_BETWEEN_A_LYMPHOID_AND_A_NON_LYMPHOID_CELL	C3	-2.02992	-0.181469	NA	-0.710399	-3.13024
T2.vs.T3	REACTOME_IMMUNOREGULATORY_INTERACTIONS_BETWEEN_A_LYMPHOID_AND_A_NON_LYMPHOID_CELL	C3	-3.27423	0.221651	NA	0.0349921	-6.10978
T1.vs.T2	REACTOME_INFLAMMASOMES	C3	2.78798	-0.106374	0.538488	0.251142	6.91183
T1.vs.T3	REACTOME_INFLAMMASOMES	C3	-0.314674	0.479561	NA	-0.00286702	-0.835451
T2.vs.T3	REACTOME_INFLAMMASOMES	C3	-1.44319	0.61872	NA	0.623431	-4.29272
T1.vs.T2	REACTOME_INHIBITION_OF_INSULIN_SECRETION_BY_ADRENALINE_NORADRENALINE	C2	3.76681	1.57053	1.07759	0.486111	3.06856
T1.vs.T3	REACTOME_INHIBITION_OF_INSULIN_SECRETION_BY_ADRENALINE_NORADRENALINE	C2	-0.344488	0.242207	NA	-0.549431	-0.430295
T2.vs.T3	REACTOME_INHIBITION_OF_INSULIN_SECRETION_BY_ADRENALINE_NORADRENALINE	C2	-1.50296	-0.0812024	NA	-0.391443	-1.56177
T1.vs.T2	REACTOME_INITIAL_TRIGGERING_OF_COMPLEMENT	C3	2.9515	0.0474652	0.65615	0.254705	5.68605
T1.vs.T3	REACTOME_INITIAL_TRIGGERING_OF_COMPLEMENT	C3	-1.25434	-0.0464374	NA	-1.08608	-1.02763
T2.vs.T3	REACTOME_INITIAL_TRIGGERING_OF_COMPLEMENT	C3	-2.92488	0.525858	NA	-0.711672	-3.88595
T1.vs.T2	REACTOME_INNATE_IMMUNE_SYSTEM	C3	4.35678	0.42922	0.717022	0.43539	6.87481
T1.vs.T3	REACTOME_INNATE_IMMUNE_SYSTEM	C3	-0.366667	0.764317	NA	-0.509609	-0.95696
T2.vs.T3	REACTOME_INNATE_IMMUNE_SYSTEM	C3	-2.49162	0.847085	NA	-1.16792	-3.91563
T1.vs.T2	REACTOME_INTEGRATION_OF_ENERGY_METABOLISM	C2	2.78618	2.49361	1.16748	-0.183426	2.78838
T1.vs.T3	REACTOME_INTEGRATION_OF_ENERGY_METABOLISM	C2	-0.162931	1.26086	NA	0.577517	-0.839092
T2.vs.T3	REACTOME_INTEGRATION_OF_ENERGY_METABOLISM	C2	-0.89204	-0.0355843	NA	-0.0610346	-1.14918
T1.vs.T2	REACTOME_INTEGRIN_CELL_SURFACE_INTERACTIONS	C3	4.53288	1.02385	1.85266	0.241468	4.40703
T1.vs.T3	REACTOME_INTEGRIN_CELL_SURFACE_INTERACTIONS	C3	-0.87833	1.76983	NA	-0.809265	-2.23794
T2.vs.T3	REACTOME_INTEGRIN_CELL_SURFACE_INTERACTIONS	C3	-2.74361	0.133401	NA	-1.53154	-2.95471
T1.vs.T2	REACTOME_INTERFERON_ALPHA_BETA_SIGNALING	C3	3.13183	0.312061	0.954292	0.349957	4.25861
T1.vs.T3	REACTOME_INTERFERON_ALPHA_BETA_SIGNALING	C3	-2.65169	0.249366	NA	-1.20653	-1.41953
T2.vs.T3	REACTOME_INTERFERON_ALPHA_BETA_SIGNALING	C3	-5.97378	-0.925453	NA	-0.646118	-4.78294
T1.vs.T2	REACTOME_INTERFERON_GAMMA_SIGNALING	C3	2.15368	0.0453491	0.829227	0.0764388	4.57888
T1.vs.T3	REACTOME_INTERFERON_GAMMA_SIGNALING	C3	-2.12586	0.0583039	NA	-1.53449	-1.75706
T2.vs.T3	REACTOME_INTERFERON_GAMMA_SIGNALING	C3	-3.93761	0.0253677	NA	-0.956548	-4.77387
T1.vs.T2	REACTOME_INTERFERON_SIGNALING	C3	1.84747	-0.0871484	0.887626	0.158745	4.37698
T1.vs.T3	REACTOME_INTERFERON_SIGNALING	C3	-1.97727	0.183629	NA	-0.472424	-1.42095
T2.vs.T3	REACTOME_INTERFERON_SIGNALING	C3	-3.54465	-0.310927	NA	-0.740154	-4.14308
T1.vs.T2	REACTOME_INTRINSIC_PATHWAY	N/A	3.97508	1.56034	2.15241	-0.0429582	2.78476
T1.vs.T3	REACTOME_INTRINSIC_PATHWAY	N/A	-1.2539	-0.0831879	NA	-0.68481	-0.756555
T2.vs.T3	REACTOME_INTRINSIC_PATHWAY	N/A	-3.33979	-1.09559	NA	-0.13904	-1.69487
T1.vs.T2	REACTOME_ION_CHANNEL_TRANSPORT	C2	1.92106	1.91047	1.1284	-0.217975	1.21382
T1.vs.T3	REACTOME_ION_CHANNEL_TRANSPORT	C2	0.366789	0.591658	NA	0.105032	0.215271
T2.vs.T3	REACTOME_ION_CHANNEL_TRANSPORT	C2	-0.850667	-0.385286	NA	-0.664046	-0.465181
T1.vs.T2	REACTOME_ION_TRANSPORT_BY_P_TYPE_ATPASES	C2	3.33905	1.83355	1.67473	-0.0823109	2.75681
T1.vs.T3	REACTOME_ION_TRANSPORT_BY_P_TYPE_ATPASES	C2	0.482251	1.45515	NA	-0.0956884	0.146258
T2.vs.T3	REACTOME_ION_TRANSPORT_BY_P_TYPE_ATPASES	C2	-0.333473	-0.0273907	NA	-0.231637	-0.375649
T1.vs.T2	REACTOME_KERATAN_SULFATE_BIOSYNTHESIS	C2	5.33502	2.03434	2.18946	1.33145	1.48864
T1.vs.T3	REACTOME_KERATAN_SULFATE_BIOSYNTHESIS	C2	0.0377606	1.00167	NA	-1.98791	-0.639708
T2.vs.T3	REACTOME_KERATAN_SULFATE_BIOSYNTHESIS	C2	-2.34218	-0.134326	NA	-1.28894	-1.15674
T1.vs.T2	REACTOME_KERATAN_SULFATE_DEGRADATION	C2	8.99096	2.35044	0.749182	1.88994	7.08245
T1.vs.T3	REACTOME_KERATAN_SULFATE_DEGRADATION	C2	0.173381	1.88694	NA	-0.652727	-0.468003
T2.vs.T3	REACTOME_KERATAN_SULFATE_DEGRADATION	C2	-2.99918	0.270082	NA	-1.3285	-3.13034
T1.vs.T2	REACTOME_KERATAN_SULFATE_KERATIN_METABOLISM	N/A	8.65254	2.49433	3.13861	1.46268	3.66452
T1.vs.T3	REACTOME_KERATAN_SULFATE_KERATIN_METABOLISM	N/A	0.286641	1.34119	NA	-0.77907	-0.393587
T2.vs.T3	REACTOME_KERATAN_SULFATE_KERATIN_METABOLISM	N/A	-2.61926	-0.112081	NA	-1.2158	-2.17932
T1.vs.T2	REACTOME_KINESINS	C1	-5.63689	-1.54942	-0.440273	-1.06936	-5.30697
T1.vs.T3	REACTOME_KINESINS	C1	0.390166	-1.07339	NA	0.498399	1.19835
T2.vs.T3	REACTOME_KINESINS	C1	2.41778	-0.273063	NA	1.35453	3.22629
T1.vs.T2	REACTOME_LIPID_DIGESTION_MOBILIZATION_AND_TRANSPORT	C2	5.34557	2.13351	0.896302	0.378551	4.3029
T1.vs.T3	REACTOME_LIPID_DIGESTION_MOBILIZATION_AND_TRANSPORT	C2	-0.061715	0.441607	NA	-0.638229	-0.133321
T2.vs.T3	REACTOME_LIPID_DIGESTION_MOBILIZATION_AND_TRANSPORT	C2	-1.59937	-0.509978	NA	-0.531255	-0.69573
T1.vs.T2	REACTOME_LIPOPROTEIN_METABOLISM	C2	6.63671	2.09224	2.08777	0.595993	3.97065
T1.vs.T3	REACTOME_LIPOPROTEIN_METABOLISM	C2	-0.604243	0.157164	NA	-1.57952	-0.540039
T2.vs.T3	REACTOME_LIPOPROTEIN_METABOLISM	C2	-2.5432	-0.491395	NA	-1.60904	-1.03877
T1.vs.T2	REACTOME_MEIOSIS	C1	-5.33359	-1.76921	-0.932707	-0.239563	-4.22624
T1.vs.T3	REACTOME_MEIOSIS	C1	-0.0505054	-1.58411	NA	0.282543	0.256166
T2.vs.T3	REACTOME_MEIOSIS	C1	1.11294	-0.256607	NA	0.59016	1.0511
T1.vs.T2	REACTOME_MEIOTIC_RECOMBINATION	C1	-4.76726	-1.90005	-0.600171	-0.190356	-4.10277
T1.vs.T3	REACTOME_MEIOTIC_RECOMBINATION	C1	-0.11481	-1.64501	NA	1.16356	0.184671
T2.vs.T3	REACTOME_MEIOTIC_RECOMBINATION	C1	0.951877	-0.424673	NA	0.524018	1.04034
T1.vs.T2	REACTOME_MHC_CLASS_II_ANTIGEN_PRESENTATION	C3	1.38604	-0.0394658	1.2444	0.378195	1.41575
T1.vs.T3	REACTOME_MHC_CLASS_II_ANTIGEN_PRESENTATION	C3	-0.469325	-0.0832215	NA	-0.793915	-0.522374
T2.vs.T3	REACTOME_MHC_CLASS_II_ANTIGEN_PRESENTATION	C3	-0.724486	-0.176471	NA	0.0415785	-1.52289
T1.vs.T2	REACTOME_MITOTIC_G1_G1_S_PHASES	C1	-5.89402	-1.62281	-0.502723	-1.04327	-4.76176
T1.vs.T3	REACTOME_MITOTIC_G1_G1_S_PHASES	C1	1.08375	-0.66513	NA	0.756386	1.08505
T2.vs.T3	REACTOME_MITOTIC_G1_G1_S_PHASES	C1	2.95845	0.077324	NA	1.99278	2.04475
T1.vs.T2	REACTOME_MITOTIC_G2_G2_M_PHASES	C1	-4.54244	-1.92705	-0.333376	-1.36794	-3.92254
T1.vs.T3	REACTOME_MITOTIC_G2_G2_M_PHASES	C1	1.94545	-0.619926	NA	0.871792	2.2534
T2.vs.T3	REACTOME_MITOTIC_G2_G2_M_PHASES	C1	3.76708	0.10837	NA	0.928177	3.13029
T1.vs.T2	REACTOME_MITOTIC_M_M_G1_PHASES	C1	-6.98227	-1.96258	-0.732343	-1.16181	-5.21184
T1.vs.T3	REACTOME_MITOTIC_M_M_G1_PHASES	C1	0.719526	-0.847771	NA	1.01878	0.835387
T2.vs.T3	REACTOME_MITOTIC_M_M_G1_PHASES	C1	2.99859	0.0194278	NA	2.22394	2.08223
T1.vs.T2	REACTOME_MITOTIC_PROMETAPHASE	C1	-6.76108	-2.14029	-0.655369	-1.39092	-4.98784
T1.vs.T3	REACTOME_MITOTIC_PROMETAPHASE	C1	0.532637	-0.851677	NA	1.01209	0.707536
T2.vs.T3	REACTOME_MITOTIC_PROMETAPHASE	C1	2.87878	0.0251735	NA	2.25012	1.86763
T1.vs.T2	REACTOME_NCAM1_INTERACTIONS	C2	2.93773	0.616454	1.15122	1.166	1.82601
T1.vs.T3	REACTOME_NCAM1_INTERACTIONS	C2	-1.15629	0.316641	NA	-0.631374	-1.76429
T2.vs.T3	REACTOME_NCAM1_INTERACTIONS	C2	-2.0027	0.144522	NA	-2.27967	-1.02809
T1.vs.T2	REACTOME_NEF_MEDIATES_DOWN_MODULATION_OF_CELL_SURFACE_RECEPTORS_BY_RECRUITING_THEM_TO_CLATHRIN_ADAPTERS	C3	1.81319	0.101221	1.00994	-0.582208	3.99537
T1.vs.T3	REACTOME_NEF_MEDIATES_DOWN_MODULATION_OF_CELL_SURFACE_RECEPTORS_BY_RECRUITING_THEM_TO_CLATHRIN_ADAPTERS	C3	-0.279657	0.214226	NA	-0.197571	-0.436593
T2.vs.T3	REACTOME_NEF_MEDIATES_DOWN_MODULATION_OF_CELL_SURFACE_RECEPTORS_BY_RECRUITING_THEM_TO_CLATHRIN_ADAPTERS	C3	-1.13007	-0.0628374	NA	0.340086	-2.82931
T1.vs.T2	REACTOME_NEGATIVE_REGULATORS_OF_RIG_I_MDA5_SIGNALING	C3	2.95773	0.478872	0.415254	0.626309	4.26055
T1.vs.T3	REACTOME_NEGATIVE_REGULATORS_OF_RIG_I_MDA5_SIGNALING	C3	-1.42771	0.47874	NA	-1.24688	-0.758789
T2.vs.T3	REACTOME_NEGATIVE_REGULATORS_OF_RIG_I_MDA5_SIGNALING	C3	-3.81978	-0.622979	NA	-0.541289	-3.69776
T1.vs.T2	REACTOME_NEURONAL_SYSTEM	C2	4.14874	3.27764	1.01524	0.233836	3.58182
T1.vs.T3	REACTOME_NEURONAL_SYSTEM	C2	-0.559973	0.374354	NA	-0.814622	-0.565157
T2.vs.T3	REACTOME_NEURONAL_SYSTEM	C2	-2.0722	-0.300845	NA	-1.23361	-1.20637
T1.vs.T2	REACTOME_NEUROTRANSMITTER_RECEPTOR_BINDING_AND_DOWNSTREAM_TRANSMISSION_IN_THE_POSTSYNAPTIC_CELL	C2	5.62628	1.96192	0.848908	0.560154	6.16996
T1.vs.T3	REACTOME_NEUROTRANSMITTER_RECEPTOR_BINDING_AND_DOWNSTREAM_TRANSMISSION_IN_THE_POSTSYNAPTIC_CELL	C2	0.155783	1.21585	NA	-0.463192	-0.197167
T2.vs.T3	REACTOME_NEUROTRANSMITTER_RECEPTOR_BINDING_AND_DOWNSTREAM_TRANSMISSION_IN_THE_POSTSYNAPTIC_CELL	C2	-1.97264	0.0205277	NA	-0.701265	-2.05864
T1.vs.T2	REACTOME_NITRIC_OXIDE_STIMULATES_GUANYLATE_CYCLASE	C2	6.70077	2.01959	0.710637	1.31655	5.82772
T1.vs.T3	REACTOME_NITRIC_OXIDE_STIMULATES_GUANYLATE_CYCLASE	C2	-0.471706	1.2065	NA	-2.34913	-0.77657
T2.vs.T3	REACTOME_NITRIC_OXIDE_STIMULATES_GUANYLATE_CYCLASE	C2	-3.05291	0.056802	NA	-0.836775	-2.45669
T1.vs.T2	REACTOME_NUCLEOTIDE_BINDING_DOMAIN_LEUCINE_RICH_REPEAT_CONTAINING_RECEPTOR_NLR_SIGNALING_PATHWAYS	C3	3.0642	0.244455	0.341241	0.471654	6.0781
T1.vs.T3	REACTOME_NUCLEOTIDE_BINDING_DOMAIN_LEUCINE_RICH_REPEAT_CONTAINING_RECEPTOR_NLR_SIGNALING_PATHWAYS	C3	0.134076	1.54348	NA	0.0330079	-0.394561
T2.vs.T3	REACTOME_NUCLEOTIDE_BINDING_DOMAIN_LEUCINE_RICH_REPEAT_CONTAINING_RECEPTOR_NLR_SIGNALING_PATHWAYS	C3	-0.97347	0.916436	NA	0.504939	-3.21303
T1.vs.T2	REACTOME_NUCLEOTIDE_LIKE_PURINERGIC_RECEPTORS	C3	0.63933	-0.951974	0.167373	0.517866	3.97184
T1.vs.T3	REACTOME_NUCLEOTIDE_LIKE_PURINERGIC_RECEPTORS	C3	-3.05459	-1.14755	NA	-1.87799	-1.32418
T2.vs.T3	REACTOME_NUCLEOTIDE_LIKE_PURINERGIC_RECEPTORS	C3	-2.5127	0.232211	NA	-0.799313	-3.25371
T1.vs.T2	REACTOME_P2Y_RECEPTORS	C3	1.36537	-0.361575	0.212086	0.453626	4.60931
T1.vs.T3	REACTOME_P2Y_RECEPTORS	C3	-2.51684	-0.293932	NA	-0.170065	-1.82521
T2.vs.T3	REACTOME_P2Y_RECEPTORS	C3	-2.82752	0.442022	NA	-0.332879	-4.04682
T1.vs.T2	REACTOME_PD1_SIGNALING	C3	2.38129	-0.101091	1.4254	0.355166	4.24391
T1.vs.T3	REACTOME_PD1_SIGNALING	C3	-2.3561	-0.688405	NA	-0.647886	-2.69601
T2.vs.T3	REACTOME_PD1_SIGNALING	C3	-3.52302	-0.176977	NA	0.129832	-5.40186
T1.vs.T2	REACTOME_PEPTIDE_LIGAND_BINDING_RECEPTORS	C3	0.896269	-0.0901356	0.509108	0.0550317	1.73475
T1.vs.T3	REACTOME_PEPTIDE_LIGAND_BINDING_RECEPTORS	C3	-2.82691	-0.455691	NA	-0.298858	-3.04024
T2.vs.T3	REACTOME_PEPTIDE_LIGAND_BINDING_RECEPTORS	C3	-3.38643	-0.137862	NA	-1.28372	-4.46487
T1.vs.T2	REACTOME_PHOSPHORYLATION_OF_CD3_AND_TCR_ZETA_CHAINS	C3	2.67633	-0.072168	1.54346	0.544562	4.13603
T1.vs.T3	REACTOME_PHOSPHORYLATION_OF_CD3_AND_TCR_ZETA_CHAINS	C3	-1.73178	-0.418069	NA	-0.609504	-2.48881
T2.vs.T3	REACTOME_PHOSPHORYLATION_OF_CD3_AND_TCR_ZETA_CHAINS	C3	-3.03124	0.0436123	NA	0.0679517	-5.22253
T1.vs.T2	REACTOME_PHOSPHORYLATION_OF_THE_APC_C	C1	-2.75379	-1.31688	-0.609645	0.161008	-2.50429
T1.vs.T3	REACTOME_PHOSPHORYLATION_OF_THE_APC_C	C1	1.41959	-0.408236	NA	0.269769	1.63758
T2.vs.T3	REACTOME_PHOSPHORYLATION_OF_THE_APC_C	C1	2.41599	0.0824677	NA	0.863114	2.09033
T1.vs.T2	REACTOME_PLATELET_ACTIVATION_SIGNALING_AND_AGGREGATION	C2	5.6418	1.56244	1.26674	0.108974	7.02238
T1.vs.T3	REACTOME_PLATELET_ACTIVATION_SIGNALING_AND_AGGREGATION	C2	-0.224068	1.5456	NA	-1.199	-1.03362
T2.vs.T3	REACTOME_PLATELET_ACTIVATION_SIGNALING_AND_AGGREGATION	C2	-2.40092	0.219573	NA	-0.61313	-3.01516
T1.vs.T2	REACTOME_PLATELET_ADHESION_TO_EXPOSED_COLLAGEN	C2	6.30582	0.928696	1.33589	0.63384	6.73544
T1.vs.T3	REACTOME_PLATELET_ADHESION_TO_EXPOSED_COLLAGEN	C2	-1.2941	0.774868	NA	-1.38207	-1.32378
T2.vs.T3	REACTOME_PLATELET_ADHESION_TO_EXPOSED_COLLAGEN	C2	-4.21837	-0.0939841	NA	-1.71829	-4.12864
T1.vs.T2	REACTOME_PLATELET_HOMEOSTASIS	C2	5.9734	2.25147	1.14088	0.102672	6.2199
T1.vs.T3	REACTOME_PLATELET_HOMEOSTASIS	C2	-0.172431	1.74895	NA	-1.47249	-0.88669
T2.vs.T3	REACTOME_PLATELET_HOMEOSTASIS	C2	-2.53296	0.19775	NA	-0.795255	-2.61759
T1.vs.T2	REACTOME_PLC_BETA_MEDIATED_EVENTS	C2	2.90899	1.09073	0.32139	0.0812543	4.14941
T1.vs.T3	REACTOME_PLC_BETA_MEDIATED_EVENTS	C2	-0.0112093	0.446538	NA	0.0664204	-0.749744
T2.vs.T3	REACTOME_PLC_BETA_MEDIATED_EVENTS	C2	-0.664077	0.104037	NA	0.0983001	-1.41322
T1.vs.T2	REACTOME_POTASSIUM_CHANNELS	C2	1.11119	0.380546	0.736692	-0.0127641	0.900862
T1.vs.T3	REACTOME_POTASSIUM_CHANNELS	C2	-1.57632	-0.342243	NA	-1.22019	-0.868982
T2.vs.T3	REACTOME_POTASSIUM_CHANNELS	C2	-1.73415	-0.521024	NA	-1.39027	-0.442987
T1.vs.T2	REACTOME_REGULATION_OF_INSULIN_SECRETION	C2	4.4315	3.32108	1.79145	0.193733	3.70381
T1.vs.T3	REACTOME_REGULATION_OF_INSULIN_SECRETION	C2	-0.289524	1.38968	NA	-0.252701	-1.09373
T2.vs.T3	REACTOME_REGULATION_OF_INSULIN_SECRETION	C2	-1.4404	0.0865995	NA	-0.26608	-1.73021
T1.vs.T2	REACTOME_REGULATION_OF_MITOTIC_CELL_CYCLE	C1	-4.19214	-1.03276	-0.670095	-0.221041	-3.79407
T1.vs.T3	REACTOME_REGULATION_OF_MITOTIC_CELL_CYCLE	C1	0.909776	-0.698092	NA	0.704975	0.99571
T2.vs.T3	REACTOME_REGULATION_OF_MITOTIC_CELL_CYCLE	C1	2.09667	-0.062773	NA	1.82869	1.73344
T1.vs.T2	REACTOME_RESPONSE_TO_ELEVATED_PLATELET_CYTOSOLIC_CA2_	C2	4.78378	0.846837	2.38358	0.149847	3.63762
T1.vs.T3	REACTOME_RESPONSE_TO_ELEVATED_PLATELET_CYTOSOLIC_CA2_	C2	-0.0594418	1.38196	NA	-1.41821	-0.721282
T2.vs.T3	REACTOME_RESPONSE_TO_ELEVATED_PLATELET_CYTOSOLIC_CA2_	C2	-1.37033	0.285795	NA	-0.864968	-1.74374
T1.vs.T2	REACTOME_RIG_I_MDA5_MEDIATED_INDUCTION_OF_IFN_ALPHA_BETA_PATHWAYS	C3	2.91961	0.368292	0.424401	0.107113	5.16712
T1.vs.T3	REACTOME_RIG_I_MDA5_MEDIATED_INDUCTION_OF_IFN_ALPHA_BETA_PATHWAYS	C3	-0.642892	0.34074	NA	-0.822082	-0.368882
T2.vs.T3	REACTOME_RIG_I_MDA5_MEDIATED_INDUCTION_OF_IFN_ALPHA_BETA_PATHWAYS	C3	-3.38676	-0.724417	NA	-0.825914	-3.18691
T1.vs.T2	REACTOME_RNA_POL_I_PROMOTER_OPENING	C1	-3.13406	-0.950056	-0.349784	-0.214513	-3.25562
T1.vs.T3	REACTOME_RNA_POL_I_PROMOTER_OPENING	C1	-0.274213	-1.24418	NA	0.820354	0.0433837
T2.vs.T3	REACTOME_RNA_POL_I_PROMOTER_OPENING	C1	0.407552	-0.373373	NA	0.905933	0.504133
T1.vs.T2	REACTOME_S_PHASE	C1	-5.94539	-1.36949	-0.503974	-0.87937	-5.10282
T1.vs.T3	REACTOME_S_PHASE	C1	1.28178	-0.656074	NA	1.16059	1.22748
T2.vs.T3	REACTOME_S_PHASE	C1	3.28378	0.038734	NA	2.20232	2.42772
T1.vs.T2	REACTOME_SEMAPHORIN_INTERACTIONS	C3	3.44942	1.20205	1.18357	0.227316	2.84515
T1.vs.T3	REACTOME_SEMAPHORIN_INTERACTIONS	C3	-0.339006	1.22717	NA	-1.31471	-1.15193
T2.vs.T3	REACTOME_SEMAPHORIN_INTERACTIONS	C3	-1.69061	0.131332	NA	-1.20004	-2.03896
T1.vs.T2	REACTOME_SEROTONIN_RECEPTORS	C2	4.35967	0.843384	0.486427	0.977333	4.76605
T1.vs.T3	REACTOME_SEROTONIN_RECEPTORS	C2	0.125101	-0.131567	NA	-0.166712	0.606004
T2.vs.T3	REACTOME_SEROTONIN_RECEPTORS	C2	-0.298637	-0.288999	NA	-0.674856	0.0530721
T1.vs.T2	REACTOME_SIGNAL_REGULATORY_PROTEIN_SIRP_FAMILY_INTERACTIONS	C3	3.28411	0.0923229	1.39031	-0.0892191	6.23609
T1.vs.T3	REACTOME_SIGNAL_REGULATORY_PROTEIN_SIRP_FAMILY_INTERACTIONS	C3	-0.613403	-0.0030633	NA	-0.178787	-0.928219
T2.vs.T3	REACTOME_SIGNAL_REGULATORY_PROTEIN_SIRP_FAMILY_INTERACTIONS	C3	-2.12424	-0.09915	NA	2.72535	-3.32825
T1.vs.T2	REACTOME_SIGNALING_BY_GPCR	C2	1.12736	0.219563	0.531174	-0.256346	2.3021
T1.vs.T3	REACTOME_SIGNALING_BY_GPCR	C2	-2.92345	-0.647044	NA	-0.650897	-1.65406
T2.vs.T3	REACTOME_SIGNALING_BY_GPCR	C2	-3.02646	-0.636533	NA	-1.37766	-2.24012
T1.vs.T2	REACTOME_SIGNALING_BY_ILS	C3	3.38806	0.378866	0.448754	0.00170672	6.85735
T1.vs.T3	REACTOME_SIGNALING_BY_ILS	C3	-0.0685483	0.443016	NA	-0.581805	-0.345878
T2.vs.T3	REACTOME_SIGNALING_BY_ILS	C3	-1.6546	0.251228	NA	-0.597772	-2.48157
T1.vs.T2	REACTOME_SIGNALING_BY_PDGF	C2	4.53561	1.91233	1.43474	0.470007	3.07015
T1.vs.T3	REACTOME_SIGNALING_BY_PDGF	C2	0.257491	1.36974	NA	-0.661882	-0.453642
T2.vs.T3	REACTOME_SIGNALING_BY_PDGF	C2	-0.962385	0.0960239	NA	-0.80727	-0.794165
T1.vs.T2	REACTOME_SIGNALING_BY_RHO_GTPASES	C3	6.04569	2.24852	1.03907	0.374948	6.71526
T1.vs.T3	REACTOME_SIGNALING_BY_RHO_GTPASES	C3	0.0610074	2.835	NA	-1.02458	-0.80357
T2.vs.T3	REACTOME_SIGNALING_BY_RHO_GTPASES	C3	-1.99371	0.211507	NA	-0.988228	-2.48383
T1.vs.T2	REACTOME_SIGNALING_BY_THE_B_CELL_RECEPTOR_BCR	N/A	0.689337	0.106446	0.184641	-0.237794	1.9179
T1.vs.T3	REACTOME_SIGNALING_BY_THE_B_CELL_RECEPTOR_BCR	N/A	1.10338	0.557339	NA	0.605844	0.589242
T2.vs.T3	REACTOME_SIGNALING_BY_THE_B_CELL_RECEPTOR_BCR	N/A	-0.0381396	0.171577	NA	1.52249	-1.31972
T1.vs.T2	REACTOME_SLC_MEDIATED_TRANSMEMBRANE_TRANSPORT	N/A	-0.274207	-0.30276	2.42852	-0.123262	-1.94743
T1.vs.T3	REACTOME_SLC_MEDIATED_TRANSMEMBRANE_TRANSPORT	N/A	-0.373903	-0.192455	NA	0.252689	-1.06879
T2.vs.T3	REACTOME_SLC_MEDIATED_TRANSMEMBRANE_TRANSPORT	N/A	0.104853	-0.594037	NA	0.0315367	0.35587
T1.vs.T2	REACTOME_TCR_SIGNALING	C3	3.09388	0.101651	0.848019	0.226574	6.42991
T1.vs.T3	REACTOME_TCR_SIGNALING	C3	-1.02464	-0.0980308	NA	-0.822849	-2.03143
T2.vs.T3	REACTOME_TCR_SIGNALING	C3	-2.65192	0.147378	NA	0.108735	-5.20561
T1.vs.T2	REACTOME_THE_NLRP3_INFLAMMASOME	C3	2.33726	-0.17838	0.886108	0.250704	5.19044
T1.vs.T3	REACTOME_THE_NLRP3_INFLAMMASOME	C3	-0.195965	0.529764	NA	0.00429306	-0.947461
T2.vs.T3	REACTOME_THE_NLRP3_INFLAMMASOME	C3	-1.21165	1.00857	NA	0.300507	-4.64245
T1.vs.T2	REACTOME_THE_ROLE_OF_NEF_IN_HIV1_REPLICATION_AND_DISEASE_PATHOGENESIS	C3	2.85065	0.191295	1.32214	-0.466482	5.49887
T1.vs.T3	REACTOME_THE_ROLE_OF_NEF_IN_HIV1_REPLICATION_AND_DISEASE_PATHOGENESIS	C3	-0.711326	0.249867	NA	-0.91734	-0.930119
T2.vs.T3	REACTOME_THE_ROLE_OF_NEF_IN_HIV1_REPLICATION_AND_DISEASE_PATHOGENESIS	C3	-1.99704	-0.0375929	NA	-0.0643322	-3.61036
T1.vs.T2	REACTOME_TOLL_RECEPTOR_CASCADES	C3	4.55142	0.476767	0.864262	0.525002	6.32197
T1.vs.T3	REACTOME_TOLL_RECEPTOR_CASCADES	C3	0.0793044	0.943419	NA	-0.154278	-0.772898
T2.vs.T3	REACTOME_TOLL_RECEPTOR_CASCADES	C3	-1.48377	0.751438	NA	-0.650458	-3.08333
T1.vs.T2	REACTOME_TRAF6_MEDIATED_IRF7_ACTIVATION_IN_TLR7_8_OR_9_SIGNALING	C3	1.69152	0.0196144	0.151244	0.161537	3.80603
T1.vs.T3	REACTOME_TRAF6_MEDIATED_IRF7_ACTIVATION_IN_TLR7_8_OR_9_SIGNALING	C3	-0.588764	0.602937	NA	-1.55412	-0.690952
T2.vs.T3	REACTOME_TRAF6_MEDIATED_IRF7_ACTIVATION_IN_TLR7_8_OR_9_SIGNALING	C3	-2.08948	0.161301	NA	-0.105681	-3.64885
T1.vs.T2	REACTOME_TRAFFICKING_AND_PROCESSING_OF_ENDOSOMAL_TLR	C3	2.15449	-0.213198	0.813811	0.396956	4.79782
T1.vs.T3	REACTOME_TRAFFICKING_AND_PROCESSING_OF_ENDOSOMAL_TLR	C3	-1.85392	-0.00392647	NA	-1.03982	-2.92727
T2.vs.T3	REACTOME_TRAFFICKING_AND_PROCESSING_OF_ENDOSOMAL_TLR	C3	-3.41151	0.229492	NA	-0.58374	-5.54535
T1.vs.T2	REACTOME_TRAFFICKING_OF_GLUR2_CONTAINING_AMPA_RECEPTORS	N/A	1.65804	0.269958	0.613398	-0.41224	1.98476
T1.vs.T3	REACTOME_TRAFFICKING_OF_GLUR2_CONTAINING_AMPA_RECEPTORS	N/A	0.22054	0.199228	NA	0.148061	0.154861
T2.vs.T3	REACTOME_TRAFFICKING_OF_GLUR2_CONTAINING_AMPA_RECEPTORS	N/A	-0.246206	-0.324588	NA	0.440563	-0.295412
T1.vs.T2	REACTOME_TRANSLOCATION_OF_ZAP_70_TO_IMMUNOLOGICAL_SYNAPSE	C3	2.58872	-0.0448011	1.52362	0.406118	4.06726
T1.vs.T3	REACTOME_TRANSLOCATION_OF_ZAP_70_TO_IMMUNOLOGICAL_SYNAPSE	C3	-1.88777	-0.442129	NA	-0.569946	-2.5026
T2.vs.T3	REACTOME_TRANSLOCATION_OF_ZAP_70_TO_IMMUNOLOGICAL_SYNAPSE	C3	-3.03396	0.0145819	NA	0.305452	-5.15938
T1.vs.T2	REACTOME_TRANSMEMBRANE_TRANSPORT_OF_SMALL_MOLECULES	C2	2.47846	0.681505	4.1798	-0.0091253	1.08251
T1.vs.T3	REACTOME_TRANSMEMBRANE_TRANSPORT_OF_SMALL_MOLECULES	C2	-0.0584129	-0.0113238	NA	1.43455	-0.623564
T2.vs.T3	REACTOME_TRANSMEMBRANE_TRANSPORT_OF_SMALL_MOLECULES	C2	-0.482678	-0.575244	NA	0.110109	-0.481742
T1.vs.T2	REACTOME_TRANSMISSION_ACROSS_CHEMICAL_SYNAPSES	C2	4.36028	2.60133	0.950955	0.23143	5.18525
T1.vs.T3	REACTOME_TRANSMISSION_ACROSS_CHEMICAL_SYNAPSES	C2	0.140291	0.947279	NA	-1.78576	0.103407
T2.vs.T3	REACTOME_TRANSMISSION_ACROSS_CHEMICAL_SYNAPSES	C2	-1.22318	-0.216854	NA	-0.529769	-0.842151
T1.vs.T2	REACTOME_TRANSPORT_OF_ORGANIC_ANIONS	C2	3.76413	1.16163	1.96772	-0.429892	4.82505
T1.vs.T3	REACTOME_TRANSPORT_OF_ORGANIC_ANIONS	C2	-0.284109	0.425401	NA	-1.36319	-0.0857291
T2.vs.T3	REACTOME_TRANSPORT_OF_ORGANIC_ANIONS	C2	-1.68513	-0.123306	NA	-1.44359	-0.941467
T1.vs.T2	REACTOME_TRYPTOPHAN_CATABOLISM	N/A	0.91276	-0.24128	-0.120291	0.573997	2.95794
T1.vs.T3	REACTOME_TRYPTOPHAN_CATABOLISM	N/A	-0.361795	-0.215395	NA	0.330228	-0.206577
T2.vs.T3	REACTOME_TRYPTOPHAN_CATABOLISM	N/A	-0.448551	2.00681	NA	-0.163283	-1.44048
T1.vs.T2	REACTOME_UNWINDING_OF_DNA	C1	-7.38073	-2.43369	-0.4416	-1.31081	-6.05334
T1.vs.T3	REACTOME_UNWINDING_OF_DNA	C1	0.521776	-1.5059	NA	0.958871	0.808714
T2.vs.T3	REACTOME_UNWINDING_OF_DNA	C1	2.95609	0.00243209	NA	1.4209	2.23711
T1.vs.T2	REACTOME_VOLTAGE_GATED_POTASSIUM_CHANNELS	N/A	0.136625	0.159272	-0.0113024	-0.316129	0.00764646
T1.vs.T3	REACTOME_VOLTAGE_GATED_POTASSIUM_CHANNELS	N/A	-1.42208	-0.682983	NA	0.18821	-1.67294
T2.vs.T3	REACTOME_VOLTAGE_GATED_POTASSIUM_CHANNELS	N/A	-1.47088	-0.904894	NA	0.402933	-0.480616

## Sheet: S4
sample_id	Expanded.immune	IFNG	T_Cell_inflammed_GEP	CYT.Activity	cytokines_initiation_of_inflammation	T_Cell_markers	NK_cell_activity	Antigen_presentation	Immuno_modulary_factors
OB_15_0074_1	-0.485669	-0.369669	-0.483798	-0.496428	-0.39909	-0.537682	-0.571166	-0.362577	-0.550513
OB_15_0080_2	0.905894	0.928092	0.841284	0.998563	0.980081	0.967188	0.964996	0.983915	0.959646
OB_15_0107_2	0.789147	0.870558	0.711138	0.802139	0.893701	0.828956	0.765586	0.741997	0.795354
OB_15_0107_3	-0.657102	-0.7608	-0.725406	-0.621468	-0.681862	-0.864442	-0.777121	-0.651513	-0.661677
OB_15_0119_1	0.754427	0.872794	0.690675	0.867521	0.832189	0.487225	0.837351	0.543501	0.805572
OB_15_0139_1	0.739531	0.843235	0.808019	0.606972	0.786165	0.558917	0.765307	0.753253	0.84413
OB_15_0139_2	0.863793	0.882696	0.831272	0.862731	0.91813	0.854543	0.832242	0.914545	0.870515
OB_15_0139_3	0.848106	0.842299	0.808692	0.916258	0.851948	0.917891	0.931388	0.945358	0.911029
OB_15_0157_1	0.00964112	0.463474	-0.0794009	0.0698918	0.131032	-0.260937	-0.520081	-0.662691	0.365065
OB_15_0157_3	-0.500954	-0.365895	-0.454155	-0.418672	-0.391186	-0.371587	-0.372954	-0.6836	-0.375284
OB_15_0181_1	-0.645673	-0.656859	-0.644571	-0.736319	-0.4924	-0.549776	-0.749302	-0.472938	-0.761426
OB_15_0190_1	-0.798604	-0.776019	-0.870908	-0.76438	-0.928589	-0.917452	-0.918217	-0.934182	-0.806131
OB_15_0190_2	0.729761	0.595587	0.680578	0.845448	0.814745	0.845402	0.799393	0.927996	0.664557
OB_15_0190_3	-0.76682	-0.64507	-0.738672	-0.82086	-0.862446	-0.957808	-0.852519	-0.801589	-0.742945
OB_15_0197_1	0.0286398	0.53551	0.175043	-0.11795	0.194196	-0.369312	-0.484231	0.349872	-0.380027
OB_15_0197_2	0.630278	0.733408	0.619451	0.532488	0.659987	0.732094	0.674841	0.534772	0.511352
OB_15_0201_1	0.901662	0.927493	0.73556	0.950226	0.976688	0.948188	0.965794	0.952303	0.853231
OB_15_0201_3	-0.326133	-0.604381	-0.548181	0.324548	-0.332258	0.444709	-0.355672	-0.379917	-0.684291
OB_15_0208_1	0.603659	0.688318	0.299355	0.439573	0.605707	0.62583	0.472397	-0.488282	0.677294
OB_15_0234_1	-0.674266	-0.639024	-0.658627	-0.794556	-0.684017	-0.818937	-0.957212	-0.557835	-0.718317
OB_15_0234_2	0.28699	0.0771983	0.485932	-0.0151696	0.578808	0.398349	-0.348102	0.743035	0.29167
OB_15_0235_1	-0.874253	-0.865328	-0.799594	-0.982158	-0.943517	-0.984273	-0.977529	-0.870719	-0.984672
OB_15_0235_2	-0.802597	-0.792302	-0.792524	-0.830439	-0.871827	-0.885039	-0.847968	-0.932985	-0.906678
OB_15_0235_3	-0.640838	-0.663037	-0.603955	-0.491714	-0.691961	-0.540955	-0.496049	-0.349304	-0.753363
OB_15_0238_1	-0.784153	-0.805602	-0.83302	-0.877979	-0.824924	-0.805884	-0.917259	-0.812804	-0.794795
OB_15_0238_2	-0.459755	-0.614375	-0.468211	-0.571973	-0.447338	-0.0477407	-0.0414783	0.626607	-0.803409
OB_15_0243_1	0.839043	0.833826	0.749366	0.891231	0.905716	0.941562	0.877505	0.918017	0.797671
OB_15_0243_2	-0.497836	-0.506038	-0.481385	-0.262444	-0.446591	-0.428668	-0.437216	-0.691945	-0.473119
OB_15_0246_1	-0.50831	-0.22514	-0.558849	-0.596735	-0.426992	-0.63001	-0.804822	-0.860821	-0.363862
OB_15_0246_2	-0.196729	-0.491585	-0.0282412	-0.14202	0.0520118	-0.0227327	-0.0730821	0.154893	0.0236698
OB_15_0251_1	0.364169	0.149425	0.049204	0.344428	0.511177	0.67767	0.568652	0.214251	-0.36746
OB_15_0261_1	0.738253	0.789707	0.606685	0.669501	0.687131	0.613644	0.628283	0.669234	0.678961
OB_15_0261_2	0.806317	0.770314	0.716156	0.780465	0.857776	0.780018	0.69458	0.910553	0.904762
OB_15_0261_3	-0.630499	-0.580102	-0.648876	-0.61306	-0.605672	-0.771835	-0.649118	-0.908358	-0.562969
OB_15_0273_1	0.707863	0.79358	0.59717	0.684708	0.703656	0.618593	0.573162	0.620739	0.661278
OB_15_0273_2	-0.831463	-0.822229	-0.838633	-0.987067	-0.98579	-0.993414	-0.829009	-0.989143	-0.916617
OB_15_0273_3	-0.846801	-0.808215	-0.747439	-0.947192	-0.911225	-0.986468	-0.740802	-0.969147	-0.930308
OB_15_0281_1	-0.830516	-0.835418	-0.748099	-0.838502	-0.957369	-0.986109	-0.826615	-0.966792	-0.841616
OB_15_0281_2	-0.745872	-0.775852	-0.68167	-0.711492	-0.84624	-0.742256	-0.594596	-0.844336	-0.721231
OB_15_0286_2	0.778547	0.802763	0.805032	0.784138	0.862805	0.89438	0.839547	0.877305	0.811759
OB_15_0295_1	0.823398	0.844431	0.82381	0.940646	0.905038	0.866438	0.774208	0.789734	0.948789
OB_15_0298_1	-0.0141417	0.420216	-0.0223763	-0.36331	-0.127718	-0.446456	-0.295097	0.505759	0.372179
OB_15_0298_2	0.845813	0.839415	0.763883	0.814234	0.949864	0.932301	0.84737	0.967191	0.884884
OB_15_0299_1	0.146395	0.215814	-0.219629	0.0379994	-0.14882	0.374501	-0.0154865	-0.764549	0.149643
OB_15_0299_2	-0.53967	-0.147887	-0.517453	-0.691973	-0.507824	-0.69707	-0.658977	-0.709867	-0.635851
OB_15_0299_3	-0.457791	-0.304841	-0.439918	-0.261047	-0.25012	-0.497046	-0.446196	-0.734558	-0.557538
OB_15_0304_2	0.797216	0.688658	0.744881	0.883088	0.869272	0.899848	0.93035	0.913347	0.733744
OB_15_0306_2	-0.378193	-0.419238	0.00277515	-0.479874	-0.408733	-0.160033	0.412768	0.790916	-0.555143
OB_16_0012_1	0.76309	0.750603	0.724878	0.627071	0.796902	0.712398	0.771733	0.68438	0.723746
OB_16_0012_2	0.419875	0.665502	0.349606	0.581655	0.715061	0.177312	0.0538836	0.40057	0.435545
OB_16_0029_1	0.890043	0.883135	0.879984	0.970902	0.863364	0.90855	0.983595	0.841423	0.932304
OB_16_0029_2	0.901946	0.937755	0.888054	0.974574	0.921882	0.924717	0.977808	0.88449	0.962879
OB_16_0033_1	0.598836	0.724686	0.537344	0.774119	0.483195	0.375734	0.580252	0.844695	0.730032
OB_15_0053_1	0.595515	0.717516	0.606214	0.77035	0.56942	0.138552	0.630188	-0.195857	0.850796
OB_15_0058_3	-0.838166	-0.895602	-0.850484	-0.956971	-0.965751	-0.968106	-0.974774	-0.919733	-0.882569
OB_15_0066_3	-0.649987	-0.607534	-0.657082	-0.659282	-0.584983	-0.825603	-0.768261	-0.686876	-0.869085
OB_15_0068_2	0.000524371	0.248993	-0.034853	-0.538898	0.389869	0.0682181	-0.260871	0.483795	-0.257832
OB_15_0069_3	-0.587463	-0.515252	-0.538707	-0.671856	-0.659987	-0.644296	-0.871877	-0.384529	-0.59422
OB_15_0131_1	-0.266347	0.00859499	-0.0726137	-0.595977	0.143857	-0.377175	-0.651593	-0.474216	-0.25325
OB_15_0135_2	0.160731	0.264153	-0.259593	0.166567	0.0402762	0.549079	-0.366049	0.619981	-0.118589
OB_15_0202_1	0.206272	0.575116	0.145478	0.0621882	-0.0511214	-0.341222	0.394901	0.412459	0.562576
OB_15_0222_2	0.873399	0.824317	0.825523	0.962719	0.972138	0.985949	0.987627	0.926239	0.894304
OB_15_0237_1	0.41161	0.0536613	0.131298	-0.143376	0.175116	0.113883	-0.442221	0.0403528	0.751125
OB_15_0237_2	0.845831	0.828147	0.827647	0.918652	0.856498	0.915456	0.944839	0.965874	0.911747
OB_15_0237_3	-0.642726	-0.591932	-0.619273	-0.527841	-0.418717	-0.621427	-0.865451	-0.8704	-0.466731
OB_15_0253_1	-0.783189	-0.814078	-0.707912	-0.879695	-0.87985	-0.795545	-0.918257	-0.605213	-0.911148
OB_15_0253_2	0.600818	0.689186	0.477163	0.731175	0.426207	0.206218	0.103021	0.68991	0.647986
OB_15_0259_2	0.824514	0.799609	0.792324	0.871353	0.813149	0.943398	0.91215	0.885487	0.898455
OB_15_0294_1	-0.527828	-0.482141	-0.456917	-0.60835	-0.596755	-0.697669	-0.606763	-0.125966	-0.555187
OB_15_0294_2	0.720256	0.724509	0.703601	0.629131	0.71144	0.741578	0.711743	0.908438	0.782341
OB_16_0005_1	0.351118	-0.00513238	0.154371	0.419579	0.243965	0.700263	0.0815439	0.401453	0.397536
OB_16_0005_2	0.74996	0.749421	0.729821	0.902726	0.729443	0.911105	0.837431	0.73609	0.882569
OB_16_0006_1	-0.716877	-0.728739	-0.741124	-0.650062	-0.678868	-0.613604	-0.776802	-0.775964	-0.675129
OB_16_0006_2	0.849209	0.819412	0.822972	0.884605	0.806882	0.975052	0.919733	0.753093	0.827805
OB_16_0011_1	-0.0632438	-0.523687	0.26259	-0.177224	0.29438	0.350288	0.0289285	-0.246273	-0.337485
OB_16_0026_1	-0.467549	-0.521081	-0.439434	-0.517223	-0.374621	-0.310155	-0.535843	-0.732977	-0.647398
OB_16_0030_1	-0.6238	-0.606166	-0.502052	-0.797948	-0.689925	-0.75978	-0.707991	-0.724355	-0.651539
OB_16_0032_1	-0.83741	-0.82632	-0.809113	-0.936455	-0.931742	-0.959444	-0.975134	-0.908837	-0.945156
OB_16_0034_1	-0.295928	-0.0926444	-0.287397	-0.330779	-0.545944	-0.400846	-0.366329	-0.0105372	-0.145686
OB_16_0039_2	-0.311677	-0.482588	-0.0517079	-0.58947	-0.316024	0.343056	-0.32881	0.654342	-0.529238
OB_16_0047_1	0.434606	0.677141	0.148421	0.690416	0.508522	-0.108933	0.598727	0.0233895	0.507015
OB_16_0051_1	-0.765977	-0.733291	-0.832564	-0.888915	-0.81754	-0.841809	-0.929792	-0.885847	-0.883567
OB_16_0070_1	0.852004	0.850236	0.752004	0.945516	0.877495	0.880888	0.950228	0.772292	0.810761
OB_16_0078_1	0.858252	0.870451	0.887794	0.947471	0.869032	0.944356	0.862	0.87052	0.854469
OB_16_0078_2	0.798875	0.843408	0.830664	0.841975	0.891905	0.911065	0.742692	0.863295	0.745899
OB_16_0080_1	-0.818384	-0.830632	-0.718425	-0.960723	-0.906874	-0.958766	-0.879261	-0.749222	-0.964874
OB_16_0080_2	-0.829835	-0.81648	-0.723026	-0.949467	-0.969982	-0.988424	-0.886086	-0.933224	-0.922005
OB_16_0080_3	-0.820898	-0.856751	-0.780055	-0.973975	-0.977886	-0.995649	-0.840904	-0.820069	-0.965633
OB_16_0089_1	0.822159	0.852392	0.737289	0.746537	0.836819	0.79806	0.871478	0.878582	0.736519
OB_16_0095_1	0.612891	0.753023	0.504438	0.757913	0.485365	0.0969184	0.831723	0.687569	0.748705
OB_16_0095_2	0.884545	0.884452	0.846634	0.962959	0.905996	0.978724	0.947354	0.913307	0.889634
OB_16_0095_3	-0.094954	0.281334	0.01515	0.610629	-0.424632	-0.570214	0.598547	0.373674	0.174481
OB_16_0096_1	0.218797	0.381882	0.214405	0.389295	0.165576	-0.21615	0.449749	-0.543586	0.541642
OB_16_0096_2	0.721994	0.6796	0.765333	0.722987	0.744412	0.78377	0.899098	0.878662	0.668183
OB_16_0100_1	0.0544185	0.131638	-0.255304	0.0269828	-0.192999	0.35476	0.0656582	-0.0586733	-0.373009
OB_16_0100_2	0.373216	-0.385423	-0.280669	0.496461	0.0242296	0.847477	0.559465	-0.0363215	-0.0199544
OB_16_0101_2	-0.677029	-0.660385	-0.711065	-0.526883	-0.56255	-0.640947	-0.68057	-0.785423	-0.652537
OB_16_0101_3	-0.674957	-0.659706	-0.681271	-0.427563	-0.63943	-0.558119	-0.717849	-0.576475	-0.68407
OB_16_0118_2	0.440994	0.114319	0.299416	0.385595	0.495495	0.439087	0.547388	0.929153	-0.458862
OB_16_0123_1	0.141814	0.565517	-0.0728303	0.641733	0.36895	-0.256807	-0.105053	-0.0467743	-0.12666
OB_16_0123_2	0.786218	0.752416	0.786653	0.928392	0.877814	0.962797	0.966512	0.940968	0.734203
OB_16_0081_1	0.921568	0.915316	0.764363	0.917056	0.918689	0.962558	0.947553	0.923286	0.927354
OB_16_0102_1	0.747737	0.677717	0.63322	0.805253	0.772713	0.752674	0.798715	0.367844	0.682499
OB_16_0102_2	0.947778	0.947097	0.821385	0.988145	0.99042	0.976928	0.976211	0.955616	0.973337
OB_16_0108_1	0.636928	0.46005	0.408511	0.375057	0.691681	0.8367	0.818552	0.710545	0.517286
OB_16_0115_2	-0.454779	-0.456154	-0.574086	-0.556689	-0.279374	-0.489382	-0.603524	-0.751816	-0.436994
OB_16_0115_3	-0.699838	-0.61978	-0.720802	-0.678791	-0.679642	-0.950942	-0.758402	-0.901333	-0.582046
OB_16_0131_1	-0.868902	-0.812254	-0.810626	-0.961322	-0.968027	-0.964115	-0.938772	-0.589167	-0.817795
OB_16_0147_1	-0.730826	-0.692718	-0.656197	-0.729214	-0.845042	-0.936532	-0.813164	-0.926399	-0.624915
OB_16_0149_1	0.0824109	-0.110351	-0.0770755	0.422255	0.387897	0.108494	0.481633	-0.0385567	0.135396
OB_16_0153_2	-0.373895	-0.138051	-0.203055	-0.116313	-0.450389	-0.368074	-0.050451	0.192744	-0.234773
OB_16_0156_1	0.348878	-0.191871	0.20401	0.147179	0.373643	0.665336	0.531817	-0.48623	0.0562919
OB_16_0156_2	-0.725688	-0.730367	-0.645799	-0.62715	-0.679868	-0.762175	-0.604375	-0.904646	-0.826927
OB_16_0163_1	-0.809661	-0.822646	-0.773136	-0.964795	-0.969982	-0.945114	-0.932745	-0.966193	-0.944198
OB_16_0163_2	-0.732899	-0.770223	-0.586916	-0.779028	-0.864681	-0.782492	-0.780953	-0.566616	-0.918413
OB_16_0163_3	0.462705	-0.0948601	0.503586	0.714221	0.47194	0.704455	0.664565	0.744033	0.476535
OB_16_0168_1	-0.89736	-0.879649	-0.908279	-0.976849	-0.988025	-0.985271	-0.988664	-0.903608	-0.962559
OB_16_0168_2	-0.861355	-0.886808	-0.801682	-0.967509	-0.871867	-0.900886	-0.970584	-0.799992	-0.951144
OB_16_0168_3	-0.875356	-0.917113	-0.846796	-0.95777	-0.943797	-0.900926	-0.957252	-0.85655	-0.952221
OB_16_0173_1	0.682292	0.654993	0.537207	0.776155	0.821771	0.841889	0.829089	-0.0616668	0.604518
OB_16_0175_1	-0.170969	-0.02872	0.213323	-0.229223	-0.0990739	-0.335256	-0.302068	0.196269	-0.0906413
OB_16_0175_2	0.791152	0.744906	0.786198	0.846006	0.869374	0.814665	0.908518	0.875629	0.847523
OB_16_0184_1	-0.88397	-0.897269	-0.794063	-0.950505	-0.939885	-0.951182	-0.897661	-0.859783	-0.970183
OB_16_0184_2	-0.867389	-0.860097	-0.784262	-0.937413	-0.92775	-0.960722	-0.89335	-0.927756	-0.970982
OB_16_0188_2	-0.178365	-0.429957	-0.194783	0.298549	-0.466031	0.00303369	0.650079	0.121686	-0.332643
OB_16_0191_3	-0.684611	-0.70308	-0.602766	-0.892268	-0.726318	-0.785439	-0.739922	-0.554442	-0.833194
OB_16_0192_1	-0.510771	-0.284693	-0.0801573	-0.860935	-0.269177	-0.814226	-0.356938	-0.375669	0.0677279
OB_16_0192_2	0.330266	0.438025	0.535588	-0.058476	0.426371	0.0308558	0.68847	0.0805894	0.383694
OB_16_0199_1	-0.718951	-0.776029	-0.700249	-0.925478	-0.89418	-0.880249	-0.906841	-0.608805	-0.796112
OB_16_0207_1	-0.795312	-0.705422	-0.610641	-0.956093	-0.858055	-0.869871	-0.83807	-0.919654	-0.871552
OB_16_0207_2	-0.641168	-0.60814	-0.319435	-0.758153	-0.805365	-0.678868	-0.310973	0.20372	-0.747413
OB_16_0215_1	-0.350184	0.145422	-0.252115	-0.377041	-0.338183	-0.426912	-0.438493	-0.477928	-0.575863
OB_16_0215_2	0.0732633	0.238806	0.529401	-0.2171	0.567375	0.165336	-0.0154865	0.740241	-0.31189
OB_16_0221_1	-0.857736	-0.909087	-0.635011	-0.958209	-0.925954	-0.863763	-0.894189	-0.918935	-0.954297
OB_16_0234_1	0.215056	0.129854	0.294304	0.641237	0.515981	0.485934	0.577872	-0.258921	-0.104215
OB_16_0234_2	-0.439534	-0.618994	-0.356379	-0.62287	-0.12458	0.246432	-0.319191	-0.795801	-0.610705
OB_16_0237_1	0.795878	0.866086	0.790333	0.829282	0.899729	0.807999	0.895665	0.804901	0.84916
OB_16_0240_1	-0.75086	-0.71177	-0.7619	-0.804534	-0.729842	-0.912063	-0.737008	-0.684162	-0.897138
OB_16_0240_2	-0.704984	-0.700374	-0.613162	-0.824532	-0.612766	-0.70649	-0.522871	-0.785024	-0.774279
OB_16_0243_1	0.0458956	0.0217468	0.389858	-0.534387	0.0419527	0.464573	-0.359823	0.63745	-0.0699317
OB_16_0243_2	-0.484531	-0.462116	-0.171422	-0.800383	-0.45665	-0.306163	-0.624411	0.653536	-0.457071
OB_16_0244_2	-0.489014	-0.586195	-0.408748	-0.488062	-0.461081	-0.163859	-0.295003	-0.633432	-0.421906
OB_16_0253_1	0.730802	0.707683	0.737088	0.793167	0.795665	0.863165	0.948391	0.942045	0.824891
OB_16_0259_1	0.559775	0.323463	0.184498	0.549916	0.503268	0.667372	0.855831	0.888561	0.445179
OB_16_0269_1	0.725515	0.714241	0.677125	0.675927	0.737506	0.702898	0.556556	0.635031	0.820341
OB_16_0269_2	0.903568	0.933083	0.885577	0.926117	0.96172	0.926832	0.955496	0.934501	0.935417
OB_16_0283_2	0.211161	7.5386e-05	0.419321	-0.0150082	0.630195	0.53864	0.689873	0.647208	0.0479384
OB_16_0315_1	-0.467418	-0.42774	-0.552363	-0.670419	-0.53852	-0.295226	-0.434941	-0.800072	-0.350993
OB_16_0315_2	0.351538	-0.00964233	0.0568827	0.461838	-0.029087	0.698866	0.643011	0.674454	-0.0114468
OB_16_0315_3	-0.618822	-0.580398	-0.624686	-0.508841	-0.607512	-0.743933	-0.576475	-0.734573	-0.799345
OB_16_0317_1	0.755747	0.778521	0.692157	0.900411	0.80285	0.700543	0.91015	0.614353	0.813954
OB_16_0320_1	0.870839	0.966661	0.897463	0.977807	0.972777	0.868992	0.926798	0.953061	0.913344
OB_16_0336_1	0.791758	0.816577	0.782564	0.723746	0.811075	0.820094	0.565339	0.830526	0.871712
OB_16_0336_2	0.744792	0.734656	0.72451	0.790285	0.808119	0.882365	0.748902	0.814481	0.804095
OB_16_0341_1	0.494339	0.321208	0.120086	0.0236519	0.330295	0.598714	0.509166	-0.68272	0.419591
OB_16_0341_2	-0.600861	-0.654955	-0.673424	-0.433721	-0.681063	-0.429227	-0.401613	-0.809052	-0.696883
OB_16_0344_1	-0.49951	-0.630923	-0.485203	-0.303868	-0.760778	-0.403467	-0.525097	0.0141694	-0.461422
OB_16_0344_2	0.660534	0.636851	0.661972	0.645033	0.654927	0.666294	0.547991	0.730103	0.75059
OB_16_0344_3	-0.806795	-0.844526	-0.802657	-0.782461	-0.867236	-0.902323	-0.696216	-0.766225	-0.840817
OB_16_0347_1	-0.560385	-0.489715	-0.421361	-0.624977	-0.467907	-0.598475	-0.571424	-0.432346	-0.63558
OB_16_0347_2	0.651667	0.629666	0.720568	0.696966	0.669088	0.468386	0.714936	0.695977	0.71383
OB_16_0348_1	-0.414808	-0.293224	-0.421634	-0.44801	-0.0813616	-0.372379	-0.522272	-0.572284	-0.533655
OB_16_0348_2	0.75717	0.715545	0.737986	0.754959	0.812031	0.806522	0.813802	0.794604	0.673851
OB_16_0355_1	0.429602	0.431204	0.614361	0.665395	0.501933	0.300864	0.321269	0.167777	0.551591
OB_16_0355_2	0.87518	0.884133	0.875	0.912386	0.949705	0.895777	0.852878	0.927397	0.953299
OB_16_0359_1	0.801214	0.751683	0.760726	0.842973	0.852547	0.842488	0.840145	0.91207	0.818225
OB_16_0359_2	0.898713	0.892997	0.889134	0.953419	0.970741	0.984113	0.981201	0.978407	0.923043
OB_16_0361_1	0.856605	0.818162	0.797575	0.89163	0.875579	0.861328	0.875469	0.875549	0.80697
OB_16_0364_2	0.850008	0.857223	0.698487	0.806171	0.866478	0.899529	0.762752	0.809611	0.869557
OB_16_0364_3	-0.0644963	0.258816	-0.185788	0.143176	0.151272	-0.456291	-0.324818	-0.31963	0.0414764
OB_17_0001_1	-0.196344	-0.478301	-0.301182	-0.178781	-0.294827	0.190738	-0.456216	-0.361366	-0.185699
OB_17_0001_2	0.577053	0.285461	0.454408	0.798956	0.728924	0.848076	0.755648	-0.0565578	0.509296
OB_17_0001_3	-0.599214	-0.696741	-0.649051	-0.333732	-0.605381	-0.498204	-0.571446	-0.583419	-0.638526
OB_17_0018_2	0.321549	0.441523	0.428341	0.0250269	0.547383	0.407598	0.046779	0.456254	0.0229612
OB_17_0038_1	-0.831915	-0.753221	-0.708619	-0.863689	-0.926313	-0.898252	-0.83787	-0.746987	-0.876981
OB_17_0038_2	-0.693463	-0.723748	-0.609224	-0.689858	-0.827239	-0.581351	-0.748862	-0.55097	-0.639444
OB_17_0038_3	-0.7778	-0.87639	-0.694293	-0.83008	-0.819935	-0.809796	-0.860022	-0.2592	-0.782302
OB_17_0045_1	-0.756752	-0.785805	-0.735559	-0.880653	-0.78369	-0.746527	-0.854474	-0.934062	-0.801142
OB_17_0050_1	-0.142173	0.139937	0.395194	-0.367581	-0.00154061	-0.203193	0.0629294	0.341204	0.127133
OB_17_0058_1	0.7026	0.643729	0.536197	0.750233	0.678228	0.677871	0.673346	-0.521419	0.818225
OB_17_0058_2	0.863633	0.846842	0.84104	0.899174	0.847597	0.962278	0.923964	0.855233	0.870315
OB_17_0066_1	0.280762	0.367378	0.113763	0.502802	0.456594	-0.0877774	0.312935	-0.533368	0.29501
OB_17_0084_1	0.709125	0.672931	0.708233	0.70295	0.706184	0.717308	0.702403	0.614712	0.721351
OB_17_0084_2	0.798705	0.800727	0.779027	0.86329	0.84608	0.828996	0.917538	0.863655	0.758113
OB_17_0099_1	-0.466205	-0.456384	-0.232289	-0.546027	-0.417805	-0.327639	-0.233615	-0.369522	-0.577336
OB_17_0100_1	0.0174442	0.0471962	-0.17464	0.202585	-0.068737	-0.0479403	0.221601	-0.307695	0.606719
OB_17_0127_1	0.476153	0.485111	0.457813	0.603482	0.526288	0.454435	0.656422	0.498044	0.411895
OB_17_0127_2	0.724957	0.790226	0.759838	0.765258	0.840332	0.870509	0.871757	0.624331	0.778749
OB_17_0128_1	-0.799798	-0.815806	-0.726881	-0.88696	-0.907273	-0.854543	-0.749501	-0.951265	-0.927833
OB_17_0128_2	-0.717362	-0.784876	-0.668622	-0.736718	-0.83179	-0.608774	-0.254208	-0.877624	-0.805971
OB_17_0134_1	0.829001	0.77333	0.763897	0.790684	0.888991	0.957528	0.874152	0.81009	0.89614
OB_17_0134_2	0.651245	0.313916	0.433197	0.566737	0.52387	0.7979	0.663708	0.153469	0.700904
OB_17_0155_1	-0.773852	-0.736029	-0.727759	-0.855027	-0.880289	-0.910905	-0.73166	-0.778558	-0.869157
OB_17_0155_2	-0.82784	-0.814382	-0.659417	-0.809883	-0.912741	-0.922162	-0.817115	-0.790772	-0.828898
OB_17_0155_3	-0.654946	-0.636149	-0.746356	-0.57542	-0.691442	-0.712079	-0.698531	-0.606769	-0.771245
OB_17_0169_1	0.892487	0.857816	0.834276	0.953978	0.912702	0.953417	0.899098	0.625888	0.949427
OB_17_0169_2	0.935432	0.933722	0.871781	0.970862	0.966989	0.976209	0.964876	0.968269	0.930308
OB_17_0179_1	-0.358368	-0.153167	-0.446584	-0.294136	-0.118593	-0.301613	-0.178774	-0.280993	-0.256185
OB_17_0179_2	0.795677	0.774551	0.813082	0.785614	0.938727	0.969344	0.950228	0.867726	0.817547
OB_17_0166_1	0.540149	0.463981	0.191002	0.470203	-0.00506946	0.752156	0.782709	-0.0341263	0.665182
OB_17_0166_2	0.71574	0.709485	0.609411	0.635628	0.684416	0.786684	0.811208	0.668516	0.742865
OB_17_0171_1	-0.737224	-0.751577	-0.666961	-0.858061	-0.704894	-0.673559	-0.762832	-0.716013	-0.700422
OB_17_0171_2	-0.829049	-0.855706	-0.822597	-0.870515	-0.941801	-0.834225	-0.538517	-0.795761	-0.835549
OB_17_0181_1	-0.625287	-0.604368	-0.404379	-0.735281	-0.579634	-0.628692	-0.713419	-0.682007	-0.636012
OB_17_0181_2	-0.387007	-0.283312	0.224709	-0.59418	-0.485111	-0.396582	-0.395745	-0.271853	-0.168131
OB_17_0183_1	-0.564007	-0.526212	-0.555312	-0.682473	-0.583786	-0.355181	-0.560469	-0.672907	-0.582964
OB_17_0202_1	0.544093	0.77946	0.2035	0.720952	0.511535	0.0997126	0.460326	0.0661771	0.859669
OB_17_0230_1	0.352642	0.452771	0.454408	0.370911	0.421048	0.499401	0.0643011	-0.194269	0.471041
OB_17_0230_2	0.840361	0.720022	0.804954	0.910989	0.832508	0.965751	0.911312	0.897222	0.88189
OB_17_0234_1	-0.396312	-0.182529	-0.440056	0.164651	-0.376457	-0.450463	-0.413068	-0.55077	-0.446933
OB_17_0234_2	0.834465	0.916993	0.810692	0.91961	0.893262	0.805564	0.892672	0.93075	0.870714
OB_17_0234_3	-0.664448	-0.590144	-0.577314	-0.588552	-0.692959	-0.853465	-0.75481	-0.684561	-0.672497
OB_17_0249_1	-0.742867	-0.732714	-0.697416	-0.763901	-0.72122	-0.68282	-0.929472	-0.952822	-0.774199
OB_17_0255_2	-0.672656	-0.646211	-0.570361	-0.810482	-0.626736	-0.698028	-0.799673	-0.372316	-0.851275
OB_17_0257_1	-0.647573	-0.56999	-0.492976	-0.859817	-0.73632	-0.693478	-0.753093	-0.611439	-0.703269
OB_17_0257_2	-0.280149	-0.0775007	-0.0176085	-0.657566	-0.200865	-0.405038	-0.510941	0.0295362	-0.357003
OB_17_0266_1	-0.72937	-0.718997	-0.744992	-0.904363	-0.835063	-0.722258	-0.873553	-0.936058	-0.797948
OB_17_0266_2	-0.722544	-0.716641	-0.75321	-0.855905	-0.791873	-0.734193	-0.934023	-0.917458	-0.809165
OB_17_0275_1	-0.246359	-0.0812671	-0.118508	-0.0720872	0.349593	-0.0173639	-0.774153	-0.0701684	-0.13298
OB_17_0275_2	-0.619875	-0.624437	-0.495374	-0.556301	-0.47589	-0.473695	-0.649118	-0.450786	-0.630623
OB_17_0286_1	0.798211	0.732828	0.728114	0.703548	0.714793	0.88448	0.91654	0.912748	0.783818
OB_17_0286_2	0.907064	0.92374	0.886514	0.88688	0.928748	0.944276	0.944959	0.963	0.916218
OB_17_0290_1	0.692873	0.664244	0.718839	0.609428	0.664578	0.691601	0.719925	0.734015	0.836986
OB_17_0294_1	-0.872455	-0.872554	-0.745218	-0.931066	-0.919687	-0.920485	-0.896583	-0.98607	-0.925318
OB_17_0294_2	-0.53821	-0.622311	-0.558314	-0.663034	-0.740547	-0.44735	-0.754889	-0.848926	-0.739832
OB_17_0312_1	-0.848331	-0.825464	-0.869888	-0.973816	-0.963955	-0.969184	-0.9814	-0.609523	-0.928751
OB_17_0312_2	-0.866187	-0.904907	-0.768653	-0.965034	-0.940164	-0.944316	-0.883691	-0.447829	-0.946234

## Sheet: S5b-c, S6b
sample_id	patient_id	subtype	til_density	stromal_til_score	immune_state	pcr_status	time	B.cells.naive	B.cells.memory	Plasma.cells	T.cells.CD8	T.cells.CD4.naive	T.cells.CD4.memory.resting	T.cells.CD4.memory.activated	T.cells.follicular.helper	T.cells.regulatory..Tregs.	T.cells.gamma.delta	NK.cells.resting	NK.cells.activated	Monocytes	Macrophages.M0	Macrophages.M1	Macrophages.M2	Dendritic.cells.resting	Dendritic.cells.activated	Mast.cells.resting	Mast.cells.activated	Eosinophils	Neutrophils
OB_15_0053_1	OB_15_0053	TN	57.3406	24	H	RD	T1	0	0.0348803	0.0179211	0.0535134	0	0.186499	0.0517949	0.0503794	0.00653399	0	0.0878733	0	0	0.130667	0.209814	0.078469	0	0.0600563	0.0315981	0	0	0
OB_15_0058_3	OB_15_0058	TN	20.3339	NA	C	RD	T3	0	0.0529498	0	0	0	0.23037	0	0.0223813	0	0	0.00753983	0	0.0101328	0.510029	0.00345067	0.157907	0	0	0	0	0.00523982	0
OB_15_0066_3	OB_15_0066	ER+/HER2+	19.9291	NA	C	RD	T3	0.00216543	0.0116992	0	0.020227	0	0.224043	0	0.0534182	0	0	0.00160481	0.00575778	0.00333728	0.171453	0.133096	0.340508	0	0	0.0326907	0	0	0
OB_15_0068_2	OB_15_0068	TN	63.0579	NA	W	RD	T2	0	0	0.0006	0.0325541	0	0.284049	0	0.0176829	0	0	0.0314092	0.00598804	0.00907807	0.06097	0.164976	0.323953	0.0120438	0	0.056741	0	0	0
OB_15_0069_3	OB_15_0069	TN	44.9919	NA	C	RD	T3	0.00490948	0.0006	0	0	0	0.25399	0	0.106963	0.00755323	0	0	0.0959428	0.0377915	0.11468	0.125032	0.0771082	0	0	0.168678	0	0.00677501	0
OB_15_0074_1	OB_15_0074	ER+/HER2-	93.8778	NA	W	RD	T1	0.00899545	0	0.0124499	0.105213	0	0	0	0.0898497	0.0001	0	0.00256861	0.0131514	0	0.0652848	0.117773	0.507044	0	0	0.0753867	0	0	0.00217741
OB_15_0080_1	OB_15_0080	TN	325.023	20	W	pCR	T1	0	0	0	0	0	0	0	0	0	0	0	0	0	0	0	0	0	0	0	0	0	0
OB_15_0080_2	OB_15_0080	TN	827.441	80	H	pCR	T2	0.00540647	0	0.0034636	0.0616652	0	0.31063	0.020581	0	0	0.00190739	0.0332835	0.0292917	0.00543266	0.0730341	0.164542	0.230662	0.0289884	0	0.0311123	0	0	0
OB_15_0107_2	OB_15_0107	TN	80.4873	1.8	H	RD	T2	0.0174325	0	0	0.122923	0	0.244538	0	0.0529923	0.00723889	0	0.0195425	0.0156865	0.021251	0.0810942	0.309999	0.0387258	0.00884764	0	0.0597286	0	0	0
OB_15_0107_3	OB_15_0107	TN	38.0805	1.6	C	RD	T3	0	0	0.00352933	0	0.00641857	0.214759	0	0	0	0	0.0497677	0	0	0.450422	0.0772688	0.063457	0	0.0672168	0	0.057568	0	0.00959289
OB_15_0119_1	OB_15_0119	TN	112.57	NA	H	pCR	T1	0.0146731	0.00717567	0	0.230638	0	0	0.0922153	0.0334325	0	0	0.0323562	0.0285372	0.0266685	0.0781146	0.214161	0.114533	0.0268653	0	0.100629	0	0	0
OB_15_0131_1	OB_15_0131	TN	59.1493	NA	W	RD	T1	0.0443117	0	0.0196994	0.0265812	0	0.266708	0.00828507	0.0149017	0	0	0.0483407	0	0	0.158923	0.142567	0.194385	0.0460247	0	0.0292723	0	0	0
OB_15_0135_2	OB_15_0135	TN	105.89	NA	W	RD	T2	0.00587487	0.0418999	0.0341679	0.00259747	0	0.30252	0.0261938	0.0204566	0	0	0.0461435	0	0.00666833	0.0261026	0.127303	0.196745	0.00787556	0.0336034	0.121849	0	0	0
OB_15_0139_1	OB_15_0139	TN	84.7075	1.8	H	RD	T1	0.0353479	0	0.0148776	0	0	0.239894	0.0003	0.0187742	0.00204628	0	0.0391383	0	0.00544106	0.237861	0.211353	0.159739	0	0	0.0352737	0	0	0
OB_15_0139_2	OB_15_0139	TN	95.6341	20.2	H	RD	T2	0.0128315	0	0.0241438	0.0652486	0	0.270423	0.0450682	0.0007	0	0	0.0311789	0	0	0.130602	0.191298	0.181229	0	0	0.0472329	0	0	0
OB_15_0139_3	OB_15_0139	TN	44.9875	1	H	RD	T3	0.0251424	0	0	0.0611717	0	0.160921	0.00911828	0.0252184	0.0113513	0	0.0395192	0.00390952	0	0.247657	0.0989171	0.242534	0.00180418	0	0.072735	0	0	0
OB_15_0157_1	OB_15_0157	TN	133.505	1.8	H	RD	T1	0.0167333	0	0.0252823	0.0571088	0	0.204757	0.0285996	0.0150708	0	0	0.0319293	0	0	0.181211	0.174742	0.22032	0	0	0.0442465	0	0	0
OB_15_0157_3	OB_15_0157	TN	47.5255	1.8	W	RD	T3	0.0178954	0	0.00732305	0.0805316	0	0.186823	0	0.019914	0	0	0.00402201	0.00571321	0.0118678	0.0497891	0.147749	0.414628	0.00597189	0	0.0477718	0	0	0
OB_15_0170_1	OB_15_0170	HER2+/ER-	91.608	NA	H	pCR	T1	0.0330988	0.159543	0	0.0758937	0	0.344966	0.0482682	0	0	0.0105617	0	0	0.012323	0.0436494	0.0942068	0.114762	0	0	0.0627282	0	0	0
OB_15_0181_1	OB_15_0181	ER+/HER2+	85.3376	NA	W	pCR	T1	0.0233857	0.0252133	0.0145324	0.0410276	0	0.229937	0	0	0	0	0.014523	0	0	0.0301588	0.0709629	0.316543	0.0257304	0	0.207985	0	0	0
OB_15_0190_1	OB_15_0190	TN	36.2639	1	C	RD	T1	0	0	0	0.0739456	0	0.164689	0	0.10597	0	0	0	0.0444102	0.0478211	0	0.0802794	0.356172	0	0.00211482	0.124598	0	0	0
OB_15_0190_2	OB_15_0190	TN	45.9295	1	H	RD	T2	0.0424515	0.0763117	0	0.0587606	0	0.256048	0.0435491	0	0	0.00911996	0.00945345	0	0.00557938	0.0280462	0.0570423	0.312234	0.00748073	0	0.0939232	0	0	0
OB_15_0190_3	OB_15_0190	TN	54.9583	1	C	RD	T3	0.00496211	0.0154568	0	0.0220777	0	0.047693	0	0.0915036	0.00531418	0	0.0233849	0.0229958	0.0155085	0.379524	0.0778703	0.131171	0	0	0.162538	0	0	0
OB_15_0197_1	OB_15_0197	ER+/HER2-	210.087	NA	H	RD	T1	0	0	0.0115717	0.126918	0	0.175147	0	0.0671473	0	0	0.0447677	0	0.0072999	0	0.151252	0.333188	0.00161328	0.0009	0.0802324	0	0	0
OB_15_0197_2	OB_15_0197	ER+/HER2-	144.489	NA	H	RD	T2	0.0274873	0	0.0257434	0.102565	0	0.256734	0.0201701	0.00657996	0	0	0.00477059	0	0	0.0174793	0.0924036	0.364999	0.00914408	0	0.0676482	0	0	0.00427595
OB_15_0201_1	OB_15_0201	HER2+/ER-	359.221	NA	H	RD	T1	0.0426687	0.067255	0	0.0732579	0	0.403632	0.00500073	0	0	0	0.0160684	0	0.00947916	0.063789	0.151074	0.0912968	0.0188215	0	0.0576573	0	0	0
OB_15_0201_3	OB_15_0201	HER2+/ER-	38.3974	NA	W	RD	T3	0.0516264	0	0.022922	0.0510884	0	0.216715	0.030751	0.00232137	0	0	0.0265971	0	0	0.103367	0.0424143	0.28685	0.0493896	0.00326665	0.112691	0	0	0
OB_15_0202_1	OB_15_0202	TN	194.96	NA	W	RD	T1	0.0222016	0	0.00702026	0	0	0.131304	0	0.1512	0	0.0406534	0	0.050127	0.00290772	0.136213	0.211938	0.102802	0.00369716	0	0.139936	0	0	0
OB_15_0208_1	OB_15_0208	TN	27.7904	1	H	RD	T1	0.0003	0.0264256	0	0.0094313	0	0.324742	0	0	0	0.00848173	0.0154256	0	0.00158204	0.0834162	0.28401	0.200085	0	0	0.0460691	0	0	0
OB_15_0208_3	OB_15_0208	TN	104.484	NA	W	RD	T3	0	0	0	0	0	0.249214	0.0215232	0	0	0.00931338	0	0	0.00571776	0.284861	0.0772669	0.307322	0	0.0348001	0.00998216	0	0	0
OB_15_0222_2	OB_15_0222	TN	303.769	NA	H	RD	T2	0.026702	0.0619773	0	0.287894	0	0.231947	0.0310176	0.0482225	0.00711226	0.0235187	0	0	0	0.0902178	0.0573941	0.104541	0.0259994	0	0.00345632	0	0	0
OB_15_0234_1	OB_15_0234	HER2+/ER-	18.1252	NA	C	pCR	T1	0.00158371	0	0.0686342	0	0	0.128803	0	0.0231359	0	0	0.0100785	0	0	0.197993	0.0806952	0.441925	0.0118216	0	0.0353292	0	0	0
OB_15_0234_2	OB_15_0234	HER2+/ER-	142.865	NA	H	pCR	T2	0.0146235	0	0	0.0208874	0	0.283531	0.00313317	0.0350684	0	0	0.0422738	0	0	0.0762977	0.0969155	0.373283	0	0	0.0539867	0	0	0
OB_15_0235_1	OB_15_0235	ER+/HER2-	54.7261	NA	C	RD	T1	0	0	0.001	0	0	0.13847	0	0.0243566	0	0	0	0.0207667	0.00290027	0.00696424	0.0966749	0.346963	0.010819	0	0.351123	0	0	0
OB_15_0235_2	OB_15_0235	ER+/HER2-	128.131	NA	C	RD	T2	0	0	0.0003	0.00738444	0	0.188278	0	0.0340988	0.00594973	0	0.0807427	0	0.0227134	0.166371	0.017372	0.26522	0	0	0.211617	0	0	0
OB_15_0235_3	OB_15_0235	ER+/HER2-	25.5314	NA	W	RD	T3	0.00181375	0.00537838	0	0.0499445	0	0.222701	0	0	0	0	0.0118478	0	0.00485737	0	0.0253316	0.363838	0	0	0.314287	0	0	0
OB_15_0237_1	OB_15_0237	TN	12.1944	NA	W	RD	T1	0.0873415	0.121728	0	0	0	0.101452	0	0.0916873	0	0	0.00671588	0.0205619	0.0129329	0.167786	0.191285	0.0894949	0.00332297	0	0.105692	0	0	0
OB_15_0237_2	OB_15_0237	TN	253.352	NA	H	RD	T2	0.010484	0.00792451	0	0.108074	0	0.117989	0.0234153	0.035141	0.0152478	0	0.0482198	0	0.0025241	0.230184	0.09423	0.275183	0	0	0.0313829	0	0	0
OB_15_0237_3	OB_15_0237	TN	34.5874	NA	W	RD	T3	0.019777	0	0	0.0795851	0	0.0597207	0	0.246282	0	0	0	0.0349278	0.0243076	0.100079	0.148511	0.0791831	0	0.00682845	0.200799	0	0	0
OB_15_0238_1	OB_15_0238	ER+/HER2+	24.3597	NA	C	RD	T1	0.00570408	0.0177204	0	0	0	0.302632	0	0.0675957	0	0	0.0489553	0.00330456	0.0579135	0.0680056	0.104174	0.125829	0.00967551	0	0.18849	0	0	0
OB_15_0238_2	OB_15_0238	ER+/HER2+	33.5831	NA	H	RD	T2	0.0850049	0	0.0181303	0.032146	0	0.305593	0.00204393	0.00253777	0	0	0.0350189	0	0.0244905	0.0497626	0.0751607	0.306312	0	0.00449462	0.0593048	0	0	0
OB_15_0243_1	OB_15_0243	ER+/HER2+	57.9367	NA	H	pCR	T1	0.104955	0	0	0.0651944	0	0.358137	0.00931619	0	0	0	0	0	0.0136576	0.0634387	0.130606	0.140783	0.00294391	0	0.110939	0	0	0
OB_15_0243_2	OB_15_0243	ER+/HER2+	73.6572	NA	W	pCR	T2	0.00236096	0.027549	0.00574294	0.106804	0	0.175499	0	0.0755438	0	0	0.0136242	0.0158295	0.0185507	0.0903894	0.0854171	0.330101	0.00327686	0	0.0493122	0	0	0
OB_15_0246_1	OB_15_0246	ER+/HER2+	205.642	NA	W	RD	T1	0.0210968	0	0.00264304	0	0	0.20251	0	0.0415227	0	0	0.00710339	0.012499	0	0.105734	0.120369	0.300133	0	0.0309118	0.155477	0	0	0
OB_15_0246_2	OB_15_0246	ER+/HER2+	302.936	NA	W	RD	T2	0.0432366	0.013245	0.0260921	0.0665966	0	0.295112	0.0226672	0.0435263	0	0	0.0307941	0	0.00912398	0.0440067	0.0986574	0.257645	0	0	0.0285811	0	0	0.0207159
OB_15_0251_1	OB_15_0251	ER+/HER2-	19.0206	NA	H	RD	T1	0.0467678	0	0	0.0529951	0	0.433534	0.0112632	0.00574591	0	0	0.0267928	0	0.0142	0	0.119282	0.175731	0.0261592	0	0.0875295	0	0	0
OB_15_0253_1	OB_15_0253	ER+/HER2+	42.1096	NA	C	pCR	T1	0.012899	0	0	0.0483392	0	0.149376	0	0	0	0	0.026622	0	0.00394101	0.0641267	0.0601369	0.488502	0.0132057	0	0.132852	0	0	0
OB_15_0253_2	OB_15_0253	ER+/HER2+	129.267	NA	H	pCR	T2	0.0118882	0.00769493	0	0.0317291	0	0.300754	0.0438579	0.0468585	0	0	0.091868	0.00163293	0.0161903	0.109302	0.177878	0.0857029	0	0.023853	0.0507901	0	0	0
OB_15_0259_2	OB_15_0259	TN	59.5121	NA	H	pCR	T2	0.0466913	0.0920253	0	0.0315798	0	0.19243	0.0266774	0.026346	0	0	0.0707081	0	0	0.222221	0.136404	0.114856	0	0	0.0400619	0	0	0
OB_15_0261_1	OB_15_0261	TN	130.494	8.4	H	RD	T1	0.00625563	0	0.0007	0.0811423	0	0.26784	0	0.0704229	0	0	0.00243728	0.00585922	0.00826827	0.090715	0.119772	0.284819	0.0353199	0.00888071	0.0175366	0	0	0
OB_15_0261_2	OB_15_0261	TN	40.0144	3	H	RD	T2	0.0157819	0	0.0005	0.0465278	0	0.317733	0.0290698	0.0124148	0	0	0.0749522	0	0.0101409	0.0730238	0.13203	0.233211	0.00634944	0.0177533	0.0304806	0	0	0
OB_15_0261_3	OB_15_0261	TN	63.5281	2.8	C	RD	T3	0.0071978	0	0.02234	0.062298	0	0.14132	0.0006	0.0750325	0	0	0.00843862	0	0	0.223552	0.191933	0.241225	0	0	0.0260436	0	0	0
OB_15_0273_1	OB_15_0273	ER+/HER2-	29.2062	NA	H	RD	T1	0.00854417	0	0	0.0625267	0	0.23767	0	0.0421531	0	0	0	0.0182899	0.00919199	0.0860783	0.138031	0.341517	0.0324776	0.0188225	0.0046972	0	0	0
OB_15_0273_2	OB_15_0273	ER+/HER2-	3.82468	NA	C	RD	T2	0	0	0.0002	0	0	0.224687	0	0.0207461	0.0395026	0	0.0710645	0.00750722	0.030846	0.214247	0	0.126806	0	0.0339268	0.22195	0	0	0.00850297
OB_15_0273_3	OB_15_0273	ER+/HER2-	75.7291	NA	C	RD	T3	0.0008	0	0.00151	0	0	0.173882	0	0.0346527	0.00373031	0	0.0195801	0.0002	0	0.260567	0.00430957	0.280004	0	0.0368007	0.183995	0	0	0
OB_15_0281_1	OB_15_0281	TN	44.3074	NA	C	RD	T1	0	0.0062249	0	0.0699298	0	0.00184438	0	0.0505532	0.00370616	0	0.0151408	0	0	0.26155	0.0653211	0.326232	0	0	0.193619	0	0	0.00587934
OB_15_0286_2	OB_15_0286	HER2+/ER-	22.9022	NA	H	RD	T2	0.0429122	0	0	0.078256	0	0.323785	0.00865774	0	0.00276082	0	0.0316357	0.00807701	0.0228323	0.0392437	0.0917007	0.238616	0.00240174	0	0.109121	0	0	0
OB_15_0294_1	OB_15_0294	TN	14.7765	3.6	W	RD	T1	0.00599588	0.0220582	0	0.0253627	0	0.0782277	0.00886687	0.0450327	0	0	0.0171936	0	0	0.365596	0.100554	0.269823	0	0	0.0612888	0	0	0
OB_15_0294_2	OB_15_0294	TN	231.424	8.4	H	RD	T2	0.0303011	0	0	0.0831127	0	0.210279	0.0381631	0.04395	0	0	0.0292253	0.0002	0.0165247	0.021978	0.178098	0.243577	0.00884916	0.021201	0.0744938	0	0	0
OB_15_0295_1	OB_15_0295	TN	60.0217	NA	H	pCR	T1	0.0153781	0.0375038	0	0.00593601	0	0.274429	0.0570148	0.0076926	0	0	0.0654337	0	0	0.0799602	0.262386	0.150274	0	0	0.0439915	0	0	0
OB_15_0295_2	OB_15_0295	TN	376.441	NA	H	pCR	T2	0.0007	0.0337862	0.0007	0.0628603	0	0.346666	0.0328791	0.0256547	0	0	0.0900488	0	0	0.0703605	0.102366	0.2172	0	0	0.0167982	0	0	0
OB_15_0298_1	OB_15_0298	TN	22.2221	5.6	W	RD	T1	0.00959068	0	0.0121672	0.0337504	0	0.192193	0	0.103633	0	0	0.00105698	0.0442634	0.0135839	0.106064	0.231954	0.178036	0.00849391	0	0.065213	0	0	0
OB_15_0298_2	OB_15_0298	TN	163.663	52	H	RD	T2	0.0223242	0.026272	0	0.0502938	0	0.298623	0.0162843	0.0380867	0.0008	0	0.038543	0	0.0295983	0.0959416	0.10678	0.181741	0.0375651	0.0164717	0.0406658	0	0	0
OB_15_0299_1	OB_15_0299	HER2+/ER-	68.8664	NA	W	RD	T1	0.0173858	0	0	0	0	0.227264	0	0.0882277	0.0109156	0	0	0.0559384	0.0196256	0.19185	0.221244	0.0820531	0.00825909	0	0.0772366	0	0	0
OB_15_0299_3	OB_15_0299	HER2+/ER-	31.4749	NA	W	RD	T3	0	0	0.00755779	0.106579	0	0	0	0.0504093	0.00791537	0.0114896	0	0.0427322	0	0.194589	0.0774025	0.403861	0.00282946	0	0.0946347	0	0	0
OB_15_0304_2	OB_15_0304	TN	210.302	NA	H	pCR	T2	0.0368091	0.0267874	0	0.132763	0	0.242934	0	0	0	0	0.0229829	0	0.0163943	0.0662684	0.112893	0.272193	0.00509669	0	0.0648784	0	0	0
OB_15_0306_2	OB_15_0306	ER+/HER2+	27.9038	NA	W	RD	T2	0.0128318	0	0	0.0596212	0	0.158861	0	0.025045	0	0	0.00386357	0.0174337	0.0043768	0.00899885	0.0513107	0.466192	0.00608333	0	0.185382	0	0	0
OB_16_0005_1	OB_16_0005	ER+/HER2-	143.468	NA	H	RD	T1	0.0414448	0.0304108	0	0.0321921	0	0.252637	0.0006	0	0.00888855	0	0.0696667	0	0.025451	0.0722082	0.125976	0.163989	0.0113949	0	0.165138	0	0	0
OB_16_0005_2	OB_16_0005	ER+/HER2-	26.7172	NA	H	RD	T2	0.033728	0	0	0.0809444	0	0.352984	0.0305868	0	0	0	0.0479311	0	0.00598507	0.0318113	0.158621	0.171733	0.0004	0	0.0853212	0	0	0
OB_16_0006_1	OB_16_0006	TN	7.5845	2.6	W	pCR	T1	0.0357178	0	0	0.122371	0	0.0204484	0	0.148542	0.0418902	0	0.00898072	0.0320786	0	0.222472	0.141793	0.159851	0	0	0.0658562	0	0	0
OB_16_0006_2	OB_16_0006	TN	89.3851	24	H	pCR	T2	0.0248333	0.0431239	0	0.0818771	0	0.36605	0	0	0.00960139	0	0.0263262	0.011755	0.023175	0.0627006	0.125333	0.13611	0	0.0188817	0.0702329	0	0	0
OB_16_0011_1	OB_16_0011	TN	14.7291	NA	W	RD	T1	0.00485684	0.0500161	0	0.0188805	0	0.193755	0.00705593	0	0	0	0.0467199	0	0.0409221	0.392073	0.0949302	0.110375	0	0.0263849	0.0140292	0	0	0
OB_16_0012_1	OB_16_0012	HER2+/ER-	43.7143	NA	H	pCR	T1	0.0189635	0	0	0.0964928	0	0.192834	0	0.0800207	0.00498469	0	0	0.0356923	0.0141345	0.112042	0.217213	0.140648	0.00298202	0	0.0839921	0	0	0
OB_16_0012_2	OB_16_0012	HER2+/ER-	44.8851	NA	W	pCR	T2	0.0212256	0	0	0.0447322	0	0.118919	0	0.0902852	0.00664187	0	0	0.0464287	0.0115141	0.196153	0.182799	0.191206	0.00563979	0	0.0844555	0	0	0
OB_16_0026_1	OB_16_0026	TN	81.779	NA	H	RD	T1	0.0138457	0.038179	0.00817154	0.0599867	0	0.326638	0	0	0	0	0.0112976	0	0	0.0884329	0.156442	0.240692	0	0	0.0563147	0	0	0
OB_16_0029_1	OB_16_0029	TN	122.22	30	H	RD	T1	0.0275214	0.0408183	0	0.123649	0	0.120671	0.00646155	0.0508645	0	0	0	0.0421401	0.025127	0	0.205206	0.269524	0.0002	0	0.0878057	0	0	0
OB_16_0029_2	OB_16_0029	TN	189.621	1.8	H	RD	T2	0.011874	0	0.00658182	0.0525857	0	0.280068	0.048914	0	0	0	0.0441499	0	0	0.0492853	0.176278	0.268609	0	0	0.0607845	0	0	0.0009
OB_16_0030_1	OB_16_0030	HER2+/ER-	0.774767	NA	W	pCR	T1	0.027424	0	0.0136064	0	0	0.153157	0.00959442	0.0217449	0	0	0.0436817	0	0	0.257843	0.107696	0.318659	0	0	0.0465933	0	0	0
OB_16_0032_1	OB_16_0032	ER+/HER2-	15.3668	NA	C	RD	T1	0	0.00154345	0.0133211	0	0	0.0379862	0	0.0561072	0.0369395	0	0.0210958	0	0	0.324598	0.103458	0.225911	0.00474435	0	0.174295	0	0	0
OB_16_0033_1	OB_16_0033	TN	85.3526	8.4	H	RD	T1	0.00132817	0.00144351	0.0005	0.0585691	0	0.241605	0.0259118	0.0256112	0.0009	0	0.0385699	0.0135036	0.0135901	0.160145	0.0978312	0.298109	0.00378073	0	0.018562	0	0	0
OB_16_0034_1	OB_16_0034	TN	12.0588	NA	W	RD	T1	0.0471947	0.00524204	0	0.0284119	0	0.103697	0.00308196	0.0583863	0.0399664	0	0.0349754	0	0	0.254493	0.125812	0.218624	0	0.0207344	0.0593796	0	0	0
OB_16_0039_2	OB_16_0039	HER2+/ER-	27.9186	NA	W	pCR	T2	0	0	0	0.0251844	0	0.192733	0.0009	0.0373702	0	0	0.0240755	0	0	0.272084	0.105834	0.283185	0	0	0.0586723	0	0	0
OB_16_0047_1	OB_16_0047	TN	83.0812	NA	W	RD	T1	0.00594638	0	0.00221103	0.059506	0	0.239077	0.0103692	0.0625963	0	0	0.0267458	0.00975082	0.0114349	0.164019	0.165717	0.206737	0	0	0.0358901	0	0	0
OB_16_0051_1	OB_16_0051	TN	123.039	NA	C	pCR	T1	0	0	0	0.0135482	0	0.3016	0	0.00775336	0	0	0	0.0168779	0	0.0768121	0.124311	0.392141	0.0169597	0	0.0499957	0	0	0
OB_16_0070_1	OB_16_0070	ER+/HER2+	173.133	NA	H	RD	T1	0.0586413	0	0	0.141745	0	0.372702	0.0215248	0	0	0	0.0954708	0	0.0336209	0.0314669	0.136694	0.0786249	0.00315708	0	0.0263519	0	0	0
OB_16_0078_1	OB_16_0078	HER2+/ER-	46.8794	NA	H	pCR	T1	0.00226714	0.0144258	0	0.109693	0	0.147383	0.0009	0.0422546	0.00503837	0.0205507	0	0.0530192	0	0.263072	0.108593	0.132053	0	0	0.10074	0	0	0
OB_16_0078_2	OB_16_0078	HER2+/ER-	108.677	NA	H	pCR	T2	0.00958013	0	0	0.0347261	0	0.30963	0	0	0	0	0.00352305	0.0233898	0.0110747	0.204632	0.147816	0.11239	0.00390471	0	0.139335	0	0	0
OB_16_0080_1	OB_16_0080	ER+/HER2-	70.3692	NA	C	RD	T1	0.00178678	0.00480708	0	0	0	0.153314	0	0.0179322	0.0446869	0	0.048027	0	0	0.236938	0	0.352277	0.00163238	0	0.138598	0	0	0
OB_16_0080_2	OB_16_0080	ER+/HER2-	47.8397	NA	C	RD	T2	0.00237554	0.0006	0	0.034345	0	0.154458	0	0.0211493	0.0607485	0	0.0101801	0	0.00591362	0.220894	0.00381061	0.224903	0	0	0.260618	0	0	0
OB_16_0080_3	OB_16_0080	ER+/HER2-	33.4694	NA	C	RD	T3	0	0	0.0001	0	0	0.0511468	0	0.0558491	0.0144721	0	0.0006	0.025402	0	0.193464	0	0.482666	0	0.00478674	0.149538	0	0	0.0219654
OB_16_0081_1	OB_16_0081	TN	146.375	30	H	pCR	T1	0.133415	0.0641439	0	0.100121	0	0.24299	0	0.0289802	0	0	0.00305876	0.00163543	0.0158146	0.079575	0.201792	0.0441295	0.00135694	0	0.0829885	0	0	0
OB_16_0089_1	OB_16_0089	HER2+/ER-	147.372	NA	H	pCR	T1	0.026223	0	0	0.105367	0	0.300562	0.00183411	0.0433643	0	0	0.0435381	0.0140286	0.0235097	0.0872009	0.125744	0.142713	0.00654248	0.00433863	0.0750354	0	0	0
OB_16_0095_1	OB_16_0095	TN	154.186	3.4	W	RD	T1	0.00499637	0.0005	0	0.057641	0	0.110568	0	0.144279	0.00168228	0	0	0.0465635	0.0214172	0.0675363	0.207595	0.176125	0.00189674	0	0.159156	0	0	0
OB_16_0095_2	OB_16_0095	TN	71.2902	10	H	RD	T2	0.0270992	0	0.00229726	0.208807	0	0.109634	0	0.0804951	0.093176	0	0	0.042151	0.00549128	0	0.124465	0.240201	0	0.00492609	0.0612574	0	0	0
OB_16_0095_3	OB_16_0095	TN	49.3716	2.6	W	RD	T3	0.00361047	0	0	0.0163098	0	0.212891	0.0139509	0.0862658	0.00717077	0	0.0763408	0.0253331	0.00760631	0.0316641	0.211213	0.254703	0	0	0.0523443	0	0	0.0006
OB_16_0096_1	OB_16_0096	TN	153.78	13	W	pCR	T1	0.0136419	0	0	0.112591	0	0.091494	0	0.0658433	0.0282771	0	0.0315066	0	0.00154422	0	0.208876	0.386226	0	0	0.0599997	0	0	0
OB_16_0096_2	OB_16_0096	TN	510.239	48	H	pCR	T2	0	0.0630381	0.00199869	0.134654	0	0.0972123	0.0001	0.0338684	0.0230654	0	0.0158574	0	0	0.0935907	0.106593	0.374065	0	0	0.0559909	0	0	0
OB_16_0100_1	OB_16_0100	ER+/HER2+	49.2989	NA	H	RD	T1	0.0557388	0	0	0.0676969	0	0.301924	0.00308762	0.0433476	0.0107808	0	0	0.00228472	0.0163338	0.0200584	0.173981	0.201973	0.00459708	0	0.0981961	0	0	0
OB_16_0100_2	OB_16_0100	ER+/HER2+	12.9964	NA	H	RD	T2	0.10416	0.018794	0	0.0692682	0	0.386209	0.0237064	0.00377613	0	0	0.024103	0	0.00756225	0.00947298	0.0690054	0.169522	0	0.0154287	0.0989921	0	0	0
OB_16_0101_2	OB_16_0101	HER2+/ER-	26.5593	NA	C	RD	T2	0.0445265	0	0.0006	0.0668657	0	0.115763	0	0.0336932	0.00304336	0	0.0145071	0.00577333	0.0263134	0.0267792	0.044007	0.408858	0	0.145008	0.0642962	0	0	0
OB_16_0101_3	OB_16_0101	HER2+/ER-	135.395	NA	W	RD	T3	0.0334241	0	0.0161291	0.0667931	0	0.203234	0.0290917	0	0	0	0.0553692	0	0.0236445	0.0164648	0.0497703	0.322834	0	0.12309	0.0601553	0	0	0
OB_16_0102_1	OB_16_0102	TN	114.932	8.2	H	pCR	T1	0.0140706	0	0	0.107428	0	0.177114	0	0.0902835	0.00521981	0	0	0.0526224	0.00716551	0.0747797	0.143203	0.2354	0	0	0.0927134	0	0	0
OB_16_0102_2	OB_16_0102	TN	376.359	48	H	pCR	T2	0.0475386	0.00547137	0	0.157586	0	0.204826	0.0564009	0.0732483	0.0009	0	0.0480872	0	0	0.057556	0.146499	0.184924	0	0	0.0169969	0	0	0
OB_16_0108_1	OB_16_0108	ER+/HER2-	308.683	NA	H	RD	T1	0.0598771	0.0426772	0	0.256	0	0.21739	0	0	0.00676177	0	0.0087602	0.00883575	0.0424119	0.0460373	0.140626	0.0871774	0	0	0.0834454	0	0	0
OB_16_0115_2	OB_16_0115	TN	50.1503	1.8	W	RD	T2	0.00820727	0	0	0.0531828	0	0.218665	0.0371472	0.0502845	0	0	0.0525138	0	0	0.12215	0.135486	0.30302	0	0	0.0163526	0	0	0.00299165
OB_16_0115_3	OB_16_0115	TN	86.6892	1	C	RD	T3	0.00661084	0	0	0	0	0.150304	0	0.0604938	0	0	0.0005	0.082326	0.0439019	0.359439	0.106869	0.0255497	0.00145504	0	0.162599	0	0	0
OB_16_0118_2	OB_16_0118	HER2+/ER-	45.4329	NA	W	RD	T2	0.0826354	0	0.0138052	0.0567055	0	0.151971	0	0.0181273	0.010941	0	0.0181525	0.00579302	0.0100642	0.231746	0.0612494	0.28961	0	0	0.049199	0	0	0
OB_16_0123_1	OB_16_0123	ER+/HER2+	88.9503	NA	H	pCR	T1	0.00574213	0	0.00218481	0.0765538	0	0.182601	0.0285563	0.0275757	0	0	0.0363525	0	0	0.0843995	0.140815	0.325951	0.00204474	0	0.084793	0	0	0.00243047
OB_16_0123_2	OB_16_0123	ER+/HER2+	245.612	NA	H	pCR	T2	0	0.0104028	0	0.148228	0	0.163465	0	0.0525648	0.024921	0	0.0334353	0	0	0.18262	0.048877	0.28315	0	0	0.0523357	0	0	0
OB_16_0131_1	OB_16_0131	ER+/HER2-	102.221	NA	C	pCR	T1	0	0.00444093	0	0	0	0.105464	0	0.0188551	0.0328845	0	0.0104374	0	0	0.549651	0.01076	0.156819	0	0	0.110657	0	0	0
OB_16_0147_1	OB_16_0147	TN	114.765	NA	C	pCR	T1	0.00503054	0.00515563	0	0.0824644	0	0.10593	0	0.0791655	0.0122999	0	0.0247974	0.00671094	0.0163542	0.441382	0.0734325	0.0832735	0	0	0.0640041	0	0	0
OB_16_0149_1	OB_16_0149	ER+/HER2+	62.1523	NA	W	pCR	T1	0.0196366	0	0.00224171	0.0343363	0	0.269729	0	0.0462569	0	0	0.0226613	0.00926	0.0188885	0.0889967	0.161172	0.177793	0.00478868	0	0.144239	0	0	0
OB_16_0153_2	OB_16_0153	TN	64.8674	NA	W	RD	T2	0.00511864	0	0.0005	0.0322198	0	0.196414	0	0.0673842	0.00117837	0	0.00193259	0.0470147	0.022785	0.183421	0.159993	0.161399	0.0114585	0	0.109185	0	0	0
OB_16_0156_1	OB_16_0156	ER+/HER2+	179.747	NA	H	RD	T1	0.0799471	0	0.0153202	0.0606824	0	0.312633	0.0225586	0	0	0	0.0550243	0	0	0.0901702	0.13505	0.165901	0	0	0.0627131	0	0	0
OB_16_0156_2	OB_16_0156	ER+/HER2+	3.79241	NA	W	RD	T2	0.113643	0	0.0741675	0.00385914	0	0.267433	0	0.0006	0	0	0.0711002	0	0.00780302	0.0138958	0.110553	0.242391	0	0.017699	0.0768743	0	0	0
OB_16_0163_1	OB_16_0163	ER+/HER2-	88.9573	NA	C	RD	T1	0	0.0147861	0	0	0.0313726	0.132464	0	0.0745798	0.0534187	0	0.0668766	0.00677124	0	0.480107	0.0107753	0.0389422	0.00125031	0	0.0886553	0	0	0
OB_16_0163_2	OB_16_0163	ER+/HER2-	20.0165	NA	C	RD	T2	0	0.0200738	0	0	0	0.131873	0	0	0.00174309	0	0.00961695	0.0152134	0	0.430313	0.0194158	0.22496	0	0	0.146791	0	0	0
OB_16_0163_3	OB_16_0163	ER+/HER2-	8.73376	NA	W	RD	T3	0.00755471	0	0	0.0714692	0	0.177458	0	0	0	0	0.0115885	0	0	0.242741	0.0217973	0.379275	0	0	0.0881158	0	0	0
OB_16_0168_1	OB_16_0168	ER+/HER2-	74.5785	NA	C	RD	T1	0.0335518	0	0.031277	0.0365747	0	0.213778	0	0	0	0	0.00767542	0.0100252	0.00163925	0	0.0399653	0.305812	0	0	0.319701	0	0	0
OB_16_0168_2	OB_16_0168	ER+/HER2-	41.2892	NA	C	RD	T2	0.0685625	0	0.0138879	0.0492592	0	0.160573	0	0.0347782	0.00867378	0	0	0.00576314	0	0.132447	0.0549186	0.226471	0.0167338	0	0.227932	0	0	0
OB_16_0168_3	OB_16_0168	ER+/HER2-	89.6276	NA	C	RD	T3	0.0265272	0	0.0243658	0.0740531	0	0.194357	0	0	0	0	0.00912593	0.0180751	0.00874422	0	0.00996241	0.264244	0.0226561	0.001	0.346902	0	0	0
OB_16_0173_1	OB_16_0173	ER+/HER2+	261.377	NA	H	pCR	T1	0.0925339	0	0.0192028	0.147682	0	0.385763	0	0.00142789	0	0	0.00761577	0	0.00547067	0.00883108	0.113303	0.139446	0.00431827	0	0.0744055	0	0	0
OB_16_0175_1	OB_16_0175	TN	37.3814	8	W	RD	T1	0	0.00672606	0.00685903	0.0231297	0	0.128385	0	0.0544536	0	0	0.00101553	0.0156833	0.00399614	0.0974669	0.122437	0.513172	0	0	0.0261419	0	0	0.0005
OB_16_0175_2	OB_16_0175	TN	133.49	18	H	RD	T2	0.0101146	0	0	0.217448	0	0.0930868	0.0015466	0.0649647	0	0	0	0.0230293	0.0009	0.10775	0.098417	0.315645	0.0009	0	0.0662459	0	0	0
OB_16_0184_1	OB_16_0184	HER2+/ER-	38.6015	NA	C	RD	T1	0.0810088	0	0.0670884	0	0	0.0440408	0	0.0379147	0.0164561	0	0.0006	0.00892705	0	0.159102	0.0157925	0.420798	0	0.0909587	0.0494904	0	0	0.00784594
OB_16_0184_2	OB_16_0184	HER2+/ER-	15.9673	NA	C	RD	T2	0.062497	0	0.0878381	0.00510625	0	0.0291438	0	0.0295517	0.0222352	0	0.00629898	0.0055796	0	0.191053	0.00628685	0.377965	0	0.108548	0.0543393	0	0	0.0135577
OB_16_0188_2	OB_16_0188	ER+/HER2-	5.99178	NA	H	RD	T2	0.0318729	0	0	0.0564368	0	0.205728	0	0	0	0	0.0143119	0.0132773	0.0248518	0	0.102307	0.321759	0.001	0	0.228501	0	0	0
OB_16_0191_3	OB_16_0191	HER2+/ER-	35.3384	NA	C	RD	T3	0.0005	0	0.0001	0.0145832	0	0	0	0.027001	0.0337972	0	0.0097357	0	0	0.760061	0	0.0995639	0	0.00669602	0.0440438	0	0	0.0039033
OB_16_0192_1	OB_16_0192	HER2+/ER-	30.1458	NA	W	RD	T1	0.0017078	0	0	0.0348529	0	0.0356207	0	0.0793563	0.00539862	0	0	0	0.0109299	0.222778	0.18336	0.376948	0	0	0.0490483	0	0	0
OB_16_0192_2	OB_16_0192	HER2+/ER-	11.4564	NA	H	RD	T2	0.0004	0.0444853	0	0.0718349	0	0.237942	0	0.00748925	0	0	0.00716346	0.01238	0.0105442	0.0627035	0.166714	0.281113	0	0	0.0972745	0	0	0
OB_16_0199_1	OB_16_0199	ER+/HER2-	55.9768	NA	C	RD	T1	0.0138953	0.156986	0	0.0374933	0	0.0973574	0	0.044016	0	0	0.0231081	0	0	0	0.104685	0.383211	0	0	0.139248	0	0	0
OB_16_0207_1	OB_16_0207	ER+/HER2+	82.7742	NA	C	pCR	T1	0.00812793	0.00678791	0	0.0294107	0	0.13247	0	0.0350966	0.00552107	0	0.0137824	0.00689722	0	0.133238	0.139596	0.309849	0	0.0655532	0.11367	0	0	0
OB_16_0207_2	OB_16_0207	ER+/HER2+	37.3685	NA	W	pCR	T2	0.0280275	0	0	0.0237265	0	0.17558	0	0.0351835	0.00123863	0	0.0231658	0.00961784	0.0270904	0.0023919	0.093847	0.356927	0	0.130773	0.0924314	0	0	0
OB_16_0215_1	OB_16_0215	ER+/HER2-	29.3676	NA	W	pCR	T1	0.00165784	0	0.00283229	0	0	0.082087	0	0.0421903	0.00156892	0	0.00190699	0.0180676	0	0.261992	0.190738	0.331312	0.00587263	0	0.0597751	0	0	0
OB_16_0215_2	OB_16_0215	ER+/HER2-	127.267	NA	W	pCR	T2	0.00376118	0	0	0.0395995	0	0.205056	0	0.0206297	0	0	0.0385466	0	0.00365029	0.147397	0.121131	0.311476	0	0	0.108753	0	0	0
OB_16_0221_1	OB_16_0221	ER+/HER2+	25.239	NA	C	RD	T1	0.0299517	0	0.00196262	0.0276923	0	0.160548	0	0.00869218	0.00919495	0	0.0244161	0	0	0.210464	0.0623936	0.293189	0	0.0270087	0.144486	0	0	0
OB_16_0234_1	OB_16_0234	HER2+/ER-	51.2608	NA	W	RD	T1	0	0.0228279	0	0.0371288	0	0.0922955	0.00444384	0.0195407	0.00976188	0	0.0164712	0	0	0.363589	0.0763363	0.278442	0.0100551	0	0.0691079	0	0	0
OB_16_0234_2	OB_16_0234	HER2+/ER-	153.796	NA	W	RD	T2	0.0187019	0	0.00838887	0.0567366	0	0.329387	0	0	0	0	0.0460068	0	0.00162171	0.119797	0.0857062	0.222204	0	0	0.11145	0	0	0
OB_16_0237_1	OB_16_0237	TN	90.8526	6.4	H	pCR	T1	0.0288029	0	0	0.0814176	0	0.333411	0	0.0418627	0	0	0.0394975	0	0.00160135	0.0238879	0.134243	0.290288	0	0	0.0249881	0	0	0
OB_16_0240_1	OB_16_0240	ER+/HER2+	66.5559	NA	C	RD	T1	0.0365619	0	0	0.0129294	0	0.0625145	0	0.0264008	0.0106543	0	0.00534546	0.0027099	0	0.244321	0.0747053	0.419021	0	0	0.0989998	0	0	0.00583653
OB_16_0240_2	OB_16_0240	ER+/HER2+	26.3721	NA	W	RD	T2	0.0380562	0	0	0.0176865	0	0.114615	0	0.0131138	0.0220506	0	0.0197473	0	0	0.195718	0.102083	0.348887	0.00933304	0.0272488	0.084425	0	0	0.00703577
OB_16_0243_1	OB_16_0243	ER+/HER2+	67.1794	NA	W	RD	T1	0.00564999	0	0.014337	0.0128882	0	0.186738	0	0.0301606	0.0179927	0	0.0343003	0	0	0.250268	0.0913169	0.254136	0	0	0.102211	0	0	0
OB_16_0243_2	OB_16_0243	ER+/HER2+	102.102	NA	W	RD	T2	0.015358	0	0	0.015638	0	0.1486	0	0.0446924	0.00980393	0	0.02989	0	0	0.239989	0.11076	0.284458	0	0	0.100811	0	0	0
OB_16_0244_2	OB_16_0244	ER+/HER2+	190.978	NA	W	RD	T2	0.0221843	0	0	0.125249	0	0.11272	0	0.0675823	0.0064926	0	0.0102409	0.0122696	0.0384715	0.0541938	0.0815207	0.200866	0.00189205	0	0.266317	0	0	0
OB_16_0253_1	OB_16_0253	ER+/HER2+	189.416	NA	H	pCR	T1	0.00904778	0.00866355	0	0.192543	0	0.0626136	0	0.0328075	0.0268286	0	0.00176587	0	0	0.225728	0.0710711	0.31288	0.0185669	0	0.0374847	0	0	0
OB_16_0259_1	OB_16_0259	HER2+/ER-	192.516	NA	H	RD	T1	0.0305912	0.0019339	0	0.114343	0	0.400148	0	0	0	0	0.00959903	0	0.022179	0.0172572	0.178292	0.104419	0.0169561	0	0.104281	0	0	0
OB_16_0269_1	OB_16_0269	TN	154.345	12	H	pCR	T1	0.026886	0.0379007	0	0.0280766	0	0.249064	0.0204694	0.0303743	0	0	0.0253993	0	0.00721038	0.168728	0.191674	0.163484	0	0	0.0507338	0	0	0
OB_16_0269_2	OB_16_0269	TN	281.677	24	H	pCR	T2	0.0102254	0.0443029	0	0.0814124	0	0.205839	0.0290884	0.0800107	0	0	0.0319616	0.00786611	0.00143044	0.0760176	0.176433	0.199905	0	0	0.0555075	0	0	0
OB_16_0283_2	OB_16_0283	ER+/HER2-	118.279	NA	W	RD	T2	0.00377641	0.0097276	0	0.0362439	0	0.185322	0.00453164	0.00847911	0	0	0.0437052	0	0.0083354	0.151811	0.0803291	0.381847	0.0023299	0	0.0835623	0	0	0
OB_16_0315_1	OB_16_0315	ER+/HER2-	120.502	NA	W	RD	T1	0.00452566	0	0.0008	0	0	0.0975038	0	0.149862	0.00791153	0	0.0264654	0.0269578	0.0199691	0.0963531	0.141169	0.284152	0	0	0.144295	0	0	0
OB_16_0315_2	OB_16_0315	ER+/HER2-	15.8685	NA	H	RD	T2	0.0270007	0.00705695	0	0.0007	0	0.20738	0	0	0.00454462	0.00216419	0.0008	0	0.0130307	0.223673	0.135452	0.252913	0.00971512	0	0.115493	0	0	0
OB_16_0315_3	OB_16_0315	ER+/HER2-	12.355	NA	W	RD	T3	0.0222262	0	0	0.0491276	0	0.229318	0	0.013478	0	0	0	0.00949533	0.0361098	0	0.0876804	0.297558	0	0.0120215	0.242985	0	0	0
OB_16_0317_1	OB_16_0317	ER+/HER2-	301.641	NA	H	pCR	T1	0	0.02902	0	0.0876161	0	0.248669	0.050847	0.0439655	0	0	0.0624774	0	0.0003	0.145349	0.211957	0.0985628	0	0	0.021197	0	0	0
OB_16_0320_1	OB_16_0320	TN	221.383	14	H	pCR	T1	0.0430995	0	0.0126609	0.106763	0	0.201604	0.0625777	0.0745535	0.00816195	0	0.0358422	0.00155856	0.0217209	0.0424242	0.171397	0.158759	0.0209987	0	0.0378789	0	0	0
OB_16_0336_1	OB_16_0336	ER+/HER2+	59.444	NA	H	RD	T1	0.0132584	0.0243549	0	0.086517	0	0.247897	0.0392148	0.0384045	0.00354504	0	0.0467633	0	0.00280188	0.0528392	0.162746	0.207756	0	0.0129942	0.0609079	0	0	0
OB_16_0336_2	OB_16_0336	ER+/HER2+	66.4514	NA	H	RD	T2	0.0307585	0	0	0.077205	0	0.324597	0.0190774	0	0	0	0.0630866	0	0.0197933	0.073809	0.146592	0.164262	0.00240861	0.0009	0.0774781	0	0	0
OB_16_0341_1	OB_16_0341	ER+/HER2-	39.3771	NA	W	RD	T1	0.00465688	0	0.0006	0.179526	0	0	0	0.136941	0.039404	0	0	0.0981518	0.0324578	0.135403	0.153464	0.0995956	0	0	0.119798	0	0	0
OB_16_0341_2	OB_16_0341	ER+/HER2-	10.8478	NA	W	RD	T2	0.0141423	0.0246896	0	0.117621	0.0383896	0.102213	0	0.0748757	0	0	0.0643065	0	0.0372728	0.0929015	0.140688	0.0863825	0.0222466	0	0.184271	0	0	0
OB_16_0344_1	OB_16_0344	TN	30.5786	5.2	W	RD	T1	0.0449983	0.108555	0	0	0	0.270156	0.0263258	0.00869981	0	0	0.0472969	0	0.0358334	0.0105419	0.100386	0.229244	0	0.0163703	0.101593	0	0	0
OB_16_0344_2	OB_16_0344	TN	94.6164	18.2	H	RD	T2	0.00929498	0.0491477	0.0105364	0.00148993	0	0.236879	0.0318149	0.00976264	0	0	0.052889	0	0.00381689	0.0878308	0.129004	0.249901	0.0145345	0.0184417	0.0946574	0	0	0
OB_16_0344_3	OB_16_0344	TN	45.2854	1	C	RD	T3	0.0125374	0	0	0.0155965	0	0.179087	0	0.0802296	0	0	0.0294516	0.0156102	0.0692237	0.0584834	0.11529	0.311137	0.015175	0	0.0981778	0	0	0
OB_16_0347_1	OB_16_0347	TN	29.7999	4.4	W	pCR	T1	0.00284012	0	0	0.0104323	0	0.151716	0	0.0354761	0	0	0.0332095	0	0.0173353	0.265967	0.140378	0.282162	0.0299263	0	0.0305572	0	0	0
OB_16_0347_2	OB_16_0347	TN	15.5953	4.2	H	pCR	T2	0.0134549	0.019361	0	0.0272211	0	0.23477	0.0566408	0	0	0	0.065011	0	0.0007	0.0358541	0.140763	0.271147	0.0204677	0.010187	0.102851	0	0	0.00158834
OB_16_0348_1	OB_16_0348	TN	23.1608	7	W	RD	T1	0.0162368	0	0.0321313	0.0568555	0	0.0472379	0	0.0781701	0	0	0	0.0227171	0	0.336356	0.103785	0.198198	0.0001	0	0.108232	0	0	0
OB_16_0348_2	OB_16_0348	TN	134.202	23	H	RD	T2	0.0339823	0.0105008	0	0.109825	0	0.192973	0.00110204	0	0.0308186	0	0.00899861	0.0375273	0.030978	0.0886792	0.134517	0.256048	0.0006	0	0.0634656	0	0	0
OB_16_0355_1	OB_16_0355	TN	173.047	22	W	RD	T1	0.0151692	0.0203251	0	0	0	0.115759	0	0.17088	0.00451593	0	0.00591286	0.0846607	0.0137673	0.175465	0.158049	0.0640061	0.0186981	0.0136117	0.13918	0	0	0
OB_16_0355_2	OB_16_0355	TN	182.423	68	H	RD	T2	0.0228945	0	0.001	0.0313156	0	0.274451	0.0247513	0.0311021	0.0026467	0	0.067873	0.00578095	0.00973828	0.143104	0.132358	0.142656	0	0.0295459	0.0808138	0	0	0
OB_16_0359_1	OB_16_0359	HER2+/ER-	45.187	NA	H	pCR	T1	0.00455348	0.0264524	0	0.0362819	0	0.220814	0	0.0681669	0.00907268	0	0.00797935	0.0394407	0.00849869	0.144557	0.12916	0.211398	0.00362923	0	0.0899957	0	0	0
OB_16_0359_2	OB_16_0359	HER2+/ER-	18.0681	NA	H	pCR	T2	0.0202174	0	0	0.0845911	0	0.33116	0.0208924	0.045152	0.00639435	0	0.107152	0	0.00836303	0.0706039	0.118001	0.172365	0	0	0.0151069	0	0	0
OB_16_0361_1	OB_16_0361	HER2+/ER-	211.451	NA	W	pCR	T1	0.00622959	0	0.0014729	0.0822742	0	0.105216	0.00545481	0.100024	0.0170596	0	0	0.0402344	0.0155974	0.144365	0.118232	0.263696	0	0	0.100144	0	0	0
OB_16_0361_2	OB_16_0361	HER2+/ER-	241.725	NA	H	pCR	T2	0	0.0201051	0.00750155	0.092867	0	0.272465	0	0.0608482	0.0187037	0	0.0167177	0	0	0.156349	0.0933495	0.210116	0	0	0.0509773	0	0	0
OB_16_0364_2	OB_16_0364	TN	89.7489	11	H	RD	T2	0.0218776	0.00587814	0	0.118413	0	0.296067	0.0350445	0.0399198	0	0	0.0402928	0	0.00719779	0.0746635	0.163426	0.125888	0.0188576	0.0128168	0.0396576	0	0	0
OB_16_0364_3	OB_16_0364	TN	261.58	NA	W	RD	T3	0.0149286	0	0	0.0864387	0	0.208445	0	0.0759278	0	0	0	0.0281978	0.0271173	0.0381064	0.151642	0.186225	0.0207638	0.0530911	0.0997734	0	0.00934352	0
OB_17_0001_1	OB_17_0001	TN	52.1831	4.8	H	RD	T1	0.128797	0	0.00771718	0.0800639	0	0.281253	0.0233158	0.0298644	0	0	0.0250165	0	0.00613661	0.0125821	0.102681	0.277646	0	0	0.0249253	0	0	0
OB_17_0001_2	OB_17_0001	TN	106.548	8.6	H	RD	T2	0.0553949	0	0.00484466	0.0368427	0	0.267306	0	0	0.00128679	0	0.0138571	0	0	0.241391	0.0919106	0.228972	0	0	0.0581941	0	0	0
OB_17_0001_3	OB_17_0001	TN	34.0896	2.8	W	RD	T3	0.0454887	0	0.00461811	0.0267831	0	0.280578	0.0200186	0	0	0	0.0612418	0	0.0399806	0	0.0655367	0.425752	0	0	0.0300022	0	0	0
OB_17_0018_2	OB_17_0018	TN	42.7358	NA	H	pCR	T2	0.0120652	0	0	0.0411498	0	0.220706	0	0.0219597	0	0	0.0354521	0	0	0.249852	0.11708	0.261643	0	0	0.0400925	0	0	0
OB_17_0038_1	OB_17_0038	ER+/HER2-	24.7745	NA	C	RD	T1	0.0188456	0	0.00110371	0	0	0.179004	0	0.0112527	0	0	0.034112	0	0	0.212109	0.039649	0.441622	0	0	0.0623021	0	0	0
OB_17_0038_2	OB_17_0038	ER+/HER2-	41.1287	NA	W	RD	T2	0	0	0	0	0	0.257402	0	0.0349116	0.00464732	0	0.0338864	0.00133809	0.010908	0.289401	0.0121464	0.240645	0	0.0526974	0.0620173	0	0	0
OB_17_0038_3	OB_17_0038	ER+/HER2-	10.909	NA	C	RD	T3	0.00120704	0	0	0	0	0.126572	0	0.0447419	0	0	0.0298153	0.0001	0.00422954	0.216917	0.00892291	0.38174	0.0101603	0.0342625	0.141322	0	0	0
OB_17_0045_1	OB_17_0045	ER+/HER2+	56.223	NA	C	RD	T1	0.0537235	0	0.0558572	0.0686073	0	0.220954	0	0.0192267	0.0258507	0	0.0162847	0	0	0.0395146	0.0665552	0.335388	0	0	0.0980383	0	0	0
OB_17_0050_1	OB_17_0050	TN	111.264	NA	W	pCR	T1	0	0	0.0008	0	0	0.206911	0	0.026488	0.00756704	0	0.0183561	0.00536858	0	0.254064	0.1059	0.350711	0	0	0.0238727	0	0	0
OB_17_0058_1	OB_17_0058	HER2+/ER-	147.628	NA	W	pCR	T1	0.00415535	0.00917857	0	0	0	0.215011	0	0.109247	0	0	0	0.055178	0.0156693	0.130126	0.22624	0.112752	0	0	0.120277	0	0	0.0021656
OB_17_0058_2	OB_17_0058	HER2+/ER-	271.375	NA	H	pCR	T2	0.0150025	0.0631996	0	0.135949	0	0.239535	0.039743	0.026534	0	0	0.0680167	0	0.00976574	0.0695581	0.130111	0.174482	0	0	0.0281019	0	0	0
OB_17_0066_1	OB_17_0066	TN	178.987	NA	W	pCR	T1	0.0271975	0	0.0004	0.0793739	0	0.173999	0	0.0897198	0	0	0.0512634	0.0205979	0.0136209	0.236961	0.117037	0.150445	0	0	0.0394022	0	0	0
OB_17_0084_1	OB_17_0084	ER+/HER2-	171.867	NA	H	RD	T1	0.0191386	0.0498362	0	0.0864815	0	0.253898	0.0251298	0.0363297	0.0101182	0	0.0449367	0	0.00839979	0.0412817	0.111981	0.221617	0	0.0003	0.0900104	0	0	0.0006
OB_17_0084_2	OB_17_0084	ER+/HER2-	252.395	NA	H	RD	T2	0.01977	0	0	0.0938072	0	0.211424	0.0166745	0.00904073	0.0332963	0	0.0170679	0.00952142	0	0.0347827	0.106125	0.279844	0	0	0.168646	0	0	0
OB_17_0099_1	OB_17_0099	HER2+/ER-	161.474	NA	W	pCR	T1	0.0140707	0.00653162	0	0.0449115	0	0.167492	0	0.0422386	0	0	0	0.0312225	0.00708772	0.0272401	0.0788634	0.29905	0	0	0.281292	0	0	0
OB_17_0100_1	OB_17_0100	ER+/HER2-	32.2516	NA	W	RD	T1	0.0159991	0.0425089	0.00791489	0.145238	0	0.158708	0.0261683	0.0703728	0.00330308	0	0.0330079	0	0.0101657	0.0859919	0.107906	0.24913	0.0106689	0	0.0329161	0	0	0
OB_17_0127_1	OB_17_0127	HER2+/ER-	212.032	NA	H	pCR	T1	0.123808	0	0.0425793	0.0695181	0	0.185912	0.00580325	0.0380835	0.0449518	0	0.0309687	0.00450555	0.00460109	0.0986226	0.102658	0.199713	0	0	0.048275	0	0	0
OB_17_0127_2	OB_17_0127	HER2+/ER-	136.567	NA	H	pCR	T2	0.0517957	0	0.0412459	0.147788	0	0.275251	0.00658527	0.0319679	0	0	0.0525283	0	0	0.0594923	0.086858	0.224327	0	0	0.022161	0	0	0
OB_17_0128_1	OB_17_0128	ER+/HER2+	123.326	NA	C	RD	T1	0.0943953	0	0.0446932	0.0192177	0	0.177647	0	0.0109194	0	0	0.0380337	0	0.0004	0.0730294	0.0975144	0.283749	0.0124991	0	0.147859	0	0	0
OB_17_0128_2	OB_17_0128	ER+/HER2+	27.3068	NA	C	RD	T2	0.0763333	0	0.0524128	0.0458356	0	0.216424	0	0	0.00626676	0	0.00191385	0.0101624	0	0.116497	0.076839	0.152587	0.0111867	0	0.233541	0	0	0
OB_17_0134_1	OB_17_0134	ER+/HER2+	156.809	NA	H	RD	T1	0.041904	0.0514087	0	0.0755581	0	0.428454	0	0	0	0	0.0584086	0	0.0146295	0.042357	0.150309	0.0916765	0	0	0.0452949	0	0	0
OB_17_0134_2	OB_17_0134	ER+/HER2+	160.547	NA	H	RD	T2	0.0302077	0	0.00124198	0.155099	0	0.241907	0	0.0685925	0.00817028	0	0	0.0274979	0.017994	0.0173431	0.149762	0.171605	0.00288918	0	0.107691	0	0	0
OB_17_0155_1	OB_17_0155	HER2+/ER-	42.4628	NA	C	RD	T1	0.00321446	0	0	0	0	0.163914	0	0.0277759	0.00900793	0	0.0220033	0	0	0.246582	0	0.412009	0	0.0601672	0.055326	0	0	0
OB_17_0155_2	OB_17_0155	HER2+/ER-	88.9389	NA	C	RD	T2	0	0	0	0.0107222	0	0.105205	0	0.00787313	0	0	0.0198674	0	0	0.28449	0.0145374	0.395483	0	0.0810676	0.0807538	0	0	0
OB_17_0155_3	OB_17_0155	HER2+/ER-	25.6228	NA	C	RD	T3	0	0	0	0.069369	0	0.170288	0	0.00563568	0	0	0.0264211	0	0	0.103645	0.0326692	0.452385	0	0.0415464	0.0934473	0	0	0.00459366
OB_17_0166_1	OB_17_0166	ER+/HER2+	114.003	NA	W	pCR	T1	0.0535718	0	0	0	0	0.298339	0	0.092646	0.00445184	0	0	0.0282143	0.0231744	0.0947644	0.222241	0.0736464	0.00347935	0	0.105472	0	0	0
OB_17_0166_2	OB_17_0166	ER+/HER2+	186.588	NA	H	pCR	T2	0.0657485	0	0	0.0234968	0	0.24875	0.0021557	0.0269384	0.0285107	0	0	0.0260943	0.0208057	0.0772654	0.149595	0.13936	0.00153697	0.0230754	0.166668	0	0	0
OB_17_0169_1	OB_17_0169	HER2+/ER-	221.091	NA	H	pCR	T1	0.0479841	0	0	0.0671518	0	0.384303	0.013842	0.0707054	0	0	0.051784	0	0.0135714	0.0699456	0.109274	0.157002	0	0.0144358	0	0	0	0
OB_17_0169_2	OB_17_0169	HER2+/ER-	154.491	NA	H	pCR	T2	0.0286264	0.00811061	0	0.0330765	0	0.437254	0.0224656	0	0	0	0.0186156	0	0	0.0301614	0.0955569	0.197958	0.0765744	0.00373575	0.0478649	0	0	0
OB_17_0171_1	OB_17_0171	ER+/HER2-	54.5191	NA	C	RD	T1	0.0374733	0	0.0003	0	0	0.212628	0	0.0217789	0.0193928	0	0.018433	0.00238159	0	0.151695	0.0793036	0.302714	0	0	0.153866	0	0	0
OB_17_0171_2	OB_17_0171	ER+/HER2-	59.6782	NA	C	RD	T2	0.0939899	0	0	0.0090912	0	0.212625	0	0.0383097	0	0	0.0231313	0	0.00612483	0.0433793	0.0764686	0.28151	0	0	0.21537	0	0	0
OB_17_0179_1	OB_17_0179	TN	126.92	2.6	W	pCR	T1	0.0120324	0	0.00616757	0.137887	0	0.116347	0	0.078811	0	0	0.00666494	0.0105319	0.00761832	0.0841677	0.11237	0.35159	0.00184465	0	0.0730778	0	0	0.0009
OB_17_0179_2	OB_17_0179	TN	89.4715	18	H	pCR	T2	0.0485622	0	0.00297955	0.0427889	0	0.260013	0.00306994	0.0109077	0.00800919	0.0208592	0	0	0	0.305298	0.068126	0.189512	0	0	0.0398742	0	0	0
OB_17_0181_1	OB_17_0181	ER+/HER2+	64.9801	NA	C	RD	T1	0.0386015	0	0	0.0406883	0	0.133069	0	0.0477654	0.00545738	0	0.0171535	0	0.0195134	0.149495	0.0748302	0.265638	0	0.145545	0.056258	0	0	0.00598434
OB_17_0181_2	OB_17_0181	ER+/HER2+	96.0136	NA	W	RD	T2	0.0233055	0	0	0.0237514	0	0.134732	0	0.0318621	0.011422	0	0.0313991	0	0	0.0792519	0.0639955	0.318087	0	0.204452	0.0562753	0	0	0.0214665
OB_17_0183_1	OB_17_0183	ER+/HER2-	98.1179	NA	W	RD	T1	0.00615839	0.00977753	0	0.0500276	0	0.167015	0	0.0754057	0.0374093	0	0.0377373	0.0142307	0.0398278	0.0534789	0.130733	0.167787	0.00742357	0	0.202988	0	0	0
OB_17_0202_1	OB_17_0202	TN	233.355	28	W	pCR	T1	0.0194136	0	0	0.0941462	0	0.0186453	0	0.0899951	0	0	0.0336723	0.0213773	0	0.13358	0.243473	0.198534	0.0063761	0.0304437	0.110343	0	0	0
OB_17_0230_1	OB_17_0230	TN	100.015	12.2	W	pCR	T1	0.0202363	0.0122208	0.00532411	0.030884	0	0.284352	0	0.0706158	0.0431255	0	0.02293	0.00208498	0.00684387	0.0595113	0.15544	0.227165	0	0.0307219	0.0285439	0	0	0
OB_17_0230_2	OB_17_0230	TN	29.4242	28	H	pCR	T2	0.0546814	0.133664	0	0.0667575	0	0.290409	0.0249863	0.0417439	0	0	0.0505045	0	0.00618482	0.0378096	0.083802	0.188902	0	0.00123139	0.0193227	0	0	0
OB_17_0234_1	OB_17_0234	TN	11.5082	6.2	W	RD	T1	0	0	0.00339977	0.0494996	0	0.206122	0.00352005	0.114027	0	0	0.0331214	0.0194094	0.0111827	0.0741535	0.11113	0.294145	0	0	0.0802887	0	0	0
OB_17_0234_2	OB_17_0234	TN	16.5872	11	H	RD	T2	0.00425928	0	0.00495495	0.0288094	0	0.308876	0.00852338	0.0713981	0	0	0.0452417	0.0254927	0.00448092	0.00937866	0.121268	0.266037	0	0.0007	0.100599	0	0	0
OB_17_0234_3	OB_17_0234	TN	31.7158	2.6	C	RD	T3	0	0.0002	0.00289673	0	0	0.320062	0	0.101965	0	0	0.0268672	0	0	0.192095	0.0663608	0.202604	0	0.0535041	0	0.0334344	0	0
OB_17_0249_1	OB_17_0249	ER+/HER2-	118.407	NA	C	RD	T1	0.00132486	0	0.0245189	0.0446563	0	0.136713	0	0.038233	0	0	0.0387107	0.0107932	0.0100754	0.231242	0.0367685	0.27959	0	0	0.147374	0	0	0
OB_17_0255_2	OB_17_0255	TN	33.7771	NA	C	RD	T2	0.0270739	0	0.00449211	0.00478887	0	0.203872	0	0	0	0	0.0427846	0	0	0.295166	0.0661166	0.301555	0	0	0.0541515	0	0	0
OB_17_0257_1	OB_17_0257	ER+/HER2-	205.763	NA	C	RD	T1	0.0204407	0	0	0.0149015	0	0.0906758	0	0.0217955	0.0196969	0	0.00619558	0	0	0.374718	0.0461163	0.296506	0	0	0.105986	0	0	0.00296739
OB_17_0257_2	OB_17_0257	ER+/HER2-	68.6264	NA	W	RD	T2	0.0236612	0	0	0.0116508	0	0.128261	0	0.0278364	0	0	0.0196842	0	0	0.334587	0.0891175	0.260533	0	0	0.0995355	0	0	0.00513384
OB_17_0266_1	OB_17_0266	ER+/HER2-	72.6414	NA	C	RD	T1	0.0366281	0	0.00101778	0	0	0.174439	0	0	0	0	0.0387309	0	0	0.266587	0.107274	0.200574	0	0.00671432	0.168035	0	0	0
OB_17_0266_2	OB_17_0266	ER+/HER2-	29.6715	NA	C	RD	T2	0.00877164	0	0	0.036655	0	0.265042	0	0.00660971	0	0	0.0443433	0	0.018374	0.121758	0.103546	0.21346	0	0.0446018	0.136839	0	0	0
OB_17_0275_1	OB_17_0275	HER2+/ER-	127.995	NA	H	RD	T1	0.0131619	0	0	0.0648935	0	0.233313	0	0.0303976	0	0	0.0294197	0.00514721	0.00343164	0.166024	0.113125	0.264909	0	0	0.0761781	0	0	0
OB_17_0275_2	OB_17_0275	HER2+/ER-	75.2065	NA	W	RD	T2	0.0143592	0	0.00622721	0.074048	0	0.210878	0	0.0130994	0.019242	0	0.0250907	0	0.00385915	0.122373	0.0970649	0.353499	0	0.00792896	0.0523311	0	0	0
OB_17_0286_1	OB_17_0286	ER+/HER2+	38.0439	NA	H	pCR	T1	0.157469	0.0520743	0	0.0974089	0	0.310906	0.0272163	0.00943302	0	0	0.027347	0	0.018302	0.0159942	0.102779	0.16335	0	0.0007	0.017038	0	0	0
OB_17_0286_2	OB_17_0286	ER+/HER2+	155.721	NA	H	pCR	T2	0.0261789	0	0	0.0614993	0	0.451948	0.0172983	0	0	0	0.00532797	0.00173032	0.0256935	0.0159117	0.135498	0.166718	0.00175315	0	0.0904427	0	0	0
OB_17_0290_1	OB_17_0290	TN	263.933	NA	H	pCR	T1	0.0127689	0.0290335	0	0.0293257	0	0.174056	0.0207646	0.0484111	0.00349722	0	0.0546412	0	0.00413674	0.211781	0.145241	0.227144	0	0	0.0391993	0	0	0
OB_17_0294_1	OB_17_0294	TN	63.926	1	C	RD	T1	0.0547893	0	0.0322458	0	0	0.238659	0	0.0654108	0	0	0.0302108	0	0	0.226042	0.135776	0.120386	0	0.0294959	0.0669844	0	0	0
OB_17_0294_2	OB_17_0294	TN	102.487	1	W	RD	T2	0.0354696	0	0	0	0	0.353625	0	0	0	0	0.0490334	0	0	0.132699	0.219084	0.0887956	0	0.0160149	0.105278	0	0	0
OB_17_0312_1	OB_17_0312	ER+/HER2-	193.63	NA	C	RD	T1	0	0.00787011	0	0	0	0.229288	0	0.00840935	0.00689734	0	0	0.0659327	0.0179176	0.156735	0.0205026	0.249665	0.00259701	0	0.234185	0	0	0
OB_17_0312_2	OB_17_0312	ER+/HER2-	30.1092	NA	C	RD	T2	0	0.00969377	0	0.0221466	0	0.169808	0	0	0.005235	0	0.0263385	0.00994118	0.00893563	0.0145214	0.0086875	0.445174	0.00132493	0.0125731	0.26562	0	0	0

## Sheet: S6-7
sample_id	patient_id	subtype	til_density	stromal_til_score	immune_state	tumor_purity	pcr_status	time
OB_15_0053_1	OB_15_0053	TN	57.3406	24	H	0.289006	RD	T1
OB_15_0058_3	OB_15_0058	TN	20.3339	NA	C	0.811282	RD	T3
OB_15_0066_3	OB_15_0066	ER+/HER2+	19.9291	NA	C	0.85	RD	T3
OB_15_0067_2	OB_15_0067	TN	38.0509	NA		0.119143	pCR	T2
OB_15_0068_2	OB_15_0068	TN	63.0579	NA	W	0.8	RD	T2
OB_15_0069_3	OB_15_0069	TN	44.9919	NA	C	0.820291	RD	T3
OB_15_0074_1	OB_15_0074	ER+/HER2-	93.8778	NA	W	0.543895	RD	T1
OB_15_0080_1	OB_15_0080	TN	325.023	20	W	0.285255	pCR	T1
OB_15_0080_2	OB_15_0080	TN	827.441	80	H	0.359886	pCR	T2
OB_15_0107_1	OB_15_0107	TN	10.4906	10		0.487976	RD	T1
OB_15_0107_2	OB_15_0107	TN	80.4873	1.8	H	0.39275	RD	T2
OB_15_0107_3	OB_15_0107	TN	38.0805	1.6	C	0.341634	RD	T3
OB_15_0119_1	OB_15_0119	TN	112.57	NA	H	0.417142	pCR	T1
OB_15_0131_1	OB_15_0131	TN	59.1493	NA	W	0.75	RD	T1
OB_15_0135_2	OB_15_0135	TN	105.89	NA	W	0.6	RD	T2
OB_15_0139_1	OB_15_0139	TN	84.7075	1.8	H	0.253797	RD	T1
OB_15_0139_2	OB_15_0139	TN	95.6341	20.2	H	0.317291	RD	T2
OB_15_0139_3	OB_15_0139	TN	44.9875	1	H	0.81927	RD	T3
OB_15_0157_1	OB_15_0157	TN	133.505	1.8	H	0.384559	RD	T1
OB_15_0157_3	OB_15_0157	TN	47.5255	1.8	W	0.536086	RD	T3
OB_15_0169_1	OB_15_0169	HER2+/ER-	12.1452	NA		0.441272	pCR	T1
OB_15_0169_2	OB_15_0169	HER2+/ER-	17.7816	NA		0.297209	pCR	T2
OB_15_0170_1	OB_15_0170	HER2+/ER-	91.608	NA	H	0.327091	pCR	T1
OB_15_0170_2	OB_15_0170	HER2+/ER-	222.292	NA		0.324685	pCR	T2
OB_15_0181_1	OB_15_0181	ER+/HER2+	85.3376	NA	W	0.41073	pCR	T1
OB_15_0181_2	OB_15_0181	ER+/HER2+	7.43271	NA		0.255499	pCR	T2
OB_15_0190_1	OB_15_0190	TN	36.2639	1	C	0.757065	RD	T1
OB_15_0190_2	OB_15_0190	TN	45.9295	1	H	0.287866	RD	T2
OB_15_0190_3	OB_15_0190	TN	54.9583	1	C	0.782005	RD	T3
OB_15_0197_1	OB_15_0197	ER+/HER2-	210.087	NA	H	0.447502	RD	T1
OB_15_0197_2	OB_15_0197	ER+/HER2-	144.489	NA	H	0.291435	RD	T2
OB_15_0201_1	OB_15_0201	HER2+/ER-	359.221	NA	H	0.289675	RD	T1
OB_15_0201_3	OB_15_0201	HER2+/ER-	38.3974	NA	W	0.312907	RD	T3
OB_15_0202_1	OB_15_0202	TN	194.96	NA	W	0.393128	RD	T1
OB_15_0208_1	OB_15_0208	TN	27.7904	1	H	0.308975	RD	T1
OB_15_0208_3	OB_15_0208	TN	104.484	NA	W	0.160027	RD	T3
OB_15_0222_2	OB_15_0222	TN	303.769	NA	H	0.7	RD	T2
OB_15_0234_1	OB_15_0234	HER2+/ER-	18.1252	NA	C	0.362297	pCR	T1
OB_15_0234_2	OB_15_0234	HER2+/ER-	142.865	NA	H	0.285417	pCR	T2
OB_15_0235_1	OB_15_0235	ER+/HER2-	54.7261	NA	C	0.6	RD	T1
OB_15_0235_2	OB_15_0235	ER+/HER2-	128.131	NA	C	0.7	RD	T2
OB_15_0235_3	OB_15_0235	ER+/HER2-	25.5314	NA	W	0.3	RD	T3
OB_15_0237_1	OB_15_0237	TN	12.1944	NA	W	0.6	RD	T1
OB_15_0237_2	OB_15_0237	TN	253.352	NA	H	0.6	RD	T2
OB_15_0237_3	OB_15_0237	TN	34.5874	NA	W	0.8	RD	T3
OB_15_0238_1	OB_15_0238	ER+/HER2+	24.3597	NA	C	0.432935	RD	T1
OB_15_0238_2	OB_15_0238	ER+/HER2+	33.5831	NA	H	0.281058	RD	T2
OB_15_0243_1	OB_15_0243	ER+/HER2+	57.9367	NA	H	0.426421	pCR	T1
OB_15_0243_2	OB_15_0243	ER+/HER2+	73.6572	NA	W	0.282103	pCR	T2
OB_15_0246_1	OB_15_0246	ER+/HER2+	205.642	NA	W	0.473716	RD	T1
OB_15_0246_2	OB_15_0246	ER+/HER2+	302.936	NA	W	0.293662	RD	T2
OB_15_0251_1	OB_15_0251	ER+/HER2-	19.0206	NA	H	0.293655	RD	T1
OB_15_0251_2	OB_15_0251	ER+/HER2-	41.1143	NA		0.364085	RD	T2
OB_15_0253_1	OB_15_0253	ER+/HER2+	42.1096	NA	C	0.7	pCR	T1
OB_15_0253_2	OB_15_0253	ER+/HER2+	129.267	NA	H	0.327736	pCR	T2
OB_15_0259_2	OB_15_0259	TN	59.5121	NA	H	0.5	pCR	T2
OB_15_0261_1	OB_15_0261	TN	130.494	8.4	H	0.8	RD	T1
OB_15_0261_2	OB_15_0261	TN	40.0144	3	H	0.8	RD	T2
OB_15_0261_3	OB_15_0261	TN	63.5281	2.8	C	0.7	RD	T3
OB_15_0273_1	OB_15_0273	ER+/HER2-	29.2062	NA	H	0.340957	RD	T1
OB_15_0273_2	OB_15_0273	ER+/HER2-	3.82468	NA	C	0.558727	RD	T2
OB_15_0273_3	OB_15_0273	ER+/HER2-	75.7291	NA	C	0.410538	RD	T3
OB_15_0281_1	OB_15_0281	TN	44.3074	NA	C	0.35242	RD	T1
OB_15_0286_1	OB_15_0286	HER2+/ER-	127.003	NA		0.307111	RD	T1
OB_15_0286_2	OB_15_0286	HER2+/ER-	22.9022	NA	H	0.500843	RD	T2
OB_15_0294_1	OB_15_0294	TN	14.7765	3.6	W	0.7	RD	T1
OB_15_0294_2	OB_15_0294	TN	231.424	8.4	H	0.7	RD	T2
OB_15_0295_1	OB_15_0295	TN	60.0217	NA	H	0.230129	pCR	T1
OB_15_0295_2	OB_15_0295	TN	376.441	NA	H	0.421326	pCR	T2
OB_15_0298_1	OB_15_0298	TN	22.2221	5.6	W	0.628116	RD	T1
OB_15_0298_2	OB_15_0298	TN	163.663	52	H	0.297237	RD	T2
OB_15_0299_1	OB_15_0299	HER2+/ER-	68.8664	NA	W	0.302848	RD	T1
OB_15_0299_3	OB_15_0299	HER2+/ER-	31.4749	NA	W	0.541979	RD	T3
OB_15_0304_1	OB_15_0304	TN	52.2249	NA		0.297203	pCR	T1
OB_15_0304_2	OB_15_0304	TN	210.302	NA	H	0.31097	pCR	T2
OB_15_0306_1	OB_15_0306	ER+/HER2+	34.9736	NA		0.396281	RD	T1
OB_15_0306_2	OB_15_0306	ER+/HER2+	27.9038	NA	W	0.517723	RD	T2
OB_16_0005_1	OB_16_0005	ER+/HER2-	143.468	NA	H	0.407099	RD	T1
OB_16_0005_2	OB_16_0005	ER+/HER2-	26.7172	NA	H	0.288597	RD	T2
OB_16_0006_1	OB_16_0006	TN	7.5845	2.6	W	0.746382	pCR	T1
OB_16_0006_2	OB_16_0006	TN	89.3851	24	H	0.443254	pCR	T2
OB_16_0011_1	OB_16_0011	TN	14.7291	NA	W	0.7	RD	T1
OB_16_0012_1	OB_16_0012	HER2+/ER-	43.7143	NA	H	0.26757	pCR	T1
OB_16_0012_2	OB_16_0012	HER2+/ER-	44.8851	NA	W	0.259411	pCR	T2
OB_16_0026_1	OB_16_0026	TN	81.779	NA	H	0.7	RD	T1
OB_16_0029_1	OB_16_0029	TN	122.22	30	H	0.346014	RD	T1
OB_16_0029_2	OB_16_0029	TN	189.621	1.8	H	0.390093	RD	T2
OB_16_0030_1	OB_16_0030	HER2+/ER-	0.774767	NA	W	0.289819	pCR	T1
OB_16_0032_1	OB_16_0032	ER+/HER2-	15.3668	NA	C	0.75	RD	T1
OB_16_0033_1	OB_16_0033	TN	85.3526	8.4	H	0.200711	RD	T1
OB_16_0033_2	OB_16_0033	TN	195.761	38		0.293733	RD	T2
OB_16_0034_1	OB_16_0034	TN	12.0588	NA	W	0.5	RD	T1
OB_16_0039_2	OB_16_0039	HER2+/ER-	27.9186	NA	W	0.4	pCR	T2
OB_16_0047_1	OB_16_0047	TN	83.0812	NA	W	0.5	RD	T1
OB_16_0051_1	OB_16_0051	TN	123.039	NA	C	0.303586	pCR	T1
OB_16_0070_1	OB_16_0070	ER+/HER2+	173.133	NA	H	0.268733	RD	T1
OB_16_0078_1	OB_16_0078	HER2+/ER-	46.8794	NA	H	0.295925	pCR	T1
OB_16_0078_2	OB_16_0078	HER2+/ER-	108.677	NA	H	0.291336	pCR	T2
OB_16_0080_1	OB_16_0080	ER+/HER2-	70.3692	NA	C	0.453256	RD	T1
OB_16_0080_2	OB_16_0080	ER+/HER2-	47.8397	NA	C	0.52993	RD	T2
OB_16_0080_3	OB_16_0080	ER+/HER2-	33.4694	NA	C	0.610998	RD	T3
OB_16_0081_1	OB_16_0081	TN	146.375	30	H	0.291988	pCR	T1
OB_16_0081_2	OB_16_0081	TN	247.337	53.3333		0.39509	pCR	T2
OB_16_0089_1	OB_16_0089	HER2+/ER-	147.372	NA	H	0.295575	pCR	T1
OB_16_0095_1	OB_16_0095	TN	154.186	3.4	W	0.227366	RD	T1
OB_16_0095_2	OB_16_0095	TN	71.2902	10	H	0.268697	RD	T2
OB_16_0095_3	OB_16_0095	TN	49.3716	2.6	W	0.73381	RD	T3
OB_16_0096_1	OB_16_0096	TN	153.78	13	W	0.416377	pCR	T1
OB_16_0096_2	OB_16_0096	TN	510.239	48	H	0.305447	pCR	T2
OB_16_0100_1	OB_16_0100	ER+/HER2+	49.2989	NA	H	0.282653	RD	T1
OB_16_0100_2	OB_16_0100	ER+/HER2+	12.9964	NA	H	0.252468	RD	T2
OB_16_0101_1	OB_16_0101	HER2+/ER-	146.16	NA		0.354034	RD	T1
OB_16_0101_2	OB_16_0101	HER2+/ER-	26.5593	NA	C	0.539513	RD	T2
OB_16_0101_3	OB_16_0101	HER2+/ER-	135.395	NA	W	0.242043	RD	T3
OB_16_0102_1	OB_16_0102	TN	114.932	8.2	H	0.517114	pCR	T1
OB_16_0102_2	OB_16_0102	TN	376.359	48	H	0.404665	pCR	T2
OB_16_0108_1	OB_16_0108	ER+/HER2-	308.683	NA	H	0.290731	RD	T1
OB_16_0115_1	OB_16_0115	TN	177.139	4.2		0.289669	RD	T1
OB_16_0115_2	OB_16_0115	TN	50.1503	1.8	W	0.651973	RD	T2
OB_16_0115_3	OB_16_0115	TN	86.6892	1	C	0.67372	RD	T3
OB_16_0118_1	OB_16_0118	HER2+/ER-	175.155	NA		0.330436	RD	T1
OB_16_0118_2	OB_16_0118	HER2+/ER-	45.4329	NA	W	0.259184	RD	T2
OB_16_0121_1	OB_16_0121	TN	0.161357	NA		0.170404	pCR	T1
OB_16_0121_2	OB_16_0121	TN	399.287	NA		0.279351	pCR	T2
OB_16_0123_1	OB_16_0123	ER+/HER2+	88.9503	NA	H	0.302343	pCR	T1
OB_16_0123_2	OB_16_0123	ER+/HER2+	245.612	NA	H	0.403334	pCR	T2
OB_16_0131_1	OB_16_0131	ER+/HER2-	102.221	NA	C	0.256236	pCR	T1
OB_16_0131_2	OB_16_0131	ER+/HER2-	128.282	NA		0.213595	pCR	T2
OB_16_0147_1	OB_16_0147	TN	114.765	NA	C	0.641223	pCR	T1
OB_16_0149_1	OB_16_0149	ER+/HER2+	62.1523	NA	W	0.54821	pCR	T1
OB_16_0153_2	OB_16_0153	TN	64.8674	NA	W	0.325805	RD	T2
OB_16_0156_1	OB_16_0156	ER+/HER2+	179.747	NA	H	0.6	RD	T1
OB_16_0156_2	OB_16_0156	ER+/HER2+	3.79241	NA	W	0.208064	RD	T2
OB_16_0163_1	OB_16_0163	ER+/HER2-	88.9573	NA	C	0.6	RD	T1
OB_16_0163_2	OB_16_0163	ER+/HER2-	20.0165	NA	C	0.2	RD	T2
OB_16_0163_3	OB_16_0163	ER+/HER2-	8.73376	NA	W	0.2	RD	T3
OB_16_0168_1	OB_16_0168	ER+/HER2-	74.5785	NA	C	0.3	RD	T1
OB_16_0168_2	OB_16_0168	ER+/HER2-	41.2892	NA	C	0.3	RD	T2
OB_16_0168_3	OB_16_0168	ER+/HER2-	89.6276	NA	C	0.6	RD	T3
OB_16_0173_1	OB_16_0173	ER+/HER2+	261.377	NA	H	0.424303	pCR	T1
OB_16_0175_1	OB_16_0175	TN	37.3814	8	W	0.475487	RD	T1
OB_16_0175_2	OB_16_0175	TN	133.49	18	H	0.395728	RD	T2
OB_16_0184_1	OB_16_0184	HER2+/ER-	38.6015	NA	C	0.29963	RD	T1
OB_16_0184_2	OB_16_0184	HER2+/ER-	15.9673	NA	C	0.369497	RD	T2
OB_16_0184_3	OB_16_0184	HER2+/ER-	3.39004	NA		0.36778	RD	T3
OB_16_0188_1	OB_16_0188	ER+/HER2-	52.972	NA		0.64804	RD	T1
OB_16_0188_2	OB_16_0188	ER+/HER2-	5.99178	NA	H	0.406532	RD	T2
OB_16_0191_1	OB_16_0191	HER2+/ER-	17.5317	NA		0.295848	RD	T1
OB_16_0191_2	OB_16_0191	HER2+/ER-	8.22743	NA		0.286654	RD	T2
OB_16_0191_3	OB_16_0191	HER2+/ER-	35.3384	NA	C	0.388465	RD	T3
OB_16_0192_1	OB_16_0192	HER2+/ER-	30.1458	NA	W	0.519988	RD	T1
OB_16_0192_2	OB_16_0192	HER2+/ER-	11.4564	NA	H	0.440161	RD	T2
OB_16_0199_1	OB_16_0199	ER+/HER2-	55.9768	NA	C	0.521752	RD	T1
OB_16_0207_1	OB_16_0207	ER+/HER2+	82.7742	NA	C	0.364322	pCR	T1
OB_16_0207_2	OB_16_0207	ER+/HER2+	37.3685	NA	W	0.30752	pCR	T2
OB_16_0215_1	OB_16_0215	ER+/HER2-	29.3676	NA	W	0.318387	pCR	T1
OB_16_0215_2	OB_16_0215	ER+/HER2-	127.267	NA	W	0.433014	pCR	T2
OB_16_0221_1	OB_16_0221	ER+/HER2+	25.239	NA	C	0.208317	RD	T1
OB_16_0234_1	OB_16_0234	HER2+/ER-	51.2608	NA	W	0.29264	RD	T1
OB_16_0234_2	OB_16_0234	HER2+/ER-	153.796	NA	W	0.284329	RD	T2
OB_16_0237_1	OB_16_0237	TN	90.8526	6.4	H	0.331876	pCR	T1
OB_16_0237_2	OB_16_0237	TN	239.268	44		0.356856	pCR	T2
OB_16_0240_1	OB_16_0240	ER+/HER2+	66.5559	NA	C	0.385929	RD	T1
OB_16_0240_2	OB_16_0240	ER+/HER2+	26.3721	NA	W	0.430701	RD	T2
OB_16_0243_1	OB_16_0243	ER+/HER2+	67.1794	NA	W	0.254489	RD	T1
OB_16_0243_2	OB_16_0243	ER+/HER2+	102.102	NA	W	0.337603	RD	T2
OB_16_0244_1	OB_16_0244	ER+/HER2+	103.498	NA		0.305079	RD	T1
OB_16_0244_2	OB_16_0244	ER+/HER2+	190.978	NA	W	0.328001	RD	T2
OB_16_0252_1	OB_16_0252	ER+/HER2-	23.7798	NA		0.294664	RD	T1
OB_16_0252_2	OB_16_0252	ER+/HER2-	57.4871	NA		0.234039	RD	T2
OB_16_0253_1	OB_16_0253	ER+/HER2+	189.416	NA	H	0.295894	pCR	T1
OB_16_0259_1	OB_16_0259	HER2+/ER-	192.516	NA	H	0.491563	RD	T1
OB_16_0259_2	OB_16_0259	HER2+/ER-	27.3617	NA		0.398298	RD	T2
OB_16_0269_1	OB_16_0269	TN	154.345	12	H	0.292328	pCR	T1
OB_16_0269_2	OB_16_0269	TN	281.677	24	H	0.266633	pCR	T2
OB_16_0273_1	OB_16_0273	ER+/HER2-	44.7368	NA		0.33993	RD	T1
OB_16_0273_2	OB_16_0273	ER+/HER2-	17.8111	NA		0.517343	RD	T2
OB_16_0283_1	OB_16_0283	ER+/HER2-	8.69015	NA		0.257777	RD	T1
OB_16_0283_2	OB_16_0283	ER+/HER2-	118.279	NA	W	0.337731	RD	T2
OB_16_0315_1	OB_16_0315	ER+/HER2-	120.502	NA	W	0.316708	RD	T1
OB_16_0315_2	OB_16_0315	ER+/HER2-	15.8685	NA	H	0.360255	RD	T2
OB_16_0315_3	OB_16_0315	ER+/HER2-	12.355	NA	W	0.538125	RD	T3
OB_16_0317_1	OB_16_0317	ER+/HER2-	301.641	NA	H	0.2905	pCR	T1
OB_16_0320_1	OB_16_0320	TN	221.383	14	H	0.355401	pCR	T1
OB_16_0320_2	OB_16_0320	TN	272.395	84		0.552756	pCR	T2
OB_16_0336_1	OB_16_0336	ER+/HER2+	59.444	NA	H	0.8	RD	T1
OB_16_0336_2	OB_16_0336	ER+/HER2+	66.4514	NA	H	0.306485	RD	T2
OB_16_0341_1	OB_16_0341	ER+/HER2-	39.3771	NA	W	0.199723	RD	T1
OB_16_0341_2	OB_16_0341	ER+/HER2-	10.8478	NA	W	0.242569	RD	T2
OB_16_0344_1	OB_16_0344	TN	30.5786	5.2	W	0.510476	RD	T1
OB_16_0344_2	OB_16_0344	TN	94.6164	18.2	H	0.297853	RD	T2
OB_16_0344_3	OB_16_0344	TN	45.2854	1	C	0.334741	RD	T3
OB_16_0347_1	OB_16_0347	TN	29.7999	4.4	W	0.235284	pCR	T1
OB_16_0347_2	OB_16_0347	TN	15.5953	4.2	H	0.3	pCR	T2
OB_16_0348_1	OB_16_0348	TN	23.1608	7	W	0.6	RD	T1
OB_16_0348_2	OB_16_0348	TN	134.202	23	H	0.432205	RD	T2
OB_16_0355_1	OB_16_0355	TN	173.047	22	W	0.165619	RD	T1
OB_16_0355_2	OB_16_0355	TN	182.423	68	H	0.6	RD	T2
OB_16_0359_1	OB_16_0359	HER2+/ER-	45.187	NA	H	0.3	pCR	T1
OB_16_0359_2	OB_16_0359	HER2+/ER-	18.0681	NA	H	0.206659	pCR	T2
OB_16_0361_1	OB_16_0361	HER2+/ER-	211.451	NA	W	0.4	pCR	T1
OB_16_0361_2	OB_16_0361	HER2+/ER-	241.725	NA	H	0.222972	pCR	T2
OB_16_0364_2	OB_16_0364	TN	89.7489	11	H	0.261993	RD	T2
OB_16_0364_3	OB_16_0364	TN	261.58	NA	W	0.511737	RD	T3
OB_16_0719_1	OB_16_0719	HER2+/ER-	6.49329	NA		0.344876	pCR	T1
OB_17_0001_1	OB_17_0001	TN	52.1831	4.8	H	0.252247	RD	T1
OB_17_0001_2	OB_17_0001	TN	106.548	8.6	H	0.177794	RD	T2
OB_17_0001_3	OB_17_0001	TN	34.0896	2.8	W	0.431408	RD	T3
OB_17_0018_2	OB_17_0018	TN	42.7358	NA	H	0.298349	pCR	T2
OB_17_0038_1	OB_17_0038	ER+/HER2-	24.7745	NA	C	0.24955	RD	T1
OB_17_0038_2	OB_17_0038	ER+/HER2-	41.1287	NA	W	0.345576	RD	T2
OB_17_0038_3	OB_17_0038	ER+/HER2-	10.909	NA	C	0.295022	RD	T3
OB_17_0045_1	OB_17_0045	ER+/HER2+	56.223	NA	C	0.351616	RD	T1
OB_17_0050_1	OB_17_0050	TN	111.264	NA	W	0.486677	pCR	T1
OB_17_0058_1	OB_17_0058	HER2+/ER-	147.628	NA	W	0.346745	pCR	T1
OB_17_0058_2	OB_17_0058	HER2+/ER-	271.375	NA	H	0.293697	pCR	T2
OB_17_0066_1	OB_17_0066	TN	178.987	NA	W	0.503293	pCR	T1
OB_17_0084_1	OB_17_0084	ER+/HER2-	171.867	NA	H	0.406993	RD	T1
OB_17_0084_2	OB_17_0084	ER+/HER2-	252.395	NA	H	0.277944	RD	T2
OB_17_0099_1	OB_17_0099	HER2+/ER-	161.474	NA	W	0.356083	pCR	T1
OB_17_0100_1	OB_17_0100	ER+/HER2-	32.2516	NA	W	0.552825	RD	T1
OB_17_0100_2	OB_17_0100	ER+/HER2-	59.2843	NA		0.343526	RD	T2
OB_17_0106_1	OB_17_0106	ER+/HER2+	92.2678	NA		0.292851	pCR	T1
OB_17_0106_2	OB_17_0106	ER+/HER2+	27.5028	NA		0.384431	pCR	T2
OB_17_0127_1	OB_17_0127	HER2+/ER-	212.032	NA	H	0.313039	pCR	T1
OB_17_0127_2	OB_17_0127	HER2+/ER-	136.567	NA	H	0.232648	pCR	T2
OB_17_0128_1	OB_17_0128	ER+/HER2+	123.326	NA	C	0.375063	RD	T1
OB_17_0128_2	OB_17_0128	ER+/HER2+	27.3068	NA	C	0.292918	RD	T2
OB_17_0134_1	OB_17_0134	ER+/HER2+	156.809	NA	H	0.610965	RD	T1
OB_17_0134_2	OB_17_0134	ER+/HER2+	160.547	NA	H	0.273055	RD	T2
OB_17_0155_1	OB_17_0155	HER2+/ER-	42.4628	NA	C	0.34126	RD	T1
OB_17_0155_2	OB_17_0155	HER2+/ER-	88.9389	NA	C	0.289277	RD	T2
OB_17_0155_3	OB_17_0155	HER2+/ER-	25.6228	NA	C	0.29867	RD	T3
OB_17_0166_1	OB_17_0166	ER+/HER2+	114.003	NA	W	0.348393	pCR	T1
OB_17_0166_2	OB_17_0166	ER+/HER2+	186.588	NA	H	0.266645	pCR	T2
OB_17_0169_1	OB_17_0169	HER2+/ER-	221.091	NA	H	0.291133	pCR	T1
OB_17_0169_2	OB_17_0169	HER2+/ER-	154.491	NA	H	0.289691	pCR	T2
OB_17_0171_1	OB_17_0171	ER+/HER2-	54.5191	NA	C	0.451264	RD	T1
OB_17_0171_2	OB_17_0171	ER+/HER2-	59.6782	NA	C	0.538287	RD	T2
OB_17_0171_3	OB_17_0171	ER+/HER2-	52.2947	NA		0.3	RD	T3
OB_17_0179_1	OB_17_0179	TN	126.92	2.6	W	0.708357	pCR	T1
OB_17_0179_2	OB_17_0179	TN	89.4715	18	H	0.292565	pCR	T2
OB_17_0181_1	OB_17_0181	ER+/HER2+	64.9801	NA	C	0.434599	RD	T1
OB_17_0181_2	OB_17_0181	ER+/HER2+	96.0136	NA	W	0.322829	RD	T2
OB_17_0183_1	OB_17_0183	ER+/HER2-	98.1179	NA	W	0.556128	RD	T1
OB_17_0202_1	OB_17_0202	TN	233.355	28	W	0.330253	pCR	T1
OB_17_0202_2	OB_17_0202	TN	283.293	70		0.327632	pCR	T2
OB_17_0230_1	OB_17_0230	TN	100.015	12.2	W	0.28915	pCR	T1
OB_17_0230_2	OB_17_0230	TN	29.4242	28	H	0.523482	pCR	T2
OB_17_0234_1	OB_17_0234	TN	11.5082	6.2	W	0.34866	RD	T1
OB_17_0234_2	OB_17_0234	TN	16.5872	11	H	0.281995	RD	T2
OB_17_0234_3	OB_17_0234	TN	31.7158	2.6	C	0.422866	RD	T3
OB_17_0245_1	OB_17_0245	ER+/HER2+	102.64	NA		0.281994	pCR	T1
OB_17_0245_2	OB_17_0245	ER+/HER2+	59.3214	NA		0.286183	pCR	T2
OB_17_0249_1	OB_17_0249	ER+/HER2-	118.407	NA	C	0.451918	RD	T1
OB_17_0249_2	OB_17_0249	ER+/HER2-	14.8781	NA		0.322076	RD	T2
OB_17_0255_2	OB_17_0255	TN	33.7771	NA	C	0.281271	RD	T2
OB_17_0257_1	OB_17_0257	ER+/HER2-	205.763	NA	C	0.437047	RD	T1
OB_17_0257_2	OB_17_0257	ER+/HER2-	68.6264	NA	W	0.244086	RD	T2
OB_17_0266_1	OB_17_0266	ER+/HER2-	72.6414	NA	C	0.400324	RD	T1
OB_17_0266_2	OB_17_0266	ER+/HER2-	29.6715	NA	C	0.329111	RD	T2
OB_17_0275_1	OB_17_0275	HER2+/ER-	127.995	NA	H	0.352062	RD	T1
OB_17_0275_2	OB_17_0275	HER2+/ER-	75.2065	NA	W	0.519773	RD	T2
OB_17_0278_1	OB_17_0278	HER2+/ER-	30.3472	NA		0.339847	pCR	T1
OB_17_0286_1	OB_17_0286	ER+/HER2+	38.0439	NA	H	0.341608	pCR	T1
OB_17_0286_2	OB_17_0286	ER+/HER2+	155.721	NA	H	0.294261	pCR	T2
OB_17_0290_1	OB_17_0290	TN	263.933	NA	H	0.31954	pCR	T1
OB_17_0294_1	OB_17_0294	TN	63.926	1	C	0.492777	RD	T1
OB_17_0294_2	OB_17_0294	TN	102.487	1	W	0.490518	RD	T2
OB_17_0312_1	OB_17_0312	ER+/HER2-	193.63	NA	C	0.64823	RD	T1
OB_17_0312_2	OB_17_0312	ER+/HER2-	30.1092	NA	C	0.257331	RD	T2

[truncated: 3 more sheets: S8-10, S11, S12]
