# Supplementary material for: Chemotherapy induces dynamic immune responses in breast cancers that impact treatment outcome
Source: Nat Commun. 2020 Dec 2;11:6175. doi: 10.1038/s41467-020-19933-0 (PMC7710739; doi:10.1038/s41467-020-19933-0)
Supplement: Supplementary file 11 — Source data [file 41467_2020_19933_MOESM11_ESM.zip › Source Data/Figures2-7_source_data.xlsx]

## Sheet: Figure 2a
	OB_15_0053_1	OB_15_0058_3	OB_15_0066_3	OB_15_0068_2	OB_15_0069_3	OB_15_0074_1	OB_15_0080_2	OB_15_0107_2	OB_15_0107_3	OB_15_0119_1	OB_15_0131_1	OB_15_0135_2	OB_15_0139_1	OB_15_0139_2	OB_15_0139_3	OB_15_0157_1	OB_15_0157_3	OB_15_0181_1	OB_15_0190_1	OB_15_0190_2	OB_15_0190_3	OB_15_0197_1	OB_15_0197_2	OB_15_0201_1	OB_15_0201_3	OB_15_0202_1	OB_15_0208_1	OB_15_0222_2	OB_15_0234_1	OB_15_0234_2	OB_15_0235_1	OB_15_0235_2	OB_15_0235_3	OB_15_0237_1	OB_15_0237_2	OB_15_0237_3	OB_15_0238_1	OB_15_0238_2	OB_15_0243_1	OB_15_0243_2	OB_15_0246_1	OB_15_0246_2	OB_15_0251_1	OB_15_0253_1	OB_15_0253_2	OB_15_0259_2	OB_15_0261_1	OB_15_0261_2	OB_15_0261_3
HALLMARK_E2F_TARGETS	0.751725	1.22642	1.33875	1.18724	1.58852	0.68489	0.253807	1.32442	1.56971	1.16581	1.11105	-1.12307	0.545184	-0.803798	-1.1953	0.231265	0.766686	-0.484163	1.39964	-1.04518	1.05528	-0.475218	-0.958387	0.390498	0.8658	1.33514	0.756435	-0.528816	0.445088	-0.869804	-0.986761	1.3139	-1.27002	0.531634	-1.22941	1.27434	-0.909126	-1.48811	-0.649593	1.50543	0.525697	1.23843	-1.28571	0.769515	1.38194	-1.15271	1.4005	1.43742	1.57883
HALLMARK_G2M_CHECKPOINT	0.617717	1.21959	1.28714	1.02264	1.6584	0.504502	0.097306	1.04325	1.70248	0.763468	1.31925	-1.10388	0.755236	-0.638607	-1.12894	0.33788	0.381422	-0.588937	1.3932	-1.07992	0.822084	-0.760534	-1.11187	0.179609	0.650039	0.93062	0.611719	-0.656901	0.417406	-0.846076	-1.00227	1.08925	-1.28598	0.393271	-1.20974	1.03498	-0.487863	-1.43281	-0.806735	1.53765	0.333367	1.3779	-1.2846	0.892222	1.66588	-1.03086	1.326	1.47294	1.67406
KEGG_CELL_CYCLE	0.915559	1.32238	1.31515	1.19643	1.74314	0.407994	0.380332	1.62439	2.03228	0.88522	1.43444	-1.23135	0.483726	-0.619185	-0.977427	0.153641	0.189161	-0.684474	1.25358	-0.879148	1.23125	-0.837214	-1.02103	0.314179	0.53054	0.963322	1.11641	-0.142793	0.325744	-0.720148	-0.995152	0.942019	-1.23638	-0.07375	-1.09775	1.11424	-0.955461	-1.43986	-0.76114	1.51496	0.057663	1.47589	-1.09817	0.638292	1.12578	-0.884738	1.50644	1.7173	1.7929
REACTOME_CELL_CYCLE	0.462584	1.16387	1.40122	1.27325	1.68858	0.820273	0.366842	1.12733	1.60686	1.37326	0.918137	-1.07375	0.349535	-0.524099	-1.29713	0.0909555	0.83532	-0.280064	0.97316	-1.23805	0.872131	-0.294907	-0.737018	0.28478	0.564232	1.33259	1.19898	-0.476489	0.0486035	-1.05526	-0.843682	1.46258	-1.36669	-0.133694	-1.39567	0.824804	-0.670851	-1.52146	-0.487281	1.51414	0.594093	1.35103	-1.40669	0.721923	1.55236	-1.24023	1.40443	1.51835	1.74476
REACTOME_CELL_CYCLE_MITOTIC	0.64864	1.16315	1.51647	1.36908	1.71408	0.881455	0.437467	1.26402	1.72323	1.30809	0.99022	-1.22808	0.173641	-0.742311	-1.1524	0.0520437	0.678286	-0.153727	1.18059	-1.07873	0.91931	-0.527574	-0.843937	0.434623	0.723759	1.22011	1.30255	-0.276456	0.169409	-0.932691	-0.993041	1.4593	-1.33392	-0.144835	-1.26679	0.923564	-0.870077	-1.47559	-0.332328	1.67532	0.395938	1.41006	-1.28423	0.684072	1.60969	-1.17237	1.29744	1.32514	1.66808
REACTOME_REGULATION_OF_MITOTIC_CELL_CYCLE	1.07102	0.17666	1.62694	1.10076	1.78404	0.854639	0.454024	1.14959	1.26463	1.82959	0.31868	-1.27429	0.20255	-0.293168	-1.0267	-0.37352	1.09974	0.283658	0.427496	-1.2073	0.647045	0.230242	-0.213157	0.427522	0.270169	1.12844	2.11434	0.15148	-0.452315	-1.04003	-1.22823	1.6072	-1.56836	-0.535556	-1.21932	0.417262	-0.95704	-1.43314	0.578695	1.83625	0.318753	0.69965	-1.30847	-0.188319	1.53183	-1.11485	1.07283	0.689911	1.0195
REACTOME_PD1_SIGNALING	0.649554	-2.28818	-1.05991	0.422538	-1.26144	0.345018	0.972868	0.657101	-1.62626	0.668838	0.333476	0.474897	0.877155	0.917688	1.01978	0.0643903	-0.0502924	-0.197084	-1.87872	0.90342	-1.88463	0.384933	0.712727	0.925082	0.495732	0.218645	0.226012	1.02796	-1.57569	0.634324	-1.89502	-1.82909	-0.425124	0.759416	1.03997	-1.45231	-1.77953	0.561118	0.906273	-0.221819	-0.95613	0.438836	0.480011	-0.691608	0.485627	0.96147	0.702633	0.915496	-1.69224
KEGG_ANTIGEN_PROCESSING_AND_PRESENTATION	0.839161	-2.12949	-0.213031	0.648186	-0.370904	0.440481	1.21705	1.04626	-1.20663	1.06146	0.115794	0.538425	1.10903	1.1708	1.04854	0.275814	0.185613	-0.187171	-2.35448	0.601592	-1.91851	0.330137	0.510905	0.883322	-0.141807	0.650577	0.855344	0.859113	-1.49128	0.228905	-1.9678	-1.88292	-1.20597	-0.0371295	0.945283	-1.80783	-2.31143	-0.347632	0.83611	-0.0098143	-1.31165	0.793321	-0.219204	-0.764428	1.13315	0.942634	1.05284	1.15512	-0.643559
REACTOME_TCR_SIGNALING	0.279654	-1.44572	-1.29018	0.891248	-1.21987	-0.269229	1.24651	0.946184	-0.514167	0.452155	0.367369	0.413946	0.871686	0.953555	1.41583	-0.451497	-1.29752	-0.202117	-1.56542	1.18122	-1.55886	-0.11895	0.72719	1.14637	0.573874	-0.0660286	0.346471	1.2466	-1.35508	0.570303	-1.60612	-1.53431	-0.156075	0.404374	1.40244	-1.42349	-1.61371	0.435332	1.12414	-0.748575	-1.15681	0.424825	0.833124	-0.38679	1.01275	1.29787	0.769837	1.24474	-1.12756
HALLMARK_INTERFERON_ALPHA_RESPONSE	0.970005	-2.20573	-1.30705	0.272813	-0.997209	-0.194651	1.0485	0.923065	-1.21573	0.914147	-1.37666	0.741887	0.670732	0.968421	1.11438	-0.829318	-1.59477	-0.996712	-2.00358	0.523036	-1.62405	0.138992	0.656901	1.00784	-0.825701	0.235886	0.916706	0.991892	-1.76801	0.277803	-1.5406	-0.502984	-1.31345	-0.273232	1.1434	-1.74372	-1.92779	0.0109635	0.879977	-0.433857	-0.14255	-0.36907	0.570199	-1.81583	0.935719	1.27798	0.814026	1.05412	-0.0548051
HALLMARK_INTERFERON_GAMMA_RESPONSE	0.979372	-2.07097	-1.21943	0.339249	-0.97351	-0.307373	1.11363	0.935586	-0.668459	0.899002	-0.660326	0.765767	0.822115	0.977807	1.23104	-0.163954	-1.03965	-1.10184	-1.96706	0.676742	-1.77463	0.0585333	0.708317	1.07626	-0.54519	0.136239	0.938183	1.09389	-1.67575	0.273553	-1.61678	-1.1924	-0.968838	0.0829736	1.22477	-1.72589	-1.98608	-0.110174	0.994943	-1.10967	-0.273339	0.262144	0.521028	-1.69792	0.90508	1.28624	0.790425	1.01341	-0.464373
REACTOME_ADAPTIVE_IMMUNE_SYSTEM	0.171675	-1.06028	-0.139227	0.881152	-0.734531	-0.479238	1.56327	0.831859	-0.0808992	0.935629	0.492697	-0.662859	1.08928	0.738726	1.48584	-0.640832	-0.800389	-0.538381	-1.89415	0.598974	-1.38304	-0.339076	0.198275	1.16632	0.195755	0.15941	1.35727	1.31489	-1.65518	-0.0588886	-2.0775	-0.615401	-1.49016	-0.131257	1.33559	-1.36851	-1.84449	-0.0300637	0.780671	-0.13432	-0.996896	1.17199	-0.267949	-0.245794	1.38685	1.40385	1.13687	1.69593	-0.13593
REACTOME_INNATE_IMMUNE_SYSTEM	0.491848	-1.5797	-0.87559	0.5963	-1.33438	-0.493255	1.76941	0.78268	-0.286065	0.715871	-0.445209	0.490694	0.690622	0.902157	1.91532	-1.06071	-1.43278	-0.317626	-1.82122	1.19963	-1.67858	-0.324875	0.434831	1.40548	-0.237425	-0.503265	0.854256	1.44684	-1.23824	0.11396	-1.59756	-1.48653	-0.305021	-0.427435	1.93543	-1.78681	-1.6501	0.371174	1.03485	-0.765475	-1.16682	0.664255	0.422423	-0.785316	0.244183	1.91152	0.252132	1.31488	-0.807839
HALLMARK_INFLAMMATORY_RESPONSE	0.747131	-1.08081	-1.19887	0.408536	-1.41765	-1.16802	1.16162	0.876463	0.536836	0.428234	-0.0158529	0.416811	1.06511	1.08025	1.46789	0.306385	-0.665524	-1.20218	-1.82017	0.91993	-1.78463	-0.596038	0.554472	0.736495	-0.647567	-0.459972	0.655879	0.931319	-1.50248	0.370693	-1.39765	-2.02834	-0.52641	-0.0408021	1.45929	-1.57632	-1.91255	-0.0339079	0.813107	-1.47723	-0.988522	0.21268	0.245726	-1.05202	-0.0740207	1.43348	0.403534	0.587223	-1.29168
HALLMARK_EPITHELIAL_MESENCHYMAL_TRANSITION	-0.261464	0.717085	-1.32101	-0.0517434	-1.25071	-1.47249	-1.29385	-0.393678	-0.00274873	-1.05952	1.33241	0.18496	-0.562222	0.273367	-0.499221	0.541467	0.290989	-1.14077	-1.01765	0.316194	-0.677485	-0.234056	0.255791	-1.26272	-1.47746	-1.13863	-1.03844	-0.954904	-1.08476	0.660006	1.35103	-1.74321	1.31575	-1.22641	-0.49991	-1.43103	-1.48825	0.427303	0.113604	-1.60114	-0.772355	-1.48539	1.01588	1.13259	-1.44306	1.0071	-0.853556	-0.932672	-0.805165
REACTOME_EXTRACELLULAR_MATRIX_ORGANIZATION	0.0716885	0.74854	-1.45719	-0.51147	-1.28157	-1.67422	-1.58843	-0.589289	0.30925	-1.42544	0.955645	0.22994	-0.692068	0.275052	-0.215795	0.552044	0.00911025	-1.18111	-0.656035	0.517095	-0.619741	-0.608092	-0.350239	-1.61363	-1.74421	-1.30061	-1.43712	-1.01482	-1.07101	0.796268	1.15319	-1.76377	1.18541	-0.80331	0.0890361	-1.33457	-1.27453	0.454351	-0.179277	-1.63548	-1.12446	-1.40542	0.275938	0.691715	-1.42184	0.977578	-1.23633	-1.20537	-0.722718
KEGG_ECM_RECEPTOR_INTERACTION	-0.626587	0.111061	-1.4772	-0.538712	-1.20151	-1.12498	-1.2968	-0.808369	-0.0618755	-1.39823	1.12938	-0.345691	-0.1596	-0.022136	-0.230806	0.150546	-0.868522	-1.40803	-0.545556	0.14221	-0.636155	-0.739033	-0.475116	-1.17354	-1.40559	-1.25329	-0.8985	-0.928506	-1.18039	0.237535	1.08383	-1.58536	1.21679	-1.20227	-0.0569711	-1.30043	-1.00502	0.2354	-0.619161	-1.20146	-1.08749	-1.35482	1.06942	1.23238	-1.11939	1.21103	-1.27963	-1.14263	-0.963038
REACTOME_COLLAGEN_FORMATION	-0.0310277	1.17833	-1.26328	-0.18517	-0.983467	-1.54928	-1.4937	-0.559507	0.327159	-1.37994	1.15858	-0.0382565	-0.974455	-0.157393	-0.230039	0.58535	-0.0139142	-1.3085	-0.460903	0.453929	-0.625117	-0.712526	-0.651794	-1.71275	-1.77611	-1.22827	-1.34753	-1.13541	-1.20512	0.895013	1.21339	-1.67014	1.30471	-0.827911	-0.10308	-1.19496	-1.06597	0.541639	-0.731245	-1.49169	-1.15047	-1.26949	0.289398	0.735338	-1.12504	0.951658	-0.958429	-0.924687	-0.406789
[truncated: 181 more columns]

## Sheet: Figure 2b
	OB_15_0053_1	OB_15_0058_3	OB_15_0066_3	OB_15_0068_2	OB_15_0069_3	OB_15_0074_1	OB_15_0080_2	OB_15_0107_2	OB_15_0107_3	OB_15_0119_1	OB_15_0131_1	OB_15_0135_2	OB_15_0139_1	OB_15_0139_2	OB_15_0139_3	OB_15_0157_1	OB_15_0157_3	OB_15_0181_1	OB_15_0190_1	OB_15_0190_2	OB_15_0190_3	OB_15_0197_1	OB_15_0197_2	OB_15_0201_1	OB_15_0201_3	OB_15_0202_1	OB_15_0208_1	OB_15_0222_2	OB_15_0234_1	OB_15_0234_2	OB_15_0235_1	OB_15_0235_2	OB_15_0235_3	OB_15_0237_1	OB_15_0237_2	OB_15_0237_3	OB_15_0238_1	OB_15_0238_2	OB_15_0243_1	OB_15_0243_2	OB_15_0246_1	OB_15_0246_2	OB_15_0251_1	OB_15_0253_1	OB_15_0253_2	OB_15_0259_2	OB_15_0261_1	OB_15_0261_2	OB_15_0261_3
CCNB2	0.9363	0.830303	1.50807	0.564084	2.19563	0.265339	-0.102219	1.08567	1.88251	1.40853	0.966494	-0.816928	0.473632	-0.177504	-1.28802	0.0177412	0.533947	-0.248305	0.602462	-1.44798	0.68485	-0.316168	-0.930113	0.557347	0.4548	0.70993	0.448807	-0.525989	0.182044	-0.418566	-0.66928	0.729498	-2.95336	0.39528	-1.35677	0.829286	-1.09392	-2.43238	-0.495178	1.19387	0.29761	1.40374	-1.59783	0.142646	1.16591	-1.55901	0.837141	0.939771	1.39146
E2F1	0.33011	1.48352	1.02781	1.07597	1.03032	1.30653	-0.467854	0.165451	0.986947	-0.0933937	0.840443	-1.35608	0.125239	-1.02217	-0.981841	-0.356809	-0.113957	-1.61662	0.873321	-1.94657	0.746778	0.0939462	-0.867694	0.042299	0.838271	1.08805	-0.14238	-1.23068	0.133871	-0.103636	-1.2341	0.616406	-3.20112	1.43345	-0.899323	1.64452	-0.967729	-1.72108	-0.387344	0.672558	0.71536	2.34292	-1.87262	0.319458	0.854838	-1.91193	1.03658	1.23742	1.34276
CDK1	0.564339	0.436178	1.60332	0.766418	1.1259	0.905325	0.0803415	1.19154	2.06573	1.79665	0.816588	-0.675101	0.117854	-0.27486	-2.27301	0.280277	0.184566	0.123896	1.98496	-1.23882	0.528926	-0.165608	-0.768334	0.933568	0.98919	1.51159	1.03308	-0.0288181	0.572588	-0.0850589	-0.762208	1.50516	-2.54354	-0.459635	-2.14505	-0.274054	-1.31461	-2.68268	-0.00263659	1.43659	0.298219	0.727631	-1.16591	0.716086	0.555834	-1.44163	1.14106	0.994527	1.4779
CCNE2	-0.348996	0.121976	0.116588	1.10609	-2.01366	1.47257	-0.31362	0.41802	1.06824	1.65262	1.81999	-0.853761	0.311489	-0.244547	-2.15072	0.109001	-0.506548	0.170371	1.14314	-1.00992	1.5776	-0.0596178	-0.803729	1.20559	1.45396	1.25498	1.01604	-0.874414	0.923435	0.269849	-0.348996	0.946406	-1.47662	-1.58879	-2.18358	-1.38277	-0.900774	-1.95092	-0.428519	0.765125	2.48442	0.635966	-1.02173	0.548935	-0.327958	-1.39098	0.621575	0.70784	0.80976
CCNB1	0.564119	0.745668	1.04354	0.627859	1.99481	0.763218	-0.216043	0.550725	1.47285	1.43316	0.148486	-0.453517	0.0680833	-0.500436	-1.81927	-0.257513	0.324103	0.150399	1.05294	-1.82244	0.726632	-0.854007	-1.21262	0.723855	0.793345	0.93617	0.843845	-0.555353	0.157645	-0.403565	-0.294979	0.680736	-2.6766	0.0977914	-1.77709	1.07016	-1.37993	-2.33619	-0.169984	1.31121	0.528206	0.798622	-1.25417	0.753605	1.88271	-1.74968	1.37487	1.24517	1.80125
AURKA	0.668797	1.32774	0.878073	0.398648	1.50563	1.04885	-0.169713	0.147697	1.58059	1.03303	0.390846	-1.01205	-0.132522	-0.524251	-0.762227	-0.439216	0.0430998	0.0289284	0.693915	-1.70853	0.719973	-0.740792	-0.890734	-0.377503	-0.273999	0.559026	0.923081	-0.68936	-0.104206	-0.360388	-0.201368	0.773301	-2.6784	1.06809	-1.02078	1.85874	-0.609992	-1.46669	-0.0722047	0.888024	1.80248	1.07349	-1.74137	-0.241548	0.905261	-1.7444	0.927098	0.845202	1.57593
CD3E	0.122151	-2.55407	-1.0169	0.262825	-1.34119	-0.558079	1.93009	0.850119	-1.17743	0.223346	0.0207922	0.219081	0.31752	0.954789	1.51741	-0.199875	-0.673836	-0.32244	-1.54166	1.32925	-2.38281	-0.175084	0.483155	1.49386	0.340976	-0.361195	0.185275	2.19021	-1.65161	0.288484	-1.79334	-1.46244	-0.0565372	0.0655454	1.47828	-1.26355	-1.11468	0.256031	1.16359	-0.374039	-0.8913	-0.0877196	0.896277	-0.455497	0.390687	1.54834	0.600518	1.34453	-0.950347
CD8A	0.205933	-1.55201	-0.690233	0.0523817	-1.15546	-0.121407	2.24681	1.27899	-0.942528	0.790046	-0.0895868	-0.0612968	0.58539	1.14919	1.39544	0.124354	-0.59422	-0.222784	-1.44835	1.02587	-1.39325	0.46166	0.821286	1.65795	0.1758	0.00666522	0.270735	2.86436	-2.00158	0.203608	-1.58958	-1.01749	-0.0463248	-0.0239695	1.4398	-0.471121	-1.77682	0.177002	1.10723	-0.498601	-0.922583	0.0502928	0.550125	-0.652746	0.414852	1.15339	0.823534	1.27587	-0.491977
CD4	-0.0699372	-1.12444	-1.16337	0.419494	-1.00569	-0.605716	1.73107	0.393885	-0.783235	-0.744955	0.247502	-0.446446	0.476392	1.03647	2.54536	-0.685917	-1.01743	-0.480285	-2.31495	1.74823	-1.83014	-0.371385	0.332031	0.876542	-0.181263	-0.868543	-0.437168	1.49095	-1.33486	0.780921	-1.22794	-1.57866	-0.479162	-0.323108	2.51504	-1.87765	-1.92192	0.493481	0.784388	-0.526596	-1.24184	-0.0769644	0.286193	-0.0576263	-0.179023	1.85198	0.444618	1.56311	-1.11988
PDCD1	0.574222	-1.42607	-0.74673	-0.0177725	-1.40089	-0.109572	1.75016	0.810584	-1.53565	0.730396	-0.207877	-0.0177725	0.534186	0.883405	1.33716	-0.12928	-0.714786	-0.704417	-1.95068	0.792065	-1.66283	0.350136	0.330823	1.17668	-0.270907	0.382188	-0.175498	2.11209	-1.59669	0.440221	-1.85726	-1.62907	-0.694182	0.420514	1.4241	-0.971302	-1.5068	-0.14949	0.946251	-0.320113	-0.826687	-0.253215	0.536344	-0.780016	0.494296	1.46122	0.643067	1.29854	-1.11304
CD274	1.21939	-2.93235	-0.387276	0.442713	0.734493	-0.62673	3.08981	1.30427	-0.251157	1.4028	0.205948	0.193791	1.52523	1.82527	1.65772	0.594658	-0.874954	-0.676367	-1.62315	0.963231	-1.51645	0.389397	0.401484	0.997652	-0.558974	0.156443	0.527686	1.76825	-0.637557	0.39747	-0.967886	-1.59543	-0.841313	0.280558	1.58848	-0.975391	-1.71104	-0.605407	0.718378	-0.481223	0.524133	-0.309025	0.241589	-0.589698	1.15449	1.66724	0.990859	0.793824	-0.841313
HLA-DRB1	0.245588	-1.60752	-0.808739	0.376911	-1.11458	-0.719461	2.1693	1.01724	-0.674966	0.261641	0.190309	0.206725	0.616828	1.24048	2.1034	-0.761921	-0.795258	-0.207971	-2.30459	1.17657	-2.07502	0.309446	0.792895	1.18138	-0.17748	0.998085	-0.0696478	1.76863	-1.15603	0.698391	-0.741921	-1.34339	-0.151272	-0.0418162	2.16101	-1.5157	-1.8264	0.487495	0.351658	-0.540917	-1.44887	0.0598252	0.318712	0.102753	0.301807	0.804577	0.385093	1.32141	-1.52619
CXCL10	1.11672	-2.14346	0.204454	1.06293	-0.198411	-0.0715662	1.42237	1.70606	-0.422639	2.00844	0.652002	0.258219	1.92204	1.9338	0.570352	0.637453	-0.173945	-0.595943	-2.09986	-0.102678	-1.02805	0.584737	0.72348	1.50486	-0.90861	0.662586	1.76005	0.859111	-0.700631	0.00822528	-0.970843	-1.17025	-2.23498	-0.123056	0.541776	-0.234799	-2.2885	-0.550472	0.499462	-0.558134	0.595354	-0.576808	-0.0314921	-1.0778	0.526276	1.38116	1.93803	1.82837	1.17299
IFITM1	1.22013	-1.20821	-2.48579	-0.456205	-1.28855	-0.905647	0.37645	-0.191464	-2.07205	1.72986	-1.04161	0.0717982	0.0642466	0.0909666	-0.139084	-0.83627	-1.14882	-0.869336	-2.15945	-0.467388	-1.06705	-0.361837	0.0746107	0.091319	-1.56846	-0.359307	0.563483	0.470087	-2.31802	-0.724183	0.0324341	-1.68975	-0.498185	-0.922864	-0.117806	-2.59576	-2.44655	-0.32961	0.418	-0.784421	-0.871955	-1.40153	0.77646	-1.69685	1.75049	1.47534	0.887813	0.953212	0.95579
MX1	0.754446	-1.17215	-1.23153	0.124065	-0.894363	-0.524956	0.419638	0.715478	-0.890317	0.218406	-1.00443	0.208415	0.307267	0.684174	1.01909	-0.191971	-0.861322	-0.762657	-2.44896	-0.263511	-1.39723	-0.531391	-0.0644766	-0.12425	-1.32621	0.353268	0.680863	0.100586	-1.57903	0.0690301	-1.27416	0.539886	-1.22105	-0.232332	0.966727	-1.17177	-2.41811	-0.336547	0.0868408	0.0608999	-0.0170869	-0.510035	0.412179	-1.62114	1.75618	1.75455	0.93282	1.33684	1.19853
STAT1	0.40505	-1.98366	-0.378426	0.460867	-0.946011	0.175292	2.09088	1.22555	-0.919724	1.5754	-0.306417	0.0725094	0.814714	1.00634	1.15591	-0.0809944	-1.40264	-0.808282	-1.67637	0.196742	-0.371775	0.45188	0.497388	1.18906	-0.816334	0.909852	1.00161	1.33399	-1.78312	-0.184153	-1.32242	-0.750181	-1.45312	-0.43593	1.06734	-1.90488	-1.75793	-0.548394	0.448968	0.113366	-0.510978	-0.317553	0.00321342	-1.11779	1.94128	1.67083	1.15133	1.36937	0.129284
THY1	-0.459044	-2.00536	-1.34951	0.0823297	-1.42566	-1.28121	-0.966935	-1.15225	-0.665069	-1.20193	0.631806	0.108326	-0.925628	0.0183178	-0.333364	-0.519453	-0.470748	-0.736105	-0.770932	0.530895	-0.837105	0.380341	0.289478	-0.125169	-0.401747	-1.45569	-1.46408	-0.528738	-0.871257	1.08778	1.1139	-1.19406	0.922195	-1.24192	-0.27084	-3.00794	-1.36809	0.451294	0.674638	-1.18306	-0.199416	-1.36645	0.323437	0.996926	-2.08589	1.17293	-0.946499	-1.06176	-2.03484
FBN1	-0.78063	0.28984	-1.96041	0.215904	-1.16868	-1.31657	-0.705182	-0.199954	-0.155076	-1.87961	1.15818	0.604242	-0.721242	0.600458	-0.661457	0.0041429	-1.96422	-0.513947	-0.520763	0.776922	-2.50141	0.319534	0.403379	-0.582125	-0.938599	-2.12299	-1.0664	-0.313644	-0.787019	0.680011	1.7223	-1.97957	1.65144	-1.12917	-0.76306	-2.85321	-0.314602	0.659606	0.0946238	-2.16058	-0.292281	-0.829034	1.13403	1.26611	-1.80726	0.60624	-0.973861	-0.217946	-1.74379
CDH11	-0.513764	0.828422	-1.26573	0.432543	-1.33038	-1.08167	-1.00811	-0.255285	-0.848336	-2.19156	0.799376	0.399317	-0.711589	0.539633	0.0535462	0.408879	-0.246847	-0.152005	-0.797361	0.663424	-1.90837	0.270512	0.678426	-0.284814	-1.15806	-1.24183	-1.4412	-0.217017	-0.970393	1.11583	1.34365	-1.21418	1.79195	-1.0867	-0.0673634	-2.67276	-0.849884	0.619511	0.315853	-1.90461	-0.115192	-1.68695	1.34406	1.31247	-1.65916	0.816097	-1.06857	-0.895134	-1.99012
MMP2	-0.150003	-0.278793	-1.87742	0.436621	-1.40512	-1.26737	-1.41413	-0.0907002	-0.33936	-1.87508	0.608753	0.271792	-0.535652	0.407691	0.127305	-0.187944	-0.50596	-0.773965	-1.2193	1.45305	-2.26516	-0.287886	0.0681441	-0.369229	-1.05252	-2.20903	-1.711	0.253487	-1.48591	1.44675	1.05575	-1.86809	0.953237	-1.08666	0.212415	-2.49002	-1.07685	0.535908	0.345853	-2.0009	-0.666312	-1.08348	0.801607	0.486195	-1.6289	1.2075	-0.812977	-0.191157	-1.48931
ECM1	0.00777456	-0.51206	-1.86571	-0.0297866	-1.13767	-0.331443	-1.57298	-1.33443	-0.603265	-1.40742	0.262774	0.204937	-1.05563	-0.149715	0.222012	0.134522	-0.452223	-1.34828	-1.66564	0.310164	-1.88889	0.244101	0.782367	0.930329	1.6559	-2.47018	-1.11794	-0.433983	1.16042	1.61344	1.32166	-1.9936	0.761039	-1.50599	0.132846	-1.6104	0.982751	1.33521	-0.49122	-1.93379	-0.105543	-0.757083	-0.291585	0.373278	-0.0391453	0.552588	-0.862942	-0.310038	-0.925994
COL1A1	-0.224877	0.623422	-2.12697	-0.0506352	-0.79757	-1.49059	-1.49874	-0.768	-0.173046	-2.54152	0.66902	0.164586	-1.2097	-0.354347	0.595973	-0.642915	-1.37521	-0.855753	-0.910922	0.778688	-2.31081	-0.521526	-0.516741	-1.14987	-0.584032	-2.87946	-2.1655	-0.504154	-1.16965	0.922249	0.824679	-1.66958	1.14069	-1.53119	0.560712	-1.79392	-0.780051	0.304012	-0.10293	-1.14482	-0.646067	-0.518214	0.0296565	1.00432	-0.849675	1.14554	-1.06851	-0.26639	-0.921992
[truncated: 181 more columns]

## Sheet: Figure 3a
	cluster	All.T1	All.T2	All.T3	ER+ combined.T1	ER+ combined.T2	ER+ combined.T3	ER+.T1	ER+.T2	ER+.T3	HER2+ combined.T1	HER2+ combined.T2	HER2+ combined.T3	HER2+.T1	HER2+.T2	HER2+.T3	TN.T1	TN.T2	TN.T3
C1.average	C1	0.139286	-0.252118	0.243942	-0.0937977	-0.287295	-0.201069	-0.0137564	-0.385444	-0.345512	-0.0991817	-0.156359	0.369109	0.00383093	-0.121642	0.280924	0.457347	-0.27931	0.485025
C2.average	C2	-0.157084	0.33833	-0.451099	0.0740156	0.350215	0.320913	-0.0255055	0.37078	0.508888	0.0668076	0.302987	-0.600045	-0.0781045	0.274755	-0.521072	-0.448549	0.356985	-0.867259
C3.average	C3	-0.112952	0.330625	-0.609052	-0.241238	-0.0408866	-0.368595	-0.441221	-0.235089	-0.325086	0.0270427	0.180098	-0.568237	0.0781437	0.208455	-0.547252	-0.0526068	0.772092	-0.768527
AARD	C1	0.00389835	-0.104591	0.324718	-0.385886	-0.274109	0.0945667	-0.192218	-0.28599	0.0394839	-0.547446	-0.336129	-0.0524671	-0.478	-0.414377	-0.15899	0.646069	0.220238	0.628986
AB074188	C2	-0.0781447	0.24154	-0.463086	0.0728946	0.287016	0.437778	-0.0532367	0.117893	0.535579	0.106004	0.181125	-0.386745	-0.0265171	-0.110067	-0.414727	-0.268641	0.365546	-0.995136
ABAT	C2	-0.057739	0.178009	-0.340668	0.614807	0.599398	0.970686	0.697984	0.887271	1.2732	0.207203	0.158933	0.066161	-0.172394	-0.00263431	0.30877	-0.757201	-0.167678	-1.32196
ABCA1	C2	-0.27684	0.513188	-0.524239	-0.104327	0.452457	0.173017	-0.201982	0.534749	0.30377	-0.150365	0.250884	-0.752873	-0.33973	0.124586	-0.754996	-0.441801	0.764405	-0.840258
ABCA6	C2	-0.115026	0.372629	-0.737351	0.166433	0.403762	0.0879886	-0.0912784	0.445379	0.30882	0.209729	0.225988	-1.15347	-0.0905169	0.0818234	-1.0926	-0.439053	0.481856	-1.0821
ABCA9	C2	-0.114433	0.385544	-0.781903	0.183578	0.522676	-0.0517413	-0.100131	0.594206	0.155405	0.238995	0.279679	-1.17843	-0.0821542	0.0981249	-1.11376	-0.460248	0.384098	-1.08062
ABCB1	C2	-0.228073	0.412759	-0.399209	-0.195293	0.351197	0.0566772	-0.456832	0.176561	0.169407	0.0104924	0.349309	-0.744734	-0.0982935	0.162401	-0.747195	-0.320619	0.597683	-0.535436
ABCB11	C2	-0.133719	0.273038	-0.335214	-0.118491	0.115506	-0.475476	-0.0864406	0.118048	-0.376121	0.0706365	0.146411	-0.336201	0.343438	0.181827	-0.169248	-0.356723	0.479373	-0.314337
ABCB5	C2	-0.291693	0.468454	-0.316829	-0.00892097	0.449327	0.126226	-0.0526629	0.644553	0.320597	-0.165454	0.195604	-0.649542	-0.414799	0.133666	-0.532577	-0.553438	0.650739	-0.492951
ABCD2	C3	-0.116555	0.372669	-0.731137	-0.31486	-0.00736031	-0.533404	-0.634048	-0.210226	-0.571064	0.0639487	0.103586	-0.618091	0.0857226	0.00626036	-0.687754	0.0169368	0.941527	-0.859622
ABCG1	C2	-0.244692	0.536459	-0.73344	0.137643	0.692539	0.389893	0.143538	0.719188	0.709258	0.0805253	0.537842	-0.622003	0.0194516	0.402262	-0.377272	-0.784535	0.4411	-1.50255
ABHD15	C2	-0.15948	0.380175	-0.577542	0.233728	0.462562	0.597054	-0.118542	0.27741	0.880554	0.342834	0.533547	-0.80656	-0.00714432	0.412665	-0.690383	-0.663151	0.279652	-1.20844
ABI3	C3	-0.164333	0.443856	-0.764963	-0.320098	0.0932559	-0.572903	-0.501435	-0.150028	-0.436638	0.0540662	0.309557	-0.722148	0.258857	0.280986	-0.561227	-0.173608	0.88358	-0.947475
ABI3BP	C2	-0.143627	0.417973	-0.766497	-0.0364453	0.380285	0.0672259	-0.215464	0.334169	0.355942	0.073864	0.265801	-1.0404	-0.0375769	0.0957538	-0.857725	-0.308782	0.613244	-1.21033
ABP1	C2	-0.104157	0.205825	-0.23878	0.00293437	0.314197	0.206487	-0.185146	0.228507	0.394567	0.0768094	0.0839841	-0.50934	-0.0911364	-0.250502	-0.389194	-0.22904	0.316001	-0.4395
ACACB	C2	-0.107096	0.290808	-0.50357	0.357605	0.549954	0.342781	0.337234	0.595669	0.531897	0.0946923	0.179292	-1.14754	-0.251446	-0.16477	-1.18084	-0.56227	0.245539	-0.745314
ACAP1	C3	-0.068591	0.329096	-0.788085	-0.285629	-0.177533	-0.656032	-0.568177	-0.504121	-0.581287	0.116649	0.201948	-0.822776	0.216972	0.257951	-0.751481	0.0497992	0.884757	-0.876616
ACBD7	C1	0.0812519	-0.236085	0.432418	-0.257933	-0.425764	-0.149378	0.0171001	-0.514011	-0.386823	-0.533574	-0.40423	0.445918	-0.490885	-0.474867	0.232555	0.706039	0.0749926	0.836252
ACHE	C3	-0.149071	0.250838	-0.199175	-0.262894	0.00939925	0.565161	-0.222695	0.0627629	0.755117	-0.0601514	0.132851	-0.161442	0.240282	0.320067	-0.0408245	-0.190445	0.465548	-0.692492
ACP5	C3	-0.203498	0.429567	-0.555928	-0.235405	0.0274439	-0.235026	-0.288549	0.0324916	-0.16016	0.0730786	0.35552	0.137411	0.373782	0.70824	0.316711	-0.417246	0.707823	-1.05096
ACSL5	C3	-0.14149	0.325928	-0.475361	-0.390845	-0.011163	-0.659185	-0.57685	-0.268707	-0.546471	0.0115378	0.25642	-0.0434385	0.244101	0.267049	0.23751	-0.0303046	0.701248	-0.624915
ACSM5	C2	-0.199635	0.430463	-0.574876	-0.0494267	0.372554	0.0277054	-0.272619	0.294234	0.148732	0.235786	0.48843	0.00104889	0.275622	0.528196	0.165155	-0.572136	0.442557	-1.18351
ACVR1C	C2	-0.129407	0.264724	-0.326007	-0.156389	0.149273	0.0112307	-0.385998	0.18509	0.043584	0.0752855	-0.00264647	-0.586827	0.0415314	-0.125579	-0.661144	-0.173173	0.57305	-0.399023
ACVRL1	C2	-0.0411247	0.366136	-1.02274	0.0409792	0.30102	-0.221049	-0.130648	0.254178	-0.107141	0.252732	0.30411	-1.09566	0.274206	0.257784	-1.11112	-0.268724	0.48574	-1.44929
ADAM12	C2	-0.21462	0.46033	-0.610061	0.0780159	0.518215	0.384596	0.0180034	0.604163	0.602556	0.015077	0.488219	-0.835813	-0.143234	0.547464	-0.774751	-0.571334	0.358469	-1.11962
ADAM19	C3	-0.076651	0.298412	-0.654641	-0.0809726	-0.00118774	-0.301436	-0.174215	-0.159997	-0.20456	-0.0327002	0.144582	-1.15519	-0.10186	0.130774	-1.19032	-0.0609526	0.687995	-0.66516
ADAM23	C2	-0.233596	0.397433	-0.326347	0.019882	0.30621	0.573132	-0.0626867	0.312734	0.716722	-0.0643751	0.306619	-1.13561	-0.279359	0.31396	-1.27633	-0.496116	0.531806	-0.501054
ADAM28	C3	-0.10273	0.327778	-0.642175	-0.117193	-0.0702942	-0.216955	-0.385906	-0.197722	-0.126499	0.0812959	0.151352	-0.597411	-0.0461404	0.251113	-0.546863	-0.11106	0.774462	-0.919198
ADAM33	C2	-0.18236	0.448707	-0.705995	0.0270851	0.484651	0.248176	-0.197674	0.51414	0.511359	0.0808998	0.443365	-1.0587	-0.161521	0.430874	-0.951621	-0.424604	0.420396	-1.16351
ADAMDEC1	C3	-0.051799	0.237309	-0.558581	-0.372324	-0.341848	-0.779146	-0.644694	-0.575519	-0.838709	0.0853442	0.0774707	0.12134	0.266647	0.274039	0.21805	0.167638	0.815173	-0.709912
ADAP2	C3	-0.200192	0.416658	-0.527572	-0.178455	0.0964932	-0.000860576	-0.261999	0.0858693	0.11533	-0.0583223	0.254492	-0.559752	-0.0272208	0.410536	-0.508864	-0.29909	0.748944	-0.835231
ADARB2	C2	-0.170204	0.314064	-0.317585	0.116781	0.387917	-0.0233548	-0.0301327	0.331168	-0.251359	0.050961	0.262189	-0.251572	-0.229755	0.0689791	-0.616422	-0.464086	0.357143	-0.378988
ADC	C2	-0.0989049	0.390812	-0.863486	0.176305	0.27234	0.355664	0.25684	0.41558	0.443046	-0.068424	0.274881	-1.54891	-0.254469	0.429237	-1.8075	-0.338213	0.494006	-1.223
ADCY5	C2	-0.056193	0.238483	-0.544183	0.449347	0.621583	0.0666117	0.147558	0.582323	0.312357	0.510192	0.411816	-0.495316	0.170871	0.148141	-0.263658	-0.717231	-0.111681	-0.993395
ADIPOQ	C2	-0.0352184	0.244474	-0.650711	0.145734	0.20243	-0.445927	-0.0344148	0.113895	-0.334754	0.223038	0.157496	-0.539659	0.0700965	0.0161757	-0.402764	-0.282211	0.398606	-0.856284
ADM	C1	0.0827507	-0.233411	0.417484	-0.424159	-0.459347	-0.258551	-0.435958	-0.583287	-0.368873	-0.109365	-0.204074	0.484484	0.255554	-0.0650148	0.47864	0.572644	-0.0828108	0.781947
ADORA3	C2	-0.238452	0.383277	-0.260065	-0.0987786	0.197455	0.235099	0.0032999	0.332913	0.249469	-0.0675671	0.369094	0.0212139	0.109902	0.694256	-0.00144486	-0.544423	0.423361	-0.63538
ADPGK-AS1	C3	-0.240897	0.313989	-0.0240945	-0.294722	-0.0521355	0.22884	-0.398974	-0.128639	0.233283	-0.185487	0.233136	0.313357	-0.195914	0.454184	0.336481	-0.200379	0.622479	-0.297405
ADRA2A	C2	-0.18595	0.45428	-0.709266	0.193645	0.645192	0.527257	0.140182	0.766808	0.836794	0.116896	0.395659	-0.951445	-0.049169	0.260216	-0.813834	-0.667746	0.352172	-1.3785
ADRB2	C3	-0.160778	0.393463	-0.615468	0.0439937	0.305719	0.0609038	-0.272113	0.215792	0.213125	0.235644	0.331863	-0.512182	0.0350756	0.264328	-0.413689	-0.473392	0.546437	-1.07403
AEBP1	C2	-0.0782773	0.36919	-0.87858	0.227908	0.494029	0.242898	0.242932	0.63668	0.572142	0.175227	0.49318	-1.21749	0.132015	0.643322	-1.04862	-0.510064	0.107634	-1.4587
AF055024	C2	0.222867	0.0568188	-1.10967	0.319097	0.0933618	-0.525944	0.254802	0.0211409	-0.505098	0.225308	-0.0240959	-2.62055	0.0237927	-0.224932	-3.01029	0.201667	0.156082	-0.764444
AF086258	C2	-0.138409	0.283778	-0.350767	0.313153	0.47082	0.57244	0.323127	0.583204	0.653891	0.0798158	0.334048	-0.100471	-0.188997	0.308225	-0.121022	-0.61944	0.0795182	-0.960365
AF090102	C1	0.0587206	0.0834212	-0.515473	-0.00557335	-0.154942	-1.11282	0.167073	-0.19202	-1.31406	-0.179884	-0.0863806	-0.424596	-0.154639	-0.0530462	-0.568694	0.222453	0.394879	-0.155127
AFF3	C2	-0.0207861	0.102703	-0.248512	0.806869	0.788748	0.707729	0.99037	1.15091	0.937134	0.0824119	-0.0499683	-0.408246	-0.543455	-0.55455	-0.310274	-0.716795	-0.283706	-0.772878
AGAP2	C3	-0.154159	0.42167	-0.734855	-0.192936	0.0190996	-0.217133	-0.38674	-0.210494	-0.15492	0.127959	0.366965	-0.225381	0.251204	0.492194	-0.139933	-0.28602	0.801487	-1.24317
AGTR1	C2	-0.176546	0.370799	-0.476192	0.311256	0.633697	0.540014	0.585891	1.05276	0.793612	-0.185798	0.154664	-0.82814	-0.411678	0.0911701	-0.746734	-0.618246	0.23621	-0.960259
AIF1	C3	-0.154568	0.373621	-0.576557	-0.32832	-0.127404	-0.213222	-0.529495	-0.202952	-0.1942	-0.0330507	0.123523	-0.543586	0.0490883	0.309218	-0.583027	-0.049013	0.920242	-0.781866
AIM2	C3	-0.0241228	0.217019	-0.607256	-0.422943	-0.375592	-0.909622	-0.653001	-0.599166	-0.937253	0.0198263	0.0010826	-0.301041	0.240994	0.163189	-0.218009	0.305536	0.852708	-0.573493
AJ004954	C3	-0.00318153	0.242016	-0.775595	-0.134424	-0.147367	-0.399628	-0.46067	-0.46141	-0.383728	0.225653	0.232601	-0.370949	0.215093	0.302405	-0.342954	0.0487195	0.613192	-1.14495
AK000840	C2	-0.153193	0.300059	-0.342501	-0.0874163	0.129423	-0.18538	-0.283498	0.0570979	-0.159415	0.0620367	0.192466	-0.181838	-0.0253692	0.182637	-0.144778	-0.281642	0.532603	-0.502901
AK021537	C2	-0.167194	0.309026	-0.313652	0.057131	0.165663	0.880831	0.0149286	0.201501	1.02807	-0.0717141	0.335896	-0.850452	-0.285435	0.554088	-0.99058	-0.365951	0.337455	-0.754455
AK022997	C2	-0.0764228	0.201517	-0.339783	0.489343	0.582533	1.06405	0.509343	0.814316	1.49218	0.29614	0.2202	-0.597437	0.0896305	0.0819716	-0.330357	-0.778185	-0.13232	-1.14534
AK024119	C3	-0.131084	0.289448	-0.39963	-0.160955	0.0608668	0.223505	-0.212441	-0.176632	0.362731	0.0846408	0.203028	-0.690692	0.311485	0.102083	-0.678616	-0.288929	0.615567	-0.65607
AK024736	C1	0.178912	-0.282794	0.179545	-0.140628	-0.577647	0.0457792	-0.347815	-0.794707	-0.113367	0.391839	0.102583	0.789451	0.752884	0.592998	0.71538	0.286912	-0.404901	0.0646124
AK026379	C3	-0.138713	0.363684	-0.609935	-0.0920881	0.0912851	-0.0686637	-0.0742505	0.0594709	0.0457256	-0.151153	0.041272	-0.898959	-0.198244	-0.0453687	-0.904873	-0.164931	0.842547	-0.813899
AK027252	C3	0.139137	0.160062	-1.09884	0.0356806	-0.0818011	-0.815066	-0.0669854	-0.180418	-0.550189	0.257948	0.0218138	-1.40401	0.386519	0.0271054	-1.15097	0.147525	0.473415	-1.24239
AK027840	C1	0.189524	0.0387915	-0.912603	0.0182774	-0.0271746	-1.13595	0.00367763	0.0838672	-1.14868	0.0475745	-0.0933319	-1.63082	0.0630608	-0.0458071	-1.74761	0.434838	0.147733	-0.486761
AK054753	C2	-0.182147	0.17816	0.174903	0.0542465	0.105913	0.311991	-0.245286	-0.0774465	0.195878	0.0919416	0.157406	0.132609	-0.272314	0.0177829	-0.0658243	-0.406467	0.330368	0.182541
AK056689	C3	-0.0950734	0.311771	-0.621765	-0.126784	-0.179346	-0.298654	-0.388277	-0.383124	-0.303679	0.0514956	0.120397	-0.554241	-0.0905231	0.222008	-0.612394	-0.0617237	0.86052	-0.809747
AK056817	C3	-0.105425	0.423837	-0.944077	-0.379422	0.0166121	-0.450051	-0.620835	-0.270055	-0.426952	-0.0212044	0.208801	-0.954897	0.0820722	0.108765	-1.02353	0.118744	0.995732	-1.198
AK056982	C3	-0.307892	0.516523	-0.406302	-0.391605	0.181817	-0.138623	-0.59027	0.229947	-0.0567644	-0.0906733	0.392125	0.0188856	0.00175569	0.665765	0.164989	-0.348377	0.788304	-0.763294
AK057689	C1	-0.0458399	-0.164148	0.725151	-0.133399	-0.190003	0.975733	0.211662	-0.0864829	0.876729	-0.452931	-0.317812	0.361708	-0.367545	-0.343531	0.100297	0.190587	-0.0504253	0.805124
AK092619	C3	-0.111729	0.211497	-0.225857	-0.288878	-0.308543	-0.651945	-0.409238	-0.181677	-0.66772	-0.0571672	-0.0256098	-0.189893	0.058621	0.408296	-0.119568	0.0119902	0.650809	-0.0203386
AK093519	C3	-0.136884	0.267595	-0.304345	-0.102652	-0.0578443	0.0774018	-0.199693	-0.351826	0.13297	-0.0767808	0.165236	-0.560212	-0.178255	0.0901633	-0.609938	-0.157142	0.688514	-0.413345
AK094342	C2	-0.212705	0.364173	-0.304602	-0.0332648	0.307671	0.848955	-0.141487	0.405799	0.81771	-0.0949717	0.368575	-0.449732	-0.317763	0.536962	-0.753212	-0.367171	0.338364	-0.803559
AK094639	C1	0.123816	-0.282469	0.407031	-0.221121	-0.389493	0.133154	-0.0292046	-0.50954	0.00839328	-0.221393	-0.151429	0.369459	0.0409005	-0.0264706	0.242054	0.543756	-0.29673	0.622453
AK095210	C2	-0.16574	0.31435	-0.337033	-0.129987	-0.0777478	0.538389	-0.317593	-0.34181	0.617992	0.0846079	0.264053	-0.0534699	0.0876559	0.346365	-0.0603981	-0.314977	0.702099	-0.936072
AK095242	C1	-0.107301	-0.11606	0.823372	-0.261087	-0.138137	0.896088	-0.359768	-0.143351	0.88697	-0.0251223	-0.124787	0.441003	0.125481	-0.116173	0.33722	-0.0365604	-0.0932975	0.955446
AK095988	C2	-0.195171	0.371712	-0.401911	-0.000247765	0.453733	0.476362	-0.134136	0.389251	0.803649	0.00434086	0.391265	-0.546335	-0.173319	0.256848	-0.292673	-0.421679	0.34314	-0.942795
AK096291	C2	-0.279247	0.344565	0.0353346	-0.181743	0.0506054	0.676399	-0.243797	-0.103486	0.599926	-0.256374	0.21804	-0.329396	-0.431635	0.232167	-0.637616	-0.322029	0.701515	-0.0906482
AK096766	C3	-0.0963475	0.199933	-0.251969	-0.115046	-0.129322	0.0336174	-0.413936	-0.423199	0.0474686	0.10484	0.133321	-0.465792	-0.0379897	0.10025	-0.546282	-0.100724	0.587012	-0.31005
AK096792	C2	-0.141669	0.26715	-0.283045	0.562462	0.587605	0.822037	0.663663	0.871816	1.20346	0.239357	0.317163	-0.076907	-0.0132832	0.331742	0.277299	-0.981254	-0.0938349	-1.11464
AK097288	C2	0.00958367	0.284872	-0.968226	0.207152	0.394808	-0.0434082	0.0929197	0.530104	0.21739	0.249459	0.218027	-1.68391	0.144355	0.174101	-1.64689	-0.268632	0.225598	-1.25431
AK123450	C1	0.0708996	-0.274814	0.601588	-0.403708	-0.59274	0.111534	-0.291654	-0.638809	-0.106926	-0.495494	-0.538489	0.123301	-0.453265	-0.529825	-0.180189	0.825784	0.176059	1.16083
AK123675	C2	-0.183652	0.411547	-0.579525	-0.281272	0.136317	0.11542	-0.428887	0.094996	0.201879	-0.152944	0.135027	-1.48252	-0.199598	0.0899081	-1.68107	-0.0680517	0.850865	-0.583228
AK124066	C3	0.0205734	0.162744	-0.615767	-0.137581	-0.294876	-0.502617	-0.39685	-0.452454	-0.417034	0.173087	-0.0344677	-0.726446	0.194368	0.0744104	-0.651395	0.121652	0.676344	-0.667699
AK124806	C2	-0.181393	0.288302	-0.187207	-0.0853539	0.0440729	0.164348	-0.197284	0.123884	0.274123	-0.174962	0.0638587	-0.876173	-0.436602	0.169314	-0.930592	-0.178141	0.597303	-0.122601
AK125001	C3	-0.0774834	0.288932	-0.620292	-0.191187	-0.132472	-0.0557472	-0.384789	-0.2122	-0.153355	0.0516177	0.031329	-0.245544	0.0806092	0.120347	-0.420154	-0.0191265	0.80426	-1.01437
AK125699	C1	0.14963	-0.374469	0.599804	-0.00245881	-0.223024	0.326621	0.000277681	-0.232721	0.237376	-0.0381355	-0.139734	1.17127	-0.0775784	-0.0618123	1.21525	0.417115	-0.682104	0.536105
AK125860	C2	-0.200395	0.387947	-0.433152	0.104529	0.401358	0.543873	0.102871	0.452359	0.756763	-0.0738875	0.155133	-1.20055	-0.292133	-0.0515757	-1.25138	-0.500354	0.587634	-0.699227
AK126266	C2	-0.133182	0.188717	-0.0626193	0.591788	0.557447	0.971426	0.691608	0.817177	1.28282	0.203667	0.293763	0.0339428	-0.129566	0.289578	0.282398	-0.942096	-0.239537	-0.776723
AK126351	C1	0.0965333	-0.30807	0.603644	-0.156478	-0.404035	0.277969	-0.223221	-0.57012	0.110831	0.0425954	-0.20349	1.13561	0.192247	-0.167002	1.07314	0.336965	-0.277881	0.622066
AK126852	C2	-0.183798	0.216319	0.0573814	0.0129619	0.135099	0.642587	-0.184315	-0.162153	0.779363	0.0768683	0.356364	-0.43222	-0.11573	0.275908	-0.455695	-0.43231	0.270917	-0.0937802
AK127443	C2	-0.20262	0.239199	0.0608864	0.051915	-0.0183807	0.682268	-0.0258725	0.0295564	0.700304	-0.12029	0.0526282	-0.386736	-0.435194	0.178571	-0.575286	-0.38565	0.533586	-0.0669842
AK128400	C2	-0.196879	0.354198	-0.337741	0.0356281	0.237411	0.976044	-0.0971495	0.21305	1.12052	0.0422355	0.3397	-0.495962	-0.131462	0.422213	-0.588104	-0.484056	0.441287	-0.999061
AK128525	C3	0.104243	0.154932	-0.937379	-0.267455	-0.311742	-0.92489	-0.480769	-0.697936	-0.965362	0.1488	0.114142	-0.965545	0.360784	0.156166	-1.03034	0.407401	0.634339	-0.911316
AK128652	C3	0.109027	0.158862	-0.970031	-0.153568	-0.298933	-0.626437	-0.40731	-0.692847	-0.665904	0.156807	0.117579	-1.01339	0.185297	0.141506	-1.14604	0.368527	0.638166	-1.10351
AK130904	C2	-0.155968	0.299887	-0.330432	0.071158	0.35536	0.583916	-0.137501	0.131183	0.882946	0.0458517	0.359976	-0.865191	-0.270316	0.127499	-0.736371	-0.359525	0.32656	-0.707938
AK291611	C3	-0.216353	0.416929	-0.461417	-0.191971	0.118356	-0.11468	-0.438249	-0.0372434	0.00139179	0.0457934	0.286659	-0.375827	-0.00339847	0.30011	-0.265556	-0.335463	0.780774	-0.729503
AK293020	C3	-0.0618385	0.207462	-0.419657	-0.319128	-0.0352415	-0.323772	-0.34404	-0.158327	-0.293486	-0.0351658	0.197188	-0.426966	0.274488	0.312964	-0.405204	0.0794569	0.405855	-0.479609
AK311383	C2	-0.170765	0.317243	-0.325619	-0.0288976	0.213141	0.182652	-0.231102	0.229257	0.406743	0.114768	0.325469	-0.792361	0.0119772	0.46147	-0.673636	-0.407664	0.354266	-0.491768
AK316321	C1	-0.108872	-0.0637017	0.659238	0.0829988	0.0387166	0.83538	0.123107	0.0686573	0.82953	0.0393485	-0.0126991	0.974289	0.0413932	-0.0354373	0.993882	-0.387434	-0.182775	0.439069
AKAP12	C2	-0.130031	0.343077	-0.578788	0.261383	0.492497	0.453874	0.14708	0.534571	0.62831	0.114239	0.297877	-1.20448	-0.220298	0.136358	-1.29194	-0.526945	0.289794	-0.914186
AKAP13	C2	-0.178401	0.419595	-0.627536	0.0173426	0.347762	0.633589	-0.0587658	0.309453	0.872493	-0.0663162	0.232068	-1.34435	-0.271736	0.0690055	-1.40547	-0.356085	0.663767	-1.07034
AKAP5	C2	-0.000403064	0.249777	-0.812415	0.3722	0.300483	0.200292	0.219411	0.387247	0.407101	0.279534	0.136602	-0.937096	-0.0417182	0.0549477	-0.875042	-0.397506	0.292253	-1.36874
AKNA	C3	-0.170193	0.42944	-0.693671	-0.266012	0.0167127	-0.322317	-0.512624	-0.266882	-0.199837	0.0708037	0.27115	-0.910801	0.141059	0.240278	-0.857026	-0.197889	0.945838	-0.847532
AL049415	C3	0.113576	0.209231	-1.15307	-0.0961298	-0.152081	-1.11455	-0.196326	-0.381356	-1.03919	0.154502	0.168994	-2.20632	0.320789	0.266194	-2.31917	0.257635	0.553197	-0.758615
AL049935	C3	-0.0713703	0.34907	-0.841653	-0.0956994	0.012793	-0.155021	-0.20835	-0.185238	-0.0295734	0.0947823	0.276987	-1.38101	0.171212	0.347042	-1.45058	-0.149028	0.695939	-1.01654
AL355711	C2	-0.201197	0.534774	-0.908372	0.255471	0.693847	0.247814	0.233685	0.74322	0.549037	0.0899919	0.466021	-1.0867	-0.140138	0.277072	-0.93189	-0.736125	0.496325	-1.56065
AL832007	C2	-0.0712978	0.253471	-0.530375	0.44457	0.512116	0.584287	0.38663	0.675498	0.824444	0.303047	0.334313	-0.621688	0.0524437	0.319043	-0.526663	-0.699221	-0.0444122	-1.16865
AL832163	C1	0.0586755	-0.191507	0.380778	-0.203768	-0.247228	0.346441	-0.00587079	-0.203934	0.264021	-0.454271	-0.397116	0.00818583	-0.486705	-0.50998	-0.174852	0.586447	0.0204915	0.598838
AL832797	C2	-0.180835	0.284842	-0.178244	0.0029514	0.318216	0.351292	-0.141898	0.377246	0.461493	-0.000193397	0.168789	-0.489503	-0.202215	0.0730753	-0.503381	-0.376275	0.353374	-0.364715
ALAS2	C2	-0.30264	0.321738	0.206769	-0.228461	0.427908	0.377968	-0.213126	0.451869	0.564909	-0.318592	0.347588	0.0330646	-0.406712	0.287915	0.225801	-0.340308	0.228962	0.102144
ALB	C2	-0.163954	0.214288	-0.0183157	0.149899	0.394871	0.27531	0.350397	0.703541	0.30124	-0.289275	0.0473129	-0.0873563	-0.546541	0.00613691	-0.123589	-0.348264	0.129647	-0.148505
ALDH1A1	C2	-0.33294	0.45827	-0.112538	-0.198312	0.327884	0.321083	-0.378342	0.239241	0.468296	-0.0219134	0.347352	-0.136187	-0.0547365	0.274107	-0.0215422	-0.603	0.681832	-0.392819
ALDH1A2	C2	-0.174628	0.386278	-0.534599	0.0737599	0.306251	-0.200227	0.046102	0.274738	-0.0741222	-0.030181	0.287185	-0.208615	-0.193852	0.23363	-0.0337454	-0.44294	0.542735	-0.904544
ALDH2	C3	-0.143455	0.286126	-0.337489	-0.0813414	-0.0318186	-0.533413	-0.176904	-0.125693	-0.359366	0.258934	0.328941	0.370622	0.540076	0.611525	0.795095	-0.507787	0.455105	-0.630026
ALOX15B	C2	-0.0542816	0.150488	-0.265311	0.0738929	-0.0457585	-0.323731	-0.278877	-0.0393668	-0.182558	0.591126	0.276468	0.929546	0.734513	0.624417	1.37784	-0.537637	0.122147	-0.818769
ALOX5	C3	-0.125501	0.346547	-0.60889	-0.250575	-0.0357146	0.033251	-0.316418	-0.0997272	0.0959738	-0.0432497	0.202941	-0.564452	0.117622	0.387858	-0.596181	-0.0911984	0.719665	-0.980366
AMICA1	C3	-0.215334	0.430033	-0.50835	-0.348987	-0.0166135	-0.235427	-0.691498	-0.246773	-0.165529	0.0251014	0.223576	-0.269243	0.00924626	0.234196	-0.17815	-0.163471	0.984561	-0.782235
AMPD3	C3	-0.183037	0.384088	-0.492579	-0.236776	-0.0470954	-0.018705	-0.237071	-0.106718	0.0536968	-0.217522	0.11255	-0.747341	-0.194618	0.218456	-0.791706	-0.11819	0.908042	-0.656534
AMPH	C2	-0.154252	0.341198	-0.472191	0.395463	0.548982	0.690622	0.655989	0.868951	0.995697	-0.13402	0.202168	-0.866506	-0.418464	0.173744	-0.750826	-0.652344	0.208813	-1.03714
ANAPC1P1	C3	-0.225864	0.30947	-0.071725	-0.378793	0.102144	-0.0100463	-0.512871	0.383027	-0.118914	-0.362298	-0.0743115	-0.262872	-0.525807	0.0362598	-0.465852	0.0739636	0.655422	0.0337897
ANGPT4	C2	-0.220215	0.295478	-0.0495539	-0.135051	0.438841	0.43349	-0.224525	0.505548	0.691374	0.0476631	0.362112	-0.188879	0.146405	0.3515	0.0476843	-0.473372	0.120809	-0.360307
ANGPTL1	C2	-0.185985	0.364379	-0.41611	-0.0382298	0.318724	0.515612	-0.326691	0.28748	0.658075	0.131555	0.182499	-0.933942	-0.0576523	0.00517735	-1.0244	-0.405948	0.585807	-0.731274
ANGPTL2	C2	-0.167073	0.438797	-0.737109	-0.00389908	0.54613	0.146727	-0.00379499	0.697384	0.426759	-0.0144523	0.356727	-1.3355	-0.0270847	0.316335	-1.2399	-0.40924	0.38788	-1.06259
ANGPTL4	C1	0.105074	-0.317996	0.600568	-0.172502	-0.245975	-0.0947093	-0.0452239	-0.218619	-0.137005	-0.169664	-0.318523	0.629974	0.00794056	-0.366375	0.715697	0.456137	-0.368577	0.956752
ANK2	C2	-0.156328	0.414006	-0.700883	0.0482743	0.380378	0.220076	-0.194903	0.362204	0.410117	0.0538442	0.279128	-1.11727	-0.272182	0.152679	-1.11869	-0.334152	0.575525	-1.07793
ANKDD1B	C2	-0.196762	0.214097	0.118401	0.0585414	0.0454975	0.259712	-0.160292	0.0230389	0.215679	0.201607	0.190138	0.454734	0.0753347	0.319507	0.432092	-0.598575	0.336315	-0.074381
ANKRD29	C2	-0.184797	0.324752	-0.291884	0.0240571	0.340181	0.424805	-0.177874	0.290266	0.471089	-0.00632441	0.130072	-0.706237	-0.319429	-0.145246	-0.867647	-0.359248	0.537167	-0.495791
ANKRD33B	C3	-0.174399	0.335202	-0.369078	-0.153343	-0.0610511	-0.0323402	-0.203107	-0.0699071	0.0502263	-0.181484	-0.0614597	-1.23555	-0.283647	-0.0712695	-1.36059	-0.150672	0.940207	-0.207387
ANKRD44	C3	-0.164882	0.39467	-0.602377	-0.250345	-0.0821109	-0.16654	-0.503739	-0.281934	-0.127033	-0.0365296	0.121838	-0.880441	-0.124449	0.126206	-0.967913	-0.0871676	1.01547	-0.720878
ANKRD55	C3	-0.12575	0.385809	-0.735819	-0.0925578	0.141546	-0.825235	-0.337159	-0.189347	-0.882967	0.0847691	0.344509	-0.477287	-0.035289	0.209053	-0.488522	-0.201777	0.722903	-0.773046
ANLN	C1	0.229183	-0.380488	0.289423	-0.117038	-0.700237	-0.887135	0.0559183	-0.819948	-1.23447	-0.169597	-0.396281	0.754351	0.00345643	-0.201198	0.596376	0.71222	-0.138687	0.852116
ANTXR2	C2	-0.212454	0.490677	-0.717952	-0.124339	0.357678	0.0541025	-0.298685	0.36402	0.262645	0.0471138	0.396321	-1.22129	0.0160838	0.443952	-1.18441	-0.40927	0.650171	-0.992534
ANXA13	C2	-0.176724	0.289455	-0.210331	-0.113175	0.14752	0.334824	-0.533161	0.275405	0.490076	0.135152	0.202877	-0.391218	-0.138959	0.396899	-0.319073	-0.263802	0.383258	-0.483012
ANXA2R	C3	-0.078674	0.311158	-0.687794	-0.224413	-0.00348944	-0.282013	-0.557747	-0.229284	-0.100868	0.185409	0.21957	-0.891753	0.225367	0.216675	-0.760098	-0.0476645	0.680688	-0.893847
AOAH	C3	-0.173373	0.393452	-0.563186	-0.362537	-0.0965563	-0.372207	-0.63966	-0.353694	-0.351736	-0.0194108	0.191025	-0.343811	0.0167323	0.22326	-0.309471	-0.0448036	0.980126	-0.762929
APBB1IP	C3	-0.167361	0.435782	-0.726089	-0.248794	0.0443064	-0.376377	-0.429358	-0.152698	-0.28699	0.0583903	0.20948	-0.631984	0.183158	0.175778	-0.557964	-0.228035	0.964731	-0.98597
APOBEC3C	C3	-0.221968	0.414253	-0.429401	-0.473635	0.015238	-0.513964	-0.739678	-0.136142	-0.37159	-0.154139	0.198005	-0.965321	-0.131439	0.231238	-0.856269	0.0192044	0.913562	-0.228626
APOBEC3D	C3	-0.0998351	0.329428	-0.65956	-0.251748	-0.114881	-0.669021	-0.533492	-0.231892	-0.640151	0.00637268	0.0713551	-0.868223	-0.0667094	0.144653	-0.867645	0.0550364	0.876179	-0.579837
APOBEC3F	C3	-0.102061	0.303377	-0.565422	-0.13947	0.0458253	-0.24846	-0.419974	-0.0174641	-0.240135	0.133342	0.166368	-0.54972	0.0797397	0.22699	-0.598318	-0.138906	0.60539	-0.734794
APOBEC3G	C3	-0.115663	0.372517	-0.734343	-0.303805	-0.066146	-0.585311	-0.604344	-0.256992	-0.542651	0.108342	0.185222	-0.834533	0.195994	0.249304	-0.824653	-0.0407195	0.88356	-0.78725
APOBEC3H	C3	-0.162974	0.397615	-0.619892	-0.329251	-0.0305166	-0.429448	-0.555905	-0.237168	-0.41351	-0.0302582	0.251758	-0.574381	0.0215232	0.331829	-0.581053	-0.05747	0.869932	-0.742588
APOBR	C3	-0.218153	0.410153	-0.431866	-0.0757031	0.211874	-0.0646616	-0.142342	-0.0208945	0.154647	0.051247	0.380048	-0.0826492	0.113733	0.311653	0.220785	-0.520104	0.66194	-0.874786
APOC1	C3	-0.206161	0.399371	-0.446469	-0.237875	0.0994717	-0.348056	-0.419303	0.0565466	-0.4367	0.108265	0.303041	0.428075	0.279005	0.473134	0.459199	-0.380346	0.672012	-0.826159
APOC1P1	C3	-0.212597	0.353221	-0.269355	-0.277468	0.208727	-0.154301	-0.31626	0.162511	-0.174085	0.0233707	0.383545	-0.0291472	0.334461	0.519713	-0.031813	-0.376584	0.420977	-0.419936
APOC4-APOC2	C3	-0.137504	0.351696	-0.575881	-0.114486	-0.000734161	-0.361	-0.229552	-0.171638	-0.31353	0.11138	0.402767	0.0238182	0.227337	0.649047	0.167241	-0.320682	0.569767	-0.964071
APOE	C3	-0.212713	0.425652	-0.504944	-0.318942	0.104123	-0.530956	-0.496564	0.0248703	-0.565896	0.074875	0.371383	0.00104066	0.308539	0.57045	0.0585234	-0.319499	0.686038	-0.691318
APOL1	C3	-0.0711174	0.413237	-1.05184	-0.171606	0.229574	-0.535411	-0.355032	0.0270361	-0.40769	0.167558	0.366406	-1.3489	0.32712	0.296835	-1.33279	-0.131176	0.658686	-1.2466
APOL2	C3	-0.10564	0.434336	-0.977406	-0.0837371	0.251293	-0.374221	-0.304017	0.0257213	-0.294016	0.168635	0.437378	-1.00744	0.172703	0.395568	-1.0218	-0.250225	0.64144	-1.30623
APOL3	C3	-0.076666	0.393988	-0.966087	-0.20052	0.227528	-0.508483	-0.455859	-0.040718	-0.410598	0.120399	0.289062	-1.23362	0.159468	0.070189	-1.2416	-0.0407053	0.722478	-1.12918
APOL6	C3	-0.0455236	0.246686	-0.615174	-0.388427	-0.0486729	-0.213523	-0.51631	-0.271669	-0.378463	-0.0248019	0.102082	-0.309168	0.24038	0.0255915	-0.559214	0.212888	0.657872	-0.864675
AQP7P1	C2	-0.0258794	0.204617	-0.559549	0.0209115	0.11967	-0.0455616	-0.184178	-0.00138749	0.255205	0.204071	0.0928813	-0.806583	0.145141	-0.0636622	-0.537714	-0.151837	0.422298	-0.861054
AQPEP	C2	-0.116317	0.260624	-0.366944	-0.0207078	0.170218	-0.318301	-0.201304	0.136809	-0.400893	0.164888	0.158507	-0.210008	0.142425	0.110733	-0.303979	-0.334519	0.426418	-0.417228
ARHGAP15	C3	-0.175953	0.448711	-0.73259	-0.25665	0.0820907	-0.251903	-0.585237	-0.176644	-0.11511	0.0785118	0.297129	-0.654971	0.0345889	0.250862	-0.544075	-0.177	0.921905	-1.07459
ARHGAP20	C2	-0.210901	0.421553	-0.499103	0.0566987	0.417882	0.266234	-0.162132	0.4901	0.413888	-0.0143274	0.287036	-0.870069	-0.399758	0.224958	-0.890614	-0.427358	0.520818	-0.796613
ARHGAP25	C3	-0.167217	0.435513	-0.725809	-0.322229	-0.0345655	-0.359206	-0.553714	-0.270559	-0.283746	0.0484146	0.254341	-0.612062	0.180319	0.310367	-0.55699	-0.144663	0.979808	-0.995589
ARHGAP30	C3	-0.141188	0.398164	-0.712054	-0.324605	-0.120354	-0.505349	-0.613191	-0.440619	-0.472814	0.0275732	0.234903	-0.618836	0.0589865	0.271952	-0.595985	-0.0233664	0.9928	-0.871624
ARHGAP4	C3	-0.128828	0.343171	-0.584086	-0.18771	-0.0951268	0.095838	-0.257103	-0.187682	0.254034	0.0282553	0.163356	-0.777321	0.194729	0.339044	-0.730478	-0.202971	0.795996	-0.920332
ARHGAP9	C3	-0.0998084	0.369824	-0.791331	-0.282513	-0.137287	-0.558359	-0.539052	-0.397535	-0.458047	0.0975835	0.222005	-0.96962	0.206647	0.326876	-0.911436	-0.0286751	0.912283	-0.881563
ARHGDIB	C3	-0.104948	0.326546	-0.628959	-0.107393	0.00458268	0.187986	-0.399471	-0.276963	0.154304	0.227762	0.279933	-0.240423	0.23379	0.273374	-0.373259	-0.248497	0.683534	-1.18711
ARHGEF6	C2	-0.163996	0.355663	-0.478918	-0.0474393	0.301227	0.270965	-0.026423	0.293654	0.392294	-0.256927	0.0350777	-0.966945	-0.481757	-0.254745	-1.04467	-0.156582	0.708137	-0.70537
ARID3C	C1	0.0444195	-0.0615288	0.0162796	-0.302283	-0.0394412	-0.238382	0.00650571	0.152031	-0.112139	-0.510017	-0.0047494	0.343169	-0.338933	0.234719	0.636219	0.596058	-0.228139	-0.0596068
ARRDC2	C2	-0.112579	0.306265	-0.531201	-0.0825101	-0.0424515	0.51838	-0.0731779	0.081858	0.645665	-0.0926188	-0.0283159	-0.818689	-0.0920854	0.118273	-0.907903	-0.154915	0.756255	-0.996426
ARRDC4	C2	-0.0106419	0.251797	-0.776526	0.172767	0.105091	0.227475	0.0585534	0.277715	0.178151	0.170451	0.0946775	-0.400703	0.0113561	0.26643	-0.595392	-0.224391	0.395587	-1.41493
ARRDC5	C3	-0.109108	0.279598	-0.458685	-0.231888	-0.252417	-0.203645	-0.263582	-0.588611	-0.114901	-0.0266115	0.238024	-0.468826	0.178511	0.401343	-0.397621	-0.0965755	0.76768	-0.62623
ART5	C2	-0.202087	0.354867	-0.318318	-0.18296	0.432004	0.284501	-0.380588	0.345819	0.551132	-0.0696266	0.403989	-0.721843	-0.202873	0.283071	-0.549828	-0.223049	0.3104	-0.580104
ARTN	C1	0.0526028	-0.175892	0.355073	0.106865	0.0168335	0.640499	0.453043	0.231407	0.586189	-0.6079	-0.386431	-0.0767919	-0.999423	-0.586221	-0.296284	0.446459	-0.174821	0.424601
ASB2	C3	-0.132669	0.303865	-0.440044	-0.348665	-0.123142	-0.613635	-0.667329	-0.451163	-0.590044	0.0500743	0.127488	-0.894284	0.0966915	0.0455449	-0.917387	0.00882907	0.868543	-0.170369
ASGR2	C3	-0.181202	0.401789	-0.55788	-0.40125	-0.039144	-0.263008	-0.555846	-0.294925	-0.182086	-0.0830466	0.356728	-0.577277	0.0905931	0.505061	-0.526841	-0.0535159	0.80516	-0.737464
ASIP	C2	-0.200739	0.377082	-0.396315	-0.143837	0.139182	-0.525913	-0.382085	0.108647	-0.608409	0.0345467	0.335908	0.119222	-0.0755404	0.511876	0.132755	-0.31817	0.556309	-0.511213
ASPA	C2	-0.169555	0.293989	-0.254848	0.0146887	0.346756	0.385773	0.00341173	0.476901	0.461619	-0.078433	0.076328	-0.553689	-0.206591	-0.0722068	-0.635397	-0.358742	0.41758	-0.485007
ASPHD2	C3	0.0575273	0.214626	-0.938153	0.033378	-0.0378113	-0.488361	0.0205602	-0.162847	-0.256976	0.101048	0.0752461	-1.11974	0.165423	0.0625635	-0.922073	0.0378292	0.548135	-1.20092
ASPN	C2	-0.133396	0.257455	-0.285768	0.293563	0.483612	0.919186	0.259472	0.62952	1.10791	0.137755	0.375136	-0.265767	-0.0975055	0.41477	-0.238546	-0.62437	-0.0515731	-0.991178
ATF7IP2	C2	-0.0137622	0.19942	-0.592873	0.222253	0.0774065	0.267148	0.265888	0.134768	0.174588	0.0434606	0.019387	-0.46222	-0.113261	0.0186899	-0.737677	-0.233632	0.412703	-1.0326
ATOH8	C2	-0.149539	0.334679	-0.470494	-0.133386	0.316915	0.157575	-0.394185	0.240208	0.339524	0.148607	0.276883	-0.801603	0.133085	0.153278	-0.738711	-0.28957	0.441059	-0.733599
ATP10A	C2	-0.100526	0.285944	-0.514969	-0.0563976	0.177069	0.332446	-0.0129518	0.103062	0.371942	-0.0659047	0.268425	-0.764409	-0.0179611	0.286794	-0.928486	-0.185322	0.397517	-0.851521
ATP1A2	C2	-0.128805	0.251517	-0.285458	0.157286	0.339039	0.423203	0.0593173	0.327143	0.626717	0.087112	0.176094	-0.36057	-0.131898	-0.00903208	-0.232406	-0.44607	0.288047	-0.709355
ATP1A3	C3	-0.106936	0.201561	-0.213354	0.0743392	0.0879957	0.0349323	0.0901273	-0.0201922	0.104313	-0.0487522	0.085753	0.287893	-0.176153	-0.0311733	0.435618	-0.278921	0.431413	-0.587008
ATP1A4	C2	-0.0661907	0.170547	-0.281289	0.507557	0.608905	0.904067	0.626118	0.909843	1.15836	0.139624	0.0608696	0.0823512	-0.143527	-0.200763	0.274017	-0.671742	-0.0999843	-1.15696
ATP1B2	C2	-0.183201	0.371481	-0.450807	0.00185469	0.510759	0.215676	-0.0350025	0.399279	0.503012	0.00971478	0.384919	-1.06265	-0.0312065	0.13364	-0.91605	-0.45492	0.343747	-0.665496
ATP2A3	C2	-0.0187965	0.292599	-0.875685	0.189334	0.202118	0.164138	-0.0137395	0.0243588	0.0907956	0.51639	0.562993	0.0948203	0.63441	0.75688	-0.0217224	-0.532644	0.160157	-1.77486
ATP6V0D2	C2	-0.212706	0.268667	0.00667947	-0.128449	0.209367	0.431465	-0.129788	0.363736	0.521155	-0.0231316	0.259611	0.531386	0.102527	0.476261	0.676936	-0.442659	0.22883	-0.475432
ATP8A1	C3	-0.152476	0.345355	-0.493108	-0.0907662	0.0907687	-0.0901066	-0.356451	-0.116641	-0.0659949	0.150334	0.295653	-0.0829747	0.0786224	0.292979	-0.0477919	-0.320991	0.632655	-0.882436
ATP8B2	C2	-0.142596	0.406308	-0.732754	0.0839925	0.363576	0.451651	0.112749	0.433845	0.813084	-0.0900678	0.216397	-1.3976	-0.261421	0.134964	-1.26144	-0.343622	0.582057	-1.22074
ATP8B3	C2	-0.0641402	0.287003	-0.669354	0.231097	0.211963	-0.0380461	0.406679	0.472263	0.133554	0.0851324	0.194698	-0.451516	0.148708	0.452028	-0.293969	-0.484839	0.284032	-1.16417
AUNIP	C1	0.175577	-0.354138	0.425907	-0.193884	-0.533966	-0.437511	-0.0666783	-0.727921	-0.780194	-0.195882	-0.263277	0.745729	-0.0242317	-0.182029	0.502621	0.673303	-0.252768	0.89189
AURKB	C1	0.224411	-0.347825	0.20276	-0.284663	-0.773865	-1.23565	-0.222654	-1.02229	-1.50388	-0.140625	-0.36695	0.0784081	0.11859	-0.199138	-0.0343027	0.83703	0.0181687	1.10937
AV1S4A1N1T	C3	-0.137424	0.393318	-0.71187	-0.245263	0.00541737	-0.688253	-0.583569	-0.288505	-0.751825	0.0901447	0.279885	-0.404349	0.0332203	0.259286	-0.43657	-0.0910183	0.857404	-0.823688
AV25S1	C3	-0.0904478	0.203965	-0.289583	-0.11322	-0.218032	0.00330413	-0.294666	-0.444686	-0.0600026	0.0459776	0.0485013	0.030138	-0.00960352	0.090726	-0.0531246	-0.0999977	0.69302	-0.541396
av27s1	C3	-0.134499	0.254584	-0.271831	-0.231281	-0.112515	-0.58164	-0.267125	-0.188956	-0.688194	-0.148448	-0.0171069	-0.109366	-0.0972271	0.00297633	-0.164087	-0.0428147	0.75438	-0.133277
AV2S1A1	C3	-0.0169226	0.254773	-0.760174	-0.066875	-0.114038	-0.629759	-0.316872	-0.58063	-0.676522	0.130156	0.2851	-0.355605	0.0265662	0.21368	-0.366243	0.0199269	0.654082	-0.975387
AV4S1	C3	-0.10727	0.256308	-0.390403	-0.0718111	0.0778377	-0.568074	-0.0557957	-0.162942	-0.763413	-0.101327	0.15949	0.387061	-0.115141	-0.00899672	0.304614	-0.143359	0.56874	-0.537097
AV8S2	C3	-0.024105	0.286951	-0.835255	-0.160713	-0.106032	-0.712598	-0.588455	-0.562365	-0.793511	0.271214	0.311506	-0.290041	0.208742	0.27043	-0.318809	0.0274787	0.699185	-1.08979
AVPR2	C2	-0.106144	0.286369	-0.493052	0.0483512	0.418512	0.101717	-0.158908	0.361065	0.209123	0.170947	0.257474	-0.932235	0.0357353	0.0261371	-0.988657	-0.339461	0.276849	-0.655917
AX721193	C2	-0.21969	0.314924	-0.115113	-0.108536	0.41549	0.0488287	-0.180136	0.636024	0.010774	-0.0943924	0.216424	-0.0798213	-0.175249	0.239154	-0.158828	-0.362665	0.248288	-0.193181
AX746653	C2	0.0428427	0.252097	-0.999368	0.350612	0.202926	-0.349524	0.318036	0.176422	-0.216616	0.287676	0.187189	-1.44831	0.166914	0.142464	-1.48199	-0.353476	0.355923	-1.19834
AX746755	C2	0.027646	0.183819	-0.713792	0.602448	0.62436	0.0948354	0.543019	0.675937	0.240106	0.486488	0.422801	-0.225349	0.264791	0.263998	-0.0860064	-0.714878	-0.308253	-1.40007
AX746851	C1	0.180136	-0.251596	0.0727838	0.340308	0.0613586	0.164722	0.481362	0.0764968	0.123734	0.0488721	-0.0340731	0.735126	-0.110899	-0.11909	0.791824	0.127437	-0.637851	-0.236552
AX746995	C1	0.169348	-0.28936	0.240617	-0.150001	-0.413072	-0.364506	-0.261086	-0.837028	-0.548057	-0.0330071	-0.052741	0.22236	-0.0433951	-0.120109	0.0827624	0.616853	-0.24432	0.642778
AX747067	C2	-0.183869	0.24403	-0.0326394	0.259545	0.448173	0.478033	0.0785546	0.348745	0.550907	0.0849538	0.342193	-0.168191	-0.374064	0.124702	-0.195413	-0.595542	0.0920127	-0.266319
AX747103	C2	-0.0391676	0.284905	-0.766107	0.424477	0.330393	0.308504	0.429882	0.446659	0.588546	0.114452	0.136003	-1.2733	-0.253446	0.0532847	-1.19761	-0.46297	0.350619	-1.22606
AX747104	C3	-0.057741	0.28502	-0.689436	-0.255611	-0.236289	-0.534375	-0.509023	-0.536173	-0.584966	0.106669	0.172516	-0.758874	0.198443	0.287845	-0.874602	0.0519889	0.819852	-0.711912
AX747187	C2	-0.0873886	0.261761	-0.490647	0.0720045	0.0321351	0.00165998	-0.00652956	-0.166916	-0.0737431	0.0207161	0.183009	-0.730982	-0.148837	0.131998	-0.983075	-0.23836	0.560976	-0.596099
AX747189	C2	-0.127965	0.272142	-0.356165	0.0815134	0.266131	0.499023	0.0535299	0.222179	0.632935	0.0532945	0.328489	-0.317268	-0.0191585	0.347978	-0.293049	-0.408232	0.24149	-0.867385
AX747191	C3	-0.0573362	0.18819	-0.375521	-0.0443269	-0.0142162	-0.37931	-0.0414586	0.105076	-0.244871	-0.211559	-0.165581	-0.358296	-0.410073	-0.199539	-0.165877	0.0804942	0.584704	-0.448228
AX747205	C3	-0.079616	0.308828	-0.676293	-0.176703	0.0981315	0.221492	-0.182342	0.198882	0.195187	-0.21433	0.0448064	-1.15482	-0.267594	0.0950221	-1.46691	0.109676	0.629394	-0.906951
AX747415	C3	0.000767969	0.159325	-0.522468	0.168638	-0.00565335	-0.193345	-0.157084	-0.0852144	-0.185303	0.178745	-0.10664	-0.90417	-0.254746	-0.297808	-1.03508	-0.0758429	0.551053	-0.527463
AX747758	C3	-0.160018	0.306411	-0.334893	0.0314262	0.093818	0.152033	-0.12317	-0.0653629	0.181653	-0.118674	0.251028	-0.325578	-0.511927	0.248941	-0.379633	-0.221258	0.552992	-0.597157
AX747798	C3	-0.0769896	0.254004	-0.5085	-0.188148	-0.114944	-0.49617	-0.387057	-0.369438	-0.36166	-0.0147123	0.0955523	-0.763598	-0.0769548	0.0489665	-0.628768	0.0467855	0.733083	-0.472592
AX747832	C3	-0.235892	0.464196	-0.534423	-0.392043	0.221999	-0.301051	-0.735974	-0.139848	-0.217781	-0.045747	0.364962	-0.564368	-0.0971908	0.133203	-0.500453	-0.12189	0.874082	-0.679911
AX747844	C3	-0.0603993	0.387667	-1.01296	-0.179258	-0.0607753	-0.577886	-0.41781	-0.302744	-0.508372	0.111343	0.24788	-1.08684	0.136682	0.318489	-1.09131	-0.0131379	0.882522	-1.23359
AX747853	C2	-0.0769462	0.384632	-0.934431	0.0249892	0.452802	0.34884	0.0227966	0.552849	0.524234	0.0972928	0.38466	-1.60878	0.181818	0.418441	-1.75475	-0.302204	0.298092	-1.37476
AX748345	C2	-0.111156	0.245094	-0.337734	0.0882855	0.0470007	0.022876	-0.37645	-0.248667	0.255888	0.673299	0.650102	0.587597	0.745519	0.97562	1.02676	-0.703188	0.0940192	-1.03112
AX748440	C2	-0.200739	0.317619	-0.202508	-0.205205	0.392433	-0.0399383	-0.299424	0.449885	0.106404	-0.0930273	0.330618	-0.783161	-0.0861636	0.325998	-0.726926	-0.245241	0.236598	-0.108113
AXL	C2	-0.158588	0.444258	-0.790106	-0.0478378	0.267882	0.127836	-0.106204	0.195514	0.404109	0.00190861	0.324212	-1.07002	-0.0177416	0.30723	-0.922809	-0.342744	0.692231	-1.26725
B2M	C3	-0.0634558	0.314857	-0.762976	-0.252802	-0.0343546	-0.422026	-0.463398	-0.242792	-0.505396	0.0306902	0.168398	-0.613504	0.0856799	0.162378	-0.768518	0.0830073	0.748107	-0.955825
B3GALT2	C3	-0.309789	0.400352	-0.0197994	-0.336771	0.154714	0.740823	-0.718074	0.210746	0.809158	-0.0170943	0.224403	-0.199824	-0.151901	0.357518	-0.292284	-0.34792	0.673813	-0.357125
B3GNT4	C1	0.0749379	-0.22525	0.423295	-0.368789	-0.492804	-0.144047	-0.285089	-0.70297	-0.283045	-0.290941	-0.099989	0.920902	-0.0821664	0.0934034	0.939294	0.636929	-0.104827	0.563205
B4GALNT4	C1	0.158111	-0.281318	0.261019	0.129034	0.0736448	0.189788	0.52915	0.377832	0.321315	-0.250665	-0.248684	-0.26543	-0.162773	-0.267893	-0.172335	0.329057	-0.652944	0.456492
BAALC	C2	-0.138838	0.370785	-0.632563	-0.0673214	0.262936	-0.200709	-0.318672	0.257047	-0.026345	0.164508	0.356265	-0.537972	0.10119	0.448848	-0.361315	-0.322131	0.443799	-0.976211
BANK1	C3	0.0704021	0.207354	-0.967858	-0.0521622	-0.10475	-0.47847	-0.398101	-0.225735	-0.376228	0.365985	0.00759029	-0.817542	0.398773	-0.00156281	-0.742218	0.0650979	0.629848	-1.32809
BASP1	C2	-0.20001	0.409619	-0.505384	-0.0613941	0.147319	0.162468	-0.0550553	0.200779	0.0792294	-0.127716	0.200051	-0.723189	-0.199327	0.31249	-1.01685	-0.354672	0.72659	-0.704346
BATF	C3	-0.0876853	0.306311	-0.634615	0.0338117	0.18795	0.062556	-0.133964	0.0380286	0.260129	0.307331	0.395665	-0.0227683	0.408847	0.456856	0.236769	-0.4374	0.354931	-1.34421
BC014150	C1	0.222556	-0.318373	0.114465	-0.0295341	-0.653904	-0.609423	0.00112475	-1.09807	-0.799927	0.129748	0.00679943	0.668482	0.364517	0.236075	0.657356	0.441991	-0.242558	0.334225
BC015784	C3	-0.11019	0.270493	-0.424519	-0.268382	0.0036202	-0.372072	-0.514856	-0.0801337	-0.264302	0.0273575	0.150614	-0.263231	0.0480793	0.217575	-0.0905846	-0.00236597	0.570693	-0.573752
BC021693	C3	-0.0810857	0.191406	-0.287487	-0.0264428	-0.0918974	-1.10112	-0.0545758	-0.35758	-1.08105	-0.00396196	0.112467	-0.481898	-0.0152462	0.0475412	-0.329959	-0.170369	0.552681	0.192615
BC023516	C2	-0.0596228	0.324215	-0.809376	0.308968	0.36682	0.148267	0.109389	0.26982	0.319032	0.194047	0.383393	-0.564648	-0.218177	0.298235	-0.46816	-0.401632	0.293012	-1.47846
BC024682	C1	0.15503	0.100823	-0.971696	0.136756	0.13398	-1.40137	0.135796	0.203885	-1.37048	0.169527	0.0761722	-1.94977	0.207883	0.0889822	-2.0162	0.152558	0.0724711	-0.35313
BC028224	C3	-0.0270148	0.270887	-0.77083	-0.203528	-0.252371	-0.615133	-0.307447	-0.421995	-0.659781	-0.0587717	0.0302501	-1.39807	-0.0257467	0.149895	-1.61716	0.169009	0.867863	-0.557538
BC032716	C1	0.122281	-0.32494	0.551825	-0.273625	-0.489865	-0.0416894	-0.0731122	-0.387237	-0.158984	-0.368203	-0.608117	0.402987	-0.208308	-0.624662	0.327711	0.705929	-0.00972417	0.971017
BC032910	C2	-0.128832	0.255733	-0.299088	0.0189581	-0.0446728	0.384706	0.11755	-0.00318392	0.404424	-0.0695808	0.16153	-0.501865	-0.0418439	0.423791	-0.651573	-0.330978	0.483094	-0.56394
BC032911	C1	0.091265	-0.180822	0.210764	-0.28617	-0.251292	0.381681	-0.156628	-0.0795211	0.265789	-0.304237	-0.381515	0.104404	-0.148839	-0.337522	-0.1133	0.615272	-0.0322256	0.228834
BC033837	C3	-0.201449	0.295976	-0.129023	-0.341542	0.00373789	0.447862	-0.33212	-0.131185	0.471666	-0.158737	0.228152	-0.159151	0.0754474	0.322908	-0.247226	-0.165005	0.583483	-0.416455
BC038465	C3	-0.126462	0.282908	-0.397487	-0.313836	-0.100628	-0.0619116	-0.644429	-0.223993	-0.16909	0.120263	0.164795	-0.12909	0.193358	0.31521	-0.292575	-0.0559005	0.661714	-0.626714
BC038578	C2	-0.206596	0.241982	0.0683071	-0.212409	-0.0440214	-0.184731	0.0994321	-0.0355608	0.0266492	-0.202008	0.381499	-0.0263633	0.237313	0.841009	0.301243	-0.391809	0.245201	0.129709
BC039452	C2	-0.166379	0.229409	-0.057537	0.084426	0.334351	0.225945	0.02748	0.417504	0.49191	-0.0639968	0.101742	-1.17318	-0.321593	-0.0565068	-1.08066	-0.378661	0.260341	0.145874
BC039500	C2	-0.0624762	0.281019	-0.656754	0.246475	0.160794	0.164603	0.114813	0.0692243	0.155106	0.245667	0.352155	-0.795445	0.0645194	0.457817	-1.00075	-0.461374	0.318807	-1.00324
BC040631	C3	-0.268212	0.398554	-0.186407	-0.207847	0.159428	0.155727	-0.25904	0.17223	0.222267	-0.109943	0.238714	0.125381	-0.0614812	0.336219	0.212467	-0.424708	0.67479	-0.524367
BC040684	C1	0.203058	-0.201554	-0.185398	0.171827	-0.105415	-0.461964	-0.0456108	-0.528482	-0.562386	0.498856	0.385447	1.00244	0.597187	0.45723	1.15473	0.0676465	-0.62042	-0.505978
BC040865	C3	-0.0247429	0.217871	-0.607461	-0.325385	-0.135524	-0.556371	-0.547882	-0.187268	-0.652654	0.0354522	-0.0072843	-0.27791	0.167786	0.073711	-0.357015	0.226926	0.651384	-0.726101
BC040914	C3	-0.125311	0.403021	-0.79374	-0.209518	-0.0102544	-0.608377	-0.546349	-0.317159	-0.485558	0.13478	0.301076	-0.422669	0.0906353	0.305762	-0.213581	-0.124785	0.875344	-1.10686
BC041441	C2	-0.199841	0.305231	-0.165858	-0.000200965	0.379181	0.649188	-0.0227288	0.43287	0.786628	-0.00190507	0.481403	-0.00548631	-0.0347955	0.646484	0.0559957	-0.493436	0.0634162	-0.710831
BC041466	C3	-0.0906539	0.303912	-0.614483	-0.183684	-0.120675	-0.366306	-0.478041	-0.329795	-0.323351	0.160072	0.174817	-0.38329	0.173394	0.266268	-0.326551	-0.101073	0.758914	-0.859131
BC043400	C3	-0.18019	0.446105	-0.706516	-0.181641	0.273115	-0.103651	-0.427455	0.261713	0.0422952	0.110491	0.288389	-1.17908	0.127749	0.292488	-1.18985	-0.311548	0.698651	-0.878393
BC043540	C3	-0.24703	0.308846	0.018108	-0.281802	0.0602489	-0.0660213	-0.307802	0.013954	-0.0645667	-0.345676	0.0155182	0.0092513	-0.458576	-0.0808618	0.0263422	-0.116957	0.753832	0.063241
BC043582	C2	-0.170306	0.213507	0.0105808	-0.131434	0.0312429	0.868035	-0.138274	-0.00527215	0.835785	-0.11416	0.144157	-0.133273	-0.102609	0.22505	-0.378686	-0.242828	0.395372	-0.340369
BC045668	C3	0.0103807	0.142254	-0.506702	-0.165355	-0.318625	-0.540101	-0.413113	-0.627571	-0.505383	0.129093	0.0910679	-0.97274	0.146492	0.197741	-1.01066	0.147311	0.589349	-0.307632
BC045769	C3	-0.0647152	0.33829	-0.834126	-0.0924267	-0.146324	-0.553587	-0.280112	-0.365348	-0.510097	0.0620706	0.140762	-0.985973	-0.00773899	0.212827	-1.01156	-0.0584581	0.897689	-0.931063
BC047625	C1	-0.176767	0.190769	0.111487	-0.124515	0.0579872	0.128127	0.0612959	-0.0103853	0.0432736	-0.220723	0.00289184	-0.0141199	-0.0829189	-0.127839	-0.161364	-0.275481	0.482098	0.199425
BC049825	C1	0.160681	-0.228562	0.0784149	0.121284	-0.0267664	-0.239109	-0.0487588	-0.262531	-0.324814	0.428885	0.410206	1.22375	0.568553	0.623248	1.39634	0.0284269	-0.849859	-0.210829
BC061919	C3	-0.0963839	0.156711	-0.110948	-0.34184	-0.116979	-0.232854	-0.54478	-0.622547	-0.17436	0.0462492	0.190557	0.00575426	0.238334	-0.0191238	0.135368	0.0324274	0.523627	-0.129258
BC062769	C2	-0.0954909	0.286278	-0.536942	0.223321	0.392806	0.329014	-0.0951894	0.48847	0.528543	0.354209	0.348722	-0.0559078	0.0767977	0.403337	0.146447	-0.524928	0.119848	-1.27584
BC069212	C1	0.273394	-0.307113	-0.133118	-0.0831348	-0.700549	-1.66048	0.0835606	-0.851612	-2.02342	-0.0753463	-0.354498	0.290859	0.162191	-0.14804	0.173013	0.718458	0.020299	0.63033
BC069782	C3	-0.0814457	0.214452	-0.361106	-0.0798467	-0.233141	0.331494	-0.216401	-0.231932	0.347341	0.0253151	0.0324149	-0.538182	-0.0342483	0.314872	-0.689931	-0.103607	0.626057	-0.639439
BC070118	C2	-0.144495	0.269702	-0.279644	0.107136	0.334098	0.103259	-0.0877652	0.194176	0.282829	0.126266	0.302909	-0.762618	-0.117282	0.121733	-0.684396	-0.43647	0.275336	-0.353891
BC087859	C1	-0.182821	0.0225444	0.68489	-0.552875	-0.229391	0.499792	-0.483322	-0.15324	0.398308	-0.555159	-0.156684	0.185071	-0.462745	0.000928095	-0.0199513	0.350161	0.292177	1.04239
BC089413	C3	0.0525462	0.155432	-0.724562	-0.248021	-0.129047	-0.663773	-0.293549	-0.16283	-0.803633	0.0879779	0.05329	-0.148021	0.432412	0.210584	-0.240675	0.223236	0.421251	-0.932115
BC096759	C1	0.172001	-0.380149	0.525519	0.114609	-0.152087	0.578501	0.201448	-0.098412	0.475853	-0.0502908	-0.193783	0.411371	-0.131076	-0.181098	0.234237	0.366788	-0.711408	0.599273
BC127823	C1	0.183674	0.0132875	-0.805214	0.115471	0.121616	-1.55838	0.153647	0.103879	-1.6142	0.229511	0.162008	-0.703133	0.419801	0.185995	-0.610235	0.157663	-0.182022	-0.444469
BCL11B	C3	-0.0800255	0.257766	-0.508168	-0.37799	-0.244729	-0.757761	-0.632121	-0.523043	-0.710326	0.0198393	0.113355	-0.740077	0.153664	0.197816	-0.670131	0.150887	0.803736	-0.3077
BEND4	C3	0.0187157	0.146566	-0.555334	-0.145751	-0.255991	-0.685447	-0.420148	-0.415959	-0.756872	0.095825	-0.186808	-0.587882	0.0127671	-0.282932	-0.668364	0.20444	0.769239	-0.440615
BEND6	C2	-0.252365	0.445125	-0.40393	-0.135191	0.148162	0.198179	-0.198299	0.270654	0.443574	-0.28275	0.247037	-0.870782	-0.547733	0.481424	-0.741022	-0.255309	0.732941	-0.627602
BHLHE22	C2	-0.140787	0.375139	-0.638669	-0.252111	0.171058	-0.120689	-0.586815	0.0149815	0.0194841	0.0421855	0.316616	-1.11836	-0.0595763	0.30548	-1.12165	-0.0518807	0.618885	-0.762165
BIN2	C3	-0.138175	0.404587	-0.745484	-0.358088	-0.150986	-0.567675	-0.618321	-0.422736	-0.49127	0.0349599	0.24005	-0.712822	0.154645	0.366353	-0.634884	-0.0197164	0.994604	-0.886589
BIRC3	C3	-0.124784	0.240255	-0.26543	-0.370032	-0.276946	-0.485641	-0.621973	-0.512397	-0.593996	-0.0835052	-0.0352352	-0.194902	-0.0814181	-0.0286076	-0.288452	0.129607	0.902823	-0.131374
BIRC5	C1	0.230407	-0.380985	0.285963	-0.114396	-0.662842	-0.990658	0.0763914	-0.73884	-1.32763	-0.109191	-0.417072	0.607617	0.158187	-0.237313	0.455508	0.64558	-0.160857	0.954909
BIRC7	C2	-0.265283	0.357559	-0.0649464	-0.160613	0.107575	0.317355	-0.207653	0.0378154	0.404083	-0.0221772	0.395127	0.656421	0.0810314	0.62573	0.845653	-0.531392	0.484431	-0.608619
BLK	C3	0.0607712	0.209488	-0.934865	-0.0793778	-0.0713362	-0.689264	-0.427068	-0.261134	-0.655481	0.262577	0.0604324	-0.733121	0.200736	-0.00101027	-0.694596	0.156407	0.600579	-1.16102
BMPER	C2	-0.260593	0.402137	-0.229688	-0.103867	0.392035	0.114592	-0.175181	0.487534	0.391443	-0.22979	0.248468	-0.533105	-0.479811	0.197574	-0.275053	-0.340467	0.511886	-0.410217
BNC2	C2	-0.271515	0.48287	-0.447513	0.0565048	0.524542	0.567321	-0.0539949	0.591109	0.85215	-0.0254196	0.448509	-1.13533	-0.275801	0.438487	-1.0771	-0.634959	0.461565	-0.802566
BNIP3	C1	0.159772	-0.431268	0.742856	-0.00288776	-0.163075	0.210919	-0.0275577	-0.184878	0.0997453	0.0680282	-0.151004	1.47848	0.120115	-0.161309	1.57635	0.358041	-0.838247	0.749145
BST2	C3	0.0431215	0.171556	-0.738019	0.0254074	0.149386	-1.09255	-0.0616164	-0.0660275	-0.963438	0.301044	0.451628	-0.185562	0.515625	0.543563	0.176595	-0.141187	0.0136696	-0.862077
BTBD19	C2	-0.134272	0.329626	-0.517357	0.165637	0.302901	0.413117	0.176465	0.362532	0.661868	-0.0176023	0.453045	-0.865822	-0.2246	0.67516	-0.773359	-0.429256	0.189285	-0.957627
BTK	C3	-0.13939	0.393817	-0.705341	-0.318354	-0.0402185	-0.251396	-0.532883	-0.139153	-0.161191	0.0310536	0.154159	-0.599501	0.160454	0.255216	-0.542835	-0.0695676	0.907574	-1.02278
BTLA	C3	-0.0822369	0.320658	-0.703978	-0.284119	-0.152324	-0.825672	-0.62787	-0.485921	-0.848383	0.0762757	0.124259	-0.448885	0.0421482	0.0638909	-0.405323	0.0888748	0.93187	-0.741101
BTN3A1	C3	-0.100219	0.40533	-0.90535	-0.177066	0.167336	-0.293806	-0.394121	-0.0466125	-0.164977	-0.0160657	0.23562	-1.35124	-0.118193	0.0813865	-1.38236	-0.00687813	0.807467	-1.08444
BTN3A2	C3	-0.0656538	0.349524	-0.866849	-0.159968	0.175115	-0.470888	-0.49814	-0.0544951	-0.420437	0.134721	0.271677	-1.0273	0.0286893	0.130802	-1.06795	-0.00136062	0.635153	-1.02129
BTN3A3	C3	-0.0998093	0.417328	-0.946156	-0.296399	0.150019	-0.529875	-0.546382	-0.0960548	-0.411437	0.0156421	0.285649	-1.39377	0.0512934	0.168708	-1.40073	0.053871	0.813032	-1.02168
BTNL9	C2	-0.0634059	0.254279	-0.565744	0.226483	0.320448	-0.173174	0.124575	0.219408	-0.0627038	0.282335	0.277039	-0.648752	0.210492	0.124092	-0.58921	-0.504511	0.249452	-0.781689
BV03S1J2.2	C3	-0.0372104	0.244484	-0.642483	-0.102694	-0.152842	-0.469813	-0.475269	-0.304457	-0.540496	0.195072	0.143038	-0.437238	0.0456862	0.295789	-0.529679	-8.15609e-05	0.628243	-0.781439
BV13S1J2.7	C3	-0.124638	0.291405	-0.432747	-0.200999	-0.215874	-0.211627	-0.492462	-0.315214	-0.320669	0.0218458	0.12953	-0.606019	-0.10724	0.390067	-0.837555	-0.0471122	0.765255	-0.414527
BX248253	C2	-0.191229	0.297115	-0.175128	0.0122524	0.196101	0.409704	-0.295849	0.231295	0.787801	0.0223975	0.222244	-0.821453	-0.386934	0.287188	-0.538347	-0.333324	0.405835	-0.379595
BZRAP1-AS1	C3	-0.0919154	0.325355	-0.679139	-0.228072	-0.0535975	-0.51517	-0.378771	-0.168428	-0.433902	-0.0361627	0.0766397	-0.929085	-0.0100706	0.0929525	-0.898092	0.0243719	0.828017	-0.694637
C10orf111	C1	0.116101	-0.259378	0.363775	-0.108711	-0.233164	0.385286	0.059232	-0.429654	0.283371	-0.1805	-0.111723	0.418816	-0.0375871	-0.191187	0.282841	0.432825	-0.319462	0.380388
C10orf112	C2	-0.0409655	0.177084	-0.407231	0.483364	0.404145	0.266587	0.432029	0.641153	0.538981	0.295058	0.125774	-0.477554	-0.00314012	0.0819784	-0.24503	-0.641212	-0.0102704	-0.8502
C10orf128	C3	-0.198719	0.383134	-0.424415	-0.212537	0.221534	0.239077	-0.567009	0.0591374	0.245739	0.11363	0.221918	-0.0101365	0.0233958	0.0503766	-0.050652	-0.279244	0.710975	-0.93704
C10orf54	C3	-0.13297	0.374501	-0.669015	-0.420621	0.00562869	-0.277616	-0.656611	-0.219132	-0.224303	0.00237077	0.176806	-0.969749	0.191481	0.12007	-1.03354	0.0472645	0.877493	-0.762485
C11orf21	C3	-0.156193	0.372233	-0.565291	-0.312542	-0.0266814	-0.0211208	-0.642065	-0.24575	0.0769597	0.0887197	0.194202	-0.498485	0.123532	0.196124	-0.456645	-0.102868	0.868084	-0.915047
C11orf86	C1	0.081541	-0.227105	0.40195	-0.552783	-0.588785	0.160192	-0.408373	-0.776318	-0.163366	-0.34391	-0.252259	0.293377	0.10655	-0.0945018	-0.132967	0.777148	0.0805012	0.73114
C12orf42	C3	-0.0526907	0.189958	-0.400555	-0.00779982	0.026926	0.41605	-0.165631	0.0723151	0.643429	0.0852288	-0.20894	-0.467877	-0.0181373	-0.410622	-0.326332	-0.117604	0.64936	-0.893694
C12orf63	C2	-0.115922	0.343131	-0.637493	0.0776642	0.406945	0.025075	-0.104738	0.353351	0.209985	0.145619	0.336998	-0.803744	-0.0217221	0.20619	-0.710634	-0.372183	0.344008	-0.989981
C13orf45	C2	-0.286071	0.354881	0.0300162	-0.143894	0.254196	0.594593	-0.283612	0.255409	0.81029	-0.15871	0.135099	-0.128115	-0.36784	0.0102811	0.0293199	-0.409096	0.625819	-0.292351
C15orf27	C3	-0.243555	0.52689	-0.706968	-0.216026	0.214517	-0.325364	-0.373943	0.0957688	-0.414664	0.0536166	0.550297	-0.0233421	0.163927	0.780096	-0.0879585	-0.450172	0.725202	-1.1461
C16orf54	C3	-0.114979	0.393394	-0.805224	-0.261155	0.00243374	-0.507837	-0.547496	-0.278059	-0.447459	0.105155	0.223275	-0.699122	0.156748	0.160115	-0.65285	-0.0695283	0.908831	-1.02958
C16orf86	C2	-0.203294	0.382684	-0.403971	0.0155304	0.31845	0.523884	-0.10492	0.447297	0.683237	-0.0399817	0.203413	-0.586446	-0.272007	0.218035	-0.585418	-0.417314	0.528725	-0.869372
C16orf89	C2	-0.166242	0.273226	-0.200916	0.0450865	0.423337	0.43693	-0.189775	0.459524	0.513691	0.178545	0.356353	0.168589	0.0187097	0.323745	0.222387	-0.481451	0.0942873	-0.716579
C17orf66	C3	-0.148335	0.335855	-0.479325	-0.124967	-0.0353158	-0.494202	-0.282012	-0.209979	-0.556337	0.0208623	0.181948	-0.762201	-0.0175122	0.227055	-0.90279	-0.23085	0.770477	-0.319585
C17orf99	C2	-0.214561	0.231134	0.136706	-0.140923	0.138357	0.265431	-0.321444	-0.151284	0.350984	0.0541152	0.0612861	0.152635	0.0431852	-0.326998	0.249851	-0.407866	0.597653	0.0227403
C18orf23	C1	0.154607	-0.209019	0.0399132	-0.0431096	-0.219671	-0.61594	0.117145	-0.414188	-0.520682	-0.155111	-0.0743024	-0.328879	-0.0713949	-0.126341	-0.138105	0.472384	-0.23822	0.478264
C18orf56	C1	0.146718	-0.197036	0.0335828	-0.286826	-0.255468	-0.365671	0.00199789	-0.292802	-0.569363	-0.313436	-0.169839	0.55639	0.049585	-0.118704	0.455633	0.671473	-0.174983	0.110995
C19orf31	C3	-0.0915434	0.250873	-0.437925	-0.0978511	-0.329194	-0.397863	-0.326266	-0.599206	-0.268485	0.0575513	0.126832	-0.658781	-0.066898	0.323788	-0.529836	-0.0951613	0.812098	-0.427993
C19orf80	C2	-0.166894	0.400761	-0.613883	-0.0105794	0.233697	-0.175864	-0.077437	0.131824	-0.0273633	0.0308662	0.398789	-0.543049	-0.0104521	0.465728	-0.408585	-0.408526	0.541043	-0.9375
C1orf127	C3	-0.216721	0.420224	-0.470628	-0.194122	0.221094	0.0447405	-0.434781	-0.0130398	0.101913	0.152419	0.483109	-0.272424	0.242596	0.512631	-0.255816	-0.44023	0.580162	-0.841843
C1orf162	C3	-0.147076	0.337713	-0.490601	-0.395197	-0.0836125	-0.396228	-0.647753	-0.223849	-0.333492	0.0891865	0.144591	-0.51469	0.329941	0.237732	-0.450553	-0.0767455	0.819639	-0.558831
C1orf172	C1	0.242888	-0.427263	0.385028	0.163464	-0.118377	0.228616	0.300434	-0.115168	0.0366281	0.0116756	-0.174418	0.81571	0.015365	-0.230358	0.664346	0.429585	-0.840615	0.37465
C1orf194	C1	0.0750624	-0.192847	0.317169	0.378426	0.289338	0.605062	0.48928	0.550908	0.863511	-0.0144277	-0.12105	0.596087	-0.338293	-0.278622	0.95612	-0.0842799	-0.647147	-0.0755387
C1orf200	C3	-0.0881515	0.231186	-0.387828	-0.285926	-0.163383	-0.757506	-0.426671	-0.329916	-0.863004	-0.00280021	-0.055172	-0.307896	0.147334	-0.116926	-0.365671	0.0304107	0.80611	-0.184497
C1orf54	C3	-0.103135	0.43507	-0.990188	-0.229452	0.145043	-0.498323	-0.51655	0.148132	-0.416737	0.0975386	0.292199	-1.0948	0.100497	0.451284	-1.09987	-0.0503958	0.725509	-1.23208
C1QA	C3	-0.146745	0.36951	-0.595609	-0.447572	-0.154818	-0.557989	-0.60312	-0.315845	-0.562194	-0.0260534	0.224662	-0.43321	0.27135	0.455965	-0.414141	0.00772513	0.866827	-0.681916
C1QB	C3	-0.134852	0.33849	-0.543842	-0.398777	-0.185317	-0.593233	-0.529763	-0.34579	-0.61032	-0.0105905	0.210755	-0.324051	0.280076	0.460214	-0.294135	-0.020108	0.81814	-0.604799
C1QC	C3	-0.147289	0.341136	-0.500873	-0.405818	-0.160673	-0.510683	-0.510889	-0.310958	-0.523418	-0.0381366	0.199216	-0.368337	0.26317	0.421149	-0.357696	-0.0366253	0.818418	-0.546402
C1QL4	C1	0.119165	-0.247819	0.313393	-0.431023	-0.768826	-0.289844	-0.329197	-0.759938	-0.237127	-0.36621	-0.516569	-0.100156	-0.148411	-0.240063	0.0115856	0.847417	0.284307	0.765889
C1QTNF6	C2	-0.208792	0.480911	-0.701314	0.0775868	0.499228	0.404978	0.0591274	0.594486	0.674792	0.034871	0.569696	-0.930452	-0.0420977	0.745171	-0.819798	-0.599695	0.333716	-1.29117
C1QTNF7	C2	-0.319024	0.459922	-0.175647	0.086685	0.614548	0.982616	0.0796355	0.796846	1.27365	-0.0425787	0.504992	-0.406094	-0.208702	0.582014	-0.276384	-0.818475	0.241577	-0.801533
C1QTNF9	C2	-0.182193	0.261588	-0.0968175	-0.058422	0.241463	-0.148127	-0.295902	0.0603351	-0.0556455	0.013533	0.169089	-0.557444	-0.224336	-0.0993249	-0.509833	-0.301831	0.457587	0.0800077
C2	C3	-0.138153	0.393518	-0.709499	-0.360047	-0.107261	-0.578929	-0.491038	-0.277535	-0.521468	0.00467734	0.254505	-0.640849	0.266935	0.457261	-0.572787	-0.0659677	0.877644	-0.832936
C22orf26	C2	-0.226867	0.3599	-0.23193	0.0335465	0.234515	0.454456	-0.139046	0.207859	0.609029	0.0260019	0.184445	-0.683779	-0.21931	0.103207	-0.695024	-0.520136	0.613547	-0.45876
C22orf31	C2	-0.10692	0.137527	-0.00471785	0.130752	0.166488	0.551896	-0.209294	0.0442998	0.621169	0.443502	0.245415	0.0252318	0.356768	0.199607	0.0168811	-0.571829	0.077586	-0.330497
C2orf48	C1	0.189041	-0.264783	0.0788261	-0.135049	-0.692091	-0.379042	-0.194685	-0.864885	-0.660149	0.126349	-0.141707	0.047553	0.361171	0.258093	-0.260678	0.47563	-0.0792337	0.461717
C2orf70	C1	0.0247945	-0.0589378	0.0892425	-0.377052	-0.118173	0.0880544	-0.278229	-0.00154645	-0.0868688	-0.478238	-0.179302	-0.56112	-0.465496	-0.120539	-0.935847	0.684021	0.0319105	0.456025
C2orf72	C1	0.109313	-0.195819	0.184779	0.00829617	-0.23927	0.212696	-0.0911358	-0.441101	0.278123	0.354462	0.266603	0.807731	0.637441	0.588531	1.01834	-0.00624709	-0.532096	-0.128872
C3	C3	-0.201221	0.396446	-0.457423	-0.315497	0.0659199	-0.160812	-0.579247	-0.152385	0.123694	-0.0137861	0.222635	-0.980292	-0.00947763	0.157422	-0.745879	-0.156758	0.852512	-0.523895
C3AR1	C3	-0.191749	0.37383	-0.423008	-0.286632	-0.0467839	-0.0495123	-0.449386	-0.101049	0.00653533	-0.0303964	0.204237	-0.28835	0.0570667	0.412566	-0.257651	-0.193526	0.787647	-0.69549
C3orf67	C1	0.170813	-0.311646	0.307177	0.193	0.0524793	0.461844	0.482325	0.269253	0.332187	-0.16303	-0.262995	0.263873	-0.198095	-0.367502	0.04276	0.305406	-0.659044	0.31323
C3orf80	C2	-0.161278	0.415192	-0.684214	0.0681859	0.339083	0.569	-0.0633373	0.299025	0.91044	0.105008	0.562715	-0.967729	-0.030398	0.757087	-0.797059	-0.473334	0.327413	-1.36003
C5orf20	C3	-0.10375	0.355563	-0.7285	-0.340176	-0.141316	-0.462046	-0.623097	-0.493318	-0.45258	0.0536661	0.215025	-0.332129	0.143268	0.219619	-0.292892	0.0528751	0.932668	-1.03633
C5orf46	C1	0.171954	-0.253529	0.113025	-0.0722259	-0.321588	-0.0297104	0.0459714	-0.239994	-0.231145	-0.190466	-0.371944	0.162234	-0.171855	-0.338869	-0.081385	0.592345	-0.142074	0.264019
C5orf56	C3	-0.0878982	0.384336	-0.888036	-0.2091	0.0955711	-0.353833	-0.417558	-0.0879033	-0.285834	0.00947668	0.2471	-1.4214	-0.0111899	0.213276	-1.53971	0.0139521	0.764438	-0.960552
C5orf64	C2	-0.231286	0.34745	-0.173019	0.0215334	0.313763	-0.0301486	0.182074	0.435916	0.196796	-0.368678	0.15121	-0.50297	-0.621353	0.108434	-0.279812	-0.344398	0.498192	-0.216518
C6	C2	-0.126533	0.313868	-0.4981	0.0903416	0.321091	-0.0462451	-0.0800858	0.24708	0.0620422	0.0956286	0.151061	-0.457782	-0.131188	-0.107337	-0.388487	-0.366042	0.511023	-0.795451
C6orf223	C1	0.0907917	-0.215499	0.32575	-0.303659	-0.610043	-0.15893	-0.664729	-0.859962	-0.388964	0.272352	0.00397863	0.795528	0.475534	0.389498	0.664371	0.363928	-0.103539	0.481773
C6orf52	C1	0.109182	-0.228548	0.291996	-0.178304	-0.217825	-0.274584	0.129447	-0.0312921	-0.388589	-0.373375	-0.367892	0.672395	-0.18838	-0.329282	0.702184	0.557828	-0.19065	0.46926
C7	C2	-0.118382	0.325567	-0.570041	0.10547	0.332967	-0.011305	-0.190115	0.175684	0.136475	0.136358	0.270036	-0.561095	-0.230738	0.0368687	-0.464161	-0.319156	0.458181	-0.927133
C9orf139	C3	-0.0665451	0.284658	-0.651736	-0.106931	-0.239175	-0.244687	-0.221968	-0.397474	-0.164153	0.0734214	0.104428	-0.856606	0.134322	0.300633	-0.866243	-0.108309	0.815699	-0.807725
CA9	C1	0.207862	-0.409508	0.472451	-0.23015	-0.618983	-0.550127	-0.20531	-0.803144	-0.649807	-0.119016	-0.327387	0.766812	0.0495081	-0.213632	0.890648	0.764029	-0.289188	0.907425
CACNA1E	C3	-0.177497	0.354221	-0.418216	-0.225303	0.186464	0.388774	-0.113949	0.0100506	0.749856	-0.170039	0.293561	-0.545594	0.049238	0.220168	-0.226953	-0.222166	0.591883	-0.947661
CACNA1G	C2	-0.24902	0.366631	-0.161975	0.0478245	0.426224	0.406323	-0.0402958	0.485443	0.614843	0.0241814	0.373588	0.147459	-0.125025	0.380558	0.387615	-0.63314	0.298571	-0.682999
CALCR	C2	-0.239351	0.42823	-0.402846	-0.10158	0.354369	0.54712	-0.31425	0.568892	0.720953	0.0352314	0.223653	-0.401214	-0.0901762	0.31239	-0.347515	-0.457195	0.560465	-0.965445
CALHM1	C2	0.00652823	0.0956896	-0.338957	0.447257	0.269205	0.675423	0.522787	0.26236	1.00879	0.0655458	-0.00968039	-0.777332	-0.293168	-0.312217	-0.601169	-0.354869	0.115343	-0.824956
CALHM2	C2	-0.152321	0.49682	-0.987417	0.167519	0.683718	0.101477	0.0320662	0.734063	0.426381	0.0371391	0.441007	-1.53665	-0.306044	0.237324	-1.40941	-0.442125	0.430623	-1.45893
CALN1	C2	-0.246718	0.370976	-0.185684	0.105802	0.330999	0.699699	0.102534	0.448438	0.661497	-0.170222	0.108503	-0.309978	-0.508828	-0.00273547	-0.565397	-0.526112	0.593611	-0.556005
CAMK1G	C3	-0.263015	0.376196	-0.135094	-0.32937	0.158785	0.0908983	-0.426819	0.0146335	0.236501	-0.172113	0.267207	-0.317749	-0.1151	0.229376	-0.195634	-0.252992	0.67113	-0.242612
CAMK4	C3	-0.139053	0.323366	-0.477118	-0.0850352	0.0339483	-0.263093	-0.279498	-0.211089	-0.12562	-0.0405588	0.17155	-1.0168	-0.252826	0.0577954	-0.975084	-0.150081	0.750043	-0.421572
CARD11	C3	-0.117511	0.424673	-0.896667	-0.235369	-0.00775927	-0.501693	-0.436922	-0.268251	-0.439928	0.135952	0.280222	-0.821117	0.309637	0.30933	-0.79853	-0.170711	0.925485	-1.15742
CARD16	C3	-0.11197	0.358836	-0.705075	-0.387883	-0.134962	-0.704767	-0.723989	-0.377505	-0.688122	0.0543985	0.18188	-0.703017	0.129858	0.260551	-0.679364	0.0908728	0.914482	-0.714433
CARD6	C3	-0.211659	0.490004	-0.719057	-0.333974	0.159432	-0.136853	-0.522315	0.0385084	-0.0357128	-0.216615	0.234443	-0.799403	-0.332281	0.185829	-0.790317	-0.0233583	0.977762	-1.02629
CARD8	C3	-0.152051	0.392273	-0.647788	-0.093167	0.0631043	0.110211	-0.327228	-0.0495458	0.179828	0.0694366	0.1716	-0.847619	-0.054021	0.167201	-0.941722	-0.259958	0.840167	-0.975954
CARNS1	C3	-0.152049	0.307517	-0.371553	-0.136134	0.0904835	0.446837	-0.194474	0.0449227	0.730515	-0.0812144	0.0227405	-0.853785	-0.094565	-0.0972282	-0.71676	-0.194596	0.727341	-0.715917
CASP1	C3	-0.140561	0.342033	-0.531704	-0.441329	-0.146478	-0.559597	-0.75609	-0.422591	-0.540199	-0.0364076	0.165168	-0.575096	0.0230362	0.202791	-0.551039	0.123741	0.912133	-0.508859
CASP10	C3	-0.092246	0.327505	-0.684774	-0.282404	-0.00158409	-0.116978	-0.538823	-0.248041	0.0484846	0.158668	0.221269	-0.675688	0.341709	0.196277	-0.555782	-0.0678686	0.729736	-1.0553
CASP14	C1	0.0487056	-0.16002	0.31951	-0.0703069	-0.0685098	0.0758319	-0.0259169	-0.349715	0.0126123	0.0957523	0.286624	1.23329	0.357516	0.364901	1.37628	0.0478924	-0.509107	0.0813385
CASS4	C3	-0.247749	0.377545	-0.202819	-0.293308	0.0192714	0.20112	-0.612445	-0.218345	0.381799	-0.00812313	0.241391	-0.161355	-0.0996117	0.224982	0.019102	-0.260979	0.820157	-0.512899
CBFA2T3	C2	-0.0417964	0.243414	-0.619973	0.476436	0.394826	0.909495	0.603118	0.523214	1.21417	0.166753	0.114128	-0.55622	-0.034771	-0.0471407	-0.422818	-0.621953	0.228804	-1.56437
CBLC	C1	0.0881541	-0.160771	0.158318	0.193544	0.0610751	0.462796	0.4589	0.0621722	0.40956	-0.4413	-0.308371	-0.139352	-0.846677	-0.698387	-0.334312	0.374465	-0.127827	0.160269
CBLN2	C2	-0.0111669	0.155027	-0.45895	0.226726	0.286195	0.137282	0.303371	0.319354	0.223411	0.00887611	0.128258	-0.596355	-0.149954	-0.00386023	-0.622501	-0.216162	0.0972843	-0.741243
CBLN3	C3	-0.0891994	0.339143	-0.735343	0.0545085	0.235488	0.0189887	0.294256	0.449573	-0.0652977	-0.317679	-0.0756158	-1.03875	-0.440147	-0.178342	-1.3683	-0.0976925	0.697109	-0.940334
CBX2	C1	0.0999684	-0.175999	0.158943	-0.374768	-0.316626	-0.524269	-0.273502	-0.618353	-0.761306	-0.0425723	0.18249	0.589689	0.498134	0.391491	0.48063	0.456717	-0.306992	0.434461
CBX7	C2	-0.171574	0.411069	-0.628063	0.151374	0.439074	0.558482	0.0153006	0.483833	0.720346	-0.0563903	0.181103	-1.08332	-0.4941	-0.044652	-1.18507	-0.391949	0.603613	-1.10716
CCDC141	C3	-0.155685	0.271745	-0.239882	-0.11695	0.0729327	0.246918	-0.349419	-0.099547	0.384533	0.032018	0.0609955	-0.595691	-0.105767	-0.134269	-0.571552	-0.220378	0.673445	-0.399601
CCDC146	C2	-0.110089	0.310314	-0.55473	-0.0128671	0.0207726	0.558889	-0.147509	0.0183687	0.456685	0.0731431	0.246915	-0.609307	-0.00698605	0.483814	-0.986031	-0.26288	0.523857	-1.03705
CCDC152	C2	-0.150585	0.341391	-0.488033	0.0469829	0.291215	0.0848473	-0.198201	0.223905	0.400297	0.176654	0.306763	0.190005	-0.00189035	0.251956	0.652666	-0.434812	0.436439	-1.22279
CCDC170	C2	-0.102329	0.26749	-0.447345	0.685051	0.789021	0.920961	0.690515	0.974756	1.15904	0.13132	0.186527	-0.64097	-0.531508	-0.254746	-0.620046	-0.793855	-0.0152846	-1.16755
CCDC65	C2	-0.147041	0.276999	-0.292864	0.27213	0.248476	0.571682	0.215809	0.317006	0.631973	0.163992	0.204779	-0.321678	-0.0439812	0.231074	-0.415944	-0.658348	0.328645	-0.742934
CCDC69	C3	-0.125665	0.427646	-0.872535	-0.196777	0.175147	-0.231728	-0.496657	-0.0101991	-0.0959783	0.137342	0.233687	-0.63007	0.131441	0.0994203	-0.519688	-0.157494	0.846784	-1.36473
CCDC80	C2	-0.171984	0.411381	-0.627383	0.0475062	0.420703	0.500227	-0.224721	0.394464	0.736862	0.188495	0.417312	-0.739707	-0.0133552	0.385939	-0.656405	-0.484915	0.414151	-1.26137
CCDC88B	C3	-0.0815717	0.31694	-0.694619	-0.205813	-0.130955	-0.45391	-0.325846	-0.295647	-0.379194	0.074668	0.161392	-0.995306	0.249942	0.296556	-0.998983	-0.0863659	0.787533	-0.723465
CCL14	C2	-0.100568	0.340375	-0.692201	0.105417	0.403341	0.459699	-0.130333	0.334036	0.70233	0.121866	0.274884	-0.716379	-0.180826	0.0654899	-0.611911	-0.295303	0.409126	-1.3791
CCL17	C3	-0.12895	0.240742	-0.249737	-0.253984	-0.182217	0.0119156	-0.582201	-0.503402	0.0475553	0.24002	0.325509	-0.0425313	0.388886	0.523023	-0.00352514	-0.213318	0.538677	-0.487185
CCL18	C3	-0.156134	0.189494	0.0300564	-0.554697	-0.161928	0.254747	-0.771607	-0.183809	0.171606	-0.0606614	-0.0495494	0.676536	0.240556	0.046271	0.644497	0.116423	0.620521	-0.317781
CCL19	C3	-0.00320257	0.26071	-0.836436	-0.0969125	0.0512123	-0.814837	-0.497475	-0.245873	-0.851926	0.214224	0.213037	-0.677955	0.0427254	0.0698206	-0.702503	0.0813238	0.568911	-0.896612
CCL21	C3	0.167762	0.249681	-1.50968	0.0639939	0.166315	-1.37015	-0.266162	0.0979477	-1.2861	0.350951	0.187624	-1.41198	0.246527	0.137798	-1.30269	0.249309	0.389773	-1.66333
CCL22	C2	-0.205434	0.357154	-0.311889	-0.061681	0.222743	0.0158192	-0.402333	-0.141702	0.160334	0.26373	0.571066	0.715573	0.191494	0.553997	1.05784	-0.536922	0.399796	-0.988341
CCL23	C3	-0.142621	0.267057	-0.278797	-0.187813	0.156958	0.292657	-0.398947	0.0781477	0.298412	0.0505006	0.120189	0.0591166	0.0500636	-0.00218886	0.0204656	-0.175498	0.511079	-0.712221
CCL5	C3	-0.0900349	0.308047	-0.630527	-0.395398	-0.252207	-0.712541	-0.669901	-0.609335	-0.690257	0.0333346	0.201842	-0.586064	0.176691	0.304463	-0.529571	0.134851	0.886048	-0.619717
CCL7	C1	0.126911	-0.196478	0.113928	-0.311617	-0.425761	-0.254488	-0.304875	-0.541292	-0.486971	-0.116678	-0.237163	0.462816	0.128527	-0.159799	0.280799	0.614574	0.0215393	0.264854
CCNB1	C1	0.24163	-0.419874	0.366159	0.0288407	-0.540919	-0.789484	0.104357	-0.827621	-1.05134	0.0306375	-0.190113	1.07068	0.13615	-0.122239	1.07611	0.524148	-0.439935	0.772972
CCNB2	C1	0.217062	-0.3601	0.273253	-0.151257	-0.694299	-1.08293	-0.0404166	-0.95305	-1.45307	-0.0994103	-0.283677	0.668608	0.115027	-0.122871	0.500716	0.671296	-0.131577	0.966978
CCND2	C3	-0.0566001	0.371357	-0.975563	-0.0975685	0.134857	-0.26702	-0.218063	-0.0372097	-0.0351583	0.0639448	0.204977	-1.60697	0.0945741	0.0970338	-1.55035	-0.076256	0.747857	-1.17516
CCNE2	C1	0.260614	-0.370831	0.127569	0.150641	-0.431874	-0.402984	0.226536	-0.486178	-0.477208	0.129443	-0.20082	0.831011	0.207638	-0.0136718	0.973895	0.405961	-0.481522	0.128482
CCR1	C3	-0.142936	0.267442	-0.278742	-0.501598	-0.268123	-0.317071	-0.629794	-0.377052	-0.34653	-0.154181	0.0353545	-0.0808955	0.090952	0.241347	-0.0749035	0.155486	0.830984	-0.32964
CCR2	C3	-0.0354342	0.267188	-0.723849	-0.314559	-0.159544	-0.480478	-0.643822	-0.529351	-0.465672	0.139909	0.176873	-0.442484	0.239484	0.141519	-0.414158	0.156695	0.767152	-0.973523
CCR4	C3	-0.0516116	0.361022	-0.96257	-0.0339208	0.0159559	-0.738266	-0.325431	-0.286866	-0.701204	0.139596	0.254638	-0.593405	-0.0492645	0.186725	-0.512546	-0.0723263	0.800605	-1.25147
CCR5	C3	-0.121727	0.342899	-0.612657	-0.360085	-0.197972	-0.528925	-0.651742	-0.532427	-0.524618	0.0392904	0.196182	-0.370941	0.123634	0.259394	-0.333315	0.0377657	0.939785	-0.760269
CCR6	C3	-0.121589	0.336563	-0.592579	-0.169285	-0.0775639	-0.176886	-0.464533	-0.341598	-0.180606	0.060062	0.139192	-0.679099	-0.0663324	0.089134	-0.78475	-0.0923334	0.882703	-0.761486
CCR7	C3	-0.127402	0.378691	-0.705769	-0.268742	-0.0257953	-0.601502	-0.626899	-0.394305	-0.557127	0.100857	0.246364	-0.519064	0.0581574	0.144346	-0.440451	-0.0501286	0.908558	-0.860106
CCR8	C3	-0.031169	0.348856	-1.00772	-0.0733707	0.00310116	-1.157	-0.344459	-0.382725	-1.28922	0.173729	0.338589	-0.461043	0.101886	0.28529	-0.506966	-0.0416271	0.735364	-1.10126
CCR9	C3	-0.206857	0.294435	-0.101569	-0.259223	-0.0617316	0.402863	-0.312725	-0.159601	0.298615	-0.209404	0.107306	-0.211363	-0.222312	0.18266	-0.480156	-0.141866	0.715069	-0.254606
CCRL2	C3	-0.209234	0.383744	-0.382789	-0.319687	-0.025371	-0.175733	-0.628506	-0.178548	-0.147951	0.149141	0.252153	0.295843	0.294073	0.383816	0.429053	-0.303566	0.804513	-0.79105
CD163	C3	-0.173965	0.296161	-0.243633	-0.558952	-0.206241	-0.277087	-0.65735	-0.314252	-0.264043	-0.162261	0.0441537	-0.279485	0.183294	0.194913	-0.261702	0.1005	0.862094	-0.218063
CD177	C2	-0.190607	0.358538	-0.377905	-0.04115	0.383373	0.538907	-0.148863	0.357128	0.659674	0.14801	0.499393	-0.371288	0.229595	0.594448	-0.384253	-0.538498	0.21841	-0.899531
CD19	C3	0.170835	0.104524	-1.04932	-0.0956599	-0.280165	-1.26574	-0.338495	-0.62076	-1.31876	0.259888	-0.00307535	-0.968732	0.357987	-0.0703153	-0.983557	0.386797	0.585127	-0.949136
CD1B	C3	-0.13097	0.30959	-0.465749	-0.386052	-0.010001	-0.149914	-0.759706	-0.188154	-0.0851962	0.0761998	0.181712	-0.118375	0.124452	0.196069	-0.0214613	0.042802	0.693451	-0.804901
CD1C	C3	-0.196194	0.367242	-0.383096	-0.289932	0.145435	0.0332446	-0.632267	-0.0267907	0.179698	0.0157568	0.224313	-0.374118	-0.082658	0.125475	-0.250555	-0.14083	0.712816	-0.668342
CD1E	C3	-0.152498	0.367447	-0.56502	-0.210524	0.0171633	-0.0721512	-0.478113	-0.128711	0.0464602	0.0575255	0.201797	-0.470157	0.0158329	0.242836	-0.383702	-0.160566	0.788263	-0.911416
CD2	C3	-0.0803388	0.372581	-0.88108	-0.268297	-0.11037	-0.79982	-0.549936	-0.44431	-0.78906	0.0949699	0.250983	-0.696553	0.149314	0.280009	-0.660837	0.0298103	0.914294	-1.00617
CD200R1	C3	-0.188561	0.374041	-0.436917	-0.275026	-0.0584933	0.179706	-0.538926	-0.269427	0.211472	-0.0462304	0.174993	-0.198862	-0.130393	0.198871	-0.230104	-0.117388	0.904015	-0.863135
CD207	C3	-0.138202	0.233255	-0.186958	-0.315767	-0.0674622	0.257136	-0.175754	-0.120163	0.152866	-0.32514	0.0739897	-0.467231	-0.144891	0.167961	-0.758082	0.0624294	0.574279	-0.236754
CD209	C3	-0.219445	0.314682	-0.115339	-0.598409	-0.116261	0.28037	-0.671244	-0.132971	0.541114	-0.262284	0.0385393	-0.507703	0.0449339	0.184754	-0.300276	0.0884195	0.821045	-0.27541
CD22	C2	-0.0546844	0.240696	-0.557652	0.29963	0.287389	0.0715914	0.233125	0.222239	0.325283	0.142051	0.135819	-0.752455	-0.13971	-0.0936492	-0.562096	-0.412546	0.355065	-0.915632
CD226	C3	-0.141529	0.351297	-0.557884	-0.283912	-0.117458	-0.361687	-0.612001	-0.453419	-0.436088	-0.0117759	0.189367	-0.60757	-0.131311	0.158516	-0.760908	0.0126222	0.927081	-0.597488
CD244	C3	-0.15182	0.364448	-0.558059	-0.313957	-0.0326158	-0.377995	-0.622156	-0.191565	-0.374329	-0.0447873	0.137069	-0.556058	-0.140696	0.148436	-0.586538	0.0239379	0.877777	-0.650783
CD247	C3	-0.0889123	0.349606	-0.770636	-0.332738	-0.136479	-0.759547	-0.679349	-0.480309	-0.797214	0.0849405	0.212624	-0.6097	0.11624	0.218207	-0.632464	0.094032	0.913402	-0.826319
CD248	C2	-0.211084	0.486695	-0.710658	-0.112599	0.497607	0.0490126	-0.133736	0.485112	0.413467	0.0530319	0.484131	-1.06927	0.224608	0.456634	-0.782688	-0.508899	0.490072	-1.11903
CD27	C3	-0.0181344	0.325128	-0.984453	-0.252212	-0.13105	-0.908478	-0.556504	-0.484461	-0.871483	0.16676	0.212327	-0.792807	0.257537	0.201702	-0.717879	0.123503	0.85429	-1.12307
CD274	C3	-0.0558282	0.249903	-0.582914	-0.404243	-0.219827	-0.515969	-0.579967	-0.418607	-0.534354	-0.106119	-0.007243	-0.787449	0.0143032	0.00737254	-0.867484	0.301895	0.850854	-0.519537
CD28	C3	-0.175715	0.476406	-0.823838	-0.260364	0.0387855	-0.198782	-0.53275	-0.0150261	-0.0638762	0.0217447	0.180635	-1.0923	-0.00949376	0.273852	-1.08213	-0.153224	1.02491	-1.08877
CD300LB	C2	-0.268104	0.338304	0.0095116	-0.221324	0.250192	0.260286	-0.451322	0.107121	0.318316	-0.0220394	0.220419	0.439025	-0.0955334	0.0374086	0.556013	-0.394717	0.575084	-0.328967
CD300LF	C3	-0.173131	0.371243	-0.491802	-0.287196	-0.0295595	-0.142475	-0.445262	-0.163372	-0.163397	0.00211631	0.16209	-0.0129226	0.136034	0.223329	-0.0163037	-0.179608	0.85534	-0.861239
CD300LG	C2	-0.133255	0.350948	-0.591067	-0.0151142	0.359131	-0.18961	-0.166061	0.236291	0.0211585	-0.000930438	0.249498	-0.734203	-0.190319	0.00335039	-0.548046	-0.240181	0.511364	-0.835836
CD33	C3	-0.247161	0.414596	-0.326015	-0.358209	0.0461791	0.0764584	-0.482628	0.00201231	0.194146	-0.118639	0.190426	-0.230197	0.00111033	0.296394	-0.126765	-0.230703	0.850953	-0.627161
CD37	C3	-0.153646	0.427997	-0.757604	-0.196606	0.020315	-0.400709	-0.408722	-0.169336	-0.32021	0.0965283	0.225091	-0.505023	0.161112	0.241106	-0.413189	-0.241723	0.938102	-1.08455
CD3D	C3	-0.0657824	0.354784	-0.883458	-0.253022	-0.114533	-0.830583	-0.584077	-0.408902	-0.815756	0.146231	0.218367	-0.600116	0.176516	0.259166	-0.533264	0.0381057	0.883954	-1.03874
CD3E	C3	-0.0965647	0.398825	-0.899309	-0.256441	-0.0547924	-0.800745	-0.535568	-0.387816	-0.769865	0.103304	0.272086	-0.644192	0.156823	0.26558	-0.56965	-0.0279377	0.930122	-1.07337
CD3G	C3	-0.11194	0.400982	-0.842563	-0.255057	-0.0371709	-0.806488	-0.557902	-0.388335	-0.778801	0.0623591	0.26753	-0.661277	0.0321811	0.218334	-0.593473	-0.0147921	0.940369	-0.952138
CD4	C3	-0.185845	0.452786	-0.704834	-0.322529	0.00591951	-0.401724	-0.479779	-0.199188	-0.292917	-0.0136841	0.271874	-0.693697	0.144996	0.3363	-0.599762	-0.176493	0.969	-0.915565
CD40LG	C3	-0.106483	0.398205	-0.856144	-0.18735	0.0083935	-0.564595	-0.521348	-0.292431	-0.557401	0.161692	0.333363	-0.559612	0.127165	0.358929	-0.548544	-0.117321	0.818231	-1.1326
CD48	C3	-0.130826	0.367851	-0.656239	-0.272138	-0.0452032	-0.51731	-0.608662	-0.290193	-0.483568	0.0801095	0.187059	-0.32887	0.0460078	0.173583	-0.243942	-0.0498148	0.887066	-0.882876
CD5	C3	-0.0975491	0.388595	-0.861883	-0.232053	-0.0517849	-0.978067	-0.546206	-0.382885	-0.95066	0.121927	0.26453	-0.702657	0.120536	0.248876	-0.609205	-0.0419335	0.90942	-0.885733
CD52	C3	-0.0987535	0.341928	-0.704788	-0.205238	-0.0720934	-0.590177	-0.479984	-0.305126	-0.581377	0.152278	0.166346	-0.0885913	0.209093	0.172072	0.0240462	-0.113102	0.85028	-1.03058
CD53	C3	-0.126004	0.356029	-0.637709	-0.354452	-0.16845	-0.485181	-0.594964	-0.366964	-0.494717	0.042947	0.151367	-0.373476	0.194887	0.279805	-0.364486	-0.0101625	0.932517	-0.822448
CD6	C3	-0.100815	0.371281	-0.791905	-0.303852	-0.0975035	-0.676512	-0.626882	-0.419728	-0.60097	0.101769	0.255573	-0.772627	0.150743	0.288241	-0.68609	0.0166672	0.893792	-0.895634
CD68	C3	-0.204922	0.372371	-0.363607	-0.365079	-0.080137	-0.240595	-0.476972	-0.20959	-0.24555	-0.046656	0.235659	0.111289	0.185686	0.432963	0.174729	-0.195237	0.808377	-0.626163
CD69	C3	-0.158435	0.342486	-0.459039	-0.349322	-0.105171	-0.186845	-0.61563	-0.356519	-0.178837	-0.0017643	0.17362	-0.375453	0.0545426	0.202677	-0.401963	-0.0378238	0.87084	-0.634962
CD7	C3	-0.0622792	0.349566	-0.880982	-0.322354	-0.123111	-0.951416	-0.592523	-0.470881	-0.944169	0.114954	0.259169	-0.702467	0.274622	0.295709	-0.642532	0.08187	0.861907	-0.925894
CD70	C3	-0.0643792	0.270277	-0.613848	-0.225566	-0.273396	-0.230244	-0.28613	-0.443238	-0.252863	-0.0405453	0.0524184	-0.957324	0.100551	0.217565	-1.13441	0.0439048	0.855086	-0.647136
CD72	C3	-0.121627	0.314295	-0.519841	-0.363858	-0.233795	-0.668782	-0.543133	-0.449992	-0.69364	-0.0675693	0.0932134	-0.766211	0.0457711	0.210542	-0.820499	0.0758448	0.928437	-0.327355
CD74	C3	-0.161154	0.439925	-0.765338	-0.334577	0.0520055	-0.556455	-0.449078	-0.218372	-0.423714	-0.00717121	0.333693	-0.84138	0.232477	0.345668	-0.712528	-0.138002	0.88471	-0.90356
CD79A	C3	0.1395	0.155418	-1.08521	-0.196821	-0.270816	-1.18494	-0.503069	-0.628669	-1.22389	0.27307	0.0836437	-0.935232	0.422809	0.0800501	-0.939825	0.391701	0.630437	-1.08015
CD80	C3	-0.120334	0.299341	-0.476468	-0.27195	-0.105972	-0.433684	-0.370861	-0.221113	-0.47642	-0.0780421	0.11208	-0.390871	0.0213359	0.221044	-0.442138	-0.0126646	0.754265	-0.513177
CD84	C3	-0.208543	0.401634	-0.443961	-0.261759	-0.0810056	-0.119711	-0.465192	-0.203108	-0.104296	0.00475916	0.199778	-0.0476652	0.0490045	0.367794	-0.0116751	-0.260493	0.914499	-0.783636
CD86	C3	-0.144901	0.335214	-0.491478	-0.392785	-0.200438	-0.468021	-0.564496	-0.360568	-0.501926	-0.0716261	0.119052	-0.295394	0.0821727	0.287785	-0.308336	0.0330965	0.909207	-0.57029
CD8A	C3	-0.120378	0.344045	-0.621987	-0.296129	-0.132567	-0.587092	-0.569424	-0.457807	-0.572358	0.019504	0.205815	-0.50365	0.0276041	0.219732	-0.466334	0.0114448	0.894655	-0.697518
CD8B	C3	-0.108553	0.29512	-0.511577	-0.392027	-0.233948	-0.677145	-0.646786	-0.522222	-0.719008	-0.0984437	0.0782419	-0.481063	-0.0916713	0.103564	-0.500455	0.199843	0.932345	-0.42094
CD96	C3	-0.10272	0.361725	-0.752855	-0.286177	-0.139058	-0.6734	-0.570829	-0.460139	-0.687753	0.0271873	0.200429	-0.488186	0.0169989	0.219919	-0.471237	0.0498864	0.945693	-0.898835
CD97	C3	-0.167542	0.383996	-0.556554	-0.498634	-0.0776921	-0.569487	-0.62492	-0.354748	-0.489732	-0.0847832	0.186742	-0.743719	0.243383	0.173379	-0.666908	0.0237293	0.961175	-0.509751
CDC20	C1	0.177284	-0.327883	0.333255	-0.267123	-0.700494	-1.04669	-0.20076	-1.01785	-1.35	-0.204001	-0.295109	0.638201	-0.036776	-0.201902	0.550542	0.764628	-0.00581748	1.04419
CDC25A	C1	0.241542	-0.397352	0.293123	-0.232477	-0.757182	-0.89785	-0.0642957	-0.959406	-1.1959	-0.218059	-0.422625	0.638739	0.029538	-0.282507	0.528786	0.860973	-0.0830232	0.889514
CDC25C	C1	0.241347	-0.398294	0.296997	0.0635252	-0.59705	-0.662457	0.169308	-0.868009	-0.983689	0.00344895	-0.208818	0.693375	0.07548	-0.0846464	0.514816	0.511001	-0.346201	0.767465
CDC45	C1	0.236612	-0.388253	0.283917	-0.182731	-0.661128	-1.02726	-0.106467	-0.913276	-1.34617	-0.0458977	-0.283386	0.797793	0.224103	-0.150404	0.71634	0.709008	-0.223108	0.878726
CDCA3	C1	0.256674	-0.390884	0.209271	-0.164045	-0.685751	-0.986217	0.039655	-0.829337	-1.3532	-0.249475	-0.464324	0.288107	-0.0741423	-0.381904	0.0291895	0.868054	-0.091953	0.956722
CDCA5	C1	0.241736	-0.385675	0.254259	-0.0925989	-0.665342	-1.00358	0.0746768	-0.894303	-1.31945	-0.0484189	-0.220785	0.828034	0.233966	0.00749347	0.752141	0.617418	-0.288985	0.795209
CDCA7	C1	0.144267	-0.24409	0.197112	-0.534262	-0.638505	-0.83453	-0.72105	-0.851376	-1.09538	-0.276935	-0.402307	-0.0809933	-0.221038	-0.377608	-0.295481	1.05765	0.226447	0.962548
CDCA8	C1	0.233057	-0.388201	0.298492	-0.154604	-0.768641	-0.827587	-0.0307973	-1.00267	-1.12921	-0.183348	-0.385543	0.490618	-0.0487245	-0.227702	0.331993	0.786449	-0.0748479	0.93
CDH11	C2	-0.159625	0.409827	-0.673583	0.152937	0.441662	0.60105	0.0907087	0.523483	0.867733	0.108614	0.47354	-0.987787	-0.0301944	0.593926	-0.932198	-0.563596	0.287662	-1.30958
CDH17	C2	-0.171088	0.271542	-0.175326	-0.0433666	0.349987	0.187874	-0.1981	0.317018	0.189193	0.0585766	0.129029	-0.14401	-0.0297588	-0.139835	-0.20854	-0.374353	0.390668	-0.371007
CDH23	C2	-0.272243	0.421463	-0.244355	-0.0959859	0.428654	0.18444	-0.239538	0.382469	0.318831	-0.0464544	0.441692	-0.444442	-0.182935	0.406596	-0.38207	-0.507093	0.421289	-0.440197
CDHR1	C3	-0.156452	0.263108	-0.208549	-0.323316	-0.0984311	-0.0745812	-0.601683	-0.341413	-0.139873	-0.038831	0.159613	-0.556862	-0.0753777	0.175562	-0.744727	-0.00563602	0.677499	-0.0936106
CDK1	C1	0.287507	-0.415232	0.160728	0.101769	-0.57572	-0.899877	0.18659	-0.748529	-1.25748	0.0431349	-0.289812	0.729881	0.0882274	-0.17006	0.555192	0.580405	-0.369243	0.625908
CDK15	C2	-0.180486	0.356065	-0.411824	0.362496	0.514915	0.888715	0.289867	0.68348	0.961158	0.16982	0.341912	-0.726517	-0.162806	0.337214	-0.948143	-0.792806	0.201833	-0.963446
CDT1	C1	0.232999	-0.371526	0.244385	-0.124794	-0.565745	-0.717933	0.0356425	-0.796661	-0.885627	-0.163904	-0.33129	0.299316	0.00829641	-0.327542	0.267994	0.728482	-0.193122	0.785848
CDX1	C2	-0.0669532	0.310881	-0.735511	0.102849	0.212963	-0.432064	0.173634	0.251117	-0.335098	-0.0762212	0.28728	-0.7597	-0.196126	0.406367	-0.689475	-0.200272	0.365218	-0.92535
CEACAM21	C3	-0.0488044	0.30003	-0.775428	-0.0956841	-0.00853839	-0.615918	-0.411141	-0.286525	-0.501419	0.204468	0.277863	-0.180251	0.136132	0.286772	0.0671813	-0.0764563	0.623855	-1.16751
CEACAM4	C3	-0.089149	0.170344	-0.185393	-0.33443	-0.307183	0.171071	-0.636218	-0.7019	0.124946	0.0891641	0.0388856	-0.315932	0.188963	-0.0126236	-0.477908	0.0639112	0.750385	-0.284616
CEBPA	C3	-0.177297	0.401508	-0.573163	-0.12064	0.128453	-0.350845	-0.342061	0.0781945	-0.378405	0.30555	0.452343	0.0574022	0.518467	0.742071	0.100467	-0.540837	0.516948	-0.940784
CEBPE	C2	-0.169585	0.317686	-0.331955	-0.365355	0.108865	0.0496084	-0.429027	-0.0445833	0.0591717	-0.0681583	0.341042	0.195155	0.204477	0.424401	0.237653	-0.113096	0.480639	-0.753423
CECR1	C3	-0.19485	0.471964	-0.729986	-0.270996	0.0881855	-0.396799	-0.434451	-0.120595	-0.305063	0.0319548	0.29525	-0.392729	0.175009	0.293434	-0.263484	-0.269763	0.953421	-1.08699
CELF2	C3	-0.204284	0.392547	-0.432014	-0.351971	0.00587412	-0.0620834	-0.552348	-0.101907	-0.183839	-0.188739	0.00435748	-0.677382	-0.265342	-0.111369	-0.9709	-0.0134477	1.03503	-0.450943
CELF6	C2	-0.0902994	0.318134	-0.662305	0.13798	0.143659	0.151158	0.0448158	0.182106	0.220019	0.0438446	0.134428	-1.3236	-0.197598	0.165362	-1.52215	-0.298187	0.571797	-0.820055
CENPA	C1	0.254918	-0.380814	0.183733	-0.28377	-0.782453	-1.2278	-0.134912	-0.998539	-1.63472	-0.160283	-0.351531	0.413619	0.192904	-0.124057	0.172216	0.881601	-0.0924095	0.994438
CERKL	C3	-0.126366	0.351156	-0.620323	0.029525	0.0325922	-0.398746	-0.263277	-0.167623	-0.265749	0.165565	0.183582	-1.08377	-0.0704319	0.13146	-1.03458	-0.324126	0.785532	-0.598991
CES1	C2	-0.205521	0.30891	-0.154285	-0.151454	0.0963113	0.219247	-0.325371	0.139832	0.263012	0.294883	0.40124	0.716205	0.597193	0.770186	0.876868	-0.612359	0.303534	-0.736001
CETP	C2	-0.142672	0.456146	-0.894871	-0.163906	0.194732	-0.355973	-0.327769	0.183227	-0.157419	0.0529687	0.253577	-0.832909	0.0912685	0.303703	-0.650322	-0.220045	0.799072	-1.29015
CFD	C2	-0.105401	0.337307	-0.66215	0.0382096	0.322114	0.117609	-0.0251164	0.410849	0.149135	0.275793	0.283427	-0.251635	0.476737	0.336419	-0.281349	-0.516709	0.353364	-1.24373
CFH	C2	-0.109576	0.421273	-0.9185	0.0350911	0.304459	0.116442	-0.276035	0.263837	0.319036	0.256668	0.389734	-0.948582	0.0991407	0.437013	-0.877956	-0.36081	0.533778	-1.52438
CFP	C3	-0.194267	0.386013	-0.452266	-0.307885	0.107787	-0.260202	-0.559136	-0.178067	-0.194748	-0.0121957	0.222512	-0.503616	0.00192649	0.0413169	-0.460663	-0.152458	0.839612	-0.559019
CH25H	C2	-0.219723	0.399753	-0.391454	-0.203897	0.268099	0.361689	-0.528397	0.0128844	0.62762	-0.0273098	0.395685	-0.877638	-0.257599	0.260548	-0.753199	-0.220993	0.602783	-0.692627
CHIT1	C3	-0.145921	0.238149	-0.170887	-0.297063	-0.0146898	-0.107305	-0.700838	-0.41312	0.00268534	0.283354	0.45614	0.527178	0.433429	0.532798	0.80806	-0.227777	0.355096	-0.556843
CHL1	C2	-0.0765718	0.268419	-0.557215	0.0235606	0.137626	0.282137	-0.158495	0.105246	0.299341	0.114493	0.0857115	-0.772651	-0.0245593	-0.00354127	-0.959525	-0.210543	0.535044	-0.893163
CHN2	C2	-0.126296	0.243224	-0.268833	0.53573	0.402104	0.470295	0.394399	0.317803	0.719451	0.334275	0.328154	0.194857	-0.102992	0.160595	0.488588	-0.873616	0.119938	-0.9617
CHRNA1	C2	-0.167862	0.365124	-0.493718	0.0628841	0.353033	-0.329114	0.0442793	0.42562	-0.130609	0.153514	0.457312	0.22181	0.237765	0.644583	0.609901	-0.599986	0.241824	-0.981928
CHRNA5	C1	0.15923	-0.27192	0.225748	-0.505986	-0.687737	-0.749103	-0.268658	-0.78761	-0.996594	-0.42428	-0.364015	0.418773	-0.000607428	-0.126999	0.305861	0.969059	0.0853878	0.754193
CHRNA6	C2	-0.134666	0.300272	-0.42005	0.234737	0.178566	0.523878	0.221436	0.0631113	0.627176	0.0235824	0.288002	-0.589651	-0.250227	0.281631	-0.66774	-0.496146	0.434511	-0.870976
CIDEC	C2	-0.0762924	0.240857	-0.468544	0.0148464	0.151413	-0.515419	-0.189075	0.0787347	-0.432163	0.143316	0.0918034	-0.378135	0.0197815	-0.0482669	-0.234119	-0.219274	0.473288	-0.525481
CIITA	C3	-0.137536	0.36139	-0.607343	-0.342359	-0.0672903	-0.378048	-0.49204	-0.413761	-0.314147	-0.0375735	0.204593	-0.80028	0.126549	0.125619	-0.795264	-0.0234754	0.916836	-0.671254
CILP	C2	-0.124729	0.389658	-0.752605	0.215146	0.477341	0.21459	0.177755	0.484564	0.456264	0.246189	0.537522	-0.682277	0.232601	0.608892	-0.523307	-0.657527	0.192986	-1.38718
CILP2	C2	-0.236222	0.361094	-0.197014	0.086373	0.563236	1.16023	0.0835999	0.56717	1.56524	-0.020113	0.578309	-0.529554	-0.152812	0.598434	-0.300488	-0.631494	0.0378962	-0.935623
CKAP2L	C1	0.216547	-0.385592	0.358473	-0.059046	-0.627293	-0.716441	0.120018	-0.744908	-0.996386	-0.158301	-0.396739	0.559632	-0.0334171	-0.277156	0.422925	0.631398	-0.189654	0.949691
CKMT2	C2	-0.212571	0.336289	-0.214277	-0.138574	0.34189	-0.229538	-0.478291	0.202102	-0.122428	0.0109902	0.301995	-0.823329	-0.272836	0.111741	-0.792132	-0.268954	0.439595	0.000820676
CLEC10A	C3	-0.139338	0.330974	-0.500735	-0.325051	-0.0283834	-0.279527	-0.707344	-0.353626	-0.195559	0.0557712	0.145215	-0.551445	-0.00637039	-0.0153495	-0.488272	0.0100614	0.868813	-0.631591
CLEC12A	C3	-0.130944	0.305413	-0.452245	-0.188319	-0.104917	-0.127245	-0.438775	-0.447412	-0.14337	0.0744522	0.216451	-0.305257	0.0498153	0.19408	-0.363434	-0.145103	0.781542	-0.669677
CLEC12B	C3	-0.219177	0.361768	-0.269919	-0.328608	0.101835	0.275267	-0.480638	-0.0688038	0.330222	-0.165618	0.187215	-0.34325	-0.176356	0.0969398	-0.390015	-0.115801	0.757759	-0.538562
CLEC2B	C3	-0.135943	0.409269	-0.770002	-0.122724	0.0934437	-0.241682	-0.446243	0.0849253	-0.135545	0.0963003	0.253246	-0.980249	-0.0812746	0.413429	-0.97937	-0.17427	0.732096	-0.997124
CLEC2D	C3	-0.0951833	0.357039	-0.768848	-0.208717	-0.158751	-0.50807	-0.487499	-0.378128	-0.549235	0.0657565	0.163823	-0.831495	0.0165227	0.273088	-0.953812	-0.0169848	0.928341	-0.851805
CLEC3B	C2	-0.109048	0.342701	-0.664603	0.23981	0.577572	0.271832	0.0402899	0.420756	0.489611	0.324394	0.515174	-0.641697	0.15376	0.283064	-0.519512	-0.611033	0.130085	-1.25153
CLEC4A	C3	-0.193315	0.416439	-0.555383	-0.433094	-0.147321	-0.326425	-0.63377	-0.22201	-0.334769	-0.131345	0.151493	-0.497701	-0.04068	0.388803	-0.543638	0.00780131	1.00973	-0.690412
CLEC4C	C3	-0.232644	0.440892	-0.471939	-0.385806	0.091219	-0.338875	-0.626626	-0.307811	-0.420301	-0.239272	0.358379	0.182408	-0.391432	0.218752	0.172669	0.00648963	0.908452	-0.778192
CLEC6A	C3	0.0396045	0.0432843	-0.30536	-0.337625	-0.463357	-0.556147	-0.514572	-0.603667	-0.730367	-0.0674044	-0.241039	-0.0731318	0.0175662	-0.154209	-0.220438	0.469218	0.660326	-0.192383
CLEC9A	C3	-0.230968	0.428825	-0.439563	-0.273679	0.19895	0.0829569	-0.681943	-0.0504392	0.171195	-0.0640959	0.324339	-0.266023	-0.369067	0.193045	-0.212286	-0.123769	0.77979	-0.819316
CLECL1	C3	-0.138033	0.328271	-0.497339	-0.241736	-0.0735104	-0.239268	-0.488521	-0.258958	-0.295884	0.00367051	0.177747	-0.367308	-0.0369641	0.247428	-0.472179	-0.0661881	0.780798	-0.653794
CLIC2	C3	-0.156447	0.42553	-0.737949	-0.214308	0.104246	-0.213489	-0.536529	-0.0344897	-0.139981	0.0643416	0.195937	-0.779478	-0.039279	0.146123	-0.789766	-0.142605	0.891705	-1.01913
CLIC5	C2	-0.0744507	0.353949	-0.844778	0.0400907	0.261709	0.242048	-0.156815	0.0277532	0.409416	0.1552	0.284073	-1.09143	0.0250921	0.0600345	-1.12381	-0.244992	0.591582	-1.36617
CLIC6	C2	-0.0599016	0.228213	-0.495323	0.349918	0.38197	0.909363	0.200914	0.544737	1.08788	0.217347	0.135822	-0.626719	-0.147034	0.0475358	-0.684015	-0.478666	0.157819	-1.23061
CLLU1	C3	0.000399733	0.191149	-0.624664	-0.222502	-0.208777	-0.589847	-0.490993	-0.359039	-0.666544	0.0450457	-0.0873904	-0.406822	0.00151023	-0.117964	-0.477592	0.248152	0.752643	-0.697084
CLNK	C3	-0.161727	0.35842	-0.497319	-0.203349	0.0672152	-0.40751	-0.46396	-0.0530632	-0.364069	-0.0407286	0.190882	-0.227894	-0.200497	0.194469	-0.131154	-0.0986323	0.737579	-0.679411
CLPSL2	C1	0.171142	-0.216655	-0.00378863	0.275992	0.267473	0.1001	0.137265	0.220718	0.193889	0.455237	0.206947	0.588033	0.482379	0.0933548	0.816924	-0.080021	-0.865191	-0.356265
CLU	C2	-0.203052	0.233685	0.0806495	-0.0769814	0.280288	0.396631	-0.0906152	0.23869	0.709527	0.0270248	0.260223	-0.207977	0.13427	0.194934	0.109156	-0.48911	0.204572	-0.110092
CMA1	C2	-0.177203	0.305421	-0.260384	-0.0165122	0.431354	0.174525	-0.0538933	0.588133	0.457504	-0.0914582	0.0853457	-0.0587973	-0.233335	-0.115016	0.290709	-0.331914	0.380102	-0.705723
CMAHP	C2	-0.0774713	0.258384	-0.520777	0.146972	0.191429	0.406352	-0.406279	-0.154783	0.529987	0.539889	0.500303	0.12185	0.258445	0.460768	0.238039	-0.472474	0.22895	-1.32157
CMKLR1	C3	-0.19278	0.429898	-0.601469	-0.355226	0.00544787	-0.091214	-0.498492	-0.0951408	-0.00426544	-0.0603652	0.205579	-0.451489	0.100524	0.310977	-0.401816	-0.138529	0.924238	-0.964348
CMPK2	C3	-0.11421	0.305901	-0.523253	-0.426893	0.063101	-0.354878	-0.448734	-0.0527079	-0.333319	-0.213303	0.159459	-0.687384	0.015368	0.138864	-0.723704	0.178052	0.636771	-0.547878
CMTM3	C2	-0.144891	0.43022	-0.801172	0.0446767	0.385598	0.109374	-0.0625655	0.513933	0.331251	0.0645468	0.399129	-1.22172	-0.0581522	0.54934	-1.17731	-0.393455	0.41826	-1.18715
CNFN	C1	0.167773	-0.259529	0.149923	0.0654012	-0.178663	0.139583	-0.0920881	-0.322744	-0.0385671	0.323511	0.104108	0.624801	0.420448	0.250955	0.472435	0.172669	-0.590654	0.040649
CNIH2	C1	0.225883	-0.316705	0.0952299	0.0753312	-0.312298	-0.462131	0.325291	-0.330583	-0.384753	0.0111184	-0.230532	0.113188	0.275437	-0.163317	0.336581	0.372144	-0.395742	0.327525
CNR2	C3	-0.0359111	0.247658	-0.658218	-0.100236	0.0134855	-0.848912	-0.434437	-0.148956	-0.738013	0.156031	0.0939732	-0.613147	0.00892262	0.00719893	-0.410735	0.0163637	0.605316	-0.637637
CNRIP1	C2	-0.217235	0.508487	-0.756168	-0.00699277	0.48005	0.371948	-0.208988	0.610449	0.631717	0.134682	0.453591	-0.949151	0.0297691	0.563645	-0.849695	-0.558029	0.510945	-1.3674
CNTD2	C1	0.143813	-0.18097	-0.00672812	0.326356	0.200522	0.558581	0.606141	0.293933	0.490003	-0.179927	-0.225809	-0.458934	-0.409931	-0.578313	-0.758447	0.179644	-0.380368	-0.0612911
CNTN4	C2	-0.141219	0.313772	-0.436867	0.366557	0.437142	0.829702	0.428662	0.543306	0.925143	-0.0257295	0.311059	-0.692266	-0.415618	0.289969	-0.86304	-0.588206	0.198439	-1.00842
CNTN6	C2	-0.268049	0.345787	-0.0151039	-0.0877635	0.341056	0.732747	-0.193883	0.0759206	0.718559	-0.0656628	0.55215	-0.0331036	-0.184126	0.49493	-0.206136	-0.50506	0.278213	-0.374221
CNTNAP4	C2	-0.192081	0.301154	-0.184758	-0.0834804	0.0999869	0.230237	0.0142314	0.231585	0.428042	-0.144264	0.00637693	-0.635038	-0.0841341	0.0466	-0.531166	-0.359635	0.631708	-0.298181
COL14A1	C2	-0.269601	0.44671	-0.337601	-0.0867041	0.582162	0.558647	-0.255953	0.517301	0.839665	-0.0601082	0.463941	-0.791922	-0.259517	0.270091	-0.66861	-0.477636	0.393175	-0.731524
COL1A1	C2	-0.232965	0.452382	-0.508059	0.03861	0.572112	0.502739	0.0658697	0.589945	0.878413	0.0429144	0.563315	-0.809896	0.0854277	0.572883	-0.546481	-0.672887	0.270702	-1.07194
COL1A2	C2	-0.22858	0.44686	-0.508248	0.0614952	0.545269	0.569332	0.0326901	0.62117	0.922878	0.0651925	0.552545	-0.771735	0.0302505	0.640615	-0.544986	-0.663386	0.251529	-1.11089
COL24A1	C2	-0.270688	0.409601	-0.212142	0.0149773	0.400869	0.525925	-0.115705	0.410831	0.770801	-0.0285497	0.441166	-0.405097	-0.260068	0.49438	-0.248476	-0.593401	0.377404	-0.620919
COL3A1	C2	-0.223697	0.463004	-0.581124	0.0428432	0.53757	0.45446	-0.011991	0.602888	0.76491	0.0574089	0.543131	-0.797716	4.90819e-06	0.618179	-0.613521	-0.617123	0.310937	-1.16132
COL5A1	C2	-0.163958	0.352046	-0.467288	0.110712	0.501	0.50606	0.142602	0.522189	0.851972	0.0774335	0.487641	-0.787458	0.0807878	0.49593	-0.561885	-0.575526	0.12895	-0.989702
COL6A3	C2	-0.143438	0.460755	-0.906717	0.165103	0.54916	0.153887	0.125564	0.669399	0.55359	0.13068	0.496464	-1.30601	0.0349047	0.567981	-1.03841	-0.564053	0.317744	-1.46574
COL6A5	C3	-0.0846988	0.240474	-0.432424	-0.342014	-0.267971	-0.317879	-0.446241	-0.509247	-0.265804	-0.0241828	0.0954763	-0.309345	0.217935	0.224834	-0.234734	0.0711742	0.771042	-0.568481
COL6A6	C3	-0.150604	0.419777	-0.743432	-0.206138	0.0915971	-0.491176	-0.332837	0.120245	-0.339849	-0.00372356	0.238651	-0.626388	0.0679284	0.424688	-0.441573	-0.183126	0.754947	-0.995385
COLEC12	C2	-0.223067	0.447552	-0.533373	0.0303062	0.511404	0.415354	0.0623449	0.907473	0.594785	-0.10287	0.245657	-0.770973	-0.220241	0.383645	-0.757035	-0.506452	0.412916	-0.995624
CORO1A	C3	-0.127649	0.332896	-0.55549	-0.305472	-0.169379	-0.447684	-0.599479	-0.424033	-0.406645	0.0592217	0.163496	-0.589838	0.0983669	0.246317	-0.560813	-0.0272159	0.891575	-0.615192
CORO2B	C2	-0.158463	0.410069	-0.679195	0.089358	0.495129	0.24695	0.0041808	0.504335	0.4883	-0.0587248	0.351713	-1.05857	-0.354541	0.209609	-0.98179	-0.349775	0.419946	-1.10035
CPA3	C2	-0.152961	0.293891	-0.323365	0.392585	0.564548	0.876748	0.389658	0.75624	1.11883	0.125069	0.327503	0.0979291	-0.202771	0.279482	0.281086	-0.738991	0.0225007	-1.22502
CPB1	C2	-0.111362	0.162148	-0.0665371	0.391105	0.708103	0.468169	0.718858	1.00518	0.533484	-0.165238	0.146434	-0.310234	-0.390203	-0.133719	-0.374473	-0.550519	-0.255698	-0.262106
CPED1	C2	-0.155514	0.432082	-0.763174	0.0603752	0.470104	0.253947	-0.169841	0.442385	0.419011	0.103219	0.305387	-1.04282	-0.159951	0.101631	-1.07108	-0.394019	0.553478	-1.23442
CPM	C3	-0.234299	0.369831	-0.233467	-0.492492	0.0420869	0.289182	-0.564699	-0.0657923	0.321856	-0.153087	0.126338	0.0203551	0.158962	0.101319	0.0123334	-0.116583	0.837359	-0.619909
CPN2	C2	-0.113366	0.193604	-0.160749	0.140258	0.12033	0.609596	0.278403	0.354173	0.798155	0.0904193	0.151506	-0.599147	0.219128	0.432113	-0.576912	-0.539387	0.153125	-0.452316
CPVL	C3	-0.282136	0.404104	-0.146738	-0.499096	-0.0345321	-0.234307	-0.829615	-0.231558	-0.189087	-0.0648838	0.249711	-0.0123189	0.00845136	0.34206	0.0953866	-0.166004	0.88541	-0.183171
CPXM1	C2	-0.259139	0.558806	-0.746347	-0.183075	0.382914	0.0883641	-0.354589	0.490189	0.347322	0.00573512	0.471631	-0.806105	-0.000408091	0.679152	-0.622458	-0.455571	0.68127	-1.26757
CPZ	C2	-0.277193	0.519754	-0.544176	-0.116563	0.495025	0.269683	-0.397341	0.440181	0.554396	0.120926	0.62825	-0.774387	0.0241902	0.711243	-0.584602	-0.586218	0.452181	-0.994801
CR1	C3	-0.107736	0.214712	-0.252896	-0.338163	-0.255631	0.0294947	-0.583233	-0.443088	0.0445548	0.0270532	-0.0621682	-0.198338	0.133797	-0.0558106	-0.222821	0.0445773	0.829889	-0.425004
CR1L	C3	0.0381164	0.156061	-0.666754	-0.243454	-0.315552	-1.39575	-0.430774	-0.49733	-1.53031	0.044668	-0.024232	-0.420551	0.137114	0.0917528	-0.413899	0.308934	0.672383	-0.340492
CRABP1	C1	0.135496	-0.222751	0.163946	-0.22827	-0.449808	-0.4574	-0.394761	-0.785613	-0.527879	-0.134143	-0.313142	0.0560583	-0.248029	-0.523996	0.0600785	0.706212	0.157112	0.556097
CREB3L1	C2	-0.110359	0.278522	-0.449987	0.218655	0.473784	0.428944	0.0419645	0.388946	0.805027	0.506813	0.639243	0.0355446	0.613849	0.724607	0.48338	-0.789488	-0.13899	-1.28558
CRHBP	C2	-0.251389	0.496968	-0.576951	-0.108224	0.484464	0.190272	-0.367649	0.555611	0.379084	0.0903925	0.387812	-0.658378	-0.0241812	0.360807	-0.563772	-0.508934	0.575964	-1.02007
CRTAM	C3	-0.120094	0.39373	-0.785099	-0.219956	-0.0416088	-0.528131	-0.543859	-0.243211	-0.551962	0.16181	0.222252	-0.433744	0.180712	0.288173	-0.448229	-0.138779	0.892777	-1.05225
CRYBA4	C2	-0.127388	0.342885	-0.589127	0.0832315	0.365338	-0.314526	0.102785	0.15367	-0.381003	0.0535706	0.516939	-0.557184	0.0444221	0.453337	-0.698784	-0.436133	0.266142	-0.706879
CRYBB1	C2	-0.279878	0.450138	-0.306142	-0.0376046	0.374345	0.463517	-0.04163	0.493439	0.421301	-0.151677	0.364919	-0.162119	-0.295274	0.481037	-0.346349	-0.543034	0.513088	-0.731587
CRYBB3	C1	0.0747597	-0.097757	0.00850124	-0.266678	-0.0973132	0.111724	-0.538833	-0.408171	0.0420981	0.254224	0.319685	0.309612	0.512367	0.432069	0.251714	0.266031	-0.355558	-0.137345
CRYGN	C2	-0.176965	0.321457	-0.313634	-0.146524	0.476688	-0.11534	-0.280517	0.483877	-0.224853	-0.0145161	0.437277	-0.120812	-0.0380765	0.403159	-0.275224	-0.270841	0.122107	-0.440663
CRYM	C2	-0.0775098	0.149421	-0.165479	-0.041442	-0.068974	0.222209	-0.296545	-0.316986	0.161502	0.382704	0.368292	0.167329	0.547056	0.56868	0.0713631	-0.387375	0.170415	-0.471601
CSAG3	C3	0.00479911	0.118579	-0.406386	-0.152395	-0.167288	-0.502083	-0.275923	-0.20882	-0.549606	0.00273981	-0.0640918	-0.605082	0.0214955	0.00120089	-0.692214	0.172646	0.469625	-0.24962
CSF1R	C3	-0.182385	0.36777	-0.4421	-0.369276	-0.0924218	-0.0947521	-0.477966	-0.203492	0.0910249	-0.0497745	0.141647	-0.588886	0.188256	0.27188	-0.427625	-0.134305	0.887686	-0.645754
CSF2RA	C3	-0.169931	0.421611	-0.669241	-0.385518	-0.0596344	-0.380681	-0.538682	-0.242376	-0.444614	-0.0756325	0.17272	-0.494248	0.0898985	0.225252	-0.606468	-0.042045	1.01198	-0.856552
CSF2RA_2	C3	-0.139945	0.381227	-0.662004	-0.300757	-0.0853214	-0.0875034	-0.521482	-0.204359	-0.107692	-0.0064035	0.0754201	-0.675461	0.0478737	0.119577	-0.821318	-0.0419628	0.988192	-0.933393
CSF2RB	C3	-0.163182	0.349341	-0.461691	-0.351172	-0.0170694	-0.251689	-0.580788	-0.210553	-0.158502	-0.060346	0.0780233	-0.680898	-0.0225047	-0.0261555	-0.636278	-0.0145758	0.908605	-0.51934
CSPG5	C1	0.100921	-0.219002	0.295149	-0.258432	-0.406313	-0.13924	-0.118349	-0.605164	-0.261092	-0.176182	-0.0386053	0.87087	0.115074	0.140185	0.902299	0.494998	-0.200801	0.326531
CST3	C2	-0.212337	0.416391	-0.476321	0.0307333	0.337435	0.237332	0.143186	0.470812	0.486658	-0.0885779	0.208919	-0.996256	-0.079125	0.214066	-0.893917	-0.540551	0.595874	-0.734981
CST7	C3	-0.115077	0.395333	-0.811139	-0.249955	-0.0271046	-0.53789	-0.491639	-0.266243	-0.434595	0.055604	0.226133	-0.750904	0.0947641	0.241062	-0.648893	-0.0554847	0.904773	-1.02523
CTLA4	C3	-0.0374391	0.31319	-0.865465	-0.298555	-0.207189	-1.23451	-0.551575	-0.53656	-1.32025	0.0699726	0.186641	-0.943648	0.169846	0.254894	-1.00551	0.163839	0.876753	-0.604565
CTSB	C3	-0.115889	0.286555	-0.453233	-0.250831	-0.0678346	0.00381286	-0.298712	-0.0662732	-0.122234	-0.0697849	0.09117	-0.219404	0.0838555	0.261181	-0.440514	-0.0518651	0.663394	-0.718945
CTSD	C3	-0.202794	0.319194	-0.199114	-0.227812	0.146785	0.0608719	-0.281458	0.0329071	0.132652	0.0402316	0.341905	0.447631	0.291296	0.427926	0.625475	-0.388291	0.443715	-0.642173
CTSG	C2	-0.130719	0.277495	-0.362187	0.187264	0.524617	0.565273	0.136719	0.691908	0.766531	0.033973	0.195633	0.121288	-0.220757	0.0244273	0.314252	-0.445956	0.146231	-1.13375
CTSK	C2	-0.219081	0.532825	-0.827837	-0.00334209	0.408684	0.0952074	-0.200458	0.621333	0.294573	0.112978	0.477478	-0.614391	-0.0159504	0.775477	-0.477198	-0.54705	0.542654	-1.48052
CTSS	C3	-0.172385	0.345832	-0.412078	-0.437451	-0.146054	-0.295515	-0.645071	-0.310001	-0.350001	-0.0673019	0.100656	-0.0324642	0.0966608	0.188287	-0.0561337	0.00662313	0.928294	-0.605809
CTSW	C3	-0.0862218	0.276813	-0.544544	-0.309876	-0.162618	-0.686506	-0.495515	-0.36049	-0.699778	-0.0261764	0.126183	-0.48695	0.0632164	0.222461	-0.465618	0.098317	0.755198	-0.49161
CTTNBP2	C2	-0.252964	0.336672	-0.0479672	0.289614	0.65846	1.1975	0.252735	0.809751	1.33608	-0.0335186	0.304244	-0.269717	-0.475145	0.0893811	-0.369138	-0.761258	0.125802	-0.644957
CTXN2	C1	0.154751	-0.244638	0.155406	-0.0811449	-0.20091	0.0808434	0.057852	-0.268212	0.0413561	-0.144966	-0.251449	0.213708	-0.0320166	-0.376221	0.184999	0.498104	-0.225702	0.187444
CUX2	C3	-0.258634	0.465865	-0.445523	-0.235285	0.0878929	-0.352801	-0.314205	0.0543956	-0.275922	-0.152847	0.239753	-0.0346372	-0.161051	0.365077	0.136626	-0.326775	0.903591	-0.706417
CX3CR1	C2	-0.211875	0.340754	-0.231716	0.109735	0.328302	0.765389	-0.0771755	0.342432	1.04042	-0.0202029	0.135417	-0.497896	-0.433269	-0.0538534	-0.365516	-0.474431	0.545229	-0.753704
CXCL10	C3	0.0828719	0.0946641	-0.6523	-0.376219	-0.477403	-1.2128	-0.488924	-0.687918	-1.41526	0.00428898	-0.0929197	-0.517043	0.310676	0.0912819	-0.661342	0.495762	0.684719	-0.328786
CXCL11	C3	0.0839779	0.158216	-0.86402	-0.268788	-0.369317	-1.26296	-0.497892	-0.589213	-1.43023	0.118355	0.0102563	-0.666431	0.273489	0.179327	-0.781302	0.394996	0.690568	-0.665597
CXCL12	C2	-0.205186	0.511214	-0.815038	-0.031499	0.38479	0.167004	-0.149601	0.529496	0.494269	0.0250425	0.33464	-1.02653	-0.0681257	0.434759	-0.807067	-0.457794	0.678386	-1.37905
CXCL13	C3	0.0308998	0.151228	-0.621067	-0.326519	-0.404549	-0.741786	-0.496134	-0.669848	-0.82759	0.00712548	-0.020954	-0.742889	0.178907	0.104301	-0.863234	0.365023	0.745676	-0.465596
CXCL9	C3	0.0558429	0.247762	-1.03917	-0.206741	-0.278275	-1.49892	-0.416986	-0.565041	-1.68181	0.151545	0.0891294	-0.780963	0.297557	0.174512	-0.893419	0.243889	0.824408	-0.828502
CXCR2	C2	-0.271642	0.352047	-0.0205988	-0.129783	0.265212	0.599748	-0.287804	0.240895	0.643617	-0.0147313	0.114834	0.0815144	-0.0916983	-0.0701373	0.0392855	-0.507325	0.646423	-0.39647
CXCR2P1	C3	-0.0860278	0.289255	-0.585902	-0.349447	-0.144711	-0.917025	-0.563773	-0.391965	-1.04865	-0.0450183	0.147807	-0.464347	0.0302132	0.195734	-0.558083	0.157131	0.781045	-0.406625
CXCR3	C3	-0.0763775	0.388787	-0.950333	-0.227226	-0.045089	-0.996387	-0.489808	-0.414053	-0.948115	0.134134	0.328297	-0.850153	0.212246	0.332978	-0.753326	-0.03302	0.862167	-0.994376
CXCR5	C3	0.0672708	0.245649	-1.07968	-0.142054	-0.126508	-1.19398	-0.431881	-0.408478	-1.16241	0.190168	0.12331	-0.938876	0.195728	0.0892659	-0.843662	0.244913	0.704397	-1.09867
CXCR6	C3	-0.133404	0.35224	-0.59466	-0.413488	-0.235817	-0.597881	-0.697315	-0.586492	-0.620051	0.00613428	0.226589	-0.451659	0.125703	0.344894	-0.453454	0.0666199	0.960667	-0.643251
CXorf21	C3	-0.189968	0.391625	-0.488392	-0.333145	-0.0611452	-0.243956	-0.52066	-0.146717	-0.176929	-0.0909744	0.0962332	-0.589282	-0.0544209	0.172264	-0.56451	-0.0890524	0.963878	-0.600885
CXorf61	C1	0.0447584	-0.147576	0.295324	-0.606919	-0.729353	-0.530358	-0.595903	-0.887557	-0.796812	-0.533734	-0.54048	-0.548531	-0.430067	-0.508007	-0.925201	0.975528	0.625889	1.20304
CXorf65	C3	-0.0173094	0.246948	-0.733067	-0.0716289	-0.0451834	-0.593347	-0.126399	-0.189777	-0.644327	-0.00154269	-0.0212669	0.0418384	0.00835011	-0.149042	0.0975027	0.0321027	0.739765	-1.10954
CXXC11	C3	-0.0793783	0.247737	-0.478166	-0.163116	-0.127355	-0.478584	-0.32618	-0.397653	-0.39311	0.0060158	0.23551	-0.409253	-0.0123849	0.333521	-0.275723	-0.0150538	0.591879	-0.550228
CYBB	C3	-0.114115	0.276329	-0.427263	-0.372661	-0.290019	-0.230891	-0.586	-0.499588	-0.216791	-0.0534735	0.0328815	-0.371141	0.0409748	0.15288	-0.379452	0.106842	0.918819	-0.556551
CYFIP2	C2	-0.146577	0.305397	-0.387346	-0.0354617	0.15592	0.560037	-0.018773	0.260756	0.647158	-0.245454	-0.0209138	-0.924405	-0.476817	-0.0971455	-1.09932	-0.127715	0.654667	-0.674429
CYP11A1	C2	-0.15359	0.354594	-0.518599	-0.197173	0.130702	0.101079	-0.440991	-0.0183637	0.0643226	0.0464784	0.318701	-0.517897	0.00777854	0.359926	-0.693151	-0.174737	0.582294	-0.810361
CYP2S1	C3	-0.135588	0.289578	-0.381371	-0.185825	0.0307241	0.39607	-0.016628	0.118514	0.604022	-0.180997	-0.0762905	-1.03234	0.0563794	-0.0966462	-1.0269	-0.162538	0.743423	-0.595078
CYP2U1	C2	-0.176946	0.417075	-0.625355	-0.0865233	0.367125	0.371279	-0.0836117	0.524207	0.586291	-0.214022	0.176543	-1.3395	-0.364379	0.141073	-1.38064	-0.196708	0.602509	-0.925116
CYP3A5	C2	-0.132455	0.280108	-0.363503	0.0498939	0.228073	0.134311	-0.303988	0.177848	0.337496	0.369712	0.26869	-0.120449	0.272602	0.258516	0.113058	-0.510436	0.344117	-0.818168
CYP4V2	C2	-0.19701	0.389223	-0.451349	-0.0253166	0.239569	0.298853	0.215033	0.393385	0.626161	-0.362684	0.00163558	-0.825857	-0.442177	-0.0874294	-0.592568	-0.282347	0.774669	-0.829601
CYR61	C1	-0.0513671	-0.222345	0.937759	-0.213533	-0.305273	1.57846	-0.280384	-0.366103	1.88272	-0.123059	-0.112339	0.665168	-0.105017	0.0275348	0.908464	0.152394	-0.258419	0.582104
CYSLTR1	C3	-0.0801749	0.320868	-0.713215	0.0028412	0.203286	-0.150049	-0.503635	-0.174053	-0.0571505	0.478772	0.465103	-0.0678434	0.361826	0.342786	0.0786554	-0.363488	0.431164	-1.31784
CYSLTR2	C3	-0.0893324	0.356212	-0.790422	-0.171499	0.0873945	-0.444998	-0.342775	-0.00686279	-0.462679	0.00112684	0.101711	-0.655713	-0.0242843	0.0170686	-0.722609	-0.0259182	0.797436	-1.01203
CYTH4	C3	-0.171941	0.42325	-0.666245	-0.344593	-0.0712386	-0.423086	-0.556247	-0.269125	-0.331916	-0.00684806	0.248132	-0.65122	0.11237	0.376762	-0.569208	-0.10244	0.954447	-0.83985
CYTIP	C3	-0.0893275	0.281331	-0.546388	-0.334877	-0.202769	-0.562577	-0.687674	-0.614487	-0.538198	0.133523	0.168768	-0.0982904	0.21776	0.126223	0.0286967	0.0515196	0.854601	-0.742525
DAB2	C2	-0.304187	0.507294	-0.391587	-0.180344	0.381864	0.401131	-0.392242	0.401177	0.662131	-0.0129996	0.401185	-0.400184	-0.10039	0.442091	-0.195046	-0.530107	0.667977	-0.914763
DAND5	C1	0.13111	-0.237323	0.229634	-0.0825875	-0.244118	-0.0553074	-0.018529	-0.553258	-0.139646	-0.210569	-0.26529	-0.478401	-0.277834	-0.615033	-0.681093	0.54568	-0.0468741	0.717717
DARC	C2	-0.121769	0.33758	-0.595144	-0.107674	0.323139	0.0449773	-0.453604	0.120852	0.285559	0.167126	0.33656	-0.586384	0.0264029	0.136585	-0.375841	-0.201448	0.450059	-1.03925
DAZL	C3	-0.201056	0.36802	-0.365463	-0.464679	-0.204286	-0.126704	-0.638288	-0.267154	-0.096696	-0.137663	0.0898194	-0.552116	0.020628	0.33466	-0.595187	-0.00320221	0.97288	-0.419851
DBH	C3	-0.0776816	0.263912	-0.537922	-0.131108	-0.0251658	-0.345391	-0.391835	-0.26354	-0.346983	0.243806	0.291927	-0.502207	0.340864	0.375275	-0.535799	-0.198919	0.507158	-0.648699
DBH-AS1	C3	-0.00161186	0.24595	-0.794928	-0.0825952	-0.186445	-0.25597	-0.249301	-0.394055	-0.193895	0.201583	0.193505	-1.06451	0.317465	0.375984	-1.13931	-0.049209	0.627539	-0.97991
DBNDD1	C1	0.155779	-0.271096	0.237377	0.0767866	-0.0185728	0.242182	0.107451	-0.155513	0.228024	0.190688	0.136744	0.610851	0.37053	0.156202	0.664763	0.151015	-0.738378	0.0819936
DCLK1	C2	-0.207553	0.373771	-0.357253	0.143876	0.537332	0.393438	0.0234925	0.537278	0.768134	0.0782374	0.323746	-1.14031	-0.165955	0.0975377	-0.922481	-0.616881	0.339706	-0.584352
DCN	C2	-0.1513	0.42388	-0.753919	0.135212	0.444451	0.456181	-0.0871206	0.589407	0.651245	0.226242	0.416306	-0.740845	0.0321932	0.539989	-0.707161	-0.549606	0.346326	-1.4621
DDIT4	C1	0.127927	-0.367842	0.668232	-0.309453	-0.503885	-0.397399	-0.337728	-0.817937	-0.628964	-0.0345217	-0.178713	1.03354	0.259598	-0.16694	0.995531	0.558151	-0.325492	1.16027
DDN	C1	0.0689657	-0.204941	0.381874	-0.566932	-0.557281	-0.210344	-0.439515	-0.796435	-0.321133	-0.432503	-0.201496	0.114875	-0.0954127	-0.0780043	0.0248135	0.848107	0.0958125	0.847806
DDX60	C3	-0.125605	0.329373	-0.552484	-0.00644172	0.356317	0.259224	0.00846963	0.373991	0.438023	-0.0621165	0.215991	-0.602875	-0.109107	0.0861244	-0.524976	-0.265434	0.419809	-1.02614
DDX60L	C2	-0.161508	0.34911	-0.467882	-0.0167139	0.305154	0.707123	-0.0483349	0.428851	0.924156	-0.0174544	0.135383	-0.79613	-0.0616216	0.0865999	-0.792934	-0.365889	0.521828	-1.02322
DEFA1	C2	-0.352773	0.443495	0.0178875	-0.466784	0.534396	0.217877	-0.447915	0.620471	0.189053	-0.394338	0.63127	-0.13511	-0.28082	0.824979	-0.246061	-0.256876	0.164705	-0.00212481
DENND1C	C3	-0.0950153	0.335748	-0.700152	-0.0207147	-0.080625	-0.112744	-0.12803	-0.281938	-0.169678	0.135258	0.20297	-0.201359	0.177215	0.290091	-0.298789	-0.295313	0.786193	-1.17916
DEPDC1	C1	0.204958	-0.368642	0.351305	-0.165064	-0.733105	-1.15348	-0.10561	-0.987145	-1.41511	-0.141714	-0.323373	0.69769	-0.0320901	-0.158522	0.701639	0.719389	-0.0958242	1.08606
DERL3	C3	0.0960189	0.263782	-1.25803	-0.10883	-0.0530187	-0.911644	-0.279558	-0.324276	-0.798233	0.234134	0.307515	-1.25132	0.415673	0.402044	-1.16048	0.186114	0.522478	-1.49081
DGCR9	C1	0.0521862	-0.105711	0.128062	-0.158589	-0.140631	-0.288308	-0.0965294	-0.24178	-0.567144	-0.332789	-0.136919	0.116512	-0.458739	-0.240088	-0.192894	0.507539	-0.00452325	0.480615
DGKA	C3	-0.188489	0.456704	-0.706636	-0.117724	0.13693	-0.259761	-0.524959	-0.0312647	-0.0522223	0.148031	0.287413	-1.08841	-0.0875349	0.268659	-0.963589	-0.310888	0.876949	-0.870225
DHRS9	C3	-0.203639	0.321356	-0.202658	-0.190646	-0.016526	0.126421	-0.437355	-0.165435	0.18035	0.162565	0.274493	0.401257	0.252535	0.424962	0.531724	-0.415093	0.61857	-0.652983
DHX58	C3	-0.134331	0.350901	-0.586453	-0.018611	0.337848	0.300937	0.057874	0.437098	0.357467	-0.127972	0.0901068	-0.864947	-0.155693	-0.0671195	-1.01898	-0.253977	0.567366	-0.939059
DIO3AS	C2	-0.150491	0.232633	-0.133954	-0.0301044	0.137664	0.570569	-0.135934	0.0478873	0.65987	-0.0641994	0.199475	-0.777392	-0.250292	0.169864	-0.921962	-0.241462	0.360804	-0.255108
DIO3OS	C2	-0.161866	0.305017	-0.322687	-0.137555	0.36905	0.362442	-0.310329	0.410742	0.716371	0.133848	0.250574	-0.632639	0.225961	0.169272	-0.336155	-0.356411	0.305088	-0.709379
DJ031154	C2	-0.0750498	0.29866	-0.662093	-0.0756961	0.0953123	0.249394	-0.245365	0.144791	0.24743	-0.0137433	0.0217373	-1.34532	-0.170926	-0.00377629	-1.66701	-0.0329289	0.654715	-0.824042
DKFZp761G0818	C3	0.00998878	0.326429	-1.10535	-0.0454982	0.198462	-0.775483	-0.14136	0.0493575	-0.551114	0.245691	0.3925	-2.21122	0.467004	0.440076	-2.18425	-0.125567	0.402853	-0.908526
DLG2	C2	-0.339876	0.391477	0.133932	-0.0958934	0.355045	0.516355	-0.111342	0.281279	0.734665	-0.0879183	0.463232	0.394953	-0.0994042	0.499678	0.676305	-0.715424	0.376394	-0.2783
DNAH1	C2	-0.158978	0.438049	-0.768248	0.041864	0.251357	-0.079807	-0.138021	0.039177	0.130074	0.110698	0.437326	-1.19975	-0.0521347	0.409572	-1.1299	-0.428781	0.643906	-1.03248
DNAH11	C1	0.0273639	-0.198564	0.533663	-0.320079	-0.481468	0.15405	-0.19201	-0.594366	0.106125	-0.165448	-0.013028	0.943535	0.19699	0.363429	1.03434	0.341042	-0.180546	0.571773
DNAH14	C1	0.195585	-0.421224	0.561564	-0.00667886	-0.374426	0.381637	0.177039	-0.339732	0.243826	-0.261842	-0.449002	0.572048	-0.31932	-0.491231	0.417194	0.643178	-0.435356	0.715941
DNAH9	C2	-0.126707	0.280228	-0.387734	0.218816	0.340327	0.527794	0.340081	0.449241	0.543513	-0.0784678	0.239403	-0.265927	-0.272397	0.247862	-0.402664	-0.448584	0.234132	-0.90556
DNAJC5B	C3	-0.120757	0.342025	-0.613831	-0.195934	-0.000180092	-0.538545	-0.439024	-0.195405	-0.598252	0.113656	0.268807	-0.0313034	0.155773	0.346908	-0.0134439	-0.156448	0.691636	-0.871275
DNASE1L3	C3	-0.270658	0.442487	-0.319451	-0.373513	0.260015	0.411391	-0.848268	-0.0452013	0.681127	0.0177003	0.369796	-0.346125	-0.158389	0.162864	-0.119996	-0.204594	0.765989	-0.808309
DNASE2B	C2	-0.250939	0.364453	-0.146914	-0.0982866	0.392065	0.177419	-0.312897	0.480883	0.523826	0.238718	0.389868	0.385711	0.352993	0.481584	0.912338	-0.681726	0.279159	-0.710552
DNM3OS	C2	-0.143677	0.392391	-0.68291	0.140443	0.305285	0.343203	-0.00366882	0.461208	0.541882	0.0780884	0.348301	-1.21403	-0.194599	0.558942	-1.24733	-0.438094	0.401089	-1.06768
DOCK10	C3	-0.192435	0.461883	-0.707148	-0.163882	0.0933696	-0.0911126	-0.296346	-0.0149556	0.080036	-0.0301794	0.199504	-0.968127	-0.0495947	0.197184	-0.903922	-0.285914	0.969494	-0.988891
DOCK11	C3	-0.18243	0.412428	-0.587463	-0.248471	0.0386631	-0.0798329	-0.521771	-0.00895714	0.0760651	0.0666197	0.186112	-0.752606	0.0740564	0.291813	-0.668903	-0.219641	0.855457	-0.848451
DOCK2	C3	-0.184071	0.429461	-0.63617	-0.335181	-0.0622709	-0.413575	-0.562834	-0.313186	-0.334092	0.0145981	0.284031	-0.525134	0.126491	0.385028	-0.43617	-0.149896	0.956824	-0.834795
DOCK8	C3	-0.16854	0.448591	-0.762944	-0.182693	0.143469	-0.264371	-0.377315	-0.100869	-0.102178	0.0365672	0.283572	-0.881195	0.0356624	0.173206	-0.77749	-0.240958	0.89619	-1.04265
DOK1	C3	-0.144986	0.418595	-0.762886	-0.0470693	0.263722	-0.0255488	-0.0859517	0.383429	0.228502	-0.0453182	0.161852	-1.31141	-0.0964059	0.18074	-1.21291	-0.275007	0.693422	-1.0235
DOK2	C3	-0.154042	0.382028	-0.606137	-0.419157	-0.126875	-0.489322	-0.679262	-0.410837	-0.470011	0.071256	0.245393	-0.385446	0.308981	0.338894	-0.337635	-0.0587426	0.926422	-0.768782
DOK3	C3	-0.098905	0.323098	-0.642787	-0.279015	-0.127795	-0.388331	-0.376223	-0.263119	-0.2377	0.0374381	0.134758	-0.668011	0.287492	0.269471	-0.513064	-0.0651812	0.812921	-0.834519
DPEP2	C3	-0.245225	0.511722	-0.650606	-0.216185	0.19972	-0.144866	-0.465748	0.0831235	-0.0280476	0.105652	0.422929	-0.0277817	0.153737	0.535813	0.15918	-0.449843	0.820936	-1.22881
DPP4	C2	-0.302958	0.568971	-0.597709	-0.235919	0.448087	-0.139127	-0.501401	0.413124	0.0398484	-0.0814311	0.464522	-0.507991	-0.257711	0.444905	-0.331199	-0.397154	0.753569	-0.954938
DPPA4	C3	-0.193377	0.365277	-0.388375	-0.122521	-0.00268664	-0.110247	-0.346685	-0.20918	-0.120845	0.0158483	0.154424	-0.250226	-0.123402	0.102137	-0.293058	-0.302501	0.871564	-0.581347
DPT	C2	-0.105648	0.318813	-0.600848	0.0667804	0.23018	0.0859166	-0.183087	0.245644	0.294692	0.300834	0.327878	-0.479998	0.242239	0.447695	-0.300896	-0.447896	0.347378	-1.10041
DQ515898	C1	0.0136432	-0.114285	0.315889	-0.691591	-0.480364	-0.1797	-0.620577	-0.536379	-0.357016	-0.526846	-0.347932	-0.129494	-0.230242	-0.267019	-0.367694	0.904332	0.33644	0.84322
DQ575504	C3	-0.0964315	0.360816	-0.775981	-0.117764	0.0466938	-0.0986226	-0.162714	-0.061769	0.159184	0.0224222	0.154776	-1.28371	0.130611	0.154372	-1.1598	-0.170716	0.784186	-1.02597
DQ576888	C2	-0.0939227	0.335087	-0.702531	0.0526954	0.240839	-0.0373951	0.121699	0.217668	0.114007	-0.11912	0.13212	-1.08683	-0.232682	-0.00752785	-1.08476	-0.197283	0.598442	-0.946099
DQ577714	C2	-0.110484	0.0999013	0.132698	0.261804	0.0480765	0.0469115	0.33381	0.116107	-0.0235736	-0.083584	-0.0992224	0.307781	-0.40315	-0.183153	0.261275	-0.398697	0.290691	0.135798
DQ597539	C2	-0.202726	0.330838	-0.237349	-0.0755939	0.294725	0.176528	-0.280895	0.337047	0.331335	0.0275897	0.207258	-0.559167	-0.128443	0.159457	-0.489576	-0.376383	0.451226	-0.383769
DQ655986	C2	-0.19106	0.270204	-0.0881202	-0.10623	0.295602	0.132093	-0.203351	0.213509	0.119232	-0.0264885	0.361343	-0.183419	-0.062861	0.344028	-0.264527	-0.340888	0.208223	-0.150954
DRAM1	C3	-0.127699	0.309785	-0.479956	-0.151249	0.165849	0.342205	-0.170687	0.466189	0.566709	-0.155553	-0.0647813	-1.02884	-0.187363	0.00902821	-0.98874	-0.0757081	0.603915	-0.768054
DRC1	C2	-0.0537089	0.110015	-0.135775	0.0191229	-0.0970091	0.390005	0.102881	0.0786746	0.305798	-0.134761	-0.144465	0.409886	-0.206426	-0.0086936	0.295972	-0.0688709	0.380612	-0.590416
DTHD1	C3	-0.0799382	0.30833	-0.673333	-0.160758	-0.17675	-0.432859	-0.357941	-0.376077	-0.471034	0.101717	0.108877	-0.735702	0.149619	0.200253	-0.849716	-0.0890616	0.859765	-0.747753
DTX3L	C3	-0.068247	0.293431	-0.673269	-0.116476	0.198306	-0.147195	0.00339208	0.213109	0.0258326	-0.187815	-0.00894097	-1.23225	-0.110142	-0.212705	-1.20703	0.00355407	0.637111	-0.783256
DUSP1	C2	-0.379042	0.221596	0.850082	-0.221689	0.312782	1.49778	-0.426645	0.324003	1.76626	-0.00685619	0.395579	0.798043	-0.0272602	0.495128	1.03396	-0.70618	-0.00505364	0.414294
DUSP9	C1	0.0427417	-0.174228	0.390557	-0.458598	-0.329451	-0.0384753	-0.396478	-0.599166	-0.205222	-0.431726	-0.161415	0.488043	-0.314189	-0.269075	0.359901	0.755181	0.0314969	0.646667
E2F1	C1	0.251755	-0.409062	0.288921	-0.0403842	-0.577129	-0.813215	0.221616	-0.703497	-1.07622	-0.0889481	-0.254296	0.494892	0.210791	-0.046275	0.388309	0.594781	-0.412403	0.883217
EBF1	C2	-0.125437	0.406404	-0.804243	0.0646144	0.48381	0.207287	-0.0352984	0.541549	0.4712	0.100778	0.315129	-1.24329	0.00783227	0.197661	-1.16392	-0.394634	0.428176	-1.2538
EBI3	C3	-0.113407	0.395023	-0.817055	-0.2258	-0.016969	-0.560515	-0.400299	-0.217048	-0.430423	0.0995931	0.290536	-0.894251	0.254701	0.404281	-0.778869	-0.147198	0.81429	-0.977287
ECM1	C2	-0.119393	0.32421	-0.561424	0.225231	0.582208	0.205584	0.0629398	0.558196	0.501483	0.365551	0.585243	-0.304933	0.31333	0.563032	0.0072231	-0.690036	-0.057159	-1.2028
ECM2	C2	-0.153139	0.386541	-0.624591	0.170727	0.503497	0.66247	-0.0190245	0.68842	0.86643	0.196254	0.37147	-0.758779	-0.0325046	0.427477	-0.757487	-0.565901	0.246359	-1.31259
EDA2R	C2	-0.313912	0.559573	-0.52164	0.103914	0.63185	0.699523	0.245534	0.987273	0.941573	-0.315241	0.394893	-0.859035	-0.628844	0.520326	-0.831877	-0.643225	0.504293	-1.10865
EDN2	C1	0.171585	-0.267705	0.16076	0.0216908	-0.0929444	0.0317249	-0.107304	-0.238236	-0.12786	0.143995	-0.0772662	0.370467	0.115527	-0.214504	0.214796	0.362719	-0.473298	0.215195
EFCAB10	C1	0.0406	-0.169331	0.383479	-0.152465	0.0145527	0.533997	-0.00490381	0.0106622	0.584534	-0.21374	0.0907344	0.3306	-0.0859887	0.167278	0.360673	0.310268	-0.521965	0.305614
EFCAB13	C2	-0.0621296	0.0851462	-0.0197909	0.0931684	0.0640151	0.672932	0.000591821	0.102166	0.649539	-0.1089	-0.0762252	-0.965617	-0.480194	-0.18432	-1.32608	-0.0545473	0.237765	0.0508979
EFEMP2	C2	-0.126163	0.380175	-0.715746	0.137949	0.457627	0.344404	0.0581838	0.561486	0.636684	0.126664	0.447072	-0.993882	0.00385055	0.545865	-0.852347	-0.476429	0.220031	-1.27276
EFNA3	C1	0.0904438	-0.152608	0.122214	-0.119063	-0.086137	0.0615244	-0.284279	-0.444005	-0.188265	0.22411	0.379441	1.04118	0.413445	0.493487	0.887407	0.18428	-0.534796	-0.116388
EGFL6	C3	-0.119747	0.28164	-0.421207	-0.589878	-0.281258	-0.1233	-0.829162	-0.324911	-0.0771005	-0.00715082	0.0398265	-0.596382	0.370814	0.333578	-0.626319	0.191973	0.835394	-0.518186
EGR1	C2	-0.321681	0.177032	0.757384	-0.367916	0.293777	1.38234	-0.322814	0.250874	1.67352	-0.416748	0.207983	0.248269	-0.414143	0.0717144	0.429103	-0.230264	0.108106	0.51751
ELF3	C1	0.145151	-0.333696	0.485494	0.0696693	-0.180233	0.829297	0.0510247	-0.282139	0.695735	0.0430924	-0.0768224	0.893585	-0.0145931	-0.0752292	0.719456	0.29819	-0.617085	0.205478
ELK2AP	C3	0.164184	0.130385	-1.10602	-0.199044	-0.332933	-1.14814	-0.350407	-0.692724	-1.14805	0.18657	0.0436309	-1.17239	0.446237	0.06139	-1.17711	0.446892	0.640453	-1.05656
EMB	C3	-0.183654	0.38494	-0.492797	0.138376	0.24113	0.2556	0.053743	0.183501	0.436139	0.00979649	0.191906	-0.441166	-0.261666	0.0787667	-0.327765	-0.508591	0.681572	-0.979393
EMP3	C3	-0.148969	0.395373	-0.670677	-0.243647	0.0272999	-0.238784	-0.429025	-0.0440086	-0.073123	0.0566237	0.290211	-0.913613	0.166433	0.493084	-0.816654	-0.179729	0.726503	-0.865338
EMR1	C3	-0.252482	0.399176	-0.253684	-0.265568	0.018141	0.14728	-0.397634	-0.073001	0.159	-0.19695	0.121387	-0.29073	-0.29461	0.134204	-0.361924	-0.219718	0.919798	-0.444149
EMR4P	C3	-0.184661	0.316737	-0.266328	-0.224307	-0.151376	0.178132	-0.295672	-0.310772	0.240844	-0.0445147	0.223939	0.0233721	0.0754706	0.452557	0.0802173	-0.25284	0.732255	-0.644071
EMX2OS	C2	-0.117577	0.295684	-0.475986	0.139865	0.255388	0.447545	-0.103977	0.308811	0.723198	0.235741	0.250968	-0.649494	0.0181221	0.302852	-0.482988	-0.462871	0.333651	-1.00122
ENPP2	C3	-0.105793	0.319912	-0.603831	-0.248793	0.119621	-0.284942	-0.556297	0.0292333	-0.168817	0.108117	0.0843025	-1.40038	0.119372	-0.0487975	-1.46089	-0.043773	0.705013	-0.479963
ENTPD1	C2	-0.236885	0.523539	-0.723713	0.0324439	0.498627	-0.0255128	-0.208978	0.494166	0.141783	0.0445624	0.464785	-0.828507	-0.271134	0.424229	-0.754892	-0.522031	0.597399	-1.11155
EOMES	C3	-0.0810689	0.333479	-0.75061	-0.187352	-0.111485	-0.852259	-0.465671	-0.408192	-0.875683	0.115248	0.203435	-0.622732	0.100696	0.222721	-0.609619	-0.0411971	0.844954	-0.742878
EPB41L4B	C1	0.0866995	-0.297178	0.608937	-0.178538	-0.00929642	0.484337	-0.164485	0.0247483	0.368143	0.0346637	-0.0294209	0.80718	0.311982	-0.0146817	0.709078	0.284797	-0.730497	0.644373
EPCAM	C1	0.216065	-0.333303	0.19005	-0.108571	-0.185417	-0.325414	-0.0375712	-0.399674	-0.528024	0.00355011	-0.0160338	0.691148	0.236432	-0.0635473	0.610806	0.568797	-0.616439	0.334331
EPHA1-AS1	C3	-0.163452	0.236951	-0.0942633	-0.0503183	-0.128879	0.223951	-0.210028	-0.361872	0.00167097	0.0280684	0.162539	0.475704	-0.0955923	0.224403	0.214863	-0.318744	0.619329	-0.386502
EPHB2	C3	-0.206818	0.37597	-0.367475	-0.428747	0.0925038	0.270115	-0.497882	-0.0568791	0.243558	-0.178581	0.287703	-0.849776	0.0296453	0.336214	-1.11093	-0.0617776	0.686846	-0.466291
EPN3	C1	0.0970694	-0.148595	0.08165	0.353984	0.429947	0.405908	0.259403	0.276268	0.446242	0.558644	0.488793	1.07542	0.676963	0.388382	1.26579	-0.439449	-1.00448	-0.526546
EPR-1	C1	0.183309	-0.2593	0.0847332	-0.0570023	-0.427632	-1.20928	0.152776	-0.546822	-1.44321	-0.210843	-0.182067	0.321116	-0.110006	-0.0482581	0.299699	0.577587	-0.188665	0.747397
EPSTI1	C3	-0.134327	0.419281	-0.809334	-0.352098	-0.00162476	-0.583836	-0.559301	-0.202749	-0.564318	0.00393016	0.276418	-0.825902	0.151371	0.35786	-0.84699	-0.0151797	0.882044	-0.924742
EPYC	C2	-0.150724	0.201947	-0.0329731	-0.195811	-0.183072	0.411469	-0.214352	-0.280486	0.465057	0.155869	0.387288	-0.194268	0.556217	0.888056	-0.240393	-0.405783	0.264715	-0.212861
ERAP2	C3	0.00208946	0.209795	-0.692444	0.0419831	0.186268	-0.0982989	-0.134762	-0.236973	-0.131711	0.205169	0.338375	-0.780773	0.160849	0.0512918	-0.964045	-0.110893	0.310982	-0.934955
ERP27	C1	0.0617607	-0.190118	0.363451	-0.29214	-0.266333	-0.114083	-0.519475	-0.631773	-0.328628	0.0190267	0.0351796	0.578601	0.0846106	-0.0325082	0.416775	0.44601	-0.188279	0.617284
ESM1	C1	0.246494	-0.379157	0.213276	0.200226	-0.187542	0.0514842	0.375674	-0.238283	-0.0984021	0.12329	-0.0645298	0.13008	0.270245	0.0119916	-0.0640417	0.287765	-0.766234	0.404771
ESRP1	C1	0.162802	-0.318662	0.363274	-0.0225711	-0.15379	-0.10684	0.133702	-0.179269	-0.214525	-0.0496491	-0.0192905	0.867296	0.13142	0.0961437	0.911364	0.382792	-0.689721	0.436165
ETV7	C3	-0.00408575	0.187559	-0.594355	-0.471881	-0.197705	-0.40989	-0.515819	-0.377971	-0.411561	-0.101623	0.037479	-1.03656	0.286457	0.0956282	-1.16423	0.391406	0.628483	-0.496235
EVC	C2	-0.195441	0.461077	-0.692052	0.0763723	0.59935	0.390525	-0.016646	0.611985	0.648096	-0.00209254	0.488985	-1.59084	-0.224365	0.385506	-1.62651	-0.485651	0.355558	-0.976931
EVI2A	C3	-0.199744	0.46118	-0.674536	-0.271712	0.0778073	-0.127706	-0.492266	0.0603037	-0.0535011	0.0406208	0.2609	-0.594214	0.116898	0.43623	-0.583628	-0.25633	0.867624	-1.01948
EVI2B	C3	-0.146666	0.424604	-0.775503	-0.262126	-0.0272026	-0.457238	-0.536765	-0.227997	-0.388916	0.0826006	0.235571	-0.569336	0.124079	0.301197	-0.496104	-0.134999	0.949261	-1.05715
EVL	C2	-0.111654	0.362855	-0.719481	0.428929	0.661261	0.379632	0.448701	0.824514	0.704519	0.0791312	0.206097	-0.975002	-0.317253	-0.102985	-0.791087	-0.624886	0.282189	-1.32197
EXO1	C1	0.26235	-0.399508	0.213834	-0.130183	-0.6945	-1.06182	-0.0118994	-0.976091	-1.36591	-0.0833328	-0.345892	0.641814	0.135243	-0.274932	0.556818	0.754376	-0.156595	0.820283
EYA1	C2	-0.222411	0.269354	0.0446986	-0.128395	0.32111	0.513627	-0.0564075	0.568732	0.642464	-0.306895	-0.0956453	-0.384722	-0.424465	-0.274727	-0.384019	-0.23986	0.480386	-0.070147
F10	C2	-0.107507	0.371132	-0.76366	0.13424	0.420019	-0.156739	-0.0889935	0.363224	-0.0233583	0.195572	0.333112	-0.84505	-0.0356627	0.180958	-0.795979	-0.40775	0.413219	-1.09893
F12	C1	0.18563	-0.265937	0.0967374	-0.0775196	-0.267381	-0.100615	0.175837	-0.140289	-0.166113	0.00192833	-0.135066	0.314007	0.444801	0.1396	0.305234	0.366768	-0.461428	0.135047
F2R	C2	-0.0057521	0.324142	-1.0326	0.34865	0.479373	-0.0362277	0.240389	0.440735	0.243288	0.296406	0.365969	-1.34914	0.0850149	0.204984	-1.2204	-0.439623	0.222353	-1.53489
F2RL2	C2	-0.0100561	0.343774	-1.07873	0.312907	0.467177	-0.117802	0.165783	0.370452	0.0505869	0.203378	0.34507	-1.48497	-0.130538	0.113364	-1.52266	-0.317694	0.328759	-1.46929
F5	C3	-0.163386	0.359826	-0.49502	-0.229795	0.0322123	-0.0843366	-0.308842	-0.343659	0.108902	-0.18106	0.234414	-1.10004	-0.230235	0.0505278	-1.03265	-0.0605637	0.847032	-0.537686
F7	C2	-0.0104371	0.152557	-0.453927	0.661606	0.452462	0.26424	0.393603	0.288923	0.476932	0.674469	0.60404	0.400876	0.323298	0.591376	0.725971	-0.902962	-0.369058	-1.2857
FADS2	C1	0.0581928	-0.15923	0.277579	-0.443257	-0.38336	-0.194799	-0.469301	-0.457132	-0.439362	0.0466314	0.108809	1.16986	0.604016	0.551818	1.1004	0.38093	-0.274062	0.253643
FAIM3	C3	-0.0654576	0.338138	-0.830553	0.117296	0.132362	-0.0913516	0.0676186	0.0365787	-0.0144546	0.0681415	0.0720914	-0.795403	-0.0593411	-0.0931411	-0.828558	-0.27162	0.759273	-1.25367
FAM105A	C3	-0.201695	0.342761	-0.280485	-0.238926	-0.0207558	0.263822	-0.337679	-0.0231502	0.426853	-0.223997	0.0221972	-0.844425	-0.34106	0.0651416	-0.837831	-0.100053	0.851508	-0.392465
FAM111B	C1	0.308127	-0.367792	-0.079427	-0.0216719	-0.788925	-1.09489	0.0145516	-0.935576	-1.41055	0.201445	-0.217376	0.849821	0.521103	0.232514	0.796835	0.583437	-0.226205	0.187887
FAM129C	C3	-0.170953	0.354299	-0.445614	-0.203072	-0.0362976	-0.420326	-0.412196	-0.197482	-0.459901	-0.0449324	0.0869453	-0.493861	-0.13967	0.0467724	-0.563973	-0.148693	0.905427	-0.417794
FAM131B	C2	-0.104274	0.26988	-0.447067	0.127405	0.384395	0.309007	-0.168395	-0.0143881	0.523172	0.534743	0.691703	-0.00293458	0.623056	0.594846	0.234507	-0.676354	-0.00574634	-1.12253
FAM132B	C1	0.176535	-0.287016	0.203166	-0.144488	-0.284532	0.0294731	0.102911	-0.232258	-0.144022	-0.220633	-0.401346	0.0728875	0.0257378	-0.469683	-0.161323	0.599155	-0.200848	0.432594
FAM153A	C3	-0.101473	0.156606	-0.0894951	0.00898487	-0.0413754	0.366017	-0.282878	-0.275	0.0778886	0.201868	0.0811056	0.430465	0.035967	-0.0365764	0.0399755	-0.283832	0.454076	-0.396027
FAM159A	C3	0.0392475	0.216128	-0.867223	0.00165554	-0.189802	-0.390241	-0.305117	-0.604156	-0.331896	0.256913	0.132985	-0.911075	0.146114	0.0360325	-0.933559	0.0349647	0.721132	-1.11609
FAM172BP	C3	-0.0554192	0.332354	-0.85334	-0.158067	-0.0937	-1.14195	-0.381409	-0.388184	-1.17782	0.0970427	0.197614	-0.518322	0.100235	0.194257	-0.443817	-0.00832076	0.837657	-0.834679
FAM179A	C3	-0.0950558	0.227073	-0.345784	-0.304909	-0.219218	-0.128194	-0.443173	-0.467941	-0.091583	-0.0233115	0.017224	-0.651633	0.128366	0.00421998	-0.705065	0.0421669	0.794358	-0.341807
FAM180B	C2	-0.184518	0.235477	-0.00207066	-0.175681	0.0906195	-0.116733	-0.344264	-0.15355	-0.111218	-0.0156026	0.115697	-0.231778	-0.0525173	-0.116284	-0.247065	-0.25136	0.555328	0.150949
FAM19A1	C3	-0.107328	0.276504	-0.455987	-0.141179	-0.135431	-0.367674	-0.355908	-0.486876	-0.359004	0.0758967	0.272079	-0.646404	0.0448321	0.331444	-0.690012	-0.135335	0.673524	-0.422872
FAM214A	C2	-0.0307795	0.155859	-0.380305	0.607699	0.409078	0.728304	0.475203	0.368349	0.908841	0.507849	0.407501	0.48414	0.205666	0.362706	0.688058	-0.843914	-0.205065	-1.39536
FAM225A	C2	-0.176769	0.41703	-0.625946	-0.114534	0.322058	0.125005	-0.186905	0.0809817	0.149742	-0.15802	0.440233	-1.38453	-0.309695	0.310102	-1.65181	-0.188675	0.566653	-0.688683
FAM26E	C2	-0.0344692	0.295686	-0.820733	0.285678	0.328735	0.555246	0.127109	0.444201	0.784353	0.301909	0.333889	-1.11713	0.104568	0.461605	-1.13085	-0.451035	0.181103	-1.49625
FAM26F	C3	-0.0659117	0.237528	-0.500755	-0.471282	-0.352668	-0.610852	-0.537408	-0.521764	-0.685838	-0.176695	-0.0216808	-1.01851	0.0894215	0.149733	-1.20502	0.318447	0.887231	-0.186319
FAM46C	C3	0.0809709	0.186423	-0.94348	0.0484237	-0.0436809	-0.295913	-0.0404135	-0.19348	-0.0709279	0.257799	0.101903	-0.762032	0.389686	0.0974401	-0.540277	-0.0160921	0.466321	-1.45752
FAM64A	C1	0.219294	-0.380734	0.331249	-0.235899	-0.709403	-1.0484	-0.112084	-0.921233	-1.33196	-0.212504	-0.389936	0.326902	-0.0147523	-0.275967	0.204968	0.827278	-0.0935618	1.16472
FAM65B	C3	-0.147299	0.416394	-0.746117	-0.193814	0.0718555	-0.303278	-0.483069	-0.154422	-0.185883	0.0745847	0.197142	-0.68733	0.00366593	0.0902098	-0.599786	-0.160688	0.929209	-1.05143
FAM65C	C2	-0.0818175	0.309258	-0.668562	0.178731	0.211474	0.446261	0.143011	0.419092	0.562567	0.266643	0.333157	-0.455675	0.324185	0.68183	-0.473233	-0.547293	0.228874	-1.37536
FAM78A	C3	-0.131871	0.460373	-0.953454	-0.218093	0.0257513	-0.503696	-0.430217	-0.159895	-0.441216	0.0969054	0.279256	-0.83881	0.187945	0.351105	-0.81836	-0.173954	0.960486	-1.25871
FAM83D	C1	0.189427	-0.357832	0.380494	-0.205581	-0.622253	-0.87587	-0.0308563	-0.811252	-1.1861	-0.179049	-0.324641	0.527449	0.0921661	-0.20964	0.373785	0.671322	-0.157835	1.10081
FAP	C2	-0.126107	0.392625	-0.756555	0.209609	0.403778	0.333497	0.0369951	0.576697	0.502157	0.168465	0.43046	-0.825047	-0.117551	0.641803	-0.820631	-0.503668	0.260124	-1.35656
FASLG	C3	-0.0695359	0.329653	-0.785978	-0.328589	-0.149136	-0.668597	-0.586941	-0.45129	-0.670005	0.0763122	0.178291	-0.875244	0.212921	0.20505	-0.918546	0.096985	0.882642	-0.805708
FAT3	C2	-0.300636	0.45784	-0.245137	0.00660222	0.493579	0.459696	0.0650674	0.617953	0.535131	-0.166538	0.41639	-0.721156	-0.296123	0.466351	-0.851717	-0.644737	0.416947	-0.431262
FAT4	C2	-0.214927	0.421194	-0.481233	0.0475841	0.535022	0.410982	-0.065093	0.601724	0.756802	0.0133591	0.397061	-0.861745	-0.182261	0.32161	-0.632143	-0.521375	0.352483	-0.937173
FATE1	C1	0.247518	-0.212833	-0.333063	-0.0325112	-0.244973	-0.902933	-0.142809	-0.578441	-1.16178	0.316525	0.0932507	0.117282	0.588108	0.0982854	-0.0410554	0.412296	-0.33089	-0.111712
FBLN1	C2	-0.259568	0.480384	-0.488972	-0.146423	0.504327	0.516333	-0.337592	0.528298	0.780428	0.0402271	0.502952	-0.802253	0.00457195	0.526877	-0.696236	-0.49963	0.433175	-0.989409
FBN1	C2	-0.0869023	0.356449	-0.801276	0.235895	0.446196	0.343828	0.174505	0.553392	0.673006	0.193518	0.398992	-1.10488	0.0582138	0.462514	-0.933775	-0.509045	0.212621	-1.4083
FCER1A	C2	-0.202751	0.291952	-0.110507	0.0850065	0.316631	0.713264	-0.052805	0.330257	0.959813	-0.0480974	0.199123	-0.232207	-0.397807	0.0891299	-0.0761331	-0.438978	0.365081	-0.593509
FCER1G	C3	-0.110196	0.294333	-0.502198	-0.344347	-0.187536	-0.365491	-0.465408	-0.257564	-0.341317	-0.0618966	0.0708578	-0.365845	0.114354	0.270303	-0.332073	0.0535983	0.80164	-0.641075
FCGR2B	C3	-0.0249062	0.175835	-0.469776	-0.240732	-0.321777	-0.35219	-0.349005	-0.519708	-0.251613	0.0123276	0.0810451	-0.325572	0.170501	0.297988	-0.179441	0.131065	0.628332	-0.640659
FCGR2C	C3	-0.105322	0.212014	-0.254115	-0.214217	-0.317327	0.322971	-0.33093	-0.399017	0.50093	-0.0116062	0.0764011	-0.749437	0.0739485	0.406794	-0.714775	-0.0614648	0.661871	-0.419358
FCGR3A	C3	-0.0100608	0.174921	-0.528378	-0.220894	-0.271395	-0.373277	-0.233596	-0.314506	-0.455821	-0.0666288	0.0295309	-0.514369	0.10273	0.302512	-0.65815	0.176025	0.572015	-0.570659
FCRL1	C3	0.138004	0.167248	-1.11757	0.0214379	-0.184934	-1.05506	-0.334117	-0.329287	-0.961157	0.258564	-0.0402052	-1.12299	0.0590624	-0.0398066	-1.00511	0.301906	0.630062	-1.19345
FCRL2	C3	0.158195	0.0820493	-0.923636	-0.0893851	-0.344318	-1.10742	-0.451608	-0.632674	-1.18973	0.292173	-0.0639085	-0.671519	0.258386	-0.0723217	-0.699571	0.390645	0.595579	-0.898638
FCRL3	C3	0.00498058	0.301306	-1.0027	-0.113967	-0.146569	-1.21899	-0.372914	-0.409635	-1.29689	0.124345	0.105168	-0.770596	0.0584798	0.0931729	-0.78997	0.114343	0.863071	-0.955069
FCRL5	C3	0.119487	0.133371	-0.930338	-0.237296	-0.335591	-0.878666	-0.533369	-0.732855	-0.886088	0.19023	0.0674772	-0.843684	0.302608	0.0736232	-0.847079	0.437738	0.644751	-0.9896
FCRL6	C3	-0.141005	0.399894	-0.718447	-0.38443	-0.102772	-0.550381	-0.601374	-0.305157	-0.526053	-0.0835546	0.193717	-0.534419	-0.0162084	0.293356	-0.497168	0.0761916	0.968669	-0.893513
FER1L6	C2	-0.249046	0.236892	0.26099	-0.0339068	0.180754	0.98668	-0.140869	0.495386	1.08944	0.0621871	0.136068	0.0463829	0.0321416	0.421893	0.00219154	-0.610056	0.204776	-0.0612626
FERMT3	C3	-0.155191	0.390717	-0.629694	-0.373638	-0.0980642	-0.514681	-0.556625	-0.319496	-0.46375	0.00801368	0.249264	-0.410729	0.21961	0.382566	-0.318635	-0.0737656	0.897423	-0.806508
FEZ1	C2	-0.243232	0.424511	-0.374631	0.0667607	0.412601	0.282443	-0.044144	0.604896	0.530678	-0.0165437	0.3859	-0.923072	-0.26915	0.561236	-0.816645	-0.577259	0.370354	-0.592239
FFAR4	C3	-0.122981	0.394987	-0.777222	-0.0279381	0.153978	-0.158162	-0.0147795	0.0902046	-0.130206	0.113095	0.314788	-0.166837	0.301826	0.417533	-0.129433	-0.412263	0.631931	-1.36232
FGD2	C3	-0.155274	0.406844	-0.68191	-0.378608	-0.119861	-0.431634	-0.587175	-0.301642	-0.370601	0.011407	0.196751	-0.673931	0.198122	0.339514	-0.636943	-0.0591645	0.981301	-0.840985
FGD3	C2	-0.0557526	0.265272	-0.63332	0.289365	0.330166	0.17205	0.278409	0.337338	0.33453	0.0115589	0.0673332	-1.32519	-0.339726	-0.203367	-1.39716	-0.317463	0.426148	-0.82073
FGL2	C3	-0.151072	0.36292	-0.556182	-0.265785	-0.0109435	-0.141539	-0.550373	-0.21285	-0.105536	0.00513558	0.10057	-0.540728	-0.0563443	0.00486087	-0.570161	-0.0642289	0.921381	-0.788128
FGR	C3	-0.11744	0.291517	-0.462971	-0.416017	-0.100331	-0.335158	-0.670377	-0.282992	-0.268267	0.179244	0.106033	-0.289136	0.55175	0.131129	-0.186285	-0.0739031	0.772464	-0.634823
FHL5	C2	-0.116324	0.312773	-0.536878	0.163255	0.432999	0.39708	0.0056568	0.353952	0.533229	0.109701	0.289396	-0.834631	-0.170788	0.0536483	-0.890366	-0.404155	0.314971	-0.944322
FLI1	C3	-0.190333	0.491011	-0.8108	-0.221404	0.221575	-0.0792911	-0.52332	0.0732724	0.0859355	0.101321	0.299917	-0.902507	0.0788407	0.225842	-0.835833	-0.271966	0.896941	-1.21987
FLJ00050	C3	0.0963425	0.204208	-1.06521	-0.00538203	-0.160229	-0.763884	-0.0813104	-0.210285	-0.842882	0.149691	0.0227131	-0.837591	0.233509	0.163417	-0.962929	0.150396	0.59887	-1.27392
FLJ00385	C3	0.20455	0.0643339	-1.05818	-0.115734	-0.265469	-1.12092	-0.114317	-0.461943	-1.03758	0.116515	-0.14884	-1.27478	0.399598	-0.233381	-1.18888	0.477004	0.548164	-0.97566
FLJ33360	C2	-0.100758	0.19095	-0.204399	0.15756	0.131693	-0.245539	0.0447408	0.398926	-0.240089	0.110065	-0.0705531	-0.340244	-0.101812	-0.0017431	-0.351555	-0.387974	0.345495	-0.128334
FLJ41484	C3	-0.156047	0.247669	-0.159912	-0.161477	0.0457316	0.0894457	-0.249456	-0.0528583	0.175916	-0.158171	-0.0183531	-0.9751	-0.274562	-0.190597	-1.06695	-0.0988228	0.668248	0.0215407
FLJ46481	C3	-0.190917	0.357895	-0.374519	-0.231577	-0.0748534	0.0498823	-0.404054	-0.558622	0.174989	0.116461	0.426803	0.0721309	0.30175	0.445743	0.25173	-0.35838	0.760338	-0.840694
FLNC	C2	-0.156589	0.351735	-0.496841	0.089025	0.505776	0.59813	-0.0323847	0.519545	0.855155	0.0371172	0.308203	-0.981853	-0.191858	0.113586	-0.938015	-0.414884	0.308965	-0.964977
FLRT2	C2	-0.255347	0.451853	-0.413486	-0.0374272	0.468184	0.627718	-0.154227	0.531189	0.841229	-0.0941967	0.340018	-0.966579	-0.32275	0.271025	-0.986523	-0.468926	0.522886	-0.803804
FLT3	C3	-0.131336	0.341597	-0.56855	0.18378	0.376837	-0.0265854	0.212058	0.42845	0.0639692	0.0112803	0.0116406	-0.605521	-0.158837	-0.320389	-0.594531	-0.470385	0.626886	-0.868965
FLT3LG	C3	-0.138996	0.442334	-0.865106	-0.176823	0.16542	-0.389597	-0.381094	-0.0301543	-0.14887	0.0997538	0.362915	-1.44436	0.155027	0.364949	-1.3183	-0.223834	0.764746	-0.97497
FMNL1	C3	-0.1635	0.44074	-0.758265	-0.273128	0.0380302	-0.24476	-0.406797	-0.134355	-0.0734702	-0.0163405	0.211125	-1.15045	0.111591	0.211877	-1.09178	-0.160203	0.966117	-0.932581
FMNL3	C2	-0.219201	0.522489	-0.793649	-0.0193372	0.343665	0.0936894	-0.122018	0.287776	0.413924	-0.0489835	0.372187	-1.34427	-0.225382	0.343211	-1.18353	-0.439107	0.7935	-1.16146
FOLR2	C2	-0.334801	0.45657	-0.0992744	-0.439756	0.19805	0.5447	-0.593212	0.23349	0.694384	-0.103832	0.339655	-0.0308941	0.0928205	0.527114	0.0635448	-0.402575	0.688212	-0.52541
FOS	C2	-0.259876	0.147108	0.598541	-0.2058	0.305094	1.11334	-0.246838	0.269342	1.3527	-0.148239	0.238152	0.305138	-0.134716	0.129418	0.478609	-0.374143	-0.00679936	0.347205
FOSB	C2	-0.263126	0.185409	0.487192	-0.132994	0.298175	1.17495	-0.204905	0.0643346	1.44278	-0.0850752	0.457101	0.21005	-0.125473	0.377779	0.392027	-0.467488	-0.0240163	0.128173
FOXO1	C2	-0.229967	0.444891	-0.496079	-0.0930728	0.317413	0.323629	-0.2667	0.241567	0.609422	0.0515428	0.278945	-1.41194	-0.0109906	0.157905	-1.35894	-0.476975	0.715404	-0.656319
FOXP3	C3	-0.0917715	0.418302	-0.982673	-0.189353	-0.0517489	-1.20358	-0.424012	-0.378098	-1.17418	0.152422	0.327671	-0.796799	0.245038	0.383863	-0.674284	-0.128541	0.91851	-0.966578
FPR3	C3	-0.146858	0.354251	-0.545404	-0.354164	-0.0942392	-0.510634	-0.464097	-0.0955157	-0.532639	-0.061989	0.179784	-0.178111	0.141262	0.468575	-0.142413	-0.0404111	0.760025	-0.709198
FREM1	C2	-0.0877163	0.319694	-0.678105	-0.0143283	0.160892	-0.192198	-0.229073	-0.0217388	0.0418194	0.0515655	0.181536	-0.985988	-0.162529	0.0100217	-0.817121	-0.137138	0.633446	-0.906118
FRMD7	C2	-0.310098	0.430448	-0.116607	-0.0307627	0.446968	0.668594	-0.0431031	0.375763	0.765577	-0.256712	0.609926	-0.180196	-0.547117	0.707076	-0.214177	-0.518827	0.279093	-0.530447
FRZB	C2	-0.103529	0.313325	-0.591753	0.156875	0.401742	0.0155787	0.0746666	0.369837	0.276096	0.0391082	0.26716	-1.41892	-0.215947	0.0908804	-1.34109	-0.34498	0.330426	-0.671179
FUCA1	C3	-0.236294	0.450915	-0.489468	-0.110711	0.335493	0.328888	-0.185965	0.418901	0.422985	-0.00701666	0.263693	-0.237746	0.0155273	0.275984	-0.219337	-0.484889	0.654601	-1.05357
FUT7	C3	-0.0878504	0.309858	-0.645491	-0.388821	-0.199225	-0.757738	-0.678376	-0.422414	-0.738797	0.00752814	0.0853785	-0.548011	0.0910854	0.150406	-0.479549	0.170054	0.910934	-0.640614
FUT8	C2	-0.0461468	0.283781	-0.733492	0.549721	0.749065	0.345953	0.562655	0.932132	0.691009	0.178625	0.302838	-0.784074	-0.252897	0.0241981	-0.527002	-0.620448	-0.0687133	-1.42406
FUT8-AS1	C2	0.0232541	0.168142	-0.644481	0.472552	0.585458	0.282333	0.510275	0.728192	0.474122	0.129933	0.270387	-0.576208	-0.233195	0.0879137	-0.479412	-0.366361	-0.222128	-1.23304
FW340024	C2	-0.160043	0.33685	-0.434	0.269774	0.5744	0.80689	0.246645	0.716022	1.10347	0.0665178	0.308248	-0.877878	-0.211179	0.176395	-0.799621	-0.61662	0.170448	-1.0125
FXYD1	C2	-0.15858	0.34861	-0.478398	-0.12008	0.259342	0.0347412	-0.418459	0.123188	0.394987	0.0826647	0.334451	-0.699187	-0.0802162	0.269813	-0.341628	-0.235294	0.478701	-0.820466
FXYD2	C3	0.00480188	0.169121	-0.571128	-0.213167	-0.227694	-0.820434	-0.441965	-0.435594	-0.540617	0.196018	0.0755293	-0.943302	0.378255	0.176459	-0.576132	0.0862759	0.573709	-0.42688
FYB	C3	-0.170456	0.410062	-0.629423	-0.274045	-0.0937491	-0.408336	-0.513059	-0.303191	-0.356001	0.0104436	0.149655	-0.722732	0.0277544	0.185616	-0.712342	-0.140686	1.03728	-0.726143
FYN	C3	-0.190516	0.478898	-0.770562	-0.2706	0.181786	-0.412081	-0.46471	-0.00842485	-0.202321	-0.0322208	0.302501	-1.51286	-0.00928108	0.228917	-1.43935	-0.179593	0.905917	-0.736554
FZD2	C2	-0.153385	0.430242	-0.766005	0.10914	0.41816	0.0922901	0.205882	0.539252	0.308514	-0.092131	0.29685	-1.72385	-0.203391	0.296619	-1.78436	-0.424149	0.50757	-0.89276
FZD9	C1	0.00336736	-0.0924549	0.287366	-0.587602	-0.439732	-0.169272	-0.25181	-0.338716	-0.273233	-0.726714	-0.467152	-0.260703	-0.435606	-0.389226	-0.424536	0.851049	0.408891	0.802553
GAB3	C3	-0.201901	0.488736	-0.755403	-0.2189	0.0772327	-0.0451206	-0.451095	-0.0579455	0.0820863	0.0275228	0.270469	-0.882787	0.00808274	0.331942	-0.872231	-0.273645	0.988154	-1.11955
GALM	C3	-0.182229	0.385101	-0.49923	-0.18231	0.100513	-0.0155575	-0.267593	0.198911	0.193807	0.0513213	0.164922	0.0809158	0.217434	0.337305	0.393321	-0.354721	0.701035	-1.09438
GALNT10	C2	-0.0770109	0.271004	-0.563819	0.389358	0.473762	0.545908	0.0830114	0.341563	0.800706	0.638217	0.701023	-0.0772038	0.520258	0.801677	0.15489	-0.854287	-0.195303	-1.45463
GALNT5	C2	-0.2659	0.385864	-0.154639	0.0342462	0.457303	0.771004	-0.112138	0.510101	0.980731	0.0272091	0.518475	-0.262323	-0.181624	0.63915	-0.175371	-0.636546	0.18936	-0.676173
GAPDH	C1	0.133329	-0.410099	0.783552	-0.152109	-0.46611	-0.255831	-0.029236	-0.577096	-0.567717	-0.364245	-0.404842	0.683958	-0.4529	-0.457485	0.435275	0.704347	-0.329472	1.50187
GAPT	C3	-0.17971	0.388924	-0.52214	0.119153	0.251661	0.334315	-0.0611181	0.271839	0.424145	-0.00465064	0.171692	-0.365119	-0.401206	0.108383	-0.379244	-0.41689	0.666372	-1.06258
GAS6	C2	-0.185792	0.415365	-0.583091	0.05848	0.550409	0.475442	-0.00171186	0.631	0.804053	-0.0624092	0.347191	-1.12802	-0.291117	0.21735	-0.988659	-0.412341	0.372643	-1.04312
GAS7	C2	-0.273632	0.482634	-0.437964	0.0262184	0.419365	0.373196	-0.143586	0.397586	0.644928	0.0349263	0.392073	-1.08302	-0.186896	0.340116	-0.993844	-0.64501	0.616935	-0.702955
GATA1	C2	-0.199956	0.282804	-0.0922833	0.223242	0.549345	0.72396	0.367501	0.655813	1.02325	-0.0686851	0.285041	0.147162	-0.224663	0.11792	0.450808	-0.660577	0.0887345	-0.752669
GBP1	C3	0.0410313	0.132861	-0.603231	-0.421394	-0.360972	-0.792176	-0.565977	-0.65479	-0.820757	-0.0828869	-0.0758099	-0.943861	0.129034	-0.0849746	-1.01421	0.518004	0.746609	-0.348484
GBP1P1	C3	0.0466113	0.188541	-0.807853	-0.330497	-0.152171	-0.934968	-0.505655	-0.500116	-0.936299	-0.0266275	0.111546	-1.12667	0.101524	0.0223635	-1.16687	0.44286	0.619701	-0.606996
GBP2	C3	0.00990764	0.239813	-0.822711	-0.14553	-9.38361e-05	-0.525087	-0.50861	-0.332767	-0.33964	0.307069	0.214889	-0.741011	0.358105	0.0902768	-0.524569	0.0326505	0.559206	-1.09926
GBP3	C2	-0.0732245	0.236253	-0.466265	0.208955	0.44898	0.406378	0.100191	0.489961	0.567358	-0.0647596	-0.00527012	-0.762481	-0.544934	-0.44285	-0.77088	-0.183777	0.347298	-0.856127
GBP4	C3	-0.0225544	0.280978	-0.822222	-0.24459	-0.08165	-0.707977	-0.454088	-0.356375	-0.713187	0.0788596	0.0876496	-1.04551	0.183721	-0.0239772	-1.12031	0.135639	0.802089	-0.781045
GBP5	C3	-0.0258651	0.22473	-0.625161	-0.42669	-0.34227	-0.880104	-0.633259	-0.633178	-0.983663	-0.0327573	0.0612744	-0.633691	0.161436	0.180535	-0.729391	0.339628	0.829395	-0.442254
GBP6	C3	-0.152976	0.396069	-0.656325	-0.376061	0.130055	-0.228055	-0.600218	-0.0943279	-0.232256	-0.161314	0.328175	-0.856629	-0.208097	0.300369	-0.988225	0.119261	0.716168	-0.782514
GCH1	C3	0.0241937	0.154658	-0.604431	-0.19127	-0.302164	-0.300927	-0.355989	-0.442416	-0.206348	0.183388	0.0800487	-0.0595461	0.411518	0.336244	0.12114	0.0968886	0.536335	-1.03699
GCK	C2	-0.090798	0.303318	-0.611947	0.0374556	0.164711	0.245244	0.0439352	0.246644	0.313507	-0.092155	0.0184655	-0.655338	-0.240185	-0.0496314	-0.739886	-0.169118	0.617316	-1.05608
GCNT3	C2	-0.163611	0.248689	-0.131861	-0.259926	0.111061	0.434683	-0.209324	-0.268066	0.264025	-0.163754	0.392175	0.28501	0.0219113	0.288396	0.0161544	-0.136462	0.370963	-0.508462
GCNT4	C2	-0.169822	0.334629	-0.386196	0.236433	0.514735	0.799993	0.197665	0.862998	1.14208	-0.106974	0.062863	-0.950547	-0.575727	-0.0468408	-0.821731	-0.446964	0.334662	-0.908471
GCSAM	C3	-0.13158	0.377319	-0.683966	0.0633993	0.133808	0.0907137	-0.0645884	0.100879	0.257273	-0.0218112	0.0786087	-0.853419	-0.300102	-0.0147044	-0.809063	-0.275946	0.818198	-1.08196
GCSAML	C2	-0.216841	0.321574	-0.148606	0.32583	0.627037	0.956983	0.40571	0.843627	1.16081	-0.0158065	0.313337	-0.158195	-0.320058	0.210515	-0.0958715	-0.776608	0.0613279	-0.799204
GDF15	C2	-0.198991	0.189514	0.207769	0.29618	0.467806	1.08215	0.501438	0.773777	1.32962	0.0834831	0.358593	0.351989	0.106887	0.566925	0.552415	-0.882516	-0.280042	-0.414966
GEM	C2	-0.289834	0.35491	0.04553	-0.0465189	0.391485	0.885157	-0.199824	0.351151	1.25974	-0.104403	0.307565	-0.746102	-0.384259	0.176003	-0.547936	-0.520024	0.404188	-0.222305
GFI1	C3	-0.0877437	0.32951	-0.709986	-0.290631	-0.171258	-0.591229	-0.484648	-0.517446	-0.499784	0.0630071	0.180964	-1.10657	0.225598	0.187352	-1.08162	0.00289244	0.913634	-0.645121
GGTA1P	C3	-0.241082	0.457181	-0.490026	-0.359623	0.0850355	0.0624832	-0.563802	0.106802	0.224447	-0.0905928	0.214052	-0.652438	-0.0443268	0.373704	-0.568673	-0.194033	0.880505	-0.777657
GIMAP1	C3	-0.150408	0.447347	-0.834106	-0.222281	0.117574	-0.2777	-0.493323	-0.081393	-0.202628	0.128418	0.274154	-0.942688	0.182049	0.229275	-0.970586	-0.213928	0.892463	-1.10331
GIMAP1-GIMAP5	C3	-0.106276	0.434315	-0.974694	-0.273672	0.192937	-0.684797	-0.417109	-0.0723317	-0.653236	0.0561587	0.437002	-0.527316	0.259146	0.41455	-0.451636	-0.0776547	0.692189	-1.32716
GIMAP2	C3	-0.154026	0.398124	-0.658668	-0.238165	0.0831476	-0.158724	-0.623745	-0.0485643	-0.108262	0.089229	0.186874	-0.448119	-0.0420864	0.157242	-0.435351	-0.108662	0.8391	-1.02411
GIMAP4	C3	-0.128601	0.404914	-0.786266	-0.291212	-0.0335531	-0.38642	-0.583631	-0.209628	-0.321633	0.0721785	0.171323	-0.844321	0.111919	0.201818	-0.8452	-0.0513716	0.954556	-0.993702
GIMAP5	C3	-0.114398	0.341348	-0.638002	-0.377127	-0.162541	-0.30228	-0.661615	-0.424196	-0.24622	0.0635107	0.151701	-0.661561	0.207614	0.207382	-0.654933	0.0391357	0.924703	-0.823796
GIMAP6	C3	-0.148533	0.434262	-0.799239	-0.229865	0.128491	-0.228094	-0.540371	-0.0784077	-0.145598	0.108466	0.259004	-0.823227	0.093122	0.178125	-0.82676	-0.162309	0.873179	-1.11578
GIMAP7	C3	-0.120948	0.396848	-0.791719	-0.260369	0.00588332	-0.269217	-0.589865	-0.215684	-0.19759	0.135543	0.212999	-0.835772	0.163915	0.197698	-0.848805	-0.0886923	0.895712	-1.0699
GIMAP8	C3	-0.150292	0.438853	-0.806903	-0.229307	0.197139	-0.0886945	-0.491273	0.0366039	0.101618	0.100061	0.228387	-1.1227	0.140291	0.0914949	-1.06306	-0.187776	0.856189	-1.12582
GINS1	C1	0.247591	-0.442442	0.414987	-0.0577961	-0.575042	-0.615354	0.00512788	-0.788957	-0.923387	-0.0924079	-0.364226	0.76036	-0.0481999	-0.367507	0.604255	0.71541	-0.34245	0.936158
GINS2	C1	0.280055	-0.457106	0.328117	0.304572	-0.284828	0.145558	0.482854	-0.253583	0.0456622	-0.0502644	-0.406561	0.164248	-0.235837	-0.502373	0.0281329	0.475523	-0.612318	0.539574
GIPC2	C2	-0.12345	0.315674	-0.516772	-0.0258538	0.334987	0.190863	-0.318071	0.198661	0.346519	0.135924	0.271914	-0.944054	-0.0681162	0.0607868	-0.95312	-0.256032	0.419611	-0.765296
GIPR	C2	-0.0660739	0.232062	-0.482267	0.368879	0.194745	0.417919	0.501257	0.370813	0.650844	0.102425	0.110815	-0.269775	-0.0389751	0.208373	-0.0812175	-0.562155	0.281953	-1.13989
GLCCI1	C2	-0.0416219	0.284582	-0.754872	0.224309	0.27944	0.303196	0.28972	0.248993	0.662489	0.0431459	0.104898	-0.760081	-0.0866462	-0.112149	-0.469726	-0.31833	0.482569	-1.46132
GLDN	C2	-0.210794	0.356759	-0.288366	-0.126394	0.347944	0.477345	-0.236484	0.238682	0.697894	0.0438145	0.251823	-0.0795329	0.0992085	0.0343587	0.11786	-0.438649	0.522421	-0.870997
GLI2	C2	-0.103631	0.309654	-0.579368	0.0980791	0.302029	0.127758	0.0725541	0.225622	0.420838	0.0593821	0.294113	-1.38356	-0.0223904	0.20483	-1.27551	-0.363343	0.368412	-0.734818
GLT1D1	C3	-0.215209	0.304807	-0.100724	-0.511823	-0.0935758	-0.451283	-0.660217	-0.364195	-0.578762	-0.339321	0.0546526	-0.0241886	-0.333567	-0.0749382	-0.11724	0.166219	0.899019	0.105494
GLT8D2	C2	-0.185034	0.438598	-0.661956	0.102802	0.462184	0.385974	-0.0786186	0.636986	0.581385	0.126739	0.489479	-0.886541	-0.0925454	0.703466	-0.867468	-0.545517	0.285689	-1.18738
GLYAT	C2	-0.0799944	0.241792	-0.456235	0.0324929	0.137362	-0.19809	-0.132701	0.205527	-0.0761101	0.110481	0.0445309	-0.519343	-0.0211675	0.0184142	-0.412821	-0.230667	0.457705	-0.619252
GMFG	C3	-0.148602	0.421259	-0.756572	-0.350442	-0.0242076	-0.494121	-0.681141	-0.161883	-0.428938	0.0797825	0.214057	-0.629583	0.148044	0.320563	-0.56542	-0.0519224	0.928364	-0.974813
GNAO1	C2	-0.153513	0.284982	-0.292032	0.070416	0.301149	0.791425	0.370673	0.280391	1.13601	-0.315642	0.0800841	-0.997803	-0.372098	-0.175963	-0.873226	-0.308501	0.49224	-0.703581
GNG2	C2	-0.189622	0.453849	-0.692633	-0.139748	0.207704	0.108147	-0.352141	0.186388	0.3113	-0.00827505	0.198038	-1.11483	-0.139766	0.165234	-1.07501	-0.266692	0.847212	-1.01366
GNGT2	C3	-0.127491	0.398889	-0.771233	-0.307383	-0.120886	-0.537842	-0.489551	-0.374082	-0.47985	0.00708	0.240557	-0.504838	0.138462	0.35517	-0.417048	-0.0419995	0.954749	-1.03109
GNLY	C3	-0.112684	0.304954	-0.526493	-0.452982	-0.226307	-0.707886	-0.653768	-0.555977	-0.690205	-0.00492868	0.225933	-0.410818	0.262693	0.355713	-0.326651	0.10419	0.826739	-0.494212
GOLT1A	C1	0.118912	-0.239393	0.28698	0.107452	0.0439116	0.269261	0.295879	0.0926874	0.215933	-0.126325	-0.0637275	0.534491	-0.151469	-0.126053	0.512878	0.248429	-0.585842	0.216427
GP1BA	C3	-0.0839997	0.234608	-0.416205	-0.176217	-0.00829196	-0.453497	-0.365017	-0.17866	-0.443146	0.0870352	0.117897	-0.169921	0.147352	0.0711193	-0.098715	-0.0812044	0.563857	-0.508285
GP5	C2	-0.294031	0.468805	-0.308273	-0.155033	0.370318	0.636353	-0.213156	0.22586	0.678873	-0.0866386	0.458659	-0.469821	-0.0833831	0.39924	-0.631528	-0.539786	0.603894	-0.732612
GPA33	C3	-0.18494	0.382317	-0.478912	-0.213366	0.143972	-0.321503	-0.529079	-0.0209845	-0.328817	0.247774	0.223043	-0.204568	0.37397	0.132106	-0.19142	-0.394631	0.749003	-0.671535
GPAM	C2	-0.108384	0.298666	-0.52384	0.0525831	0.26785	-0.339758	-0.0386428	0.173969	-0.27425	0.155281	0.238395	-0.413325	0.154763	0.107804	-0.336328	-0.401273	0.423068	-0.695997
GPC6	C2	-0.17603	0.393103	-0.551028	-0.0897841	0.207269	0.32422	-0.0872007	0.312024	0.454485	-0.0656126	0.304382	-1.04673	-0.0328174	0.518124	-1.13856	-0.333918	0.523523	-0.841338
GPD1	C2	-0.107822	0.284002	-0.478371	-0.0107293	0.176119	-0.248299	-0.209913	0.0887078	-0.105182	0.206982	0.227277	-0.257975	0.19796	0.188892	-0.0595471	-0.347991	0.441163	-0.759421
GPNMB	C3	-0.302162	0.421397	-0.120029	-0.469353	0.124514	-0.0617525	-0.631275	0.122899	-0.0479745	-0.153862	0.235307	-0.108233	0.00646943	0.350907	-0.0982398	-0.249246	0.761	-0.161111
GPR1	C2	-0.142028	0.26956	-0.289411	0.0624339	0.144279	0.544331	0.0814718	0.149545	0.697931	0.0561998	0.315203	-0.733981	0.0747051	0.501756	-0.774603	-0.463314	0.285639	-0.592552
GPR114	C3	-0.0298284	0.304493	-0.868688	-0.272396	-0.115963	-0.735751	-0.591516	-0.473144	-0.69522	0.0826644	0.146079	-0.869112	0.0757837	0.0453446	-0.839041	0.194698	0.862834	-0.95524
GPR132	C3	-0.0930392	0.365644	-0.805788	-0.230047	-0.140742	-0.527632	-0.39793	-0.354689	-0.455868	0.0229493	0.151614	-1.0519	0.099475	0.234634	-1.05629	-0.0235931	0.950131	-0.87527
GPR133	C2	-0.103604	0.257172	-0.408422	0.168069	0.234779	0.616326	0.117302	0.151042	0.815264	0.129263	0.155536	-0.662843	0.0128193	-0.0170307	-0.640164	-0.456423	0.413388	-0.911228
GPR137B	C2	-0.117687	0.317613	-0.546999	0.220366	0.347794	0.264206	-0.0604921	0.377396	0.530869	0.356904	0.395483	-0.0911632	0.137856	0.477321	0.211092	-0.604504	0.208997	-1.28129
GPR141	C3	-0.1243	0.333357	-0.570881	-0.127013	0.0312601	0.303961	-0.386795	-0.217118	0.380517	0.0705169	0.288842	-0.840327	-0.0458599	0.298586	-0.962007	-0.155151	0.660973	-0.931103
GPR15	C3	-0.192758	0.385788	-0.457793	-0.325991	0.0390167	0.215069	-0.63267	-0.134575	0.239597	0.0371543	0.264171	0.0687038	0.0570867	0.318768	0.07377	-0.152272	0.775019	-1.03213
GPR155	C3	-0.230637	0.448083	-0.503701	-0.29722	0.0675049	-0.10783	-0.489092	0.00445916	-0.00994042	-0.111232	0.14523	-0.981705	-0.14865	0.160774	-1.01944	-0.191891	0.979085	-0.545723
GPR171	C3	-0.129423	0.325897	-0.525318	-0.359842	-0.153756	-0.484624	-0.701822	-0.473003	-0.515805	0.0201319	0.139011	-0.362911	0.0121283	0.110974	-0.382222	0.0660563	0.923646	-0.599677
GPR174	C3	-0.0369658	0.320863	-0.892435	-0.173282	-0.115191	-0.767383	-0.442659	-0.382985	-0.804831	0.0592412	0.156409	-0.7346	-0.0279038	0.160441	-0.780471	0.110928	0.847295	-1.00388
GPR18	C3	-0.107806	0.36239	-0.733926	-0.277423	-0.0631992	-0.563643	-0.645749	-0.351312	-0.570258	0.0442042	0.194598	-0.774887	-0.0704827	0.162498	-0.826396	0.0649678	0.897229	-0.798206
GPR183	C3	-0.174029	0.282548	-0.199002	-0.442276	-0.267243	-0.200508	-0.782961	-0.547473	-0.171887	-0.0176979	0.103997	0.0983552	0.0300651	0.200362	0.198197	0.0365708	0.887967	-0.339999
GPR25	C3	-0.0610819	0.261606	-0.599266	-0.291713	-0.135303	-0.589957	-0.701895	-0.556623	-0.613001	0.263031	0.311751	-0.264087	0.373263	0.339001	-0.231174	0.00819948	0.632264	-0.736047
GPR31	C3	-0.110583	0.230923	-0.293923	-0.223404	0.0167062	-0.241408	-0.296235	-0.23403	-0.30525	-0.0663824	0.236207	-0.269132	0.0240334	0.203133	-0.364055	-0.0430721	0.464759	-0.298883
GPR33	C3	-0.146804	0.258594	-0.233861	-0.0712019	0.196548	-0.181928	-0.164723	0.0110563	-0.0700583	-0.0888607	0.13488	-0.0328709	-0.238214	-0.126818	0.153558	-0.191525	0.509614	-0.401901
GPR34	C2	-0.205356	0.36302	-0.331328	-0.131259	0.111912	0.387444	-0.344635	0.215744	0.471126	-0.0198328	0.177512	-0.0742902	-0.176936	0.356911	-0.0494823	-0.300146	0.62427	-0.842713
GPR37	C1	0.0827054	-0.189251	0.273745	-0.430614	-0.213014	-0.343488	0.0682363	-0.164078	-0.375659	-0.58551	-0.313549	-0.416176	-0.0903774	-0.368185	-0.475754	0.729097	-0.0778996	0.894128
GPR55	C3	-0.0525422	0.240914	-0.567247	-0.45113	-0.259596	-0.545296	-0.620695	-0.452154	-0.505097	-0.1228	0.0142144	-0.686387	0.0426156	0.100246	-0.658327	0.350248	0.824048	-0.547262
GPR65	C3	-0.11123	0.351501	-0.684234	-0.192499	-0.105599	-0.486944	-0.411075	-0.260444	-0.466816	0.0504199	0.150673	-0.579531	0.0453761	0.258067	-0.569869	-0.0883508	0.867043	-0.837816
GPR68	C2	-0.0792176	0.389257	-0.940084	0.149982	0.311418	0.0768396	0.0196544	0.407624	0.255656	0.211781	0.381235	-0.868337	0.108248	0.557024	-0.807029	-0.415413	0.387834	-1.5687
GPR82	C3	-0.256829	0.477914	-0.492283	-0.31609	0.208824	-0.364128	-0.381714	0.169944	-0.198313	-0.271497	0.250487	-0.390969	-0.307317	0.253436	-0.164198	-0.169031	0.863726	-0.682688
GPRASP1	C2	-0.217341	0.437324	-0.523789	0.0688944	0.515663	0.479375	-0.138211	0.567904	0.735745	-0.0646247	0.299967	-1.34513	-0.509661	0.126897	-1.35111	-0.409875	0.507526	-0.801552
GPRIN3	C3	-0.185383	0.360274	-0.405232	-0.130699	0.185764	0.195841	-0.090145	0.116505	0.260864	-0.214342	0.0899235	-0.435695	-0.2601	-0.0848871	-0.47097	-0.214017	0.755992	-0.725225
GPSM2	C1	0.182881	-0.36328	0.425408	-0.232545	-0.569033	-0.450752	-0.0646197	-0.630813	-0.640733	-0.314475	-0.420497	0.0822116	-0.183861	-0.328636	-0.077169	0.80388	-0.168475	1.10556
GPSM3	C3	-0.151947	0.444584	-0.818718	-0.236914	0.00677201	-0.36016	-0.420562	-0.122981	-0.230469	0.0494788	0.219327	-0.783563	0.144858	0.306999	-0.686677	-0.18549	0.961733	-1.12791
GPX2	C2	-0.152738	0.196786	-0.00779747	0.257128	0.461753	0.0439363	-0.0684663	0.26458	0.117654	0.425343	0.51542	0.249408	0.183421	0.363472	0.393707	-0.754339	-0.156713	-0.180754
GRAMD1B	C3	-0.163582	0.354614	-0.477215	-0.435374	0.00632076	-0.484329	-0.656467	-0.309694	-0.469945	-0.0145694	0.277784	-0.113277	0.192278	0.230612	-0.0189284	-0.0145722	0.773088	-0.636824
GRAP	C3	-0.0153205	0.352886	-1.08659	0.0279178	0.152345	-0.402333	-0.248372	0.0499449	-0.274452	0.288476	0.273301	-1.17562	0.225806	0.29295	-1.15125	-0.167595	0.588268	-1.45451
GRAP2	C3	-0.148433	0.415709	-0.739181	-0.21635	0.0195057	-0.216768	-0.414387	-0.195998	-0.175115	-0.05299	0.214032	-0.579828	-0.126236	0.191821	-0.594126	-0.082383	0.931977	-1.08951
GRB14	C1	0.0406893	-0.143929	0.300317	-0.0268131	0.118218	0.0660575	0.03649	-0.0341205	0.10657	-0.280825	-0.140728	-0.47576	-0.501687	-0.576205	-0.527406	0.350071	-0.203603	0.729794
GRB7	C1	0.0916122	-0.0733552	-0.140938	0.193256	0.210759	-0.438692	-0.541932	-0.459343	-0.450448	1.11606	0.992051	1.22655	1.2271	1.10978	1.54314	-0.511905	-0.940253	-0.572249
GRHL2	C1	0.219193	-0.328209	0.160475	0.34965	0.118676	0.33463	0.563483	0.251906	0.271021	0.111382	-0.0500754	0.876692	0.115565	-0.0876874	0.896052	0.118659	-0.904688	-0.201749
GRIA3	C2	-0.175691	0.378353	-0.504357	-0.0328362	0.281869	-0.139535	-0.115446	0.451716	0.131043	-0.0891639	0.255311	-0.772283	-0.270395	0.407028	-0.520024	-0.293885	0.463666	-0.707231
GRIA4	C2	-0.102138	0.17973	-0.162104	-0.0535137	0.292275	-0.104272	-0.219519	-0.0136277	0.0200876	0.135737	0.287812	-0.0293286	0.137665	-0.0408093	0.159764	-0.259839	0.171089	-0.310103
GRIK1-AS2	C2	-0.149517	0.156448	0.110314	-0.13429	0.000378375	0.254978	-0.222599	-0.0575726	0.194132	0.141331	0.168808	1.07993	0.354134	0.285785	1.15973	-0.38396	0.254156	-0.347144
GRIN3A	C3	-0.0809459	0.318904	-0.703617	-0.230868	-0.135855	-0.681514	-0.25603	-0.288207	-0.71294	-0.139685	0.0423956	-0.516755	-0.063736	0.0698174	-0.527799	0.0785814	0.907642	-0.779039
GRIP2	C3	-0.146345	0.363017	-0.576107	-0.237312	0.123866	-0.0795588	-0.451036	0.0240702	0.184822	-0.0329656	0.270229	-1.42233	-0.0780627	0.319535	-1.32075	-0.0745255	0.63012	-0.593903
GRN	C3	-0.230398	0.42017	-0.413718	-0.319301	0.155871	0.00653078	-0.309339	0.0721724	0.0774977	-0.164802	0.233474	-0.336765	0.0358563	0.227019	-0.306071	-0.246366	0.785836	-0.692305
GSDMA	C2	-0.216498	0.286402	-0.0353931	-0.203217	0.0855138	0.112244	-0.306692	0.112598	0.315531	-0.036853	0.261687	0.212086	0.0229365	0.476902	0.516656	-0.334681	0.400502	-0.316917
GSTM5	C2	-0.127707	0.307986	-0.474056	0.13649	0.308975	0.24433	-0.0379475	0.286388	0.365171	-0.015578	0.162397	-0.649199	-0.438364	-0.0167194	-0.658727	-0.28778	0.464682	-0.818608
GSTO2	C1	0.162598	-0.246965	0.130444	0.403532	0.163487	0.154543	0.390114	0.25872	0.15372	0.360029	-0.00944412	0.67167	0.289005	-0.0917124	0.773942	-0.160301	-0.744552	-0.113148
GTSF1	C3	-0.0937927	0.246094	-0.413017	-0.353092	-0.110582	-0.330771	-0.454291	-0.279082	-0.383781	-0.0360495	0.13755	-0.083187	0.209256	0.221865	-0.107885	0.0641103	0.624728	-0.56899
GTSF1L	C3	-0.00454024	0.196255	-0.620813	-0.0681923	-0.219182	-0.277379	-0.294353	-0.243121	-0.354727	0.109812	0.0369014	0.171425	0.0158086	0.282702	0.152901	0.057558	0.581574	-1.09339
GUCY2D	C2	-0.243199	0.515084	-0.669965	-0.116195	0.271226	-0.066913	-0.378752	0.117952	0.141065	0.197915	0.480527	-0.215568	0.218866	0.539848	0.0458694	-0.584164	0.753881	-1.27022
GVINP1	C3	-0.1366	0.39205	-0.711156	-0.19893	0.000248351	-0.273283	-0.48287	-0.25605	-0.310133	0.0481052	0.212064	-0.456339	-0.0414015	0.164965	-0.544541	-0.108295	0.905345	-1.02088
GYPE	C2	-0.138774	0.410929	-0.76367	0.0837451	0.33262	-0.243009	0.119805	0.24897	0.129548	-0.0781983	0.354667	-1.39178	-0.224891	0.289442	-1.09996	-0.349393	0.550485	-0.941089
GZMA	C3	-0.0750795	0.316345	-0.719608	-0.296997	-0.16117	-0.771142	-0.604062	-0.472896	-0.776089	0.0654169	0.193408	-0.513928	0.0839345	0.238781	-0.469411	0.103391	0.845176	-0.779516
GZMB	C3	-0.101736	0.242929	-0.369752	-0.588951	-0.274975	-0.761372	-0.826903	-0.637824	-0.840057	-0.100807	0.0662734	-0.190981	0.164485	0.0434023	-0.187062	0.325884	0.872544	-0.211215
GZMH	C3	-0.0556883	0.232242	-0.525933	-0.306324	-0.300031	-0.667143	-0.575639	-0.605267	-0.630808	0.082081	0.0857962	-0.320334	0.183718	0.171128	-0.200103	0.120048	0.809406	-0.561609
GZMK	C3	-0.0811259	0.344928	-0.787688	-0.213248	-0.0951762	-0.798516	-0.576073	-0.419234	-0.781498	0.157895	0.235637	-0.52575	0.110677	0.24279	-0.447372	-0.0168136	0.847217	-0.903042
GZMM	C3	-0.0856971	0.343291	-0.76339	-0.268812	-0.104526	-0.866404	-0.611609	-0.434956	-0.842429	0.151505	0.276972	-0.578378	0.191218	0.331042	-0.487207	-0.00135099	0.809852	-0.803162
HAAO	C2	-0.171199	0.381727	-0.533992	-0.255678	0.0384347	-0.203679	-0.32872	-0.0307512	0.0810765	-0.0623781	0.193531	-0.536964	0.0716636	0.284496	-0.204963	-0.181992	0.782055	-0.840252
hADV14S1	C3	-0.0377988	0.223043	-0.570158	-0.0655725	-0.165128	-0.627711	-0.266176	-0.59206	-0.426149	0.101996	0.223801	-0.417253	0.0303323	0.183562	-0.0929744	-0.0362893	0.64148	-0.707694
hADV29S1	C3	-0.0818884	0.347196	-0.791917	-0.234292	0.0474396	-0.639249	-0.470244	-0.264966	-0.726898	0.0993871	0.290479	-0.000153053	0.180432	0.217033	0.00495741	-0.025441	0.718739	-1.16375
hADV36S1	C3	-0.0570096	0.258302	-0.60539	-0.175263	-0.166556	-0.619055	-0.247046	-0.653152	-0.485001	-0.0995449	0.277986	-0.649316	-0.106116	0.233459	-0.467691	0.0958864	0.707366	-0.64676
hADV38S2	C3	-0.0178608	0.235961	-0.694969	-0.152701	-0.143675	-0.913204	-0.363505	-0.414084	-0.75322	0.0388027	0.182664	-0.78029	-0.0178464	0.241885	-0.529729	0.132296	0.623567	-0.629277
HAO2	C2	-0.14865	0.267906	-0.256555	-0.0842042	0.0355168	-0.284552	-0.102359	0.0766911	-0.162711	-0.0220602	0.110591	0.0015508	0.0283232	0.233678	0.229348	-0.296839	0.523561	-0.414093
HAR1A	C2	-0.220978	0.291615	-0.0338014	-0.0277749	0.228863	1.18665	-0.364386	0.302255	1.49924	0.152798	0.222319	-0.334888	-0.0892406	0.293098	-0.201578	-0.493022	0.35544	-0.671283
HAR1B	C2	-0.244488	0.249423	0.201235	-0.0364543	0.209448	1.18041	-0.0455617	0.346437	1.31371	-0.113475	0.110817	-0.0869929	-0.219173	0.151432	-0.153863	-0.487092	0.338137	-0.231475
HAVCR1	C2	-0.185602	0.319291	-0.270749	0.0778872	0.393144	0.123394	0.152178	0.387862	0.342996	-0.0622337	0.170091	-0.641239	-0.130192	-0.0716753	-0.486722	-0.50296	0.433226	-0.41884
HAVCR2	C3	-0.154237	0.357295	-0.524719	-0.292181	-0.0859567	-0.250536	-0.430897	-0.214948	-0.223974	0.00979194	0.162873	-0.237338	0.185515	0.28976	-0.197512	-0.147328	0.846013	-0.798254
HBA1	C2	-0.228993	0.225015	0.216514	0.0187274	0.535693	0.681794	-0.191567	0.656075	0.949446	0.0114475	0.299501	-0.132046	-0.285136	0.176879	0.0798975	-0.48062	-0.0711583	-0.000568541
HBB	C2	-0.280207	0.307651	0.159625	-0.0760319	0.60963	0.750262	-0.281942	0.738066	0.991578	-0.127535	0.318688	-0.2229	-0.471652	0.146623	-0.0796902	-0.424913	0.0752569	-0.092412
HBG1	C2	-0.33113	0.336306	0.277467	-0.225534	0.395949	0.532952	-0.198641	0.408124	0.714212	-0.236291	0.311299	-0.112221	-0.212511	0.234561	0.0125077	-0.499946	0.324378	0.226104
HBG2	C2	-0.292874	0.319745	0.172753	-0.0869692	0.514286	0.95096	-0.128206	0.655587	1.05939	-0.216478	0.323471	-0.373322	-0.429681	0.271045	-0.486381	-0.463102	0.1433	-0.0365316
HCG26	C3	-0.0270012	0.283243	-0.811158	-0.242827	-0.0198568	-0.455702	-0.479233	-0.38738	-0.517216	0.113494	0.269105	-0.911442	0.221327	0.185922	-1.08871	0.106118	0.642273	-0.91515
HCLS1	C3	-0.163841	0.399276	-0.62171	-0.410248	-0.116954	-0.43113	-0.642522	-0.371747	-0.429204	-0.00679174	0.188625	-0.64416	0.163754	0.242398	-0.684069	-0.0308938	1.00645	-0.708341
HCP5	C3	-0.0280214	0.246528	-0.687261	-0.25256	0.0376503	-0.327697	-0.473102	-0.21522	-0.375409	0.0378727	0.169654	-0.745212	0.0876554	0.0416772	-0.895512	0.172082	0.560872	-0.818352
HCST	C3	-0.112675	0.31265	-0.551615	-0.386358	-0.204314	-0.560385	-0.653375	-0.45583	-0.576421	0.0481609	0.147413	-0.376225	0.208765	0.253519	-0.361843	0.0533044	0.873105	-0.614378
HDC	C2	-0.197726	0.319873	-0.222351	0.236464	0.51699	0.880002	0.219042	0.640558	1.2008	0.0401314	0.337083	-0.0586034	-0.221375	0.277429	0.20279	-0.671045	0.13774	-1.0041
hDV102S1	C3	-0.132791	0.305819	-0.445908	-0.0971241	-0.0875811	-0.769908	-0.459304	-0.196347	-0.929925	0.162852	0.0766774	-0.111212	-0.0180536	0.135434	-0.203497	-0.222055	0.793217	-0.34734
hDV103S1	C3	-0.104329	0.252793	-0.391146	-0.124376	-0.204585	-0.052067	-0.408999	-0.0882623	0.0747905	0.0695698	-0.0521	-0.437555	-0.0851396	0.232521	-0.337052	-0.0902899	0.733085	-0.604225
HEG1	C2	-0.080619	0.364396	-0.853242	0.0832518	0.43005	0.200965	-0.0274406	0.385838	0.568294	0.196671	0.34665	-1.48756	0.182493	0.211531	-1.31101	-0.376728	0.371115	-1.29216
HEMGN	C3	-0.204979	0.308536	-0.155315	-0.224394	0.0259857	0.368911	-0.46134	0.0321421	0.414548	-0.0444741	0.0659146	-0.17039	-0.150919	0.114711	-0.214359	-0.206702	0.693303	-0.433787
HERC3	C2	-0.248806	0.285238	0.10242	-0.0734125	0.240958	1.05225	-0.0914697	0.406053	1.40415	-0.131555	0.0761224	0.0627439	-0.226648	0.0763976	0.357511	-0.4537	0.432221	-0.531442
HERC6	C3	-0.149968	0.346074	-0.505856	-0.309077	0.286901	-0.0124925	-0.429994	0.138379	0.0174933	-0.131063	0.298019	-0.485583	-0.0810373	0.152532	-0.538221	-0.00254378	0.500944	-0.776219
HERPUD1	C3	-0.111146	0.300584	-0.51863	-0.120416	0.082336	0.201016	-0.248673	-0.0641191	0.349139	0.0669584	0.294055	0.20822	0.118271	0.363158	0.417034	-0.199889	0.494675	-1.26402
HGF	C2	-0.200754	0.42015	-0.53662	0.124199	0.487699	0.447652	0.00409005	0.437825	0.657848	0.148052	0.394881	-0.727272	0.0125667	0.243795	-0.667982	-0.65475	0.436331	-1.05215
HHEX	C2	-0.0979787	0.379255	-0.829662	0.128001	0.352047	0.205412	-0.0256813	0.50136	0.459797	0.0652113	0.025039	-1.43651	-0.221099	-0.163107	-1.40875	-0.296472	0.670675	-1.21431
HIC1	C2	-0.126951	0.434395	-0.889192	0.026553	0.493956	0.0980473	-0.0637882	0.505618	0.291427	0.104898	0.466395	-1.23046	0.0761111	0.44956	-1.22543	-0.385585	0.365766	-1.33324
HIST1H1E	C1	0.146876	-0.241905	0.179169	0.212019	-0.136109	0.108995	0.274337	-0.438634	0.285706	0.108815	0.147171	-0.00535131	0.0691622	0.126794	0.219175	0.107889	-0.529806	0.204981
HIST1H2AM	C1	0.135758	-0.210817	0.123963	0.285411	0.253202	0.423663	0.272564	0.275413	0.521017	0.0704174	0.000907103	0.000354091	-0.207417	-0.24271	0.0519879	0.117288	-0.672602	-0.0215884
HIST1H2BE	C1	0.143065	-0.216589	0.112464	0.241191	0.121357	0.330367	0.203443	-0.0532624	0.63273	0.296111	0.193033	0.119957	0.310938	0.0840335	0.501183	-0.038703	-0.710206	-0.15088
HIST1H4A	C1	0.212004	-0.292834	0.0749969	0.211791	-0.209056	-0.444667	-0.0275882	0.0942655	-0.40472	0.331099	-0.447458	-0.124686	0.147955	-0.378721	-0.00476389	0.2399	-0.337289	0.400433
HIST2H3C	C1	0.158681	-0.252721	0.165452	0.183502	0.00359227	0.157698	0.107623	-0.336658	0.102938	0.266191	0.210741	0.288083	0.262454	0.0698092	0.237497	0.0862274	-0.673015	0.144152
HIST3H2BB	C1	0.127448	-0.180474	0.0595358	0.233713	0.0469195	0.564002	0.171801	0.241953	0.587941	0.148843	0.100187	0.481581	-0.0386146	0.363094	0.498611	0.0808176	-0.678382	-0.385543
HKDC1	C3	-0.115233	0.209163	-0.203714	-0.272292	-0.252798	0.379112	-0.257117	-0.505245	0.37864	-0.172814	0.0805764	-0.464732	-0.0316269	0.166265	-0.634163	0.0235717	0.705159	-0.383026
HLA-A	C3	-0.0695977	0.26437	-0.572949	-0.506155	-0.128163	-0.544737	-0.609657	-0.423834	-0.583641	-0.120162	0.13403	-0.886573	0.205459	0.0985838	-1.00941	0.297794	0.748643	-0.433192
HLA-B	C3	-0.022747	0.259883	-0.752667	-0.371029	-0.10002	-0.698026	-0.533406	-0.422234	-0.708058	-0.0255092	0.157463	-0.911369	0.170551	0.0889236	-0.968082	0.281643	0.713106	-0.706957
HLA-C	C3	-0.0359996	0.256026	-0.685124	-0.321733	-0.048208	-0.378426	-0.416885	-0.24957	-0.303994	-0.0504159	0.118321	-0.885786	0.147812	0.0814393	-0.883054	0.20283	0.653752	-0.789691
HLA-DMA	C3	-0.156416	0.43139	-0.757175	-0.317659	0.0314399	-0.495038	-0.501692	-0.197993	-0.422729	0.010431	0.275754	-0.65423	0.155759	0.291511	-0.584837	-0.111652	0.910707	-0.968518
HLA-DMB	C3	-0.181385	0.424606	-0.631488	-0.348722	-0.0473164	-0.436573	-0.557363	-0.231583	-0.429672	0.00527237	0.266753	-0.267337	0.148284	0.404191	-0.223828	-0.13739	0.919928	-0.888461
HLA-DOA	C3	-0.164424	0.414216	-0.667986	-0.218544	-0.0137647	-0.370626	-0.447429	-0.16507	-0.279831	-0.000378286	0.261527	-0.564252	-0.0494924	0.392808	-0.475864	-0.153782	0.864824	-0.90652
HLA-DOB	C3	-0.0114044	0.207043	-0.6275	-0.472281	-0.373312	-0.812024	-0.747762	-0.653189	-0.880856	-0.0805618	-0.0420754	-1.06454	0.01665	0.0123061	-1.21141	0.48973	0.898566	-0.313518
HLA-DPA1	C3	-0.142987	0.384131	-0.658853	-0.27627	-0.0665514	-0.520314	-0.53089	-0.303653	-0.515889	0.0398436	0.266899	-0.503037	0.0740808	0.368915	-0.493387	-0.0882911	0.85508	-0.797113
HLA-DPB1	C3	-0.181077	0.445277	-0.700141	-0.291474	0.0486526	-0.443377	-0.542193	-0.21738	-0.413973	0.0635679	0.364659	-0.401932	0.150265	0.417572	-0.352477	-0.201214	0.86669	-0.971028
HLA-DPB2	C3	-0.0974624	0.395029	-0.883213	-0.258926	0.0772087	-0.634066	-0.42991	-0.00723988	-0.667531	-0.107447	0.256969	-0.354749	-0.158055	0.357888	-0.345737	0.108515	0.739969	-1.21754
HLA-DQA1	C3	-0.136501	0.388382	-0.699611	-0.383622	-0.160407	-0.621041	-0.681525	-0.395719	-0.600857	0.00275721	0.228283	-0.687115	0.0628216	0.390682	-0.672073	0.05263	0.951733	-0.754342
HLA-DQA2	C3	-0.0768454	0.196451	-0.32152	-0.0644809	-0.0931279	-0.541667	0.0422771	-0.295126	-0.653836	-0.0278088	0.245812	0.335419	0.162674	0.390808	0.3538	-0.194044	0.399902	-0.436907
HLA-DQB1	C3	-0.133193	0.365183	-0.637721	-0.37633	-0.129027	-0.564215	-0.717218	-0.391796	-0.510534	0.0780045	0.282212	-0.686087	0.16151	0.439417	-0.635307	0.0103154	0.837456	-0.680587
HLA-DQB2	C3	-0.019571	0.174307	-0.486928	-0.00882279	-0.0661865	-0.635216	0.0730405	-0.281966	-0.716298	0.0420134	0.179582	-0.0491821	0.215575	0.211335	-0.0454894	-0.133081	0.403686	-0.559848
HLA-DRA	C3	-0.150914	0.384712	-0.627862	-0.33222	-0.0960129	-0.462318	-0.550792	-0.324314	-0.460396	0.00819601	0.252126	-0.309374	0.121179	0.379013	-0.276094	-0.0665001	0.88194	-0.848089
HLA-DRB1	C3	-0.160484	0.417605	-0.695371	-0.374892	-0.0282404	-0.479376	-0.617075	-0.285581	-0.432324	0.0237911	0.299542	-0.605504	0.174998	0.374128	-0.564857	-0.0665784	0.897305	-0.86541
HLA-DRB5	C3	-0.17789	0.349241	-0.400353	-0.401388	-0.0420266	-0.489403	-0.56249	-0.204954	-0.472886	-0.102844	0.201252	-0.107957	0.038096	0.286329	-0.00854334	-0.0222602	0.782244	-0.4894
HLA-E	C3	-0.132754	0.403691	-0.765049	-0.373478	0.0581029	-0.406786	-0.640674	-0.184239	-0.295863	0.041901	0.248496	-0.853744	0.179091	0.193491	-0.787843	0.000663775	0.86125	-0.961631
HLA-F	C3	-0.0424676	0.252152	-0.645666	-0.433891	-0.200002	-0.613504	-0.668631	-0.428655	-0.557215	-0.0373884	0.0726989	-0.885662	0.121365	0.119337	-0.861288	0.32269	0.781734	-0.587037
HMCN1	C2	-0.173982	0.422171	-0.654263	0.143443	0.533322	0.395999	-0.00539717	0.597866	0.775802	0.108341	0.442129	-1.11998	-0.137826	0.413912	-0.891446	-0.543089	0.311856	-1.1697
HMHA1	C3	-0.168173	0.431728	-0.70951	-0.155135	0.0691936	-0.326326	-0.242834	-0.0405909	-0.174837	0.0224501	0.229234	-0.824066	0.117412	0.282447	-0.71153	-0.306012	0.877129	-0.92775
HMMR	C1	0.229658	-0.384223	0.299626	-0.0301941	-0.676188	-0.931402	-0.0237915	-0.927087	-1.28174	-0.0551678	-0.308704	0.773396	-0.0766376	-0.185263	0.623884	0.651303	-0.180553	0.887264
HNMT	C2	-0.149825	0.386002	-0.636586	-0.0247946	0.31089	0.298856	-0.28289	0.411722	0.529521	0.235994	0.347838	-0.190385	0.198503	0.493723	0.0346969	-0.439477	0.410939	-1.41087
HOPX	C2	0.00374741	0.221238	-0.736617	0.234308	0.136098	0.330495	-0.0190174	0.0313071	0.408222	0.353364	0.3117	-0.184198	0.150828	0.386677	-0.17832	-0.316526	0.228454	-1.54579
HOXA-AS4	C2	-0.144049	0.316421	-0.433761	-0.0999629	0.121339	-0.513236	-0.200673	0.0653049	-0.435185	-0.0452216	0.30875	-0.178274	-0.11677	0.447855	-0.00200976	-0.204924	0.453236	-0.542544
HOXA11	C2	-0.208438	0.286752	-0.069968	-0.18119	0.177336	0.0949888	-0.268696	0.170031	0.381797	0.00116477	0.363271	-0.241514	0.102166	0.552407	0.0927166	-0.372907	0.270262	-0.222331
HOXA11-AS	C2	-0.161803	0.276961	-0.231505	-0.141038	0.21557	0.182646	-0.167602	0.45122	0.492987	-0.111544	0.2684	-0.759207	-0.112191	0.573849	-0.5131	-0.20635	0.195903	-0.367594
HOXA6	C2	-0.173839	0.277305	-0.182696	-0.0166359	0.250672	0.00221888	-0.113122	0.270379	0.134746	-0.0422513	0.242535	-0.442094	-0.205292	0.254786	-0.345418	-0.335325	0.315636	-0.230247
HOXB-AS1	C2	-0.0681417	0.21242	-0.409672	0.335808	0.2501	0.384141	0.125732	0.199388	0.474339	0.505589	0.453875	0.0598557	0.423642	0.615942	0.121275	-0.730355	-0.0223314	-1.0529
HP08874	C1	0.0825126	-0.215475	0.360015	0.235009	0.1696	0.219368	0.293109	0.112255	0.313095	0.124249	0.126735	0.792656	0.0696748	0.0206301	1.03853	-0.0817696	-0.726232	0.198057
HPCAL4	C3	-0.123795	0.287377	-0.423114	-0.108426	0.0355864	-0.206145	-0.297739	-0.184393	-0.138935	0.0581858	0.133858	-0.935657	0.000814737	0.00499053	-0.987466	-0.19472	0.68352	-0.345543
HPDL	C1	0.119944	-0.21399	0.199903	-0.441425	-0.648955	-0.565217	-0.468966	-0.843912	-0.625707	-0.273772	-0.326079	0.385779	-0.108511	-0.190636	0.491292	0.843757	0.222058	0.533047
HPGD	C2	-0.21941	0.286298	-0.0229719	0.100538	0.293142	0.635444	0.185121	0.441881	0.801087	-0.0184034	0.224833	0.395336	-0.0466408	0.309995	0.579214	-0.650322	0.267748	-0.614276
HRC	C2	-0.161131	0.350917	-0.475337	0.299093	0.62588	0.28704	0.252538	0.532019	0.618182	0.209435	0.490929	-0.685328	0.0371949	0.248658	-0.416203	-0.759293	0.117767	-0.932099
HS3ST2	C2	-0.360273	0.4659	-0.0240232	-0.307774	0.276673	0.333126	-0.343101	0.388595	0.421376	-0.130121	0.360656	0.5504	0.0365902	0.568085	0.717406	-0.590111	0.610901	-0.492904
HS3ST3B1	C3	-0.180333	0.355813	-0.411639	-0.196844	-0.0153576	-0.139616	-0.28291	-0.124039	0.00631817	-0.15831	0.218029	-0.721552	-0.229437	0.35007	-0.633631	-0.140742	0.740379	-0.487798
HSD17B11	C2	-0.128983	0.402651	-0.7773	-0.0664298	0.242333	-0.0155446	-0.388493	0.359274	0.161875	0.171878	0.207637	-0.892453	0.0196364	0.294719	-0.819446	-0.262822	0.619972	-1.19754
HSD17B13	C2	-0.105975	0.242979	-0.35233	0.054531	0.0769538	0.163741	-0.170573	0.0750978	0.269774	0.206648	0.136743	-0.529246	0.0827517	0.198083	-0.519398	-0.366216	0.435554	-0.587561
HSF5	C3	-0.0523258	0.204977	-0.451019	-0.191513	-0.147128	-0.226222	-0.47739	-0.344038	-0.0321159	0.16917	0.167472	-0.677572	0.214588	0.292086	-0.496093	-0.0125796	0.524833	-0.563377
HSH2D	C3	-0.0252333	0.275334	-0.792713	0.127149	0.272242	0.0641674	0.157902	0.369747	0.195192	0.108124	0.0972029	-0.685523	0.127176	0.0151085	-0.652026	-0.260745	0.40491	-1.3326
HSPA7	C3	-0.00182035	0.226896	-0.731963	-0.208341	-0.294472	-0.204606	-0.267898	-0.400163	-0.121048	0.00516403	0.196346	-1.25604	0.182119	0.604127	-1.34935	0.14874	0.579934	-0.812814
HSPB6	C2	-0.134075	0.344603	-0.566986	0.062173	0.427659	0.126831	-0.114432	0.376463	0.345365	0.125044	0.28203	-0.68241	-0.0405193	0.073626	-0.53831	-0.393023	0.39079	-0.973695
HSPC047	C2	-0.177062	0.311865	-0.281968	-0.125997	0.293386	0.180618	-0.155578	0.463836	0.170059	-0.214527	0.133782	-0.977359	-0.362176	0.145266	-1.22374	-0.153995	0.41179	-0.209957
HSPE1-MOB4	C1	0.244287	-0.356861	0.149766	0.167804	-0.203756	-0.221116	0.0659503	-0.0686708	-0.313251	0.239476	-0.350809	0.105227	0.186858	-0.363481	0.041507	0.354259	-0.511125	0.400363
HTR2A	C2	-0.231192	0.249662	0.145306	-0.378055	0.00347364	0.397673	-0.359281	-0.086649	0.507015	-0.396941	0.0761995	-0.275721	-0.394112	0.0577794	-0.25732	0.00271098	0.596085	0.144892
HTR2B	C2	-0.294977	0.511243	-0.442663	-0.0440924	0.502224	0.319912	-0.247144	0.573416	0.502577	0.0195038	0.496389	-0.333679	-0.181371	0.565591	-0.208666	-0.623429	0.494121	-0.96199
HTR7	C2	-0.31143	0.386937	0.0307295	-0.0118258	0.32221	0.517961	-0.161976	0.345066	0.894009	-0.133209	0.231328	-0.535823	-0.485616	0.1593	-0.220113	-0.569862	0.564078	-0.158102
HTRA1	C2	-0.278679	0.578821	-0.730529	0.101736	0.665357	0.281127	0.0155469	0.785501	0.567606	0.0581699	0.662585	-0.962472	-0.112511	0.786861	-0.810119	-0.774076	0.388765	-1.28019
HTRA3	C2	0.0206164	0.245918	-0.887029	0.303033	0.346609	0.263805	0.288588	0.454943	0.443149	0.302631	0.401672	-1.18385	0.282377	0.574681	-1.2223	-0.406927	-0.017336	-1.42491
HTRA4	C3	-0.185216	0.323521	-0.286135	-0.335813	-0.091446	-0.172041	-0.580516	-0.311307	-0.221476	0.112273	0.284203	0.343243	0.319836	0.449154	0.377091	-0.235597	0.689323	-0.588198
HVCN1	C3	-0.119473	0.393855	-0.788084	-0.23472	0.0113079	-0.402747	-0.462662	-0.0791259	-0.297294	0.0462418	0.108924	-0.74344	0.0744322	0.11653	-0.663945	-0.0748626	0.922033	-1.05261
ICAM3	C3	-0.0478224	0.34299	-0.919518	-0.196873	-0.172082	-0.845277	-0.378986	-0.439835	-0.772549	0.136129	0.216231	-0.681275	0.29003	0.343885	-0.546656	-0.0277246	0.872344	-1.09511
ICOS	C3	-0.0453107	0.296715	-0.779114	-0.244506	-0.269664	-0.974774	-0.511792	-0.671285	-1.06058	0.0677245	0.174557	-0.741568	0.0799289	0.219663	-0.815052	0.12244	0.916701	-0.654474
IDO1	C3	0.0315184	0.150867	-0.622459	-0.407303	-0.388604	-1.00526	-0.563381	-0.673649	-1.18527	-0.106955	-0.0950602	-0.780153	0.0430431	-0.0860611	-0.987143	0.515229	0.820832	-0.273471
IDO2	C3	-0.0859224	0.248997	-0.455126	-0.222198	-0.167809	-0.447657	-0.485398	-0.482825	-0.497773	0.0161354	0.0842271	-0.482199	-0.0555233	0.0175431	-0.55927	0.0527123	0.790132	-0.4222
IFFO1	C2	-0.169313	0.508474	-0.954912	-0.103671	0.197053	-0.0464563	-0.306237	0.230428	0.159009	0.121207	0.397073	-1.30494	0.116232	0.644198	-1.26899	-0.365718	0.762869	-1.36186
IFI16	C3	-0.138545	0.371639	-0.636563	-0.423705	-0.0548056	-0.351888	-0.688779	-0.152573	-0.224066	-0.101272	0.117451	-1.1022	-0.0736914	0.196322	-1.07332	0.151015	0.895422	-0.643251
IFI35	C3	-0.0538903	0.300967	-0.757383	-0.0671111	0.236868	-0.00650835	-0.0348488	0.265998	0.198006	0.000319524	0.149926	-1.17323	0.126094	0.0887148	-1.12025	-0.116888	0.469991	-1.05686
IFI44	C3	-0.105038	0.286288	-0.497373	-0.431829	-0.0504425	-0.503649	-0.567971	-0.197258	-0.418508	-0.155022	0.151057	-0.74645	-0.00623833	0.208958	-0.675814	0.216225	0.6702	-0.430058
IFI44L	C3	-0.126739	0.338944	-0.578973	-0.356826	0.0635879	-0.484511	-0.502549	-0.0964184	-0.4355	-0.138237	0.248481	-0.816864	-0.0730398	0.274832	-0.814719	0.106306	0.653307	-0.548756
IFIH1	C3	-0.0684742	0.234688	-0.480866	-0.414994	-0.0136763	-0.386683	-0.55468	-0.254917	-0.45182	-0.12553	0.100399	-0.576078	0.033724	-0.0342471	-0.70515	0.273291	0.620773	-0.454584
IFIT1	C3	-0.141553	0.341578	-0.526107	-0.140793	0.372045	-0.245022	-0.244926	0.327547	-0.143871	0.0140135	0.383591	-0.374694	0.058913	0.3487	-0.259017	-0.228964	0.30678	-0.782116
IFIT2	C3	-0.14773	0.350642	-0.53003	-0.318975	0.134068	-0.22794	-0.518693	-0.0351919	-0.187001	-0.00285929	0.308394	-0.383225	0.10651	0.313758	-0.356968	-0.0668093	0.591319	-0.764461
IFIT3	C3	-0.1147	0.351873	-0.671056	-0.260907	0.202934	-0.372087	-0.44057	0.0716899	-0.295432	0.0324884	0.300108	-0.664983	0.141797	0.264034	-0.616245	-0.0626375	0.547733	-0.86147
IFIT5	C3	-0.0982794	0.337099	-0.691016	-0.0853735	0.263187	0.076397	-0.182758	0.26667	0.17323	-0.0449719	0.201748	-0.657097	-0.129327	0.140383	-0.66823	-0.099245	0.508672	-1.13768
IFITM1	C3	-0.00413216	0.226237	-0.720223	-0.107177	0.252191	-0.408422	-0.047844	0.174181	-0.111655	-0.0707816	0.144203	-1.34436	0.0544682	-0.052735	-1.11608	0.0853175	0.335041	-0.757017
IFITM2	C2	-0.0644532	0.347331	-0.864681	0.180451	0.442044	0.308725	0.267389	0.575064	0.693674	0.141701	0.30855	-1.07174	0.213759	0.308046	-0.808905	-0.457325	0.268993	-1.55512
IFNG	C3	0.022703	0.186886	-0.703285	-0.295432	-0.346873	-1.02723	-0.484969	-0.598566	-1.09738	0.0239113	-0.00774333	-0.49143	0.151119	0.0848377	-0.482475	0.321538	0.785461	-0.597033
Ig alpha 1-[alpha]2m	C3	0.0874356	0.233643	-1.1242	-0.0029687	0.0601947	-0.608085	-0.293955	-0.0810275	-0.653653	0.257596	0.203672	-0.734222	0.174823	0.206061	-0.823245	0.150377	0.425445	-1.52661
IGDCC3	C2	-0.0871132	0.134255	-0.0762126	0.584414	0.645395	1.12749	0.727763	0.82654	1.47728	0.0611567	0.25324	-0.428715	-0.376097	0.0298167	-0.250245	-0.710162	-0.340762	-0.701889
IGDCC4	C2	-0.33325	0.544611	-0.392659	-0.214791	0.47522	0.763029	-0.232293	0.528076	0.722723	-0.294761	0.438097	-0.559644	-0.415518	0.454756	-0.880608	-0.429646	0.659629	-0.878785
IGF1	C2	-0.170218	0.370035	-0.49995	-0.0693726	0.3332	0.391433	-0.300713	0.292057	0.553803	0.0639458	0.329048	-0.394913	-0.0912402	0.281089	-0.324862	-0.316627	0.451124	-1.07184
IGFLR1	C3	-0.120369	0.392538	-0.780076	-0.368087	-0.156248	-0.694074	-0.53796	-0.454322	-0.605387	-0.00515947	0.214641	-0.740984	0.201716	0.291739	-0.626204	0.0164174	1.00596	-0.884174
IGFN1	C2	-0.223061	0.341622	-0.188145	0.00381713	0.462931	0.362668	-0.201592	0.317841	0.606014	-0.00538783	0.417235	-0.510084	-0.297617	0.215225	-0.343951	-0.443527	0.27824	-0.44725
IGHG1	C3	0.142804	0.151389	-1.08579	-0.219251	-0.30738	-1.24451	-0.335262	-0.726021	-1.29428	0.159292	0.117278	-1.13452	0.458777	0.123649	-1.1822	0.409558	0.636738	-0.960655
IGIP	C2	-0.138825	0.336671	-0.521433	0.300774	0.511758	0.996984	0.243696	0.69907	1.24325	0.0179406	0.204053	-1.07618	-0.402542	0.0765788	-1.14605	-0.514499	0.282912	-1.16602
IGLL5	C3	0.117558	0.16626	-1.02953	-0.215305	-0.212879	-1.00806	-0.435149	-0.570842	-1.04276	0.191367	0.142595	-1.0101	0.382816	0.13996	-1.05908	0.373704	0.569006	-1.03125
IGSF10	C2	-0.118823	0.282989	-0.429438	-0.063846	0.174317	-0.176816	-0.258995	0.183031	-0.0661301	-0.116052	0.0425206	-0.956569	-0.446294	-0.0878015	-0.957559	-0.0386406	0.574865	-0.385179
IGSF6	C3	-0.172777	0.368173	-0.483264	-0.266653	-0.110569	-0.0477151	-0.516389	-0.260487	-0.0908552	0.0590686	0.227458	-0.0937071	0.111617	0.426632	-0.163302	-0.191041	0.832198	-0.846422
IKZF1	C3	-0.149948	0.386948	-0.639159	-0.290979	-0.0848655	-0.37367	-0.538648	-0.35021	-0.322934	0.0116544	0.157575	-0.647095	0.0390844	0.133323	-0.63075	-0.0745176	0.995432	-0.793871
IKZF3	C3	-0.0176719	0.300716	-0.906806	-0.124743	-0.0948146	-0.7684	-0.65913	-0.539867	-0.692455	0.44411	0.306539	-0.823548	0.401455	0.26027	-0.728255	-0.0794203	0.727193	-1.04966
IKZF4	C2	-0.188811	0.445849	-0.669923	0.205699	0.454405	0.165251	0.152932	0.405125	0.558506	0.0483924	0.316005	-1.27673	-0.214237	0.117287	-1.01457	-0.617171	0.596636	-1.02408
IL10	C3	-0.159864	0.343162	-0.455317	-0.276177	-0.106086	-0.289834	-0.498737	-0.234734	-0.229015	0.0954816	0.20736	-0.342876	0.240828	0.403028	-0.268337	-0.203359	0.776168	-0.616657
IL10RA	C3	-0.188965	0.440877	-0.653076	-0.372317	-0.0558611	-0.370014	-0.626782	-0.310918	-0.295618	-0.00962713	0.242277	-0.615007	0.081202	0.287892	-0.55985	-0.101442	1.02611	-0.84812
IL12B	C3	-0.158674	0.35821	-0.509299	-0.324629	-0.0809458	-0.544009	-0.686831	-0.436459	-0.555557	0.0775552	0.211405	-0.390747	0.0687641	0.144528	-0.376262	-0.0720718	0.913703	-0.536978
IL12RB1	C3	-0.108835	0.335218	-0.641099	-0.363082	-0.186517	-0.598195	-0.613188	-0.458321	-0.563775	0.00424115	0.157116	-0.705742	0.106647	0.233169	-0.679064	0.0812564	0.921425	-0.652057
IL15	C3	-0.057303	0.280764	-0.677381	-0.279994	-0.0932135	-0.340676	-0.438192	-0.202264	-0.340965	0.00612907	0.0749588	-0.716897	0.136007	0.137558	-0.792546	0.107219	0.734984	-0.828654
IL15RA	C3	-0.0351042	0.273685	-0.746392	-0.479357	-0.129163	-0.730315	-0.592038	-0.230414	-0.68805	-0.0843168	0.0307499	-1.32122	0.239694	0.0928613	-1.38023	0.340969	0.77587	-0.529206
IL16	C3	-0.143163	0.458432	-0.900288	-0.130643	0.137019	-0.365144	-0.399755	-0.0930279	-0.240823	0.0765114	0.288988	-0.854997	-0.0409808	0.206317	-0.778917	-0.201229	0.911484	-1.24943
IL17REL	C3	-0.131123	0.171544	-0.0151908	0.114097	0.00367646	0.362156	0.107264	-0.0256224	0.487121	-0.0694242	-0.054186	-0.183139	-0.30093	-0.146474	-0.117247	-0.330882	0.498675	-0.194369
IL18	C3	-0.0886118	0.326269	-0.69582	-0.267978	-0.184955	-0.545599	-0.54336	-0.400929	-0.600548	0.139046	0.13504	-0.524741	0.254919	0.245182	-0.597499	-0.0372062	0.891485	-0.816776
IL18R1	C3	-0.205833	0.401222	-0.45386	-0.377041	-0.0384521	0.0235726	-0.634003	-0.13179	0.0949675	-0.146753	0.0907029	-1.08957	-0.219616	0.128627	-1.21225	-0.00921788	0.985861	-0.455825
IL18RAP	C3	-0.13927	0.331072	-0.501339	-0.451628	-0.230382	-0.231091	-0.724931	-0.462397	-0.257463	0.0104608	0.166422	-0.7672	0.195838	0.340905	-0.911342	0.0638788	0.903792	-0.509337
IL2	C3	-0.0545605	0.231225	-0.527296	-0.150495	-0.178152	-0.0569949	-0.456784	-0.286524	-0.0974549	0.171479	0.119176	-0.213105	0.142105	0.319246	-0.300971	-0.0326476	0.609544	-0.87687
IL21	C3	-0.0403372	0.269857	-0.712209	-0.306903	-0.184373	-1.17575	-0.501438	-0.639233	-1.17575	-0.0389039	0.138682	-0.623165	0.0193095	-0.000875389	-0.512647	0.230763	0.868564	-0.518599
IL21R	C3	0.000411089	0.299486	-0.977808	-0.238826	-0.190991	-0.653383	-0.394782	-0.500363	-0.604314	0.106496	0.119071	-1.28916	0.311101	0.119802	-1.34762	0.132672	0.891252	-1.03112
IL23R	C3	-0.181386	0.349913	-0.388044	-0.0767196	0.0671867	0.0533502	-0.175778	0.083876	0.0571123	-0.160111	0.146131	-0.453045	-0.396612	0.24739	-0.549057	-0.205007	0.690515	-0.582765
IL24	C2	-0.0230468	0.206379	-0.577041	0.472427	0.212812	0.561115	0.612912	0.087231	0.623165	0.00722669	0.114105	-0.723192	-0.363668	-0.123378	-0.893182	-0.427738	0.359929	-1.11451
IL26	C3	-0.0457386	0.207442	-0.486377	-0.145968	-0.288557	-0.637824	-0.296785	-0.482004	-0.752317	-0.0542683	-0.0292715	-0.452169	-0.149645	0.0404384	-0.575328	0.110749	0.798728	-0.368068
IL2RB	C3	-0.10426	0.420542	-0.938167	-0.294521	-0.0740898	-0.863417	-0.482942	-0.39886	-0.815068	0.0375783	0.280147	-0.949956	0.181754	0.311348	-0.899575	-0.0158856	0.982342	-0.994664
IL2RG	C3	-0.0859487	0.370399	-0.850699	-0.336529	-0.0974597	-0.884485	-0.595917	-0.416028	-0.839886	0.0759162	0.225956	-0.769095	0.220241	0.231088	-0.683579	0.0608888	0.919291	-0.891078
IL5RA	C3	-0.0863179	0.282209	-0.561732	-0.118291	0.0744481	0.310931	0.0256074	0.0099015	0.381765	-0.176296	0.098843	-0.210058	-0.0495995	0.0563295	-0.215088	-0.0665673	0.605618	-1.1842
IL7	C3	-0.0997766	0.250175	-0.401497	-0.317549	-0.291027	0.0112616	-0.481905	-0.324472	-0.0364098	-0.0776337	-0.0260247	-0.36831	-0.0121176	0.219153	-0.510965	0.10489	0.821907	-0.598264
IL7R	C3	-0.162765	0.372378	-0.538502	-0.316377	-0.101551	-0.419142	-0.608121	-0.34211	-0.415707	0.0213575	0.228754	-0.230039	0.0309656	0.323777	-0.18741	-0.0753537	0.883453	-0.732098
IL8	C1	0.0169265	-0.243086	0.722067	-0.321001	-0.528582	0.331317	-0.358531	-0.544723	0.103554	-0.0961435	-0.130281	1.14617	0.124695	0.27436	0.990273	0.346718	-0.200764	0.849564
IL9R	C3	-0.0155902	0.231368	-0.689417	0.0897818	-0.101273	-0.342855	-0.221686	-0.515447	-0.359918	0.329694	0.387735	-0.328574	0.193896	0.466971	-0.349606	-0.223396	0.459076	-1.00881
IL9R_2	C3	-0.0155902	0.231368	-0.689417	0.0897818	-0.101273	-0.342855	-0.221686	-0.515447	-0.359918	0.329694	0.387735	-0.328574	0.193896	0.466971	-0.349606	-0.223396	0.459076	-1.00881
immunoglobulin heavy chain	C3	0.0760423	0.17109	-0.873062	-0.295456	-0.253323	-0.695487	-0.493407	-0.781131	-0.754775	0.0666109	0.194885	-0.851219	0.234022	0.110602	-0.96537	0.421538	0.63701	-0.941566
INHA	C1	0.120919	-0.251883	0.319363	0.280024	0.0794355	0.664855	0.443192	-0.0802507	0.833198	0.0946128	0.103027	0.427917	0.093451	-0.0410723	0.616208	-0.0444047	-0.695062	0.0159228
INPP4B	C2	-0.0966355	0.204483	-0.265605	0.650927	0.643011	0.902142	0.591839	0.890891	1.16155	0.404562	0.253445	0.217252	0.0254726	0.103424	0.443448	-0.981877	-0.197488	-1.18612
INPP5D	C3	-0.149897	0.450401	-0.846179	-0.255017	0.106128	-0.353301	-0.496771	-0.158267	-0.245507	0.121603	0.294975	-0.838192	0.24669	0.214984	-0.784259	-0.204084	0.918855	-1.14994
INSRR	C2	-0.225045	0.353454	-0.218476	-0.293103	0.0055682	0.161679	-0.344785	0.0844117	0.44956	-0.1066	0.295168	-0.538286	0.0484452	0.685285	-0.275245	-0.267351	0.550103	-0.415433
IPCEF1	C3	-0.1743	0.368325	-0.477446	-0.368972	-0.110609	-0.346954	-0.577413	-0.310864	-0.3877	-0.11551	0.0875971	-0.493595	-0.0939229	0.0854286	-0.579968	0.00778681	0.99835	-0.515397
IQGAP2	C2	-0.185319	0.377855	-0.462798	0.111873	0.456915	0.3421	-0.148179	0.405351	0.650742	0.359982	0.441745	0.107506	0.304465	0.371086	0.492687	-0.72778	0.299825	-1.26398
IQGAP3	C1	0.260757	-0.37974	0.156014	-0.0121386	-0.585388	-0.960227	0.137202	-0.8268	-1.1714	-0.128443	-0.328962	0.128925	-0.0648721	-0.313066	0.0511072	0.705275	-0.200602	0.831334
IQSEC3	C2	-0.147579	0.355753	-0.547312	-0.109691	0.260863	0.384879	-0.147999	0.403416	0.520403	-0.107187	0.129666	-0.502639	-0.156578	0.14169	-0.490408	-0.185886	0.557328	-1.10032
IQUB	C2	-0.099697	0.12979	-0.00946091	0.470416	0.374081	0.734547	0.566847	0.773751	0.867703	0.176619	-0.0173549	0.264946	-0.0470714	-0.00863667	0.357444	-0.75732	-0.054245	-0.565646
IRAK3	C2	-0.184707	0.396355	-0.525632	-0.118593	0.227521	0.450189	-0.278183	0.364128	0.639719	0.008727	0.127062	-0.830139	-0.0555341	0.165337	-0.820862	-0.314113	0.682222	-0.977805
IRF4	C3	0.0524117	0.22521	-0.95143	-0.324385	-0.258869	-0.983329	-0.608138	-0.621005	-0.987765	0.162758	0.118469	-1.14341	0.364162	0.134564	-1.18163	0.337406	0.767147	-0.850985
IRF5	C3	-0.175476	0.363446	-0.456662	-0.246505	-0.00933083	0.14157	-0.213141	0.0314697	0.187989	-0.213232	0.031382	-0.664646	-0.127297	0.11769	-0.760903	-0.11718	0.86624	-0.689851
IRF7	C3	-0.054986	0.333314	-0.858267	0.0217607	0.293725	-0.152626	0.0689998	0.28593	0.0695186	0.138554	0.282137	-0.671679	0.344578	0.261615	-0.464488	-0.312993	0.40886	-1.40213
IRF8	C3	-0.182838	0.444031	-0.688771	-0.293769	0.00777334	-0.408204	-0.566384	-0.220046	-0.433449	0.000902249	0.212949	-0.324419	-0.0154421	0.188973	-0.343005	-0.131587	1.01664	-0.972583
IRF9	C3	-0.0287925	0.296104	-0.845644	0.125577	0.385267	-0.346138	0.187304	0.400703	-0.216362	0.0700807	0.306424	-0.714122	0.0873684	0.239286	-0.606033	-0.250865	0.231991	-1.21665
ISG15	C3	-0.0390601	0.22734	-0.578934	-0.116437	0.220944	-0.399494	-0.12124	0.104166	-0.319631	0.0309735	0.320947	-0.388228	0.202846	0.303183	-0.274166	-0.0573495	0.197081	-0.790317
ISG20	C3	0.00499989	0.201566	-0.677696	-0.114924	-0.172059	-0.528768	-0.371797	-0.442441	-0.554669	0.290136	0.148733	-0.483285	0.42896	0.202107	-0.510449	-0.0445224	0.585603	-0.822528
ISL1	C2	-0.164523	0.265414	-0.182586	-0.155327	0.146673	0.0840022	-0.0620028	0.27739	0.167271	-0.275765	0.0347459	-0.513051	-0.293851	0.0546415	-0.515886	-0.118917	0.489922	-0.215886
ISLR	C2	-0.127883	0.416511	-0.827037	0.145839	0.477922	-0.0240833	0.128118	0.588027	0.298642	0.0135526	0.440729	-1.49531	-0.170833	0.517929	-1.33774	-0.414164	0.304084	-1.10347
ITGA4	C3	-0.175194	0.393904	-0.557105	-0.264815	-0.0652332	-0.224405	-0.489052	-0.18405	-0.129854	-0.0959159	0.12419	-1.03858	-0.198309	0.198949	-1.06904	-0.0654061	0.960851	-0.564385
ITGAD	C3	-0.188974	0.417208	-0.575897	-0.00856332	0.227743	0.0756069	-0.0770137	0.138937	0.1182	0.0711135	0.39232	0.180604	0.0738953	0.472549	0.261234	-0.503398	0.585207	-1.24716
ITGAL	C3	-0.101589	0.399544	-0.880812	-0.145477	0.0147109	-0.385201	-0.347312	-0.220427	-0.237255	0.106589	0.232736	-0.813364	0.135525	0.214616	-0.691872	-0.155104	0.885196	-1.2315
ITGAX	C3	-0.210155	0.435504	-0.547667	-0.257806	0.0129498	-0.305838	-0.408492	-0.116312	-0.172573	-0.0197808	0.286376	-0.516027	0.062154	0.43902	-0.371493	-0.274676	0.868422	-0.748774
ITGB2	C3	-0.155783	0.341075	-0.465443	-0.391823	-0.134504	-0.476547	-0.567475	-0.351546	-0.442453	-0.00637781	0.139215	-0.339424	0.219848	0.199227	-0.264267	-0.0551232	0.89914	-0.530946
ITGB7	C3	-0.0242453	0.264446	-0.761325	-0.275981	-0.21708	-0.811434	-0.43488	-0.512735	-0.850993	-0.0156533	0.083629	-0.691677	0.0820381	0.0889796	-0.723109	0.210201	0.844956	-0.74634
ITIH1	C3	-0.102305	0.248853	-0.3867	-0.0578204	-0.0670009	-0.519039	-0.0912184	-0.282227	-0.367617	0.0482778	0.0304403	-0.693206	0.13101	-0.0942733	-0.516049	-0.252595	0.740393	-0.264881
ITIH4	C3	-0.101654	0.318741	-0.617184	-0.0944923	-0.0775264	-0.5176	-0.34987	-0.320633	-0.377546	0.153593	0.270513	-0.688995	0.104443	0.381618	-0.527198	-0.198625	0.695789	-0.706227
ITIH5	C2	-0.083133	0.268413	-0.529978	-0.0258957	0.267617	-0.0920218	-0.141821	0.207638	0.0766286	0.0870431	0.121882	-0.799347	0.0651244	-0.095932	-0.704702	-0.210895	0.446198	-0.717838
ITK	C3	-0.0946855	0.365984	-0.800067	-0.234909	-0.0920225	-0.555604	-0.514116	-0.399473	-0.524818	0.0906609	0.198302	-0.691246	0.102699	0.180169	-0.675274	-0.0237619	0.927329	-0.984329
ITLN1	C3	-0.28352	0.394651	-0.110185	-0.440433	0.200097	0.0455109	-0.558409	0.207916	-0.00776216	-0.123942	0.146862	0.190816	0.0977393	0.0987745	0.145295	-0.273411	0.738475	-0.290398
ITM2A	C3	-0.0967108	0.366733	-0.794107	-0.140192	0.178904	-0.139504	-0.501777	-0.0387036	0.000396496	0.210079	0.266905	-0.56665	0.13929	0.129675	-0.456219	-0.150198	0.675071	-1.28884
JAK2	C3	-0.12419	0.321915	-0.534046	-0.299768	-0.019868	0.0128089	-0.40907	-0.0138615	0.186979	-0.183462	-0.0878483	-1.12501	-0.192241	-0.153468	-1.10874	0.100725	0.904364	-0.641287
JAK3	C3	-0.0526031	0.331528	-0.862331	-0.321309	-0.199292	-0.678593	-0.622887	-0.489903	-0.570416	0.119968	0.16417	-1.18358	0.24146	0.241306	-1.13313	0.119656	0.921337	-0.870611
JAKMIP1	C3	-0.122672	0.35189	-0.63804	-0.262235	-0.129785	-0.429732	-0.526565	-0.422624	-0.349257	0.213431	0.303395	-0.152434	0.427523	0.451992	0.0156909	-0.204833	0.798706	-0.990549
JAKMIP2	C3	-0.161118	0.330131	-0.407643	-0.0846999	-0.0561083	0.204577	-0.170783	0.054588	0.213292	-0.00892643	0.0764389	-0.686684	-0.0349983	0.333991	-0.852734	-0.30068	0.725532	-0.598522
KCNA1	C2	-0.231976	0.323413	-0.0918156	-0.250654	0.275144	0.259575	-0.531058	0.298707	0.368915	-0.0355665	0.0940862	-0.22247	-0.158908	-0.0726736	-0.165803	-0.242729	0.565447	-0.266186
KCNA3	C3	-0.0687699	0.344269	-0.836794	-0.259506	-0.0253107	-0.53005	-0.555778	-0.321163	-0.450095	0.135181	0.206466	-0.685514	0.207535	0.138622	-0.604671	0.0243275	0.824294	-1.09498
KCNA5	C3	-0.0845944	0.300378	-0.628098	-0.0501432	0.153399	-0.151741	-0.406855	-0.101201	0.0276691	0.274578	0.226789	-0.848734	0.179531	0.0349184	-0.736958	-0.237015	0.580493	-0.861424
KCNA6	C2	-0.148221	0.311894	-0.401702	-0.020027	0.278672	0.213759	-0.347479	0.332514	0.34968	0.0807223	0.131524	-1.01279	-0.24541	0.03273	-1.06781	-0.249015	0.48166	-0.515498
KCNAB2	C3	-0.1867	0.410765	-0.564332	-0.269751	0.0245729	-0.321414	-0.384519	-0.0600935	-0.234551	-0.0270606	0.17861	-0.42839	0.109672	0.252062	-0.328177	-0.22219	0.885077	-0.787484
KCND2	C2	-0.0697233	0.276391	-0.611607	0.318546	0.481613	0.222936	0.323409	0.804013	0.40168	0.0842127	0.244794	-0.780458	-0.192799	0.33541	-0.730895	-0.448968	0.0366393	-1.04589
KCND3	C2	-0.130175	0.207179	-0.135263	0.308488	0.378251	0.769202	0.29884	0.566276	0.924576	0.11633	0.0922517	-0.229791	-0.129486	-0.0114864	-0.212066	-0.618984	0.137427	-0.624671
KCNJ10	C3	-0.0292289	0.157263	-0.391316	-0.232932	-0.338086	-0.67009	-0.333802	-0.656052	-0.634092	-0.127697	-0.0537067	-0.773497	-0.138339	-0.0892695	-0.74378	0.244738	0.786509	-0.106136
KCNJ12	C2	-0.105848	0.230255	-0.31139	0.118815	0.203077	0.236001	-0.256874	0.240796	0.472622	0.555268	0.439091	-0.559862	0.569504	0.728925	-0.387765	-0.647669	0.0159994	-0.596908
KCNJ5	C2	-0.282187	0.399983	-0.133093	-0.220171	0.198002	0.195272	-0.381681	0.165636	0.317444	-0.0682634	0.358928	0.190434	-0.10539	0.495051	0.360507	-0.427596	0.561559	-0.497016
KCNK10	C3	-0.251897	0.389739	-0.225357	-0.327443	-0.0396476	0.0659611	-0.413777	-0.302913	0.0960885	-0.26359	0.0833775	-0.0521748	-0.304437	-0.0651122	-0.0336236	-0.145078	1.05232	-0.4603
KCNMA1	C2	-0.12379	0.335477	-0.579905	0.0933707	0.173007	-0.101015	-0.102184	0.177532	-0.0186932	0.377352	0.465059	-0.0525748	0.453519	0.779082	0.0723643	-0.614921	0.287123	-1.08651
KCNQ4	C1	0.0280103	-0.0700819	0.112224	-0.627085	-0.386891	-0.127976	-0.682113	-0.552726	-0.320216	-0.464108	-0.265199	-0.179829	-0.34212	-0.31194	-0.459335	0.917378	0.373253	0.45361
KCNS2	C2	-0.244488	0.391926	-0.263215	0.0827193	0.394158	0.579767	-0.0830476	0.362336	0.718272	-0.0264828	0.349551	-0.606818	-0.385514	0.268627	-0.650228	-0.547981	0.449519	-0.606701
KCTD12	C2	-0.243888	0.440898	-0.425316	-0.197129	0.284091	0.209516	-0.432333	0.250429	0.380884	-0.0249252	0.2268	-0.765384	-0.138326	0.130497	-0.720449	-0.341545	0.752951	-0.682672
KCTD19	C3	-0.187148	0.320991	-0.269875	-0.357506	-0.0132284	0.02963	-0.456554	-0.24242	0.125889	-0.291424	0.110993	-0.725485	-0.34697	-0.000151401	-0.741745	0.071583	0.820742	-0.272495
KERA	C2	-0.166888	0.368522	-0.508836	0.325803	0.671154	0.661782	0.155994	0.704575	0.990312	0.223906	0.487604	-0.828721	-0.131813	0.328643	-0.666879	-0.730712	0.0766142	-1.12132
KIAA0125	C3	0.128032	0.135462	-0.972602	-0.136835	-0.264569	-0.68598	-0.385945	-0.574354	-0.721588	0.230236	0.105654	-0.872581	0.3337	0.169647	-0.959753	0.334186	0.530319	-1.14097
KIAA0247	C2	-0.129166	0.341017	-0.575664	0.0811204	0.397786	0.422833	-0.125347	0.279228	0.700512	0.235248	0.415245	-0.234063	0.139288	0.308199	0.0233078	-0.479272	0.298567	-1.36015
KIAA0408	C2	-0.105964	0.258897	-0.404256	0.0196184	0.0290892	-0.102926	-0.225596	-0.106092	0.0963511	0.126203	0.277492	-0.472983	-0.0803304	0.397374	-0.268007	-0.256887	0.42801	-0.625104
KIAA1201	C3	-0.153854	0.385109	-0.616964	-0.379428	-0.0200674	-0.497478	-0.634873	-0.373963	-0.438216	0.0181536	0.339559	-0.427689	0.149881	0.345626	-0.330764	-0.0338036	0.82104	-0.787456
KIAA1377	C2	-0.136999	0.208758	-0.112103	0.430804	0.301241	0.496306	0.498201	0.305863	0.653068	0.0340315	0.125498	-0.353083	-0.354045	-0.0556895	-0.303493	-0.675601	0.242078	-0.391411
KIAA1644	C2	-0.234505	0.475342	-0.5765	-0.0153321	0.456747	0.675748	-0.11981	0.318821	0.809088	-0.00444956	0.564929	-0.943401	-0.134246	0.533436	-1.08056	-0.521878	0.466251	-1.11205
KIAA1804	C1	0.0782616	-0.177244	0.253044	-0.492482	-0.482149	-0.143821	-0.273484	-0.719647	-0.397526	-0.657741	-0.402344	-0.386302	-0.558109	-0.569312	-0.789985	0.988659	0.326805	0.852335
KIF20A	C1	0.219498	-0.343734	0.209808	-0.0961784	-0.611026	-1.09717	-0.0177191	-0.882695	-1.45965	-0.0935677	-0.241546	0.466718	0.0169579	-0.137981	0.27203	0.658507	-0.168742	0.934432
KIF21B	C3	-0.122933	0.398959	-0.790366	-0.20481	0.0479686	-0.339654	-0.425547	-0.168718	-0.181429	0.0534017	0.236055	-1.15204	0.0639145	0.205773	-1.09301	-0.112435	0.85381	-0.939831
KIF23	C1	0.253821	-0.388767	0.214204	-0.0675198	-0.593666	-0.899692	0.0706637	-0.726539	-1.22013	-0.116806	-0.309071	0.38871	0.0126247	-0.148424	0.197783	0.715831	-0.294751	0.856581
KIF2C	C1	0.220699	-0.395436	0.373337	-0.17025	-0.76524	-1.07911	-0.0178156	-0.962021	-1.29248	-0.173619	-0.402053	0.767113	0.0308959	-0.225858	0.837637	0.738035	-0.0974337	1.03748
KIF4A	C1	0.217661	-0.364442	0.284921	-0.0726595	-0.552895	-0.967613	0.0848467	-0.729319	-1.29301	-0.0968765	-0.268114	0.789936	0.089343	-0.153383	0.685886	0.596383	-0.273119	0.857453
KIFC1	C1	0.269665	-0.375078	0.103868	-0.0954133	-0.684992	-1.03464	0.0504557	-0.877151	-1.34455	-0.0950326	-0.373881	0.341093	0.105038	-0.247932	0.182357	0.747318	-0.118066	0.726411
KIR2DL3	C3	-0.101407	0.316504	-0.610919	-0.253654	-0.143645	-0.606317	-0.330828	-0.261185	-0.442112	-0.0338446	0.121649	-1.04075	0.126635	0.278096	-0.897752	-0.0303307	0.808456	-0.511108
KIR2DS4	C3	-0.0799535	0.224371	-0.399623	-0.322022	-0.242595	-0.549037	-0.269677	-0.225603	-0.612907	-0.146648	-0.025201	-0.353455	0.137275	0.222972	-0.403757	0.095819	0.705357	-0.312767
KIR3DL1	C3	-0.0734194	0.321579	-0.743556	-0.313901	-0.0552998	-1.06519	-0.468312	-0.442851	-1.0232	-0.0289808	0.311085	-1.00511	0.104622	0.288673	-0.934307	0.117508	0.725209	-0.491641
KIR3DL2	C3	-0.118036	0.397495	-0.805911	-0.304914	-0.0183621	-1.06801	-0.379231	-0.159955	-0.985377	-0.128613	0.120753	-1.09358	-0.0168946	0.118131	-0.983013	0.0464041	0.960926	-0.59289
KLHDC7B	C3	0.0522989	0.0928036	-0.519415	-0.302673	-0.297975	-0.468566	-0.390709	-0.504114	-0.441545	0.0448961	0.0543522	-0.261711	0.345168	0.20914	-0.182511	0.321142	0.438241	-0.668794
KLHL23	C1	0.179043	-0.262096	0.111539	-0.124223	-0.275891	-0.471564	0.0275947	-0.304409	-0.574218	-0.211655	-0.302122	-0.035763	-0.109743	-0.360092	-0.0923192	0.641475	-0.200308	0.517548
KLHL3	C2	-0.19827	0.478883	-0.738351	0.165211	0.56202	0.632581	-0.0172905	0.614517	0.713909	0.0317013	0.421343	-1.04646	-0.379654	0.327977	-1.2684	-0.524729	0.466667	-1.33244
KLHL33	C2	-0.24773	0.464528	-0.486399	-0.178516	0.468907	-0.0688002	-0.418415	0.548114	-0.00499767	-0.0699497	0.250084	-0.579516	-0.266809	0.102255	-0.592336	-0.316569	0.635986	-0.687192
KLHL6	C3	-0.166068	0.401614	-0.620087	-0.307612	-0.0452812	-0.323818	-0.583718	-0.277543	-0.265104	0.0596899	0.238406	-0.239791	0.12649	0.292857	-0.140787	-0.134772	0.914102	-0.960562
KLK4	C2	-0.152266	0.351857	-0.515168	0.311425	0.521703	0.405422	0.344483	0.559575	0.585229	0.142347	0.560083	-0.464692	-0.0170871	0.64082	-0.386987	-0.727023	0.036804	-1.087
KLKB1	C3	-0.0128579	0.255153	-0.778275	-0.0802174	0.0102499	-0.748226	-0.0313356	-0.0493505	-0.864062	-0.177065	-0.00117864	-0.654919	-0.22741	-0.0763859	-0.798427	0.154804	0.668088	-0.788248
KLRB1	C3	-0.165667	0.434214	-0.728003	-0.275676	0.0325883	-0.228849	-0.661709	-0.127955	-0.238741	0.0850739	0.249494	-0.354262	-0.00648593	0.309173	-0.393194	-0.111895	0.908048	-1.13281
KLRC1	C3	-0.11834	0.340032	-0.61736	-0.425468	-0.211806	-0.317465	-0.666708	-0.382656	-0.319273	-0.041482	0.11565	-0.325799	0.0932246	0.281469	-0.329997	0.13233	0.936082	-0.891358
KLRC2	C3	-0.0410715	0.180724	-0.418654	-0.200075	-0.132306	-0.218648	-0.414158	-0.379442	-0.242651	0.0351985	0.117618	-0.226816	0.0270461	0.12057	-0.262055	0.106586	0.531914	-0.588872
KLRC3	C3	-0.0893844	0.336659	-0.726479	-0.101063	-0.0486607	-0.544541	-0.33594	-0.278814	-0.523361	0.0455095	0.127389	-0.721093	-0.0984708	0.0701021	-0.726751	-0.0724548	0.862458	-0.830345
KLRC4	C3	-0.149721	0.280522	-0.293229	-0.205139	-0.163403	0.0588329	-0.281929	-0.649504	0.15582	-0.12793	0.222573	-0.399891	-0.139549	0.116557	-0.355853	-0.0923975	0.816769	-0.472041
KLRC4-KLRK1	C3	-0.0631836	0.222001	-0.461464	-0.10585	0.0866155	-0.296611	-0.47911	-0.045135	-0.0829098	0.124222	-0.0707788	-1.06941	-0.108046	-0.376932	-0.924792	0.00370425	0.652165	-0.390191
KLRD1	C3	-0.141987	0.387287	-0.673287	-0.39701	-0.203302	-0.509735	-0.54975	-0.371392	-0.520407	-0.075531	0.141892	-0.639271	0.104615	0.329415	-0.68012	0.035528	1.02286	-0.764304
KLRF1	C3	-0.130944	0.27687	-0.359213	-0.359132	-0.192043	-0.483712	-0.725426	-0.476711	-0.491066	0.040524	0.177043	-0.310985	0.023073	0.266427	-0.286736	0.056666	0.764252	-0.313956
KLRG1	C3	-0.184251	0.38146	-0.478975	-0.188298	0.0938286	-0.268314	-0.549102	-0.112849	-0.281535	0.00915663	0.165866	-0.462774	-0.245552	0.0233055	-0.520177	-0.153275	0.851271	-0.584639
KLRG2	C1	0.0785509	-0.161302	0.199886	-0.20231	-0.169907	-0.118387	-0.316441	-0.190974	-0.178069	0.0135189	-0.0485415	0.231937	0.118606	0.0576566	0.218446	0.374031	-0.258804	0.375127
KLRK1	C3	-0.0908149	0.348523	-0.759213	-0.220854	-0.104858	-0.721047	-0.471823	-0.340811	-0.756924	0.0496213	0.214724	-0.358086	0.0336082	0.303271	-0.335723	0.000273427	0.836837	-0.932269
KRT36	C2	-0.211304	0.395602	-0.41285	-0.102447	0.222613	0.00215757	-0.107032	0.342488	0.27162	-0.0525182	0.328802	-0.589152	0.00164726	0.568163	-0.330167	-0.424487	0.489718	-0.679527
KRT8	C1	0.133238	-0.216884	0.15419	0.546442	0.394555	0.66395	0.527112	0.300949	0.795434	0.433943	0.401775	0.828428	0.271309	0.310307	1.0454	-0.386543	-1.10186	-0.455391
KRTCAP3	C1	0.143024	-0.192703	0.0347852	-0.0672646	-0.192243	0.0184223	0.235649	0.0466522	-0.0644943	-0.556481	-0.541401	-0.781707	-0.734176	-0.658148	-1.05782	0.756	0.0328971	0.43435
LAG3	C3	-0.0552061	0.280877	-0.686447	-0.430759	-0.227656	-0.854697	-0.504953	-0.535142	-0.795897	-0.0859265	0.149175	-0.979272	0.229973	0.222599	-0.921867	0.239877	0.832245	-0.506226
LAIR1	C3	-0.171636	0.411174	-0.62815	-0.343829	-0.0976269	-0.486377	-0.477748	-0.211271	-0.433299	0.00410053	0.21581	-0.548826	0.242021	0.427356	-0.487007	-0.1585	0.926651	-0.759572
LAIR2	C3	-0.110166	0.33427	-0.632486	-0.37501	-0.121732	-0.754142	-0.457872	-0.39095	-0.824768	-0.077986	0.248277	-0.326818	0.16818	0.354998	-0.340229	0.0645786	0.793233	-0.667346
LAMA2	C2	-0.129136	0.330488	-0.541468	0.194643	0.521608	0.427094	0.0619551	0.512577	0.659236	0.0699505	0.307301	-1.04076	-0.262567	0.0708246	-1.00933	-0.432091	0.260028	-0.927839
LAMP3	C3	-0.0993272	0.270585	-0.469882	-0.587888	-0.21459	-0.769816	-0.860434	-0.623594	-0.767949	-0.117943	0.0838709	-0.68083	0.0779804	-0.0331748	-0.660419	0.368188	0.917162	-0.230442
LAMP5	C2	-0.127822	0.287827	-0.407877	0.432667	0.627636	0.60755	0.324575	0.595203	0.910013	0.211608	0.481552	-0.863895	-0.203903	0.292534	-0.734735	-0.71915	-0.0639773	-0.871385
LAPTM5	C3	-0.14258	0.362094	-0.588716	-0.323911	-0.10505	-0.453303	-0.482811	-0.202272	-0.417024	-0.0167342	0.13576	-0.371209	0.13767	0.287796	-0.303999	-0.0616603	0.878674	-0.767778
LAT	C3	-0.115987	0.378288	-0.751808	-0.230937	-0.0588723	-0.557646	-0.425375	-0.280307	-0.451559	0.0437794	0.217096	-0.866968	0.110256	0.274839	-0.78031	-0.0856699	0.878184	-0.852577
LAT2	C3	-0.0816531	0.317931	-0.697512	-0.229477	-0.102445	-0.234407	-0.364201	-0.201374	-0.143928	0.00747596	0.124593	-0.613292	0.109955	0.260237	-0.562398	0.000229673	0.778341	-1.0104
LAX1	C3	0.0024953	0.291925	-0.961811	-0.255212	-0.137894	-0.52041	-0.491187	-0.478559	-0.464693	0.100872	0.140533	-0.903302	0.209009	0.0746328	-0.901876	0.200311	0.839567	-1.23545
LBX2-AS1	C2	-0.0354468	0.237909	-0.62837	0.326523	0.369561	0.310864	0.167647	0.367812	0.533197	0.363768	0.345436	-0.262234	0.191443	0.31804	-0.0655884	-0.536525	0.0635758	-1.36607
LCK	C3	-0.0881509	0.354792	-0.790695	-0.299568	-0.139241	-0.781022	-0.610819	-0.467067	-0.810257	0.0699457	0.204998	-0.667265	0.0913288	0.222378	-0.685444	0.0697883	0.927255	-0.833813
LCNL1	C3	-0.145538	0.300549	-0.375852	-0.176614	-0.11228	-0.208999	-0.359072	-0.220176	-0.0563263	-0.057223	0.215707	-0.544348	-0.162376	0.448746	-0.397677	-0.10366	0.653191	-0.463402
LCP2	C3	-0.167357	0.414488	-0.656704	-0.321353	-0.0710178	-0.372029	-0.475229	-0.258087	-0.272601	-0.0344264	0.170665	-0.805025	0.102338	0.22849	-0.752425	-0.112321	1.00421	-0.78519
LDHD	C2	-0.128372	0.243996	-0.262741	0.30091	0.443746	0.719529	0.37303	0.765951	0.945987	0.185346	0.229639	0.186393	0.144142	0.344097	0.396806	-0.724112	-0.0100819	-1.05959
LEF1	C2	-0.145243	0.457045	-0.887138	0.102177	0.40699	-0.148553	0.101144	0.454354	0.125436	0.0184848	0.32136	-1.43007	-0.0842414	0.280842	-1.30279	-0.447121	0.594114	-1.16074
LFNG	C2	-0.018348	0.240139	-0.706567	0.456145	0.291028	-0.19947	0.128631	0.21821	0.116279	0.6826	0.478584	0.129788	0.508553	0.600072	0.637689	-0.774286	0.0129728	-1.47643
LGALS12	C2	-0.119952	0.261615	-0.355096	-0.0855231	0.161599	-0.388122	-0.243659	0.000262013	-0.381255	0.15679	0.245668	0.6868	0.23372	0.163854	0.911397	-0.311014	0.411973	-0.788542
LGALS2	C3	-0.12593	0.327335	-0.544495	-0.364026	-0.00259919	-0.423633	-0.772894	-0.318404	-0.228709	0.0880472	0.211814	-0.495515	0.0757895	0.104459	-0.236998	0.0521168	0.77495	-0.72338
LGALS9	C3	-0.175296	0.430107	-0.674674	-0.357592	0.171325	-0.551575	-0.61025	-0.120337	-0.418503	0.181778	0.480322	-0.671335	0.488955	0.498676	-0.508987	-0.259122	0.662977	-0.80419
LGALS9C	C2	-0.124623	0.234896	-0.248635	0.0630597	0.125605	-0.311844	-0.118087	-0.0966372	-0.123606	0.177264	0.383959	0.2688	0.067627	0.422195	0.648462	-0.416649	0.256336	-0.532908
LGI2	C2	-0.249577	0.451949	-0.437736	-0.337429	0.0847785	0.336413	-0.448853	0.110801	0.527277	-0.0999814	0.256702	-0.468723	0.0349798	0.46629	-0.362541	-0.274619	0.822645	-0.906963
LIFR	C2	-0.172921	0.280662	-0.19745	0.15445	0.494421	0.176593	0.105246	0.511929	0.350622	-0.0922929	0.0125155	-0.923091	-0.458314	-0.479199	-0.899387	-0.414256	0.429872	-0.160496
LILRA1	C3	-0.277065	0.444542	-0.299568	-0.242052	0.23037	0.21571	-0.490586	0.186853	0.424983	-0.149671	0.235237	-0.675544	-0.377938	0.194315	-0.560812	-0.272499	0.786371	-0.50071
LILRA2	C2	-0.25193	0.3533	-0.106452	-0.0295746	0.237439	0.230331	0.0129747	0.260941	0.423702	-0.176511	0.293841	0.178241	-0.296155	0.378443	0.438542	-0.480456	0.460257	-0.49354
LILRA4	C3	-0.293048	0.515464	-0.464423	-0.0684265	0.349376	-0.142072	-0.230505	0.0934015	-0.0571765	-0.0523502	0.409083	-0.0275567	-0.254681	0.20127	0.114201	-0.559763	0.838905	-0.855274
LILRB1	C3	-0.0908196	0.337266	-0.722503	-0.321585	-0.165748	-0.635385	-0.472548	-0.338263	-0.577485	-0.0225425	0.141679	-0.728292	0.132874	0.284529	-0.665813	0.0695738	0.880267	-0.792532
LILRB2	C3	-0.126724	0.340576	-0.584357	-0.435484	-0.220645	-0.498919	-0.581622	-0.376046	-0.456187	-0.0460835	0.150114	-0.657654	0.225317	0.37814	-0.629577	0.0651054	0.899587	-0.617029
LILRB4	C3	-0.123126	0.335768	-0.58361	-0.406334	-0.173079	-0.565477	-0.531224	-0.348539	-0.531065	-0.0466014	0.202676	-0.322853	0.217963	0.414753	-0.226151	0.044976	0.82079	-0.721635
LILRB5	C3	-0.158634	0.321252	-0.389007	-0.365407	0.0129888	0.0858496	-0.445344	-0.0267682	0.25833	0.0433142	0.258422	-0.26957	0.428696	0.476197	-0.0991813	-0.181983	0.563064	-0.763863
LIN7A	C2	-0.0833011	0.157608	-0.168138	0.47106	0.592353	1.13014	0.552621	0.867344	1.50311	0.292548	0.227324	-0.191716	0.188065	0.131989	0.0660782	-0.817839	-0.277116	-0.993659
LINC-ROR	C2	-0.121641	0.144818	0.0325856	0.0901027	0.286277	0.60266	0.024472	0.184993	0.625367	0.0116667	0.0874136	0.125957	-0.173093	-0.230389	0.0624058	-0.335229	0.181561	-0.303821
LINC00158	C3	-0.0136475	0.151745	-0.437964	-0.146369	-0.246173	-0.643951	-0.4453	-0.331278	-0.840472	0.212596	-0.160825	-0.335403	0.238071	-0.160567	-0.548823	0.0254597	0.712726	-0.280665
LINC00242	C2	-0.267584	0.354025	-0.0438812	-0.0910309	0.402823	0.445422	-0.191902	0.404995	0.584692	-0.016891	0.385844	-0.583032	-0.0651773	0.370166	-0.593745	-0.551604	0.295994	-0.127103
LINC00299	C3	-0.0695981	0.236079	-0.480738	-0.021667	-0.0442642	-0.166509	-0.157702	-0.426239	-0.404716	0.0548698	0.173967	-0.368119	-0.038634	0.000591478	-0.741931	-0.136347	0.638811	-0.567015
LINC00324	C3	-0.118836	0.372125	-0.719904	-0.0253569	0.174604	0.280027	-0.0948988	0.33194	0.579287	0.00796936	-0.000894272	-1.19202	-0.0468509	-0.0201254	-1.06747	-0.254022	0.765811	-1.16716
LINC00341	C2	-0.0687597	0.414691	-1.06636	-0.133392	0.186699	-0.375129	-0.401655	-0.0146855	-0.0243574	0.191907	0.293955	-1.82261	0.218593	0.194289	-1.62102	-0.120867	0.756249	-1.26326
LINC00426	C3	-0.026714	0.286936	-0.824386	-0.260386	-0.168947	-0.69368	-0.521933	-0.471682	-0.644531	0.117092	0.127575	-0.642061	0.216131	0.120995	-0.562929	0.128646	0.836444	-0.992452
LINC00473	C1	0.0944263	-0.158592	0.125197	-0.261834	-0.207259	-0.0600282	-0.310364	-0.566485	-0.188114	0.0737458	0.126349	0.222079	0.413564	0.0992237	0.0991813	0.353361	-0.233758	0.240331
LINC00475	C2	-0.325377	0.506426	-0.300861	0.0569628	0.611485	0.749644	0.0919429	0.796274	1.11996	-0.24603	0.535146	-1.2266	-0.564943	0.649975	-1.1034	-0.647716	0.328642	-0.614528
LINC00568	C1	-0.0183937	-0.159857	0.597314	0.00946302	0.163288	0.765809	-0.156079	0.235225	0.666973	-0.111354	-0.0464854	0.02325	-0.484137	-0.192429	-0.263632	0.1517	-0.476412	0.808511
LINC00634	C1	0.173303	-0.298389	0.253641	-0.3141	-0.295849	-0.239698	-0.0122439	-0.389271	-0.500744	-0.327497	-0.327406	0.631595	0.0693535	-0.459737	0.440388	0.76098	-0.222633	0.468853
LINC00649	C3	-0.173723	0.32049	-0.323933	-0.00248554	0.295429	0.729385	-0.25169	0.195217	0.659235	0.19172	0.242704	-0.177878	0.0857952	0.080769	-0.457542	-0.476483	0.462703	-0.878111
LINC00669	C1	0.127625	-0.311914	0.487201	-0.184538	-0.318595	0.158282	-0.0805545	-0.354197	-0.00588876	-0.198893	-0.285696	0.447474	-0.073976	-0.288559	0.275474	0.562316	-0.316386	0.750772
LINC00861	C3	-0.115667	0.334174	-0.609358	-0.240649	-0.132128	-0.238516	-0.466099	-0.34963	-0.181813	-0.00181837	0.163538	-0.363325	-0.0212169	0.2463	-0.308903	-0.0172668	0.856482	-0.928574
LINC00891	C3	-0.125627	0.390457	-0.751484	-0.0936638	0.235653	0.084722	-0.28937	0.17787	0.172338	0.218495	0.387022	-0.607519	0.328563	0.486112	-0.623305	-0.357349	0.503224	-1.2751
LINC00892	C3	-0.0937962	0.323567	-0.665509	-0.234144	0.052488	-0.534792	-0.551133	-0.148306	-0.375155	0.178033	0.311643	-0.270124	0.243209	0.373437	0.00630116	-0.0830248	0.578169	-0.980136
LINC00921	C2	-0.132583	0.33659	-0.54706	0.205445	0.361387	0.617065	0.168203	0.355877	0.759952	-0.0529523	0.230571	-1.11746	-0.416711	0.0862255	-1.26433	-0.386332	0.432691	-0.956107
LINC00922	C2	-0.180361	0.374326	-0.471861	0.29252	0.548542	0.479045	0.17204	0.659765	0.78946	0.279862	0.473	-0.934498	0.0996717	0.510781	-0.782625	-0.827902	0.128855	-0.90425
LINC00924	C2	-0.205479	0.354159	-0.301939	-0.0189692	0.273678	0.522913	-0.237332	0.27583	0.64832	0.0935081	0.288824	-0.212433	-0.0691474	0.307141	-0.183931	-0.472054	0.459778	-0.815428
LINC00926	C3	0.0758458	0.211857	-1.00512	0.102207	-0.0569906	-0.479537	-0.131622	-0.147376	-0.415577	0.209046	0.0899596	-1.05616	0.0184022	0.149852	-1.08194	0.0712941	0.518503	-1.27801
LINC00943	C3	-0.16893	0.274559	-0.194114	-0.241641	-0.0819047	-0.172002	-0.433082	-0.230373	-0.258201	0.0320216	0.0962851	-0.221247	0.101326	0.127755	-0.351773	-0.204657	0.712513	-0.150443
LINC00944	C3	-0.0782503	0.293016	-0.630421	-0.111585	-0.14123	-0.977823	-0.217975	-0.464752	-0.917906	0.00769777	0.313728	-0.540834	0.00650641	0.452894	-0.369553	-0.0777268	0.662013	-0.525073
LIPA	C3	-0.259348	0.425513	-0.311043	-0.243892	0.270476	0.0631807	-0.440649	0.22895	0.115978	-0.0283894	0.33297	0.356618	-0.0367645	0.35517	0.489222	-0.372675	0.619145	-0.810695
LIPC	C2	-0.234224	0.439063	-0.459426	-0.155501	0.200226	0.350516	-0.469213	-0.0212745	0.439466	0.243046	0.543836	0.224864	0.296208	0.673127	0.324264	-0.550942	0.571036	-1.20214
LNX1-AS2	C1	0.0406064	-0.0935605	0.136496	0.265867	0.359471	0.843499	0.305679	0.486212	0.838806	0.163376	0.314811	0.86254	0.0937885	0.401721	0.859779	-0.233217	-0.800101	-0.52582
LOC100128338	C1	0.274106	-0.16029	-0.614604	0.21566	-0.0152771	-1.19678	0.379663	-0.039385	-1.3401	0.188512	0.121123	-0.0271991	0.380075	0.240021	0.00606806	0.293434	-0.503883	-0.503601
LOC100130476	C3	-0.210639	0.354196	-0.280656	-0.221914	-0.0176123	0.0357944	-0.381094	-0.31366	0.241363	-0.114263	0.176725	-0.74241	-0.201776	0.0690316	-0.610254	-0.201909	0.875136	-0.343772
LOC100131825	C2	-0.146342	0.291518	-0.343086	-0.015842	0.210492	0.226361	-0.355671	-0.000286269	0.485721	0.232688	0.280477	-0.438681	0.0685116	0.1314	-0.208586	-0.384448	0.45263	-0.71652
LOC100132891	C2	-0.127692	0.406245	-0.794374	0.105227	0.432579	0.244385	-0.0667487	0.381914	0.537452	0.108974	0.467134	-0.909716	-0.121825	0.450077	-0.730243	-0.389612	0.357869	-1.41086
LOC100272216	C2	-0.134187	0.313366	-0.464715	0.0502456	0.0493618	0.342742	-0.0296152	0.00429656	0.512352	-0.00328987	0.195202	-0.54783	-0.177379	0.301904	-0.48849	-0.320925	0.590479	-0.917627
LOC100287534	C3	-0.0349047	0.211338	-0.544017	-0.345576	-0.230021	-0.659385	-0.477011	-0.388791	-0.58433	-0.0794886	-0.105773	-0.904724	0.0627574	-0.142326	-0.848714	0.268898	0.837088	-0.369272
LOC100288748	C1	0.149859	-0.311202	0.392649	0.0248166	-0.122618	0.37571	0.303136	-0.0185639	0.146593	-0.131959	-0.0846949	0.568968	0.0591187	0.0656348	0.286856	0.328294	-0.688207	0.440111
LOC100505622	C3	-0.094717	0.260229	-0.455253	-0.0533734	0.0478051	0.024271	-0.335835	-0.0376355	0.0435955	0.087747	0.144231	-0.649995	-0.127949	0.155863	-0.757794	-0.126409	0.529413	-0.621215
LOC100505812	C3	-0.147076	0.403452	-0.704862	-0.263532	-0.029006	-0.239727	-0.522034	-0.191951	-0.300468	0.0125026	0.152964	-0.550173	-0.00709022	0.173108	-0.697299	-0.0778338	0.960146	-0.973354
LOC100505912	C1	0.0683473	-0.150026	0.205457	-0.12959	0.0110788	0.0808378	-0.131467	-0.268716	0.048124	-0.149862	0.00615722	-0.40383	-0.176968	-0.295307	-0.546563	0.39471	-0.245168	0.545247
LOC100505933	C2	-0.227125	0.405683	-0.380076	-0.0560495	0.397574	-0.225651	-0.225762	0.332156	-0.188392	-0.0837528	0.39045	-0.623382	-0.349526	0.31364	-0.650766	-0.364786	0.458729	-0.371643
LOC100506388	C2	-0.209865	0.313983	-0.1528	0.0356332	0.403992	0.332852	0.0418629	0.44754	0.558141	-0.153882	0.271501	-0.423013	-0.37477	0.177324	-0.258783	-0.412051	0.287778	-0.392465
LOC100506585	C3	-0.177554	0.426231	-0.65268	-0.150042	0.220389	-0.204973	-0.264336	0.0945568	-0.203366	-0.00459963	0.23044	-0.216239	0.0150599	0.107849	-0.216243	-0.291366	0.792598	-1.06438
LOC100506776	C3	-0.148397	0.41044	-0.722156	-0.286379	-0.0506619	-0.358971	-0.544283	-0.293826	-0.260897	0.033544	0.201354	-0.615261	0.0678991	0.210726	-0.529216	-0.0881354	0.981719	-0.998598
LOC100507250	C2	-0.128386	0.190069	-0.0869221	0.294555	0.183199	0.587813	0.401464	0.369994	0.79758	-0.00372238	0.0120207	0.0265453	-0.2185	0.0285564	0.207965	-0.560475	0.275585	-0.577802
LOC100507463	C3	-0.0568171	0.322835	-0.816516	-0.284032	-0.0544339	-0.252902	-0.591092	-0.30633	-0.13063	0.130917	0.229823	-1.05682	0.213034	0.264086	-1.04642	0.0796904	0.739417	-1.05647
LOC100507600	C2	-0.143409	0.290442	-0.351745	-0.0218797	0.0628834	0.348954	-0.028097	0.0328216	0.409359	-0.0290328	0.30622	-0.19423	-0.0461997	0.532041	-0.2183	-0.320725	0.407155	-0.799802
LOC100996455	C3	-0.183025	0.324938	-0.299843	-0.0423486	0.137914	0.0135121	-0.140715	0.00109065	0.0231484	0.0400761	0.290311	-0.387645	0.00524647	0.3068	-0.454386	-0.420987	0.526116	-0.423708
LOC115110	C2	-0.104448	0.362267	-0.747456	0.248627	0.355047	0.155446	0.246288	0.380903	0.498822	0.0638782	0.22607	-1.21456	-0.162966	0.116883	-1.00783	-0.472377	0.48888	-1.17041
LOC149086	C2	-0.104595	0.131001	0.00691162	0.186826	0.18239	0.449731	0.0162524	-0.010172	0.434544	0.359728	0.296994	0.965776	0.335614	0.21445	1.04772	-0.619223	0.0376105	-0.617846
LOC154092	C3	-0.208953	0.255787	0.0330914	-0.377428	-0.0350668	0.0383011	-0.691712	-0.169906	-0.104181	0.0389437	0.275462	0.930516	0.112899	0.461487	0.909484	-0.160314	0.455038	-0.282883
LOC256021	C3	-0.0985816	0.357218	-0.755335	-0.0939631	-0.00750831	-0.989424	-0.395837	-0.132564	-0.985874	0.187002	0.153955	-0.972317	0.114028	0.192505	-0.963925	-0.195534	0.812369	-0.547073
LOC284551	C2	-0.194601	0.365922	-0.3854	-0.0363919	0.204959	0.404341	-0.17157	-0.184106	0.520469	0.0706661	0.548891	0.0889542	0.0152825	0.501103	0.188456	-0.46142	0.465824	-1.04163
LOC285696	C2	-0.151919	0.22233	-0.094449	0.175295	0.321892	0.694301	0.237017	0.177309	0.657982	0.00969173	0.168578	-0.283312	-0.106314	-0.146841	-0.529683	-0.53601	0.299236	-0.389723
LOC285758	C2	-0.106953	0.312477	-0.574786	0.156401	0.0930312	0.306082	-0.00929732	0.0780269	0.374974	0.177468	0.376178	-0.820442	-0.0237734	0.660093	-0.9493	-0.436153	0.369352	-0.944385
LOC285972	C3	-0.10463	0.391022	-0.840422	-0.283754	0.000991919	-0.332673	-0.451921	-0.19636	-0.367155	0.0129602	0.203744	-0.774741	0.142017	0.209461	-0.911429	-0.0116571	0.880382	-1.1052
LOC286442	C3	-0.0181224	0.303878	-0.915242	-0.109735	-0.0777921	-0.986074	-0.348852	-0.162529	-1.10512	0.0892702	0.133089	-0.886943	0.00295778	0.266654	-1.03377	0.0747977	0.714532	-0.832434
LOC348761	C1	0.00847255	-0.167933	0.512193	-0.543785	-0.476811	0.458086	-0.495403	-0.55052	0.252487	-0.448229	-0.227309	0.300837	-0.26635	-0.0411735	-0.0184509	0.742159	0.0882008	0.732627
LOC388152	C1	0.2165	-0.390788	0.375606	0.0765849	-0.158104	0.482148	0.218397	-0.135154	0.341634	-0.0224838	-0.211503	0.778013	0.0516495	-0.243743	0.640467	0.443501	-0.701543	0.220131
LOC388692	C2	-0.0802459	0.349119	-0.804998	0.377669	0.34902	0.194455	0.259508	0.236778	0.417038	0.118217	0.377764	-0.793147	-0.35755	0.289353	-0.67905	-0.470451	0.37825	-1.42109
LOC389705	C2	-0.0214014	0.233854	-0.673413	-0.00463271	0.0605094	-0.368737	-0.0539483	0.0346167	-0.359017	-0.197497	-0.0391443	-1.29142	-0.498448	-0.172076	-1.46235	0.165922	0.609316	-0.565752
LOC400548	C3	-0.280958	0.350072	0.0244792	-0.477905	0.0836391	0.109676	-0.504696	0.0483327	0.14547	-0.226633	0.116841	0.0607103	0.040878	0.114613	0.101028	-0.200605	0.738484	-0.0515438
LOC401463	C2	-0.22594	0.385746	-0.320013	-0.37811	0.226617	0.112304	-0.796457	0.215857	0.316541	-0.0888941	0.28148	-0.795748	-0.311267	0.328176	-0.691426	-0.0196339	0.577385	-0.434404
LOC440896	C3	-0.150349	0.29906	-0.351042	-0.212744	-0.128921	-0.152946	-0.398727	-0.446737	-0.093897	-0.167644	0.174086	-0.790412	-0.367552	0.158406	-0.835237	0.0129269	0.807586	-0.291313
LOC441081	C2	-0.113407	0.330124	-0.605531	-0.0452383	0.0302601	-0.337608	-0.0890828	-0.119535	-0.0823022	-0.0232774	0.230726	-0.58446	-0.0566909	0.284377	-0.276402	-0.213812	0.660775	-0.876177
LOC643401	C2	-0.149399	0.160188	0.0976333	0.0573439	0.223477	0.232856	0.380119	0.333845	0.0789948	-0.188037	0.0235448	-0.327151	-0.043384	-0.0712876	-0.654559	-0.425413	0.207521	0.289003
LOC643699	C2	-0.215488	0.363651	-0.291356	0.0414045	0.327283	0.27517	-0.0674781	0.286423	0.197182	-0.00984674	0.324219	-0.975599	-0.220885	0.277713	-1.33494	-0.499242	0.442799	-0.242377
LOC643733	C3	-0.0286797	0.332308	-0.964111	-0.00890565	0.1482	-0.353418	-0.275269	0.0751862	-0.26164	0.202438	0.172983	-1.59912	0.0937769	0.121916	-1.71977	-0.10358	0.623867	-1.0432
LOC645249	C1	0.0156547	-0.11951	0.324575	-0.197684	-0.186184	0.421141	-0.405458	-0.410716	0.358304	0.146699	0.150884	0.981933	0.279262	0.27004	1.00612	0.139406	-0.24014	0.0259855
LOC653513	C2	-0.292596	0.377277	-0.0159109	-0.171919	0.248651	0.687953	-0.0474341	0.434436	0.805628	-0.246609	0.240118	0.187474	-0.166675	0.427796	0.252124	-0.481361	0.48504	-0.513846
LOC653786	C2	-0.284289	0.403459	-0.135704	-0.164928	0.159235	0.047229	-0.198902	0.0819542	0.162224	-0.0617693	0.375173	-0.00528254	0.0166158	0.521987	0.145208	-0.547151	0.597091	-0.340563
LOC728084	C2	-0.149928	0.146559	0.144251	0.00878601	-0.105547	0.636635	-0.0999817	0.0396902	0.759654	0.026422	-0.0205391	0.133242	-0.101069	0.22325	0.204789	-0.347776	0.368618	-0.158732
LOC728989	C3	0.00377585	0.213654	-0.712017	-0.111319	-0.272321	-0.414427	-0.404701	-0.520347	-0.47204	0.171146	0.150058	-0.834202	0.111608	0.334667	-0.998815	0.0853858	0.654737	-0.779641
LOC79015	C3	-0.144424	0.424145	-0.783307	-0.0824735	0.0422877	-0.503381	-0.323349	-0.0510268	-0.515995	0.0605354	0.185571	-1.08314	-0.0959675	0.238478	-1.21676	-0.234338	0.907093	-0.788462
LOR	C3	-0.127427	0.183056	-0.0680416	-0.162085	-0.134194	-0.32323	-0.193241	-0.206947	-0.249586	-0.129548	0.0443972	-0.374099	-0.132796	0.156461	-0.28117	-0.0865109	0.522287	0.153898
LPAL2	C2	-0.107856	0.243945	-0.347677	-0.0812526	0.00707821	0.492097	-0.314571	-0.162661	0.41041	-0.18071	0.107586	-0.363297	-0.620383	0.0342824	-0.648736	0.0838367	0.589415	-0.720027
LPAR5	C3	-0.140445	0.390964	-0.691665	-0.138097	0.0689543	-0.0504057	-0.272536	-0.0817783	-0.0947314	-0.0149543	0.363794	-0.691689	-0.0498572	0.516378	-0.882001	-0.182178	0.661258	-0.990121
LPAR6	C2	-0.0959221	0.344489	-0.724881	0.0233066	0.208263	-0.14209	-0.300703	0.188983	0.041003	0.187828	0.259045	-1.03117	-0.056397	0.2924	-0.952653	-0.245767	0.509908	-0.976557
LPO	C1	0.0622341	-0.0617438	-0.0569174	-0.553757	-0.391007	-0.665316	-0.518827	-0.632646	-0.94303	-0.426137	-0.122678	-0.509596	-0.223851	-0.0944192	-0.867251	0.871761	0.292797	0.580144
LPXN	C3	-0.165468	0.391267	-0.588854	-0.289777	-0.163752	-0.311089	-0.561535	-0.355962	-0.306591	0.0256721	0.145125	-0.40085	0.0356504	0.268654	-0.412504	-0.11388	1.0217	-0.810559
LRFN5	C2	-0.0986428	0.383404	-0.840427	0.060258	0.362088	0.0940257	-0.167514	0.367564	0.224456	0.090834	0.267885	-1.20989	-0.18384	0.17394	-1.28807	-0.238811	0.507069	-1.21453
LRP1	C2	-0.18814	0.443692	-0.665674	0.00352097	0.506582	0.130591	-0.00395779	0.550107	0.496212	-0.000248263	0.345005	-1.22498	-0.0150451	0.220009	-0.984222	-0.476327	0.487652	-1.00691
LRRC15	C2	-0.12227	0.358044	-0.659764	0.141861	0.334816	0.390018	0.112475	0.391988	0.701226	0.17065	0.444379	-0.964923	0.165287	0.620921	-0.800219	-0.540589	0.254253	-1.20948
LRRC17	C2	-0.300684	0.512381	-0.422701	0.266905	0.732877	0.567158	0.200733	0.823127	0.793066	0.00431673	0.664442	-0.488476	-0.404104	0.687541	-0.383332	-0.888113	0.200508	-1.0024
LRRC2	C3	-0.180192	0.345566	-0.378829	-0.233049	0.207452	-0.269677	-0.518881	-0.0526443	-0.0903367	0.0435823	0.236708	-0.892393	-0.0126863	-0.00771144	-0.765859	-0.193659	0.659219	-0.302977
LRRK2	C3	-0.137744	0.358822	-0.598111	-0.072931	0.159842	0.229114	-0.362097	-0.0612069	0.43513	0.285091	0.40946	-0.545115	0.322785	0.439709	-0.411538	-0.408786	0.524198	-1.13745
LRRN3	C2	-0.211229	0.438345	-0.552473	0.0237069	0.429789	0.407481	-0.0404755	0.458408	0.630513	-0.0674045	0.337861	-0.860401	-0.265526	0.270828	-0.801732	-0.449415	0.528512	-1.012
LRRN4CL	C2	-0.159421	0.38998	-0.609743	0.0754253	0.545493	0.120571	-0.142508	0.595977	0.306956	0.128745	0.431089	-0.913724	-0.104936	0.363409	-0.859644	-0.444483	0.242931	-0.937816
LRRTM2	C2	-0.172298	0.372184	-0.498328	-0.053706	0.388087	-0.278631	-0.257838	0.388924	-0.180972	0.0165046	0.231307	-0.826872	-0.177842	0.0661904	-0.799797	-0.301972	0.504453	-0.516201
LSAMP	C2	-0.178461	0.370818	-0.468306	-0.172224	0.256456	0.17149	-0.437376	0.140375	0.218599	-0.0666374	0.119176	-0.983354	-0.301662	-0.149089	-1.14837	-0.132208	0.740972	-0.591024
LSP1	C3	-0.221789	0.481911	-0.650657	-0.161963	0.228629	-0.127428	-0.34039	0.102004	-0.010599	0.0213393	0.318414	-0.363049	-0.000930972	0.279406	-0.246612	-0.383785	0.840789	-1.09395
LST1	C3	-0.158074	0.389662	-0.614295	-0.312555	-0.0851433	-0.354889	-0.524952	-0.220867	-0.344463	0.0466058	0.224893	-0.335539	0.190732	0.409459	-0.317072	-0.136659	0.868418	-0.868677
LTA	C3	-0.00831475	0.278926	-0.874602	-0.246324	-0.165235	-1.30764	-0.53821	-0.45982	-1.26266	0.1401	0.122718	-0.884614	0.208452	0.115696	-0.737036	0.163137	0.815061	-0.676282
LTB	C3	-0.0372158	0.328388	-0.915926	-0.224	-0.119312	-1.01405	-0.422354	-0.380553	-1.03927	0.0321269	0.163198	-0.904316	0.0707428	0.185718	-0.917679	0.124175	0.858176	-0.859228
LTK	C3	-0.241251	0.359865	-0.172148	-0.380156	-0.0714392	0.252108	-0.588114	-0.305126	0.109928	-0.1969	0.182659	-0.180047	-0.259639	0.204271	-0.465529	-0.078622	0.879067	-0.309801
LUM	C2	-0.107584	0.350145	-0.694941	0.197376	0.38375	0.545592	0.0257382	0.577091	0.725727	0.240727	0.358915	-0.734535	0.0583327	0.537333	-0.738371	-0.518844	0.224661	-1.38831
LY6G5C	C2	-0.110102	0.350331	-0.685099	0.149624	0.555743	0.627236	0.0929313	0.683071	0.867841	0.129588	0.409651	-0.308177	0.0277546	0.389784	-0.158412	-0.458872	0.119887	-1.62311
LY75	C3	-0.0562929	0.189295	-0.383451	-0.451654	-0.258823	-0.522116	-0.548446	-0.508955	-0.605236	-0.315391	-0.0757868	-0.642753	-0.282893	-0.146829	-0.783248	0.481845	0.813477	-0.161429
LY86	C3	-0.22526	0.455115	-0.548925	-0.159192	0.13356	-0.0676275	-0.339952	0.15787	-0.00689898	0.0239614	0.27239	-0.108602	-0.00168182	0.445128	-0.0317774	-0.395382	0.790709	-1.00865
LY9	C3	-0.135318	0.394913	-0.725801	-0.368717	-0.031481	-0.575553	-0.735911	-0.331036	-0.519744	0.107949	0.2735	-0.499036	0.18249	0.279246	-0.4056	-0.012633	0.88967	-0.926015
LY96	C3	-0.159197	0.441589	-0.778881	-0.260513	0.0608462	-0.242703	-0.575935	0.0565134	-0.211332	0.0138622	0.202043	-0.658986	-0.0856284	0.346957	-0.698324	-0.0781361	0.879175	-1.11404
LYL1	C3	-0.113512	0.427875	-0.92369	-0.135099	0.216667	-0.281348	-0.337849	0.156177	-0.161263	0.140127	0.326322	-0.964832	0.195848	0.378379	-0.933408	-0.22306	0.669158	-1.28727
LYZ	C3	-0.0750336	0.25335	-0.514482	-0.340223	-0.24235	-0.468228	-0.570932	-0.498177	-0.471152	0.0968563	0.110649	0.0511148	0.310246	0.213536	0.15089	0.0539204	0.78255	-0.778545
M1AP	C2	-0.103925	0.247725	-0.376304	0.0232964	0.0628047	0.33338	0.036713	0.196783	0.15479	-0.0308781	0.0704538	-0.217314	-0.0780983	0.220412	-0.577479	-0.256756	0.451195	-0.709989
MADCAM1	C2	-0.035062	0.182693	-0.450002	0.124495	0.0311894	-0.151914	0.304863	-0.216911	-0.263433	-0.0645804	0.0649586	-0.364571	-0.0466422	-0.16198	-0.563229	-0.20775	0.505938	-0.5799
MAF	C2	-0.268425	0.487947	-0.476877	-0.230931	0.26975	0.142217	-0.352352	0.236914	0.3699	-0.0673109	0.345991	-1.05876	-0.0353981	0.39195	-0.980204	-0.410806	0.759005	-0.650885
MAFB	C2	-0.287054	0.600379	-0.766049	-0.216516	0.419227	-0.130728	-0.341261	0.429926	0.0515801	-0.0352675	0.476857	-0.869973	0.013434	0.549204	-0.762591	-0.495364	0.811564	-1.13033
MAGEL2	C2	-0.218212	0.44215	-0.535906	0.0608572	0.553011	0.34642	0.0142975	0.558302	0.581013	0.068597	0.483622	-0.917337	0.0142529	0.415753	-0.841659	-0.629376	0.340943	-0.930896
MAL	C3	-0.0736223	0.270616	-0.576611	-0.311183	-0.179617	-0.303922	-0.684936	-0.527512	-0.304831	0.222698	0.2918	0.0581939	0.357523	0.422587	0.129345	0.00475727	0.659898	-0.98456
MAN1A1	C2	-0.129416	0.382118	-0.708585	0.0948474	0.519593	0.46685	0.0596718	0.579303	0.773035	0.0645898	0.251849	-0.888125	-0.0201729	0.0315782	-0.73046	-0.426338	0.410978	-1.37245
MAN1C1	C2	-0.192305	0.500856	-0.83471	0.0950094	0.451574	0.0511127	-0.247628	0.412305	0.309034	0.366019	0.559026	-1.01985	0.22521	0.631219	-0.872953	-0.69256	0.488228	-1.32724
MAP1A	C2	-0.166522	0.415354	-0.662986	0.296635	0.595462	0.411968	0.459295	0.768838	0.730132	-0.0068696	0.333707	-1.04006	-0.151684	0.240131	-0.885039	-0.688719	0.315208	-1.19794
MAP4K1	C3	-0.0958629	0.370414	-0.809623	-0.292244	-0.0960536	-0.614597	-0.537288	-0.426147	-0.54448	0.0605553	0.195243	-0.794358	0.152303	0.154165	-0.732147	0.0156711	0.955245	-0.948736
MAPK15	C1	0.151746	-0.175592	-0.0571627	0.416629	0.0495453	-0.358473	0.56274	0.207438	-0.378192	-0.0877627	-0.293186	-0.261039	-0.498402	-0.488898	-0.269159	0.137507	-0.254985	0.190727
2016-02-29	C3	-0.143442	0.290487	-0.351756	-0.313441	-0.219845	-0.154664	-0.4566	-0.271616	-0.202107	-0.147139	-0.0561166	-0.449775	-0.141728	0.062426	-0.575217	0.0451358	0.926172	-0.384572
MARVELD3	C1	0.218408	-0.303228	0.0823109	0.00295178	-0.089065	0.234943	-0.125725	-0.266016	0.220727	0.36356	0.208578	0.735471	0.624001	0.336368	0.815674	0.283205	-0.834171	-0.266823
MAS1L	C2	-0.243411	0.338654	-0.094058	0.0589587	0.526993	0.775979	-0.016018	0.46825	1.03872	-0.186293	0.272769	-0.078903	-0.585775	-0.0586082	0.117956	-0.432301	0.337891	-0.666941
MASP1	C2	-0.190547	0.295043	-0.171202	-0.124303	0.253862	0.431809	-0.376074	0.123864	0.45305	-0.0449285	0.142857	-0.492108	-0.293372	-0.112322	-0.647154	-0.219917	0.535262	-0.345798
MAST1	C1	0.125706	-0.288675	0.419419	-0.23024	-0.500905	0.108372	-0.0607472	-0.560622	0.0198034	-0.410193	-0.428714	-0.265756	-0.396094	-0.415507	-0.464578	0.747423	-0.00877758	0.912874
MATK	C3	-0.217171	0.284747	-0.0272066	-0.390108	-0.219503	-0.286886	-0.554894	-0.291413	-0.51074	-0.054636	0.191502	0.649553	0.125965	0.550545	0.523445	-0.172754	0.674302	-0.0754795
MCM10	C1	0.205635	-0.361184	0.324188	-0.219681	-0.623041	-0.974219	-0.16895	-0.936672	-1.27733	-0.0934014	-0.280637	0.695557	0.128885	-0.25017	0.60516	0.712424	-0.145766	0.965787
MCOLN2	C3	-0.11831	0.279629	-0.420615	-0.451404	-0.214442	-0.919856	-0.683576	-0.538398	-0.954647	-0.150096	0.090965	-0.272586	-0.103063	0.0713252	-0.19184	0.246052	0.888991	-0.21704
MDGA1	C2	-0.150151	0.416792	-0.735585	0.0826753	0.511231	0.978699	0.061845	0.651026	1.1605	0.0554385	0.439392	-1.0924	-0.00603709	0.511345	-1.2521	-0.471665	0.273728	-1.53071
MEG3	C2	-0.0952982	0.318562	-0.642965	0.135263	0.310018	0.515263	-0.0483481	0.441549	0.741242	0.282743	0.302614	-1.14235	0.210013	0.434042	-1.1575	-0.483899	0.271259	-1.12105
MEG9	C2	-0.0646455	0.273768	-0.624122	0.171294	0.096845	0.663512	0.01497	0.226929	0.854041	0.196723	0.276968	-1.34441	0.0135884	0.605422	-1.47926	-0.361179	0.294657	-1.05451
MEI1	C3	-0.00562667	0.268299	-0.851114	-0.314686	-0.233839	-0.665141	-0.570294	-0.574151	-0.647997	0.105469	0.150837	-0.944686	0.264298	0.197811	-0.976594	0.221994	0.81902	-0.912571
MELK	C1	0.227434	-0.345643	0.183111	-0.196644	-0.678744	-0.920558	-0.076905	-0.909315	-1.24147	-0.111542	-0.310817	0.185563	0.155328	-0.165382	-0.0424893	0.730838	-0.0905796	0.894351
MEOX1	C3	-0.119049	0.282993	-0.428516	-0.235053	0.180626	-0.13343	-0.57343	0.0116942	0.0618273	0.0639355	0.165711	-0.804242	-0.0371748	-0.0289505	-0.665044	-0.0252173	0.539801	-0.512663
MEOX2	C2	-0.0851547	0.29408	-0.60525	0.177085	0.333895	0.0334956	0.00279954	0.135223	0.251372	0.0758178	0.235824	-0.987059	-0.285264	-0.0783747	-0.886142	-0.290783	0.434035	-0.869929
MEP1A	C3	-0.156433	0.259718	-0.197581	-0.301476	-0.186127	-0.12538	-0.528402	-0.344178	-0.162268	0.0464368	0.0389048	0.32428	0.157066	0.109826	0.362569	-0.130283	0.791107	-0.438891
MEX3A	C1	0.131101	-0.246143	0.258417	-0.366453	-0.444581	-0.6945	-0.448318	-0.844509	-0.939308	-0.142681	-0.0944369	0.413713	0.0161766	-0.147149	0.292624	0.734822	-0.0901176	0.790724
MFAP4	C2	-0.207965	0.468405	-0.663982	-0.0378768	0.475706	0.287752	-0.21959	0.439323	0.571813	0.0137551	0.443733	-0.786855	-0.172403	0.371357	-0.604091	-0.412739	0.508033	-1.22922
MFNG	C3	-0.110754	0.418702	-0.905235	-0.206812	0.143122	-0.33088	-0.500272	-0.0497591	-0.205369	0.147262	0.287718	-0.814416	0.174301	0.236592	-0.735408	-0.126873	0.79061	-1.29409
MFRP	C2	-0.0423571	0.312223	-0.841914	0.161254	0.43916	0.245601	0.0575967	0.598427	0.466369	0.237126	0.364484	-1.43995	0.187124	0.454051	-1.46799	-0.3682	0.112773	-1.23975
MIAT	C3	-0.0737801	0.38207	-0.939213	-0.0399002	-0.0040957	-0.177342	-0.170836	-0.252735	-0.0500311	0.0960742	0.338474	-1.21258	0.0814999	0.437931	-1.24139	-0.178563	0.752136	-1.26665
MICAL1	C3	-0.182301	0.401312	-0.551769	-0.38206	-0.0281164	-0.146006	-0.628018	-0.201151	-0.170162	-0.150673	0.129965	-1.0141	-0.207146	0.114131	-1.22154	0.0508861	0.982499	-0.544429
MILR1	C3	-0.186873	0.466876	-0.746493	-0.239819	0.130201	-0.244495	-0.511792	0.0256352	-0.0861991	0.0312074	0.380565	-0.863278	-0.0128809	0.534941	-0.76542	-0.203043	0.780111	-1.02659
MITF	C2	-0.283341	0.41054	-0.162719	-0.0852245	0.312896	0.256901	-0.303007	0.410042	0.471231	0.0868697	0.318913	-0.491008	-0.00282417	0.428145	-0.340527	-0.625102	0.502424	-0.338998
MLKL	C3	-0.0680637	0.276558	-0.619037	-0.476142	-0.114257	-0.388837	-0.721624	-0.370558	-0.345533	-0.00192754	0.153218	-1.09748	0.236197	0.165051	-1.17858	0.255001	0.732701	-0.550741
MME	C2	-0.188276	0.38197	-0.463941	-0.229538	0.149874	-0.437906	-0.400927	0.245571	-0.343836	-0.0337196	0.237386	-0.417657	-0.0312087	0.431371	-0.28191	-0.210151	0.596702	-0.543829
MMP11	C2	0.0254131	0.220037	-0.822577	0.295714	0.378872	-0.132144	0.316289	0.618289	-0.00837456	0.199121	0.346197	-1.06942	0.110348	0.565099	-1.08359	-0.31228	-0.110937	-1.12389
MMP12	C1	0.117025	-0.165066	0.0525558	-0.21551	-0.246756	-0.0868801	-0.0749746	-0.28498	-0.137176	-0.190103	-0.269819	0.390362	0.0329644	-0.334711	0.415396	0.523646	0.00135771	0.00264785
MMP13	C2	-0.0962763	0.178007	-0.180801	0.0731528	0.040716	0.244269	0.129349	0.165314	0.373378	0.129073	0.356972	-0.151479	0.273665	0.823758	-0.0498745	-0.444706	0.00556878	-0.470457
MMP17	C2	-0.00891838	0.176932	-0.539674	0.503336	0.409757	0.405554	0.498897	0.473244	0.805012	0.406263	0.390118	-0.232174	0.282678	0.436546	0.199521	-0.7053	-0.188642	-1.3438
MMP19	C2	-0.202894	0.432538	-0.56812	-0.120245	0.384784	0.186487	-0.212968	0.46073	0.365705	0.0433696	0.358009	-0.690712	0.114546	0.410073	-0.615248	-0.432011	0.492568	-0.982492
MMP2	C2	-0.262633	0.56758	-0.760448	-0.0524544	0.561652	0.172681	-0.163999	0.647489	0.465553	0.000107284	0.52449	-1.22596	-0.0889059	0.57603	-1.09566	-0.571714	0.569573	-1.17394
MMP23B	C2	-0.174607	0.303853	-0.26604	0.0770025	0.321797	0.564967	-0.0661877	0.41942	0.821324	0.0285191	0.218076	-0.259871	-0.226116	0.211618	-0.0659402	-0.432566	0.330195	-0.812365
MMP25	C3	-0.0828833	0.27341	-0.547304	-0.054924	0.000268323	-0.198432	-0.0783043	-0.0578096	0.00548388	0.0313187	0.231716	-0.32345	0.103724	0.415284	-0.0629714	-0.1946	0.485447	-0.919635
MMP27	C2	-0.165527	0.348569	-0.449446	-0.131558	0.170544	-0.116833	-0.419518	0.00459267	-0.0883492	0.0323533	0.287306	-0.821249	-0.16328	0.235222	-0.922255	-0.204326	0.586734	-0.470651
MND1	C1	0.245673	-0.438693	0.410727	-0.116023	-0.719612	-0.726336	-0.0608733	-0.910248	-0.973708	0.0330027	-0.385467	0.494018	0.28887	-0.233516	0.391768	0.629818	-0.249406	1.06725
MNDA	C3	-0.16416	0.350544	-0.461556	-0.374912	-0.138382	-0.126472	-0.583563	-0.226901	-0.109315	-0.0347293	0.0942932	-0.421734	0.091548	0.246931	-0.456768	-0.0398776	0.903767	-0.654742
MOXD1	C2	-0.0887733	0.262319	-0.48672	-0.266276	0.0134673	0.228136	-0.343732	-0.0253145	0.382498	-0.221953	-0.0410441	-1.42345	-0.274293	-0.139825	-1.53766	0.189011	0.713607	-0.519873
MPEG1	C3	-0.254531	0.512409	-0.614242	-0.338005	0.0935915	-0.202429	-0.573655	-0.0441856	-0.0929846	-0.127836	0.255515	-0.617896	-0.19589	0.281082	-0.547767	-0.186893	1.05555	-0.873304
MPP1	C3	-0.279663	0.453064	-0.31657	-0.397894	0.106621	-0.00623303	-0.500932	0.0692743	0.13049	-0.181975	0.187183	-0.477409	-0.0615974	0.23294	-0.380233	-0.242161	0.916322	-0.471168
MRC1	C3	-0.211019	0.279912	-0.0369687	-0.527	-0.12692	0.464955	-0.69918	-0.135783	0.523439	-0.0737968	-0.00959295	-0.15311	0.239204	0.105251	-0.194845	-0.0535445	0.783203	-0.267398
MRGPRF	C2	-0.171391	0.426601	-0.679449	-0.0221224	0.457306	0.277042	-0.230629	0.491424	0.532179	0.134778	0.445198	-1.08122	0.0393868	0.468504	-0.995685	-0.428639	0.374665	-1.11307
MS4A1	C3	0.123623	0.160251	-1.0351	-0.0634294	-0.179758	-0.957847	-0.386872	-0.356528	-0.999396	0.244437	0.0167511	-0.821572	0.174512	0.0376515	-0.852487	0.309955	0.569522	-1.14447
MS4A2	C2	-0.207837	0.349214	-0.276039	0.371097	0.656653	1.0903	0.402104	0.812383	1.34313	0.0825845	0.426127	-0.0346555	-0.224236	0.34693	0.0943112	-0.845478	0.0341003	-1.18907
MS4A4A	C3	-0.235689	0.374241	-0.242074	-0.465157	-0.0864045	0.0701453	-0.618848	-0.133661	0.110414	-0.0881149	0.168217	-0.0347631	0.15799	0.38778	0.000631966	-0.150144	0.841471	-0.507166
MS4A6A	C3	-0.206046	0.448893	-0.608347	-0.341897	-0.0232351	-0.204828	-0.531637	-0.0979276	-0.190567	-0.0397223	0.234969	-0.534122	0.0664248	0.429275	-0.580016	-0.172416	0.944039	-0.849048
MS4A7	C2	-0.251027	0.377114	-0.187816	-0.0721433	0.255432	0.554406	-0.0447665	0.478745	0.722421	-0.113769	0.177859	0.0481954	-0.126695	0.332172	0.182176	-0.503927	0.524102	-0.744082
MSC	C2	-0.0368757	0.388107	-1.11197	-0.0405585	0.253437	-0.210865	-0.270532	0.0718732	-0.0274807	0.219159	0.440137	-1.20747	0.218853	0.445577	-1.15005	-0.143203	0.498711	-1.6133
MSX2P1	C3	-0.197569	0.353944	-0.334051	-0.204604	0.0415259	-0.0830793	-0.377017	-0.040624	-0.0952122	-0.0365584	0.20445	-0.0344966	-0.069067	0.289976	-0.0417662	-0.245223	0.706359	-0.581852
MTL5	C1	0.200546	-0.34412	0.28968	0.550666	0.430601	0.342412	0.789573	0.431389	0.294827	-0.00396036	-0.164513	0.479456	-0.348424	-0.7938	0.440245	0.0476951	-0.922559	0.205775
MTRNR2L2	C1	0.196354	-0.101455	-0.483838	0.225381	0.20616	-0.349064	0.107974	0.322475	-0.339476	0.40795	0.268674	-0.155882	0.468292	0.458021	-0.103822	0.0466022	-0.689606	-0.696572
MX1	C3	-0.143364	0.317476	-0.440041	-0.366203	0.217235	-0.343483	-0.393834	0.0604371	-0.216619	-0.183836	0.262016	-0.598191	-0.000885148	0.143409	-0.471523	0.0432741	0.505127	-0.483974
MX2	C3	-0.177543	0.400495	-0.568843	-0.366964	0.14697	-0.165622	-0.494076	0.0611189	-0.122223	-0.113629	0.207309	-0.864726	0.0190965	0.180297	-0.943788	-0.0515103	0.768218	-0.665345
MXRA5	C2	-0.170022	0.401589	-0.603607	0.0126898	0.44359	0.356055	-0.00415448	0.464276	0.775885	0.0199048	0.432658	-1.15693	0.00558884	0.442985	-0.871763	-0.449328	0.338281	-1.05622
MXRA8	C2	-0.0660492	0.326888	-0.791429	0.313794	0.478901	0.148825	0.26673	0.645502	0.449084	0.244498	0.388007	-0.674473	0.0962087	0.468168	-0.418772	-0.559123	0.101909	-1.46181
MYBL2	C1	0.227619	-0.364871	0.245009	-0.0616306	-0.584062	-1.2275	0.0777454	-0.807632	-1.6257	-0.0485237	-0.276938	1.05057	0.158067	-0.188469	0.948708	0.579772	-0.225098	0.835125
MYCBP2	C2	-0.20512	0.429612	-0.549351	-0.160052	0.165573	0.102154	-0.262602	0.0814624	0.259432	0.0554697	0.300685	-0.298292	0.176034	0.354686	-0.158192	-0.419898	0.737589	-1.06134
MYLIP	C2	-0.162493	0.394924	-0.613117	0.347996	0.727947	0.41003	0.336859	0.944574	0.770763	0.119181	0.367133	-0.783932	-0.173045	0.214466	-0.517699	-0.726435	0.140039	-1.23185
MYO1A	C3	-0.146523	0.29919	-0.367341	-0.0735339	-0.0901733	-0.0400311	-0.30206	-0.251943	0.310846	0.00193259	0.194821	-0.648362	-0.219433	0.325294	-0.278801	-0.196321	0.686999	-0.585997
MYO1F	C3	-0.196248	0.429762	-0.58664	-0.320556	-0.0549055	-0.254253	-0.528581	-0.273217	-0.139808	0.0233847	0.256333	-0.539412	0.155068	0.354726	-0.436222	-0.209518	0.964722	-0.830297
MYO1G	C3	-0.0822419	0.320364	-0.702996	-0.255933	-0.135377	-0.655915	-0.478096	-0.439454	-0.646455	0.0528968	0.112255	-0.72997	0.12273	0.0524886	-0.731538	0.0226761	0.919236	-0.719707
MYO1H	C1	0.107816	-0.27203	0.43938	-0.306172	-0.291337	-0.002611	-0.399422	-0.52282	-0.0972261	0.000934747	-0.0731808	0.339198	0.245092	-0.0872907	0.275099	0.50957	-0.341901	0.750617
MYO7A	C3	-0.087023	0.293758	-0.596448	-0.462111	-0.16382	-0.580674	-0.577672	-0.252333	-0.533655	-0.0457988	-0.0111255	-0.825787	0.300023	0.0568329	-0.808982	0.163555	0.879487	-0.529556
Myopodin	C2	-0.127547	0.217677	-0.180383	0.248262	0.320823	0.509437	0.415546	0.271292	0.679504	-0.154713	0.121764	-0.325376	-0.413608	-0.141448	-0.254245	-0.422534	0.286017	-0.548188
MYOZ3	C2	-0.182367	0.374865	-0.465296	0.200362	0.625724	0.581468	0.237239	0.663992	0.891251	-0.0566102	0.361026	-1.34941	-0.317218	0.121275	-1.30189	-0.550358	0.240012	-0.764664
MYRIP	C2	-0.118104	0.272162	-0.397134	0.40806	0.645682	0.541594	0.309087	0.678734	0.628492	0.128348	0.237163	-0.0127202	-0.345687	-0.16039	-0.00192647	-0.605785	0.0980679	-1.0747
NAALADL1	C2	-0.167822	0.467004	-0.825935	0.0858656	0.332899	0.142434	-0.110581	0.428652	0.358718	0.119963	0.329936	-1.13439	-0.107585	0.428184	-1.08696	-0.476349	0.623795	-1.28606
NAP1L2	C2	-0.154435	0.297124	-0.327786	0.147876	0.378276	0.409287	0.0521124	0.305264	0.411349	0.0304249	0.316319	-0.121058	-0.242797	0.17341	-0.224239	-0.452942	0.273742	-0.785951
NAP1L3	C2	-0.24616	0.396377	-0.270786	0.140666	0.437135	0.678694	0.0237699	0.563972	0.972898	-0.0617891	0.36508	-1.00827	-0.466829	0.423085	-0.933775	-0.581655	0.341482	-0.576564
NAPSA	C3	-0.179027	0.367264	-0.454377	0.0748438	0.336873	0.226585	-0.0638561	0.32554	0.299852	0.0355625	0.215876	-0.384098	-0.201789	0.0757614	-0.40366	-0.451918	0.54011	-0.861611
NAPSB	C3	-0.157071	0.422086	-0.724132	-0.0365337	0.245861	-0.197685	-0.263649	0.0778665	-0.166289	0.106058	0.280257	-0.299969	-0.032121	0.138799	-0.276471	-0.345263	0.740942	-1.18484
NAT1	C2	0.0504254	0.0975246	-0.52703	0.822975	0.644967	0.259204	0.760155	0.803667	0.37857	0.400923	0.157674	-0.439386	-0.195945	-0.190248	-0.411992	-0.703527	-0.325784	-1.01739
NBL1	C2	-0.0818101	0.331835	-0.742177	0.313237	0.476524	0.446893	0.171128	0.573492	0.610002	0.290625	0.443321	-1.20278	0.0687874	0.510837	-1.30437	-0.586779	0.0960693	-1.22086
NBLA00301	C2	-0.176206	0.31956	-0.310601	-0.0988874	0.185859	0.179865	-0.22036	0.287204	0.362529	-0.0840777	0.105043	-1.21445	-0.232376	0.126779	-1.23758	-0.238056	0.550718	-0.259801
NBPF6	C1	0.152382	-0.154291	-0.129228	0.503632	0.186632	0.118234	0.810813	0.428142	0.109059	-0.137003	-0.217293	-0.424835	-0.492157	-0.389261	-0.546293	0.0395411	-0.390827	-0.121682
NCF1	C3	-0.108615	0.352783	-0.699257	-0.375871	-0.100895	-0.694654	-0.546445	-0.363837	-0.704987	-0.0220616	0.192883	-0.589591	0.172816	0.225533	-0.583044	0.0674826	0.88123	-0.743392
NCF1B	C3	-0.0901816	0.368456	-0.826807	-0.330712	-0.0731253	-0.788412	-0.508963	-0.300516	-0.832562	-0.0415636	0.183873	-0.752985	0.0645363	0.215223	-0.807711	0.110872	0.897081	-0.855567
NCF1C	C3	-0.093299	0.359296	-0.784021	-0.299153	-0.0954617	-0.580131	-0.42756	-0.269959	-0.605067	-0.0211973	0.183486	-0.64075	0.13956	0.29408	-0.687784	0.0353944	0.858723	-0.934901
NCF4	C3	-0.149069	0.364213	-0.568704	-0.374411	-0.160498	-0.332279	-0.573268	-0.308692	-0.230996	0.0024655	0.166598	-0.515568	0.186565	0.356024	-0.410429	-0.0430536	0.907895	-0.760331
NCKAP1L	C3	-0.170835	0.379648	-0.528726	-0.331393	-0.112231	-0.330126	-0.548755	-0.32846	-0.307577	-0.00483679	0.18468	-0.294313	0.0930252	0.270108	-0.255581	-0.10597	0.938787	-0.739763
NCR1	C3	-0.0782608	0.312801	-0.694861	-0.319381	-0.0726096	-1.00058	-0.585633	-0.418415	-1.1779	0.051624	0.202814	-0.295223	0.136391	0.128293	-0.402388	0.0975693	0.798841	-0.624616
NCR3	C3	-0.087563	0.35751	-0.801994	-0.316473	0.0305365	-0.593212	-0.627016	-0.0760469	-0.656518	0.00608591	0.20212	-0.604766	-0.0284005	0.270943	-0.695706	0.141813	0.735873	-0.959258
NDRG1	C1	0.0209154	-0.291941	0.864752	-0.486153	-0.429792	0.243551	-0.466656	-0.519043	0.144537	-0.387341	-0.385546	0.709303	-0.241045	-0.433199	0.663835	0.698725	-0.081541	1.29148
NEFL	C2	-0.284703	0.321995	0.131524	0.0720864	0.378273	1.21236	-0.108232	0.213937	1.32508	-0.0743275	0.412431	-0.288197	-0.498316	0.274594	-0.4305	-0.589794	0.287133	-0.285372
NEGR1	C2	-0.217382	0.42029	-0.468101	0.0804512	0.379313	0.561733	-0.0469089	0.557811	0.827546	0.0770375	0.341749	-0.57426	-0.101377	0.490974	-0.429321	-0.599153	0.428105	-1.07043
NEK2	C1	0.237623	-0.374103	0.233603	0.0594404	-0.547422	-0.822168	0.314684	-0.692559	-1.10296	-0.15198	-0.325549	0.589723	-0.0586307	-0.244299	0.478996	0.563981	-0.258879	0.74926
NFAM1	C3	-0.0845474	0.333022	-0.73469	-0.348287	-0.140374	-0.532838	-0.497047	-0.397523	-0.489205	0.0717893	0.244786	-0.319253	0.376736	0.380327	-0.215452	0.009972	0.796966	-1.03548
NFATC2	C3	-0.151685	0.423444	-0.750899	-0.0814607	0.182968	0.0677834	-0.205193	0.0196315	0.27256	-0.00875977	0.182811	-1.22586	-0.0900708	0.0097008	-1.19791	-0.256497	0.871752	-1.05907
NGS-17	C3	0.0824044	0.219945	-1.05868	-0.16552	-0.0273858	-0.729751	-0.0164756	-0.209369	-0.630841	-0.0349006	0.0879591	-1.72812	0.327172	0.0174009	-1.78932	0.252807	0.572721	-0.985703
NHLRC4	C2	-0.094175	0.30361	-0.598893	0.386955	0.692149	0.295824	0.354971	0.671153	0.58551	0.194054	0.290518	-0.99381	-0.0832248	-0.156971	-0.846176	-0.634707	0.127681	-1.02184
NHSL2	C2	-0.190193	0.416601	-0.56886	0.167886	0.584349	0.55497	0.0218826	0.538905	0.839104	0.0699056	0.434607	-0.493595	-0.248496	0.22794	-0.305521	-0.563787	0.335695	-1.3051
NID2	C2	-0.130108	0.399094	-0.761046	0.0959712	0.48714	0.321178	0.0827184	0.605669	0.677136	0.116421	0.46473	-1.20267	0.123041	0.566503	-1.00909	-0.491191	0.22722	-1.29087
NKG7	C3	-0.0741104	0.307465	-0.694686	-0.356824	-0.179897	-0.870483	-0.612877	-0.48981	-0.895455	0.0256902	0.135432	-0.564182	0.138345	0.141166	-0.537883	0.148988	0.889525	-0.650232
NKX1-2	C1	0.0728283	-0.103616	0.0356091	-0.557332	-0.632347	-0.792984	-0.477287	-0.632308	-0.920328	-0.419551	-0.279843	0.288471	-0.143227	0.0934376	0.32648	0.867894	0.344509	0.405208
NLGN4X	C2	-0.175526	0.355081	-0.429191	-0.0681151	0.194939	0.60811	-0.075291	0.241194	0.778369	-0.111253	0.209592	-0.65238	-0.173293	0.274083	-0.666116	-0.296108	0.55914	-0.937319
NLRC3	C3	-0.109228	0.429739	-0.947538	-0.167971	-0.00728615	-0.487104	-0.404202	-0.237615	-0.378126	0.0915268	0.244229	-0.899147	0.0823928	0.266662	-0.828986	-0.126555	0.95846	-1.25298
NLRC5	C3	-0.0477873	0.293151	-0.757226	-0.29453	-0.0826262	-0.443845	-0.425249	-0.364244	-0.398904	0.00585068	0.186405	-1.09631	0.19059	0.173077	-1.16389	0.124058	0.737986	-0.791063
NLRP1	C3	-0.130071	0.419317	-0.82711	-0.137802	0.0519358	-0.292733	-0.320193	-0.0858038	-0.106098	0.0586146	0.236995	-1.23698	0.0467947	0.287099	-1.16454	-0.197834	0.861414	-1.01196
NLRP3	C3	-0.254237	0.415306	-0.298976	-0.281306	0.00970788	0.356569	-0.459606	-0.158635	0.463653	-0.163915	0.13145	-0.504125	-0.265801	0.0821083	-0.526346	-0.219099	0.994331	-0.59237
NLRP6	C3	-0.117529	0.303738	-0.502432	-0.169324	-0.0589549	0.168256	0.0726912	-0.133011	0.433786	-0.255784	0.147428	-1.07834	-0.0292685	0.287538	-0.955922	-0.0979608	0.684661	-0.723722
NLRP7	C3	-0.0469526	0.214864	-0.505531	-0.403845	-0.20033	-0.551542	-0.731598	-0.430205	-0.670334	0.0203861	-0.0224663	-0.135276	0.0854242	-0.0775369	-0.218332	0.293333	0.783944	-0.58181
NME8	C3	-0.196995	0.474283	-0.728646	-0.0600881	0.164486	0.313839	-0.257907	0.0514121	0.495279	-0.00079789	0.303778	-0.717534	-0.199725	0.331539	-0.669793	-0.348281	0.862264	-1.34537
NOVA1	C2	-0.0448225	0.277733	-0.719273	0.410106	0.532938	0.28504	0.694445	0.785747	0.55879	-0.102572	0.0860574	-1.24652	-0.334086	-0.11943	-1.16958	-0.426538	0.208144	-1.13234
NPFFR2	C2	-0.143878	0.313415	-0.424676	0.173212	0.334383	0.138906	0.0229824	0.185737	0.132997	0.299308	0.487935	0.142156	0.246374	0.49313	0.134534	-0.665517	0.204559	-0.946441
NPL	C3	-0.258277	0.389433	-0.197893	-0.384546	-0.0841474	-0.0560982	-0.59246	-0.124911	0.00235518	-0.0901543	0.160461	-0.0754801	-0.0182993	0.376297	0.0024783	-0.221285	0.882924	-0.350479
NPR2	C2	-0.0866165	0.366454	-0.83507	-0.150911	0.367618	0.094812	-0.267094	0.367214	0.312108	-0.161013	0.239771	-1.761	-0.332226	0.103976	-1.82794	0.0910436	0.492745	-1.01183
NPTX2	C2	-0.183248	0.181847	0.167454	-0.26509	-0.169152	0.479137	-0.225963	-0.208266	0.384386	0.038516	0.261097	0.0371693	0.45958	0.675239	-0.183875	-0.369691	0.303227	0.114824
NR4A1	C1	-0.109855	-0.152994	0.954339	-0.213526	-0.0729216	1.03711	-0.21069	-0.439572	1.2137	-0.171637	0.0675603	0.432792	-0.11705	-0.171912	0.559145	0.00870469	-0.226165	1.04818
NR4A3	C3	-0.322559	0.30998	0.327716	-0.495922	-0.000937052	0.556626	-0.657682	-0.404814	0.658147	-0.266862	0.181865	-0.048926	-0.210935	-0.0522143	-0.0279068	-0.177696	0.805703	0.323918
NRIP2	C2	-0.232271	0.44756	-0.495221	0.0518153	0.536686	0.252144	-0.0835363	0.471473	0.465997	-0.0438362	0.396625	-1.06463	-0.344843	0.179275	-1.02859	-0.500028	0.486197	-0.731799
NRTN	C1	0.0816991	-0.1792	0.245159	-0.393655	-0.317552	-0.313404	-0.102057	-0.229887	-0.410949	-0.66293	-0.500291	-0.4865	-0.589866	-0.600956	-0.657683	0.901065	0.167958	0.886782
NRXN2	C2	-0.165653	0.354364	-0.467811	-0.0511989	0.319874	0.0460659	-0.244914	0.127538	0.302782	0.0428346	0.347483	-1.08103	-0.108419	0.173066	-0.947044	-0.317828	0.477898	-0.5903
NTNG2	C2	-0.128756	0.443112	-0.910119	0.0270376	0.258421	0.196381	-0.0875533	0.203383	0.42601	0.163987	0.476434	-1.38266	0.172959	0.648995	-1.37699	-0.43254	0.53308	-1.37567
NTRK1	C2	-0.206099	0.370476	-0.352547	-0.169433	0.151894	0.515334	-0.130429	0.144815	0.749452	-0.0839222	0.433311	-0.548086	0.072964	0.723786	-0.433006	-0.367436	0.423695	-0.819744
NUDT16P1	C2	-0.00568019	0.137739	-0.425366	0.442368	0.465947	1.05968	0.641989	0.560114	1.12348	-0.0480076	0.0457578	-0.456318	-0.368454	-0.299443	-0.670195	-0.347991	0.0124995	-1.18653
NUF2	C1	0.246375	-0.386983	0.239279	-0.0956599	-0.626742	-0.883409	0.00681831	-0.773953	-1.1675	-0.169442	-0.410863	0.325569	-0.118525	-0.338154	0.169632	0.784847	-0.16409	0.905688
NUGGC	C3	0.0128575	0.230345	-0.804089	-0.307341	-0.189906	-0.472537	-0.585669	-0.537105	-0.422806	0.109841	0.158517	-0.76666	0.233981	0.159812	-0.755862	0.273957	0.696862	-1.01077
Nup88	C2	-0.128253	0.117673	0.148488	0.0998367	-0.165784	0.322961	-0.0371699	-0.291985	0.273788	0.0903328	0.13027	-0.0609352	-0.108655	0.310115	-0.206556	-0.390726	0.315756	0.175591
NXF3	C2	-0.152024	0.218525	-0.0816098	0.0897117	0.0852641	0.603238	0.149031	0.104129	0.578156	-0.0671109	0.267829	-0.35616	-0.175775	0.481107	-0.583154	-0.410975	0.228054	-0.293829
OAS1	C3	-0.146055	0.358851	-0.563731	-0.189026	0.307436	-0.131933	-0.259214	0.200458	0.0102495	0.0179857	0.384507	-0.402324	0.172532	0.352841	-0.257347	-0.235773	0.414656	-0.919896
OAS2	C3	-0.139071	0.359227	-0.593927	-0.259434	0.280793	-0.291544	-0.402632	0.0683637	-0.149207	0.0359356	0.382847	-0.345714	0.197533	0.26598	-0.157276	-0.150382	0.485195	-0.922665
OASL	C3	-0.129593	0.310219	-0.473516	-0.296648	0.109275	-0.417611	-0.413104	-0.16536	-0.387855	-0.0539175	0.323969	-0.323944	0.0805535	0.260503	-0.263553	-0.0342986	0.541053	-0.580449
ODF3B	C3	-0.00405166	0.247441	-0.789668	-0.214628	0.0535274	-0.527175	-0.230369	-0.0594925	-0.460501	-0.0658632	0.121962	-0.739972	0.0926799	0.0747534	-0.689188	0.188683	0.530772	-0.97555
OGN	C2	-0.25334	0.392608	-0.228718	0.141776	0.585135	0.66706	-0.0910048	0.642335	0.868984	0.128993	0.393409	-0.27048	-0.205023	0.25097	-0.175295	-0.714221	0.263376	-0.759672
OLFML1	C2	-0.14842	0.509781	-1.04584	0.12653	0.542629	0.0886181	-0.00256549	0.651827	0.41278	0.148676	0.42613	-1.65715	-0.00117428	0.418399	-1.55248	-0.518199	0.520379	-1.51315
OLFML2B	C2	-0.221859	0.50346	-0.720604	-0.0833251	0.437996	0.304237	-0.0951919	0.512216	0.66715	-0.0298256	0.516703	-1.44779	0.0186981	0.678627	-1.29011	-0.480012	0.485713	-1.10283
OLFML3	C2	-0.208402	0.462271	-0.642176	-0.0117801	0.439483	0.293888	-0.121952	0.482126	0.605494	0.0338354	0.447651	-0.905745	-0.0617073	0.50145	-0.709424	-0.490714	0.466679	-1.15305
OMD	C2	-0.114346	0.27898	-0.434943	0.297071	0.462468	0.653675	0.0824499	0.603324	0.856308	0.358366	0.345359	-0.346537	0.138875	0.370501	-0.262892	-0.68186	0.0457959	-1.11846
OPRK1	C1	0.03518	-0.132902	0.28723	-0.556059	-0.607012	-0.128231	-0.549082	-0.758183	-0.3591	-0.408988	-0.305277	-0.130085	-0.221408	-0.145856	-0.453674	0.804404	0.361047	0.789244
OR2B6	C1	0.194865	-0.206234	-0.136156	0.29911	-0.0420609	-0.491058	0.458588	-0.27975	-0.251888	-0.0413378	0.177679	-0.347041	-0.235226	0.158673	0.0165997	0.264494	-0.55234	0.0120891
OR52N4	C3	-0.134765	0.278283	-0.347971	-0.330028	0.0733419	0.110039	-0.564735	0.0630582	0.146869	0.0595005	0.0901114	0.0588748	0.209857	0.0969786	0.100205	-0.066127	0.577141	-0.769753
OSCAR	C3	-0.161579	0.341137	-0.441603	-0.343123	-0.00897912	-0.0452463	-0.423145	-0.0926294	-0.0584371	-0.0207618	0.289944	-0.167084	0.259962	0.51788	-0.209919	-0.141433	0.61541	-0.750836
OTOA	C2	-0.28564	0.435736	-0.235297	-0.102097	0.349174	0.336001	-0.270248	0.260386	0.424183	-0.00202993	0.505531	0.109533	-0.110998	0.577074	0.187694	-0.565455	0.456121	-0.712822
OTOF	C3	-0.123235	0.253942	-0.316466	-0.239348	0.106973	-0.222837	-0.172061	-0.0530343	-0.122484	-0.260487	0.129112	-0.381961	-0.193999	-0.0168649	-0.273292	0.0366295	0.536646	-0.385388
OVOL1	C1	0.0859045	-0.201301	0.299747	0.131264	0.213565	0.493384	0.324978	0.252323	0.479522	-0.021385	0.191835	0.752794	0.0589106	0.209865	0.785269	0.0470465	-0.827728	0.0156957
OVOL2	C1	0.232241	-0.34386	0.157357	0.353238	0.209198	0.193559	0.507418	0.277562	0.0111171	0.0232612	-0.196244	0.36472	-0.165201	-0.553151	0.143534	0.269118	-0.811064	0.141606
OXER1	C3	-0.0799094	0.235518	-0.436138	-0.287481	-0.189523	-0.131891	-0.356816	-0.288666	-0.0503481	0.00645827	0.0457857	-0.6495	0.2674	0.189962	-0.638862	0.00127542	0.69483	-0.537591
P2RX1	C3	-0.0161797	0.2468	-0.737271	-0.179647	-0.0257667	-0.0359587	-0.241962	-0.192643	0.157539	0.0427102	0.0821297	-0.92603	0.226606	0.0196809	-0.833147	0.0610244	0.63747	-1.10378
P2RX7	C3	-0.19907	0.334098	-0.263142	-0.226161	0.0506372	0.166463	-0.347535	-0.0146434	0.21768	-0.0915652	0.124682	-0.436006	-0.0947237	0.133961	-0.484797	-0.213958	0.722868	-0.429469
P2RY10	C3	-0.047329	0.332875	-0.888597	-0.127837	0.0129565	-0.295592	-0.432113	-0.295303	-0.237298	0.151514	0.216641	-0.69278	0.0732987	0.105914	-0.690606	-0.00976123	0.772171	-1.29817
P2RY12	C3	-0.0461346	0.218786	-0.521707	-0.0752398	-0.0467135	0.475522	-0.415363	-0.156385	0.533619	0.222499	0.0305487	-0.666411	0.117487	-0.0037672	-0.813461	-0.0843767	0.599969	-0.987355
P2RY13	C3	-0.141521	0.37351	-0.630314	-0.207489	-0.0105078	0.0775514	-0.428011	-0.148019	0.178136	0.0582918	0.0726429	-0.743951	0.0782584	0.0150851	-0.767432	-0.162963	0.942591	-0.985838
P2RY14	C3	-0.115927	0.371431	-0.729704	-0.103581	0.0376401	0.0876508	-0.328976	-0.077876	0.187704	0.0591802	0.0853868	-1.01039	-0.0522281	0.0136311	-1.08993	-0.157183	0.888546	-1.06811
P2RY6	C3	-0.0703514	0.253466	-0.534284	-0.410654	-0.19664	-0.996675	-0.607177	-0.474082	-1.01243	0.116562	0.346319	0.325441	0.485845	0.627456	0.567813	0.0684466	0.53478	-0.663667
P2RY8	C3	-0.125924	0.398564	-0.776671	-0.283359	-0.0082751	-0.556728	-0.57732	-0.319902	-0.530419	0.0989745	0.253595	-0.605204	0.159537	0.20091	-0.578066	-0.0738662	0.91303	-0.973283
P2RY8_2	C3	-0.125924	0.398564	-0.776671	-0.283359	-0.0082751	-0.556728	-0.57732	-0.319902	-0.530419	0.0989745	0.253595	-0.605204	0.159537	0.20091	-0.578066	-0.0738662	0.91303	-0.973283
P4HA3	C2	-0.156057	0.42193	-0.727831	0.188928	0.480364	0.427305	0.149324	0.599237	0.715632	0.0598235	0.461205	-0.957259	-0.150656	0.566785	-0.830514	-0.542577	0.291467	-1.35124
PAG1	C3	-0.190729	0.418599	-0.573149	-0.268687	0.0450926	-0.4097	-0.397915	-0.0686414	-0.303939	-0.127079	0.116862	-1.17453	-0.132498	0.0724285	-1.17944	-0.129058	0.970916	-0.450018
PAGE5	C2	-0.112295	0.174614	-0.103295	-0.000187972	0.322112	0.107663	-0.142775	0.437623	0.236402	0.128455	0.141571	-0.197297	0.0890631	0.0727155	-0.0780551	-0.324092	0.0723942	-0.232856
PALD1	C2	-0.105234	0.39364	-0.846449	-0.114027	0.177283	-0.127083	-0.218433	0.105776	0.134224	-0.0604212	0.244399	-1.94875	-0.138403	0.23975	-1.94725	-0.0811185	0.690924	-0.864372
PAPLN	C2	-0.218631	0.478656	-0.653147	-0.156866	0.273825	-0.217837	-0.309303	0.265021	0.0209158	0.0175469	0.333484	-0.861882	0.0200818	0.38733	-0.656438	-0.390496	0.733696	-0.900721
PAQR5	C1	0.0376679	-0.1749	0.413793	-0.0695319	0.0885669	0.832299	0.203734	0.225499	0.745708	-0.326203	-0.0966384	0.235799	-0.262967	-0.147751	-0.0047285	0.286869	-0.459082	0.324119
PAQR8	C3	-0.163468	0.366073	-0.515036	-0.345243	-0.0507747	-0.230712	-0.467069	-0.167708	-0.18693	-0.274477	0.0252235	-0.941244	-0.355523	-0.0181195	-1.02206	0.121896	0.981437	-0.496429
PARM1	C2	-0.0358749	0.279814	-0.763173	0.334103	0.220937	-0.089508	-0.0638399	0.253018	0.116527	0.501309	0.237089	-0.54622	0.159162	0.288159	-0.349114	-0.532116	0.33632	-1.296
PARP14	C3	-0.0630415	0.331993	-0.820545	-0.16789	0.132202	-0.369801	-0.171528	0.0580102	-0.230942	-0.0477204	0.103463	-1.12201	0.0927688	-0.00552291	-1.07805	-0.0135603	0.701428	-0.986147
PARP15	C3	-0.0640173	0.313166	-0.755137	-0.156683	-0.198238	-0.292807	-0.37634	-0.32981	-0.204803	0.107006	0.0990157	-0.789282	0.125623	0.274443	-0.765371	-0.0427119	0.85799	-1.01567
PARP8	C3	-0.185947	0.376008	-0.454172	-0.0654443	-0.00843428	-0.17302	-0.423942	-0.196889	-0.0354929	0.243932	0.26086	0.030002	0.127866	0.346455	0.263145	-0.455652	0.785787	-0.871015
PARP9	C3	-0.0616908	0.289109	-0.686379	-0.0739921	0.244867	-0.365027	-0.11825	0.118909	-0.199851	0.0624883	0.219811	-0.710715	0.167138	0.0599132	-0.548607	-0.146804	0.445939	-0.919213
PARVG	C3	-0.18838	0.438394	-0.647411	-0.291006	-0.0370718	-0.297325	-0.526993	-0.224131	-0.229606	0.0452302	0.287904	-0.47398	0.129323	0.433933	-0.414505	-0.211282	0.92961	-0.93064
PATL2	C3	-0.147085	0.40545	-0.711337	-0.391138	-0.0538409	-0.421336	-0.716629	-0.387725	-0.435033	0.0558008	0.309012	-0.544012	0.151422	0.339685	-0.587724	-0.00420056	0.909807	-0.921199
PBK	C1	0.236563	-0.354569	0.174333	0.0914939	-0.500981	-0.944077	0.267205	-0.620432	-1.34738	-0.103062	-0.358728	0.50192	-0.098131	-0.334585	0.226498	0.542644	-0.21368	0.794794
PCDH7	C2	-0.226356	0.379929	-0.29933	0.0737834	0.460619	0.713086	0.0453127	0.43349	1.03659	0.0885735	0.565723	-0.763957	0.0675175	0.648283	-0.606458	-0.687502	0.166591	-0.768165
PCDHGA12	C2	-0.233365	0.417072	-0.391315	-0.0723312	0.340664	0.180011	-0.0615603	0.324725	0.37446	-0.146688	0.406199	-0.719532	-0.22196	0.458713	-0.627213	-0.417622	0.475438	-0.633538
PCED1B	C3	-0.127004	0.333585	-0.560408	0.163168	0.373537	0.0427933	0.028213	0.113425	0.272837	0.194963	0.405406	0.280365	0.0487745	0.163737	0.649941	-0.526055	0.374988	-1.33736
PCED1B-AS1	C3	-0.0812537	0.350124	-0.804091	-0.17867	-0.142627	-0.503821	-0.374349	-0.485188	-0.452289	0.0706333	0.228202	-0.648514	0.104649	0.258133	-0.605308	-0.053044	0.901634	-1.04667
PCOLCE	C2	-0.254825	0.507449	-0.596855	-0.0883566	0.42749	0.232748	-0.148599	0.484637	0.631647	0.0507705	0.560549	-1.0142	0.13675	0.761943	-0.705128	-0.609299	0.46608	-1.03224
PDCD1	C3	-0.0287607	0.274232	-0.774488	-0.3176	-0.21287	-0.96327	-0.571951	-0.568722	-0.994204	0.0975754	0.143799	-0.603668	0.252095	0.144663	-0.575055	0.171622	0.838183	-0.737839
PDCD1LG2	C3	-0.0856888	0.312653	-0.663568	-0.395193	-0.223107	-0.604888	-0.61327	-0.33319	-0.647973	-0.0942549	0.0438078	-0.776164	-0.0283817	0.209864	-0.870738	0.234241	0.913646	-0.62311
PDCD4-AS1	C2	-0.108651	0.365509	-0.740589	0.185143	0.331762	-0.0726799	0.065244	0.404588	0.186352	0.198731	0.276614	-0.87924	0.0511057	0.295332	-0.677908	-0.504816	0.434305	-1.14464
PDE1A	C2	-0.167478	0.436984	-0.729523	0.0792446	0.481634	0.432375	-0.179206	0.504175	0.61042	0.13996	0.387457	-0.872719	-0.140211	0.311605	-0.884474	-0.454011	0.451957	-1.33812
PDE1B	C2	-0.144881	0.414298	-0.749317	0.00181611	0.370884	0.166697	-0.203163	0.441703	0.401502	0.163811	0.254585	-0.933566	0.0794113	0.206429	-0.824891	-0.405101	0.559916	-1.24576
PDE2A	C2	-0.162847	0.376324	-0.551026	0.00782928	0.52442	0.281027	-0.246716	0.454242	0.537055	0.169914	0.379883	-0.840467	0.0177956	0.152539	-0.706327	-0.430922	0.332693	-0.97102
PDE3B	C3	-0.176032	0.3701	-0.476046	-0.270872	-0.017696	-0.58744	-0.597389	-0.254536	-0.636326	0.128441	0.233695	-0.186517	0.165007	0.249102	-0.174772	-0.217682	0.827747	-0.51999
PDE4A	C2	-0.17049	0.409142	-0.626281	0.0149205	0.539966	0.464541	0.179891	0.698983	0.750849	-0.179278	0.18647	-1.34212	-0.188611	-0.0194494	-1.30262	-0.369146	0.482754	-1.00806
PDE6G	C3	-0.171621	0.366771	-0.483492	-0.327476	0.00839599	-0.463749	-0.465885	-0.149006	-0.433361	-0.0752606	0.312185	-0.145426	0.0406497	0.467183	-0.0392184	-0.0897192	0.686615	-0.653442
PDE7B	C2	-0.194789	0.42418	-0.574497	-0.0304487	0.516614	0.026432	-0.254327	0.42641	0.304756	-0.00134657	0.348721	-0.988437	-0.272477	0.0754425	-0.801757	-0.344258	0.498491	-0.836721
PDGFRB	C2	-0.108333	0.402936	-0.863895	0.205511	0.609164	0.229425	0.194947	0.688177	0.584641	0.152184	0.466343	-1.37289	0.0731742	0.398783	-1.19605	-0.536218	0.192835	-1.37002
PDGFRL	C2	-0.171457	0.414222	-0.638828	0.14971	0.523582	0.461844	-0.00706893	0.637862	0.70058	0.118651	0.428248	-1.06722	-0.133486	0.448309	-1.0388	-0.545517	0.285181	-1.12494
PDPN	C2	-0.0761863	0.367749	-0.882556	-0.00789957	0.212529	-0.0934426	-0.159432	0.343426	0.0712559	0.105517	0.3207	-1.10036	0.0354514	0.57383	-1.07116	-0.20044	0.427306	-1.26612
PDZRN4	C2	-0.251942	0.336969	-0.0531766	0.0591537	0.172673	0.952724	-0.0845678	0.286757	1.37517	0.166082	0.303687	-0.201431	0.0988503	0.563203	0.159162	-0.749869	0.396076	-0.703812
PEBP4	C2	-0.172409	0.342692	-0.401745	0.0983953	0.490575	0.3398	-0.163853	0.611961	0.674604	0.0906044	0.24114	-0.539854	-0.277692	0.105559	-0.247058	-0.428522	0.305762	-0.880729
PECAM1	C2	-0.089008	0.394663	-0.917089	-0.0885061	0.303194	-0.154592	-0.33791	0.232406	0.106319	0.24497	0.288226	-1.17119	0.307362	0.197426	-1.00924	-0.260727	0.584545	-1.31989
PGM5	C2	-0.102229	0.312511	-0.594493	0.230389	0.496054	0.397611	-0.00807786	0.394478	0.677012	0.191315	0.297396	-0.877964	-0.182308	-0.0205	-0.741918	-0.438064	0.285472	-1.10876
PHGDH	C1	0.0511115	-0.160324	0.310519	-0.618363	-0.397853	-0.756202	-0.813439	-0.778286	-0.962391	-0.153087	-0.090356	0.517802	0.143196	-0.167582	0.483938	0.756899	0.0875175	0.858138
PHYHIP	C2	-0.163003	0.313	-0.343988	0.0795375	0.392549	0.348141	-0.0212647	0.296415	0.548062	-0.052937	0.341913	-0.41452	-0.351241	0.18651	-0.287162	-0.35182	0.292615	-0.759784
PIK3AP1	C3	-0.174794	0.357223	-0.43921	-0.404295	-0.0771701	-0.365282	-0.543955	-0.277302	-0.371919	-0.197858	0.100552	-0.404582	-0.139075	0.0768252	-0.421734	0.0653621	0.94022	-0.487697
PIK3CD	C3	-0.156241	0.382382	-0.598171	-0.324347	-0.0492695	-0.392022	-0.52978	-0.269165	-0.26442	-0.00179412	0.154249	-0.938156	0.107546	0.136909	-0.868741	-0.0829392	0.945595	-0.619339
PIK3CG	C3	-0.147918	0.351041	-0.530546	-0.207278	0.0468255	0.0133192	-0.380938	-0.17957	0.0989619	0.0861419	0.170987	-0.463404	0.203695	0.0627394	-0.438849	-0.233646	0.80398	-0.874074
PIK3IP1	C2	-0.269316	0.512134	-0.552014	-0.0357331	0.379958	0.237829	-0.35188	0.343306	0.373088	0.213645	0.414343	-0.0390463	0.0829018	0.411943	0.0949425	-0.681536	0.69675	-1.23441
PIK3R5	C3	-0.211169	0.441416	-0.562729	-0.260507	0.0436317	-0.180748	-0.457329	-0.0857071	-0.0754366	0.0412521	0.218501	-0.476335	0.137204	0.266709	-0.388016	-0.306659	0.935424	-0.843402
PIK3R6	C3	-0.15611	0.401908	-0.662354	-0.136668	0.0182153	0.196002	-0.118839	0.0423106	0.371171	-0.0889263	0.168367	-0.969376	-0.00673666	0.352865	-0.957214	-0.242265	0.820385	-1.04754
PILRA	C3	-0.17561	0.375984	-0.496976	-0.390713	-0.0689227	-0.353381	-0.54724	-0.168099	-0.320842	-0.048605	0.233246	-0.197171	0.15133	0.448178	-0.120373	-0.0772414	0.798537	-0.71353
PIPOX	C3	-0.216894	0.436922	-0.524336	-0.187462	0.230618	-0.176639	-0.464692	-0.0230494	-0.14714	0.00194347	0.445582	-0.517061	-0.148145	0.404602	-0.543846	-0.279357	0.66482	-0.716052
PITX1	C1	0.198801	-0.250637	-0.00776388	-0.0263716	-0.401879	-0.312532	-0.175745	-0.933729	-0.560441	0.277036	0.182812	0.476266	0.439914	0.238762	0.286953	0.345444	-0.332783	0.0611331
PKD2L1	C3	-0.22926	0.366013	-0.241925	-0.0872583	0.223029	0.0206428	-0.270255	0.198322	0.0359098	0.0981854	0.309537	0.442141	0.0722533	0.374972	0.547815	-0.517598	0.508729	-0.674013
PKMYT1	C1	0.222394	-0.334701	0.168351	-0.0387332	-0.48752	-0.92313	0.0762154	-0.75093	-1.15327	0.106232	-0.065079	0.632776	0.439014	0.103307	0.621764	0.419655	-0.390261	0.630121
PLA1A	C3	0.03719	0.231738	-0.909566	0.136118	0.119877	-0.378617	-0.0210726	-0.147512	-0.291325	0.351513	0.291472	-0.824285	0.39715	0.190042	-0.79121	-0.228417	0.367048	-1.25523
PLA2G2D	C3	0.013338	0.257124	-0.893362	-0.210662	-0.164793	-0.921109	-0.523128	-0.518313	-1.0096	0.199222	0.155069	-0.645239	0.267813	0.119431	-0.713956	0.152906	0.757975	-0.94158
PLA2G7	C3	-0.168434	0.291341	-0.250866	-0.451561	-0.18068	-0.537761	-0.705621	-0.365257	-0.602196	-0.00656924	0.129842	0.25	0.184444	0.263195	0.317342	-0.00551295	0.790519	-0.289857
PLAC1	C1	0.114446	-0.16532	0.0640835	0.364352	0.348513	0.359334	0.404472	0.455464	0.421063	0.258052	0.147911	0.227905	0.184272	0.0487522	0.288041	-0.194012	-0.797812	-0.184616
PLAC8	C3	-0.197659	0.423218	-0.55946	-0.392196	-0.00411218	-0.478812	-0.682899	-0.281891	-0.509609	-0.122063	0.207275	-0.490054	-0.192864	0.136978	-0.535418	0.0169143	1.00179	-0.614132
PLCB2	C3	-0.151722	0.406229	-0.694638	-0.251792	-0.0785459	-0.186826	-0.412561	-0.259549	-0.0661788	0.028808	0.227809	-1.09344	0.148482	0.360534	-1.10586	-0.169915	0.927049	-0.837952
PLCXD2	C3	-0.127207	0.33858	-0.575846	-0.170506	-0.0310639	-0.417376	-0.349299	-0.306803	-0.603066	-0.0944399	0.239841	-0.0401679	-0.247025	0.234723	-0.224691	-0.0272486	0.769229	-0.791813
PLCXD3	C2	-0.149568	0.288702	-0.320522	0.122397	0.452495	0.16736	-0.12147	0.361133	0.274008	0.0863989	0.1855	-0.318266	-0.290889	-0.193937	-0.266084	-0.391413	0.354653	-0.618754
PLD4	C3	-0.292749	0.527124	-0.503666	-0.0496592	0.363365	0.116771	-0.204354	0.193207	0.24992	-0.0555848	0.425709	-0.42428	-0.274445	0.311555	-0.346082	-0.571367	0.800267	-0.914482
PLEK	C3	-0.163587	0.346337	-0.450219	-0.389579	-0.161096	-0.455325	-0.637476	-0.36025	-0.471815	-0.0308426	0.121926	-0.243649	0.0641892	0.210727	-0.224401	-0.0102721	0.934136	-0.52795
PLEKHG7	C3	-0.0730863	0.216053	-0.401001	-0.161888	-0.193738	-0.295345	-0.380236	-0.478761	-0.0928729	0.324313	0.501431	0.173214	0.61408	0.935704	0.550386	-0.270924	0.288009	-0.801157
PLEKHO2	C3	-0.182117	0.435888	-0.665225	-0.351619	0.0351638	-0.353883	-0.551119	-0.0829834	-0.238306	-0.00357349	0.257732	-0.745336	0.144745	0.368296	-0.661819	-0.134498	0.880893	-0.844352
PLXDC1	C2	-0.132283	0.428014	-0.846279	0.167246	0.493131	0.165198	0.093519	0.604349	0.438183	0.131989	0.503448	-1.34847	-0.0115799	0.632133	-1.26902	-0.517971	0.261894	-1.27329
PLXNC1	C2	-0.172761	0.463661	-0.794551	0.0702561	0.28097	0.337454	-0.0555978	0.390158	0.58816	0.0744058	0.224297	-1.11279	-0.092792	0.279901	-1.05185	-0.477926	0.740826	-1.34952
PM20D1	C3	-0.100313	0.348581	-0.720005	0.0168224	0.106243	0.279276	-0.199118	-0.0509863	0.337911	0.182405	0.16712	-0.940169	0.0873494	0.0650983	-1.10197	-0.311794	0.735534	-1.15461
PNCK	C1	0.142907	-0.312575	0.425963	0.218114	0.0154658	0.706841	0.377226	0.246465	0.649497	0.000673988	-0.124029	0.283357	-0.0448102	-0.0271415	0.118379	0.140215	-0.788628	0.375313
PNMAL2	C2	-0.0922414	0.318425	-0.6552	-0.205968	0.27185	0.411069	-0.198125	0.222106	0.401106	-0.279997	0.266821	-0.959145	-0.358878	0.208827	-1.24714	0.149547	0.419565	-1.05309
PODN	C2	-0.127793	0.429249	-0.868928	0.284467	0.625516	0.405823	0.179433	0.715292	0.68327	0.195944	0.459487	-1.04502	-0.0549447	0.378748	-0.946759	-0.618358	0.251903	-1.56956
PODXL2	C1	0.11807	-0.186344	0.117571	-0.166713	-0.102229	-0.34801	-0.218726	-0.421885	-0.357617	0.131086	0.326867	0.597566	0.420402	0.442746	0.773231	0.304663	-0.578421	0.149453
POU2AF1	C3	0.103073	0.162692	-0.957817	-0.234705	-0.273861	-0.850998	-0.465985	-0.662995	-0.851944	0.171745	0.0741676	-1.06383	0.347276	0.0306451	-1.10773	0.373783	0.675855	-0.965318
POU2F2	C3	-0.0817975	0.329913	-0.735964	-0.276196	-0.172952	-0.385764	-0.589851	-0.379532	-0.312965	0.133984	0.191166	-0.341585	0.201306	0.35797	-0.230832	0.0124427	0.833517	-1.11648
PPFIA2	C2	-0.12833	0.39067	-0.740963	0.229373	0.403767	0.341795	-0.0849515	0.24491	0.573467	0.438759	0.572577	-0.461542	0.2621	0.583116	-0.297868	-0.695275	0.283726	-1.51793
PPFIA4	C1	0.117746	-0.343728	0.631869	-0.0640561	-0.491338	0.0485067	0.35105	-0.49227	-0.129155	-0.599661	-0.505253	-0.0477287	-0.679986	-0.520973	-0.315702	0.664683	-0.10581	1.30364
PPM1E	C1	0.0854394	-0.216417	0.350944	0.112825	0.0464958	1.02412	0.282513	0.148462	1.04155	-0.28621	-0.338612	-0.380812	-0.537048	-0.638409	-0.637398	0.323743	-0.281874	0.319252
PPM1K	C3	-0.135087	0.348312	-0.574876	-0.13784	0.167674	0.321331	-0.261444	0.185912	0.353025	-0.203953	-0.0402568	-1.13615	-0.453126	-0.241108	-1.38328	0.00531357	0.8204	-0.798281
PPM1M	C3	-0.177866	0.479675	-0.825568	-0.174375	0.160977	-0.248117	-0.321887	0.142847	-0.0197386	-0.0211941	0.25225	-1.15166	-0.0376234	0.329696	-1.01264	-0.242314	0.880325	-1.08873
PPP1R16B	C3	-0.0625093	0.360518	-0.915722	-0.189778	0.0326933	-0.538912	-0.491462	-0.239342	-0.428829	0.109005	0.167798	-1.19899	0.0578595	0.0228137	-1.17689	0.0272446	0.861736	-1.03777
PPP1R18	C3	-0.0940579	0.351125	-0.75424	-0.39199	-0.0899567	-0.523311	-0.469606	-0.187319	-0.254633	-0.134202	0.054584	-1.73248	0.0716451	0.104538	-1.59816	0.166177	0.924579	-0.584798
PPP2R2B	C3	-0.157866	0.31423	-0.369306	-0.310781	-0.151871	-0.176533	-0.579126	-0.422349	-0.0659218	-0.015377	0.115705	-0.95415	-0.0249902	0.112631	-0.954818	-0.0449516	0.891567	-0.270351
PRAM1	C3	-0.205655	0.378307	-0.379913	-0.270835	0.100216	-0.146948	-0.416027	-0.103974	-0.00254749	0.0425524	0.256108	-0.163681	0.223234	0.204967	0.0351333	-0.318269	0.748536	-0.661267
PRC1	C1	0.275465	-0.398123	0.154917	-0.0138258	-0.584	-0.806689	0.210126	-0.68459	-1.18889	-0.13372	-0.389877	0.558827	0.0276064	-0.290841	0.296854	0.70466	-0.259044	0.653714
PRDM16	C2	-0.151399	0.274703	-0.267303	0.101118	0.465683	0.306503	-0.120546	0.215198	0.348077	0.29031	0.332682	0.280102	0.216001	-0.0733614	0.333027	-0.59126	0.247325	-0.809595
PRDM6	C2	-0.152695	0.355682	-0.52586	0.2791	0.457456	0.721104	0.158162	0.557601	0.978723	0.208392	0.435633	-0.851706	-0.0426975	0.518561	-0.805602	-0.681056	0.171888	-1.1385
PRDM8	C2	-0.169092	0.458517	-0.793008	-0.0975453	0.159785	0.0367493	-0.321687	0.140062	0.206288	0.0830178	0.289767	-1.27575	-0.00512639	0.406513	-1.30089	-0.319571	0.791043	-1.08577
PREX1	C2	-0.0395234	0.288793	-0.777303	0.578534	0.577602	0.14352	0.704701	0.740686	0.385797	0.140232	0.165931	-1.03788	-0.217696	-0.09728	-0.93497	-0.650877	0.179254	-1.24718
PRF1	C3	-0.120435	0.347797	-0.633976	-0.431905	-0.164015	-0.653167	-0.678651	-0.465847	-0.624359	-0.00345134	0.178577	-0.685308	0.177551	0.221734	-0.651404	0.0977526	0.935462	-0.616785
PRKACB	C2	-0.17555	0.345912	-0.399208	0.0642436	0.304685	-0.0732968	-0.273493	0.320718	0.130149	0.164399	0.165948	-0.141959	-0.176527	0.0360274	0.129132	-0.442172	0.538833	-0.774136
PRKCB	C3	-0.117333	0.338295	-0.615874	-0.270338	-0.0678604	-0.346431	-0.527787	-0.3101	-0.264095	0.0143333	0.0691074	-0.656079	0.00663633	-0.0423567	-0.602737	-0.000474774	0.940943	-0.774534
PRKCH	C3	-0.209761	0.470541	-0.663496	-0.204738	0.152594	0.0877936	-0.558113	-0.0514988	0.410164	0.317282	0.449027	-0.139958	0.465634	0.5468	0.26581	-0.507002	0.760532	-1.4247
PRKCQ	C3	-0.0963313	0.28231	-0.520524	-0.445499	-0.265173	-0.825718	-0.744285	-0.546899	-0.935578	-0.051694	0.0813617	-0.567761	0.0161525	0.149983	-0.669975	0.243942	0.909708	-0.292753
PRKG2	C2	-0.253212	0.267107	0.179789	-0.0759629	0.21118	0.652163	-0.043375	0.249926	0.679815	-0.186547	0.397637	0.14686	-0.275818	0.636088	0.0845127	-0.440841	0.145413	-0.056112
PROC	C2	-0.183814	0.361267	-0.414975	0.0143339	0.123151	0.176102	-0.262178	-0.224774	0.315033	0.165184	0.569535	-0.232024	-0.0305935	0.673786	-0.119146	-0.470641	0.45439	-0.858387
PRPH2	C2	-0.0903055	0.285273	-0.555179	0.225158	0.411302	0.544439	0.0813277	0.518547	0.837274	0.199185	0.356822	-0.738469	-0.0290753	0.41269	-0.585081	-0.468057	0.0937556	-1.17285
PRR5L	C2	-0.182283	0.467803	-0.768557	-0.00808725	0.301103	0.104181	-0.200676	0.293887	0.2891	0.0397784	0.343736	-1.25033	-0.165821	0.381235	-1.26234	-0.383381	0.681314	-1.09091
PRRX1	C2	-0.174966	0.406239	-0.598256	0.0721501	0.315826	0.203284	-0.0684518	0.501536	0.49211	0.0672815	0.30793	-1.23571	-0.131015	0.496205	-1.11915	-0.469141	0.455539	-0.870246
PRSS35	C2	-0.25489	0.287932	0.118874	0.124581	0.439662	0.846862	-0.044063	0.47603	1.00167	-0.0753068	0.296084	-0.569632	-0.548053	0.182568	-0.636194	-0.550889	0.183044	-0.027451
PSD	C2	-0.184836	0.404429	-0.551413	0.135833	0.474484	0.567008	0.197163	0.6397	1.01318	-0.103607	0.356831	-0.350038	-0.309531	0.407191	0.0912005	-0.488098	0.331031	-1.42002
PSMB9	C3	-0.0221929	0.225463	-0.642783	-0.3422	-0.126659	-0.62795	-0.487385	-0.362705	-0.654111	-0.0530131	0.0608497	-0.958137	0.0983814	0.00945764	-1.0608	0.282113	0.692562	-0.501967
PSTPIP1	C3	-0.0810997	0.350989	-0.807549	-0.306196	-0.206886	-0.637611	-0.558453	-0.429638	-0.555413	0.116949	0.204641	-0.782534	0.283984	0.40452	-0.696442	0.0119263	0.898801	-0.944338
PTAFR	C3	-0.139435	0.353901	-0.575057	-0.362032	-0.169196	-0.304933	-0.655318	-0.386756	-0.264412	0.0986863	0.201351	-0.411056	0.255059	0.363337	-0.375552	-0.0618925	0.887359	-0.800666
PTCH2	C2	-0.178496	0.309134	-0.267121	-0.209695	0.13298	0.125775	-0.335172	0.00988439	0.3655	-0.0627026	0.19486	-0.840225	-0.0564693	0.130044	-0.697809	-0.196444	0.577307	-0.337815
PTCRA	C3	-0.318209	0.525104	-0.391473	-0.207884	0.277038	0.0143023	-0.354949	0.168796	0.0862464	-0.0311806	0.377821	-0.223303	-0.0185227	0.369924	-0.170102	-0.57048	0.855632	-0.702406
PTGDR	C3	-0.132065	0.459445	-0.949622	-0.268637	0.0584144	-0.214822	-0.544328	0.107364	-0.100429	-0.0138475	0.239358	-1.30057	-0.0826796	0.482775	-1.35757	-0.00130047	0.860601	-1.22381
PTGDS	C3	-0.183279	0.448701	-0.702165	-0.364736	0.142822	-0.652824	-0.658558	-0.0309483	-0.558852	0.0480434	0.34922	-0.232911	0.145652	0.383767	-0.0173693	-0.12324	0.794859	-0.97493
PTGER4	C3	-0.168379	0.401627	-0.610543	-0.282566	0.0112309	-0.236935	-0.59383	-0.179946	-0.171832	0.0622052	0.213715	-0.374854	0.0536205	0.225687	-0.311295	-0.13708	0.888633	-0.930908
PTGES3L-AARSD1	C1	0.0665405	-0.150456	0.214354	-0.0172319	-0.0410023	0.01447	0.262838	-0.238449	-0.0681758	-0.341865	-0.065754	-0.117744	-0.351588	-0.301023	-0.259891	0.340388	-0.189903	0.497947
PTGIR	C2	-0.0818915	0.358072	-0.827353	-0.106154	0.188956	0.275539	-0.31774	0.141062	0.571538	0.169252	0.343494	-1.58872	0.213101	0.456411	-1.54717	-0.182255	0.484256	-1.2005
PTH1R	C2	-0.15497	0.38204	-0.602328	0.0623838	0.425756	0.312376	-0.122757	0.489082	0.647598	0.18981	0.458255	-0.974071	0.0907137	0.559716	-0.762051	-0.503113	0.250774	-1.06797
PTK2B	C3	-0.175709	0.40947	-0.605701	-0.250337	0.02419	-0.132863	-0.413191	-0.173606	-0.0871738	-0.00707606	0.159878	-0.852175	0.0645445	0.0941166	-0.932074	-0.196347	0.95893	-0.759333
PTPN22	C3	-0.144066	0.352012	-0.549689	-0.350272	-0.176157	-0.297217	-0.620155	-0.410364	-0.274252	-0.0284479	0.139163	-0.192839	-0.00818506	0.225048	-0.139812	0.0268959	0.956939	-0.840344
PTPN7	C3	-0.0640609	0.334405	-0.824177	-0.268086	-0.163501	-0.70373	-0.514414	-0.470722	-0.674784	0.102494	0.181049	-0.733149	0.21401	0.220573	-0.69851	0.0430731	0.901826	-0.937885
PTPRC	C3	-0.129618	0.363834	-0.648155	-0.255247	-0.108568	-0.403051	-0.516611	-0.35114	-0.387362	0.0357564	0.146158	-0.454916	0.0303666	0.159026	-0.443323	-0.058797	0.949211	-0.861368
PTPRCAP	C3	-0.0324915	0.340976	-0.976551	-0.26683	-0.0899843	-0.94948	-0.565039	-0.386891	-0.919909	0.148227	0.226006	-0.819426	0.24259	0.246212	-0.752015	0.109691	0.830279	-1.07221
PTPRN2	C2	-0.0722675	0.261188	-0.551504	0.39527	0.461638	0.703163	0.182383	0.550365	0.962239	0.244432	0.191799	-0.720626	-0.22948	3.33791e-05	-0.642677	-0.525048	0.181858	-1.2359
PTPRO	C3	-0.156455	0.33477	-0.442102	-0.208378	-0.0997473	-0.208691	-0.367556	-0.177087	-0.246418	-0.0198874	0.181225	-0.0895444	-0.00953647	0.396836	-0.118533	-0.162074	0.751555	-0.69104
PVRIG	C3	-0.128573	0.353435	-0.618598	-0.240763	-0.167314	-0.60115	-0.420641	-0.360834	-0.509241	0.0166672	0.121717	-0.931337	0.0821462	0.222847	-0.868702	-0.0946252	0.952491	-0.539245
PYDC1	C3	-0.0904567	0.0617922	0.173831	0.0103848	-0.0139448	0.401909	-0.0549136	-0.335947	0.339977	0.016878	0.145636	0.42506	-0.0646174	-0.0263403	0.342986	-0.213915	0.1825	-0.0169119
PYHIN1	C3	-0.120075	0.362864	-0.684582	-0.298652	-0.127473	-0.782119	-0.572651	-0.398368	-0.78266	0.0422401	0.183511	-0.462407	0.0799526	0.225958	-0.399223	-0.00758007	0.933709	-0.73076
RAB33A	C3	-0.115893	0.40039	-0.824236	-0.15205	0.00663498	-0.606886	-0.41452	-0.240669	-0.47075	0.0783996	0.235074	-0.726098	-0.00180465	0.215098	-0.559351	-0.124892	0.895394	-1.04304
RAB37	C3	-0.1305	0.386949	-0.719831	0.229404	0.269551	0.284976	0.155197	0.260062	0.542863	0.0970863	0.159418	-0.660835	-0.164634	0.0327576	-0.488955	-0.516563	0.679736	-1.37646
RAB42	C3	-0.24925	0.371118	-0.175643	-0.522042	0.0114103	-0.362544	-0.505655	-0.0906364	-0.368587	-0.437721	0.177609	-0.131597	-0.313223	0.245535	-0.093868	0.0821664	0.8021	-0.0980485
RAB44	C2	-0.155945	0.2652	-0.217471	0.370471	0.493396	1.15558	0.383622	0.656062	1.39875	0.0920683	0.254815	-0.233117	-0.226948	0.174434	-0.170424	-0.71152	0.0745691	-1.01887
RAB8B	C3	-0.22012	0.391341	-0.362392	-0.220141	0.0370813	0.0558525	-0.464063	-0.00663877	0.11356	-0.0980421	0.0082778	-0.534974	-0.284028	-0.0685119	-0.572348	-0.1925	0.97908	-0.526406
RAC2	C3	-0.128203	0.380729	-0.709088	-0.309437	-0.0559205	-0.444984	-0.505651	-0.287936	-0.433524	0.0720271	0.201996	-0.462749	0.265297	0.229421	-0.450258	-0.0962946	0.903346	-0.952443
RAC3	C1	0.172046	-0.340788	0.397045	-0.00816544	-0.273562	-0.32311	0.126416	-0.197117	-0.411134	-0.032932	-0.13342	0.42773	0.121251	0.095906	0.454665	0.39467	-0.622044	0.787985
RAD54L	C1	0.225205	-0.355156	0.223362	-0.214906	-0.674766	-1.03588	0.0860842	-0.731669	-1.21942	-0.315824	-0.498447	0.24706	-0.0261058	-0.372007	0.246689	0.823849	-0.0182288	0.934597
RAI2	C2	-0.155235	0.431804	-0.763423	0.231213	0.724077	0.646937	0.116612	0.894433	0.943032	0.129288	0.39077	-1.11524	-0.150916	0.218233	-1.05314	-0.587462	0.234915	-1.46587
RAMP3	C2	-0.0572958	0.320016	-0.805343	0.0551365	0.373949	-0.160537	0.0111859	0.436957	0.0282571	0.185629	0.305415	-0.724941	0.28345	0.299563	-0.57351	-0.329645	0.274476	-1.2566
RARRES2	C2	-0.12994	0.439495	-0.893417	-0.0731543	0.220076	0.125687	-0.207378	0.342336	0.295905	0.121067	0.409993	-0.974581	0.172502	0.740534	-0.956328	-0.32378	0.518965	-1.45329
RARRES3	C3	-0.0160397	0.242343	-0.723324	0.155281	0.356191	-0.0149709	-0.0330374	0.192508	0.0247623	0.427712	0.426892	-0.121551	0.4998	0.328441	-0.0872403	-0.429577	0.083423	-1.35527
RASAL3	C3	-0.0898891	0.404667	-0.946041	-0.183949	-0.0321034	-0.495797	-0.433599	-0.29815	-0.348589	0.160022	0.27315	-1.05636	0.234781	0.314662	-0.962383	-0.125339	0.897633	-1.19749
RASGRF2	C2	-0.192358	0.420789	-0.573532	0.0385501	0.455608	0.753892	-0.0662523	0.496981	1.00767	0.126861	0.494629	-0.970203	0.0903494	0.579752	-0.959736	-0.571584	0.307765	-1.19413
RASGRP2	C3	-0.0869657	0.344582	-0.762334	-0.146982	-0.0434913	-0.336783	-0.463921	-0.2465	-0.283355	0.183251	0.211861	-0.879378	0.1493	0.267285	-0.913097	-0.122153	0.781286	-0.951662
RASGRP4	C2	-0.293066	0.462375	-0.291318	-0.087847	0.352336	0.712102	-0.133933	0.383893	1.01068	-0.104486	0.30651	-0.680196	-0.187693	0.291403	-0.540653	-0.567108	0.658601	-0.775652
RASL10B	C1	0.0694699	-0.138666	0.163776	-0.192318	0.0833338	-0.0432193	-0.0111135	0.000111309	-0.0798523	-0.298084	0.00871803	-0.177171	-0.178154	-0.158405	-0.255248	0.467934	-0.35742	0.43171
RASSF2	C3	-0.11472	0.303501	-0.513316	-0.267339	-0.144719	-0.0972911	-0.454589	-0.286546	-0.0764818	-0.106407	0.00634646	-1.05755	-0.167831	0.0161271	-1.22047	0.0781779	0.904109	-0.498489
RASSF4	C3	-0.108299	0.284035	-0.476503	-0.479455	-0.337796	-0.434373	-0.636819	-0.459741	-0.524259	-0.134035	-0.0406203	-0.93489	0.0687663	0.144918	-1.16084	0.228574	0.991203	-0.256172
RASSF5	C3	-0.157234	0.40883	-0.680252	-0.359274	-0.0774362	-0.126695	-0.613882	-0.329494	-0.0061598	0.05854	0.240522	-0.607894	0.215904	0.310299	-0.535384	-0.0933628	0.956847	-1.04831
RBAKDN	C1	0.0214261	-0.196671	0.552124	-0.0541538	-0.218014	0.617884	0.0925556	-0.078499	0.491803	-0.463371	-0.221715	0.370241	-0.757978	-0.077912	0.144199	0.442155	-0.232402	0.660234
RBBP8NL	C1	0.151199	-0.297251	0.341624	0.383453	0.349366	0.440285	0.447541	0.224919	0.425451	0.139619	0.213058	0.529348	-0.0678479	-0.0630361	0.526394	-0.0128589	-1.07611	0.219258
RBP5	C3	-0.0571117	0.282524	-0.683912	-0.0869662	0.089048	-0.894995	-0.30531	-0.108886	-0.865088	0.212942	0.226759	-0.545604	0.277202	0.162994	-0.433856	-0.168227	0.539586	-0.652598
RCOR2	C1	0.0690737	-0.202756	0.374307	-0.560411	-0.443474	-0.167363	-0.391782	-0.55627	-0.395998	-0.440439	-0.120345	0.506701	-0.0644545	0.102363	0.321424	0.827751	-0.103361	0.70272
REC8	C3	0.00725703	0.271787	-0.915929	-0.0205761	0.0414792	-0.564579	-0.016041	-0.125478	-0.389295	0.00608176	0.224217	-1.47076	0.0445577	0.240926	-1.4066	0.0221459	0.523666	-0.941461
RFTN2	C2	-0.189708	0.48702	-0.800387	0.119398	0.533799	0.252836	-0.0555261	0.651971	0.495669	0.0787731	0.446753	-1.20985	-0.209773	0.479711	-1.16242	-0.525275	0.442455	-1.27293
RGAG4	C2	-0.247428	0.451815	-0.446215	0.0110967	0.561324	0.483014	-0.0995722	0.54228	0.853617	0.104456	0.433349	-0.806569	0.0660278	0.277682	-0.545641	-0.670687	0.423758	-0.941694
RGL4	C3	-0.0997766	0.373488	-0.803408	-0.25532	-0.106333	-0.60957	-0.509628	-0.526712	-0.58622	0.0876011	0.360195	-0.992322	0.154716	0.40906	-1.03618	-0.036452	0.849742	-0.831038
RGS1	C3	-0.281441	0.140491	0.709563	-0.483619	-0.207027	0.609356	-0.68491	-0.467002	0.628919	-0.180598	0.0484057	1.11926	-0.0892341	0.0435948	1.24863	-0.139287	0.545001	0.5743
RGS13	C2	-0.0509727	0.164398	-0.324373	0.194559	0.412545	0.995002	0.131706	0.493077	1.19179	-0.0503523	0.129404	-0.294753	-0.432834	-0.0851234	-0.277204	-0.159511	0.0303565	-1.09515
RGS18	C3	-0.263896	0.408209	-0.235779	-0.367246	-0.0083789	0.105823	-0.725035	-0.161961	0.0142254	-0.0376366	0.0862597	-0.13245	-0.128241	0.0238495	-0.308341	-0.207379	1.02339	-0.405066
RGS22	C2	-0.0277306	0.21971	-0.60106	0.713701	0.670761	0.645342	1.04479	1.05152	0.840028	0.0792935	0.0169717	-0.94428	-0.235608	-0.272121	-0.989643	-0.763651	-0.00533956	-1.17451
RGS7	C2	-0.0813234	0.154007	-0.164609	0.364592	0.174785	0.738793	0.391779	-0.0214597	0.791542	-0.0443811	0.119436	-0.677466	-0.50225	-0.146958	-0.886869	-0.396147	0.27882	-0.422888
RHOF	C3	-0.143247	0.314284	-0.430125	-0.168785	0.0315074	-0.173396	-0.22828	-0.132628	0.0827952	-0.0302515	0.183164	-0.614758	0.0560321	0.169951	-0.344364	-0.200859	0.675245	-0.607456
RHOH	C2	-0.0757804	0.329072	-0.758183	0.346121	0.550591	-0.0710119	0.445091	0.748828	0.169031	0.105875	0.144467	-0.303282	-0.0495152	-0.0756475	-0.0136763	-0.556967	0.297803	-1.41675
RIBC2	C1	0.229919	-0.318696	0.0849757	0.183785	-0.210988	-0.391311	0.227353	-0.303583	-0.502259	0.142825	-0.188813	0.602346	0.152862	-0.263376	0.645751	0.314571	-0.456352	0.156863
RIMBP2	C2	-0.258175	0.408663	-0.26099	-0.132385	0.314963	0.39247	-0.191792	0.272533	0.549506	0.0042552	0.464347	0.0987072	0.0883668	0.577593	0.259804	-0.547904	0.422989	-0.820393
RIMBP3	C2	-0.111224	0.358686	-0.707675	0.209618	0.349106	0.303986	0.199648	0.321871	0.633131	0.121809	0.289827	-0.963635	0.00187058	0.198225	-0.756357	-0.517363	0.446477	-1.26838
RIMBP3C	C2	-0.122499	0.306045	-0.489337	0.23933	0.290772	0.833114	0.342697	0.431992	0.959993	0.0584265	0.13909	-0.623313	-0.0191116	0.128014	-0.736968	-0.570089	0.408227	-1.15658
RIPK3	C3	-0.0535105	0.360219	-0.952078	0.144009	0.146351	-0.172055	0.103332	0.14448	0.0239814	0.0928146	0.161709	-0.97254	-0.0248223	0.175988	-0.858186	-0.285864	0.669681	-1.43134
RLTPR	C3	-0.017315	0.235439	-0.695532	-0.200501	-0.143097	-0.11138	-0.227649	-0.216823	-0.107213	-0.148245	-0.0480101	-1.12808	-0.122139	-0.0253939	-1.32559	0.231953	0.75148	-0.804312
RNASE6	C3	-0.221424	0.451355	-0.552583	-0.371222	-0.0769459	-0.249477	-0.637886	-0.283526	-0.22144	-0.0170196	0.257977	-0.357133	0.0468429	0.393869	-0.339413	-0.170447	1.02267	-0.801918
RNASEL	C2	-0.192445	0.437878	-0.628865	0.283513	0.569202	0.610235	0.259901	0.704872	0.983094	0.0885047	0.379528	-0.578968	-0.179868	0.322347	-0.294806	-0.727921	0.358916	-1.45623
RNF125	C3	-0.20667	0.432775	-0.553229	-0.212717	0.266547	0.197318	-0.438466	0.0017137	0.331256	0.00413342	0.292232	-0.560111	-0.0422845	0.0390154	-0.524083	-0.270921	0.795007	-0.992522
RNF144A-AS1	C2	-0.127652	0.283592	-0.394781	-0.185146	0.155718	0.325217	-0.169496	0.0105972	0.230413	-0.180164	0.465157	-0.47848	-0.152718	0.63914	-0.771945	-0.0527999	0.242423	-0.671506
ROPN1	C1	0.0183336	-0.0973632	0.241281	-0.603714	-0.602186	-0.841933	-0.594709	-0.849453	-1.04928	-0.58252	-0.400785	-0.713204	-0.544542	-0.449349	-0.977749	0.954128	0.592847	1.29563
ROPN1B	C1	0.0425588	-0.154104	0.325725	-0.486735	-0.628467	-0.460552	-0.379677	-0.810621	-0.670222	-0.601507	-0.497569	-0.499241	-0.59394	-0.551842	-0.800516	0.906852	0.526999	1.17726
RORB	C2	-0.201779	0.242868	0.0454426	0.104051	0.289437	0.847508	0.0261238	0.225786	0.998327	0.128879	0.434634	0.105373	0.0522965	0.520977	0.168092	-0.652078	0.0598856	-0.456684
RPRML	C1	0.0430916	-0.092723	0.123458	-0.549999	-0.465561	-0.227528	-0.507828	-0.285414	-0.666077	-0.244242	-0.300124	0.403619	0.183594	0.0657904	-0.0841209	0.642907	0.213776	0.398157
RSAD2	C3	-0.119897	0.349578	-0.642017	-0.282569	0.0955923	-0.604099	-0.399497	-0.0254124	-0.59829	-0.0527055	0.301843	-0.611942	0.0655434	0.392104	-0.605377	-0.0188156	0.590166	-0.67677
RSPO3	C3	-0.208791	0.415423	-0.487875	-0.298585	0.177858	0.0084909	-0.454566	0.228954	0.108855	-0.158118	0.113521	-1.08976	-0.201526	0.0995002	-1.1689	-0.11193	0.813224	-0.528289
RTN1	C3	-0.137061	0.328434	-0.501902	-0.145761	0.174342	0.303981	-0.152824	0.0586982	0.677463	-0.0816965	0.182854	-0.88865	-0.0138097	0.0694195	-0.604302	-0.180594	0.612734	-0.925835
RUFY4	C3	-0.107572	0.272782	-0.442841	-0.435905	-0.298098	-0.527565	-0.53412	-0.466991	-0.496317	-0.138361	0.102559	-0.407799	0.0874241	0.347956	-0.340099	0.173869	0.823459	-0.431121
RUNX1T1	C2	-0.194743	0.462824	-0.700639	0.0628343	0.47417	0.366863	-0.104968	0.466243	0.593435	0.140163	0.411901	-1.13507	0.00414775	0.337575	-1.11826	-0.567476	0.511989	-1.16149
RUNX2	C2	-0.193276	0.354854	-0.354827	-0.00215678	0.137952	0.778392	-0.0557962	0.229158	0.949573	-0.0510231	0.292443	-0.425775	-0.183578	0.552593	-0.426954	-0.4103	0.48191	-0.976621
RXRG	C2	-0.17877	0.313423	-0.279962	0.0759125	0.462014	0.117014	-0.00222925	0.487244	0.40073	0.121808	0.328113	-0.63095	0.0704341	0.213049	-0.383342	-0.570005	0.20934	-0.469885
S100Z	C2	-0.169324	0.254998	-0.128725	0.121846	0.20034	0.587019	-0.0201733	0.139166	0.606179	0.0378158	0.141294	-0.421006	-0.258248	0.014001	-0.595787	-0.455183	0.428274	-0.370913
S1PR4	C3	-0.0810706	0.348713	-0.800254	-0.277763	-0.0586386	-0.732318	-0.637733	-0.419801	-0.712861	0.14054	0.257802	-0.526068	0.154316	0.210448	-0.457578	0.0363289	0.834861	-0.96146
SALL1	C2	-0.161199	0.318244	-0.368562	0.108996	0.357185	0.191713	0.00735891	0.421025	0.272598	0.147643	0.321279	-0.776419	0.0553456	0.350856	-0.856806	-0.555605	0.26235	-0.514346
SAMD3	C3	-0.124754	0.368437	-0.683333	-0.292229	-0.0976564	-0.49243	-0.680004	-0.379482	-0.454786	0.10344	0.226839	-0.572512	0.0517683	0.272018	-0.535826	-0.0144743	0.89468	-0.845101
SAMD9	C3	-0.135192	0.356185	-0.600106	-0.126467	0.131716	-0.151261	-0.314944	-0.0835603	-0.177304	0.0457003	0.279107	-0.538218	-0.00380309	0.207229	-0.652071	-0.201644	0.659419	-0.83803
SAMD9L	C3	-0.121469	0.378636	-0.7302	-0.257298	0.0127453	-0.426554	-0.433686	-0.166202	-0.371569	-0.0241023	0.167819	-1.02509	0.0168152	0.142542	-1.06781	-0.0299181	0.869654	-0.783137
SAMHD1	C3	-0.17484	0.378996	-0.509984	-0.330512	0.106111	-0.0795382	-0.532924	-0.143318	-0.0183263	-0.0333853	0.175126	-0.4289	0.0493101	-0.0159001	-0.413075	-0.0982695	0.851483	-0.790562
SAMSN1	C3	-0.144878	0.334319	-0.488658	-0.276466	-0.153362	-0.0547555	-0.48714	-0.306224	-0.0572091	-0.0390038	0.0704583	-0.448965	-0.0398409	0.14559	-0.531242	-0.0436931	0.927601	-0.721394
SAPCD2	C1	0.232511	-0.302974	0.0229806	0.0593817	-0.299869	-0.67429	0.112493	-0.556004	-0.977397	0.241463	0.20486	0.939699	0.534557	0.468077	0.838146	0.294885	-0.680678	0.13029
SASH3	C3	-0.12407	0.379267	-0.721467	-0.299515	-0.0702553	-0.509182	-0.554057	-0.321593	-0.452283	0.068513	0.200644	-0.518978	0.165701	0.221358	-0.441277	-0.053816	0.918331	-0.94284
SCARNA16_2	C1	0.127903	-0.164769	0.00646248	-0.0174385	-0.232279	-0.0833082	0.119801	-0.21406	-0.243452	-0.0794249	-0.0667157	-0.145147	0.03334	0.127877	-0.381716	0.330595	-0.237472	0.196395
SCIMP	C3	-0.108967	0.341037	-0.659516	-0.249143	-0.120423	-0.311958	-0.512976	-0.318543	-0.285598	0.0577137	0.102288	-0.528981	0.0681381	0.128327	-0.535481	-0.0293393	0.918998	-0.902418
SCML4	C3	-0.152042	0.38902	-0.637224	-0.278259	-0.0376909	-0.448316	-0.563263	-0.303733	-0.394798	0.0570502	0.251742	-0.480873	0.0729446	0.276509	-0.412459	-0.108636	0.882572	-0.825446
SCN2B	C2	-0.251579	0.404344	-0.274276	0.0862352	0.483908	0.411186	0.0704022	0.583363	0.624378	-0.156905	0.240952	-0.497088	-0.472899	0.0890108	-0.380274	-0.53221	0.475668	-0.628112
SCN4B	C2	-0.189938	0.361832	-0.391413	0.132086	0.570038	0.343205	0.104974	0.577078	0.439035	-0.0783169	0.35098	-0.682275	-0.370118	0.126491	-0.753209	-0.470751	0.261985	-0.681981
SCUBE2	C2	-0.0527145	0.184765	-0.38353	0.659786	0.681574	0.895043	0.855592	1.02702	1.22256	0.0993525	0.167482	-0.819914	-0.311121	-0.0110813	-0.704388	-0.734596	-0.231112	-0.999552
SDPR	C2	-0.135704	0.344454	-0.559745	0.0784322	0.489587	0.319037	-0.110496	0.423767	0.559269	0.113321	0.305262	-0.607105	-0.102979	0.0404028	-0.456008	-0.388304	0.342855	-1.09896
SDS	C2	-0.261749	0.37716	-0.143491	-0.091655	0.312358	0.0194779	-0.20758	0.203699	0.0466837	0.053879	0.530729	0.535984	0.071417	0.646893	0.677373	-0.595038	0.312801	-0.529782
SELL	C3	-0.109681	0.389389	-0.814146	-0.273674	-0.0353521	-0.789577	-0.511555	-0.268807	-0.786532	-0.0128285	0.146644	-0.666619	-0.022591	0.0921573	-0.637765	0.0353392	0.970635	-0.891178
SELP	C2	-0.155816	0.3426	-0.470273	-0.116029	0.312548	0.118061	-0.433388	0.119078	0.290738	0.104125	0.326517	-0.446178	-0.0636528	0.136457	-0.317279	-0.239921	0.473636	-0.861106
SELPLG	C3	-0.153283	0.450394	-0.832109	-0.200585	0.0170602	-0.444802	-0.415151	-0.260895	-0.370737	0.120869	0.37458	-0.52209	0.216381	0.458826	-0.433857	-0.260234	0.892013	-1.19566
SEMA3D	C2	-0.280939	0.323754	0.110177	-0.0551428	0.276877	0.809025	-0.248279	0.403876	0.716392	-0.0522836	0.208048	-0.549334	-0.313114	0.269642	-0.950692	-0.518499	0.398254	0.0897169
SEMA4D	C3	-0.0347443	0.280474	-0.770013	-0.284229	-0.187554	-0.654407	-0.423751	-0.508186	-0.678764	-0.054242	0.0476918	-1.07844	0.0332389	-0.0427162	-1.19735	0.213735	0.918853	-0.683455
SEMA5A	C2	-0.163902	0.370524	-0.527742	0.231036	0.529375	0.545309	0.145477	0.689165	0.723888	0.129009	0.308159	-0.6789	-0.111577	0.24312	-0.673732	-0.626314	0.269016	-1.08878
SEMA6D	C2	-0.215507	0.444079	-0.553414	-0.0471511	0.568702	0.426848	-0.130857	0.724428	0.537964	0.0334481	0.432145	-0.761045	0.01647	0.452442	-0.843062	-0.503167	0.311834	-1.01012
SEPP1	C2	-0.178532	0.337464	-0.359305	0.0655342	0.430713	0.201923	-0.165638	0.425579	0.454357	0.200849	0.410895	0.834749	0.0483103	0.384474	1.31472	-0.548288	0.218717	-1.27787
2016-08-31	C3	-0.0796926	0.376908	-0.897865	-0.214744	-0.0733634	-0.624528	-0.510637	-0.354036	-0.509392	0.12809	0.210094	-0.89161	0.138193	0.213043	-0.783836	-0.0233813	0.919637	-1.09478
2016-09-05	C3	-0.12922	0.366515	-0.658543	-0.121217	0.0551972	-0.375577	-0.46816	-0.367476	-0.204981	0.200228	0.328067	-0.62757	0.114581	0.169451	-0.439134	-0.243411	0.782445	-0.898598
SERPINB9	C3	-0.124156	0.38617	-0.743613	-0.239075	-0.0468913	-0.481185	-0.398981	-0.279217	-0.289263	-0.0721415	0.124553	-1.44584	-0.0888817	0.0600905	-1.37008	-0.0114089	0.989987	-0.669834
SERPINF1	C2	-0.167917	0.474375	-0.849565	-0.025904	0.352878	0.13451	-0.162917	0.495716	0.386277	0.160295	0.4182	-1.10433	0.198202	0.638604	-0.99963	-0.484166	0.519575	-1.3583
SERPING1	C2	-0.118828	0.491549	-1.10917	-0.199727	0.321272	-0.311808	-0.370838	0.263348	-0.0347326	0.0685168	0.364501	-1.70211	0.159081	0.348943	-1.59227	-0.148743	0.735958	-1.39227
SFRP2	C2	-0.145634	0.426295	-0.785294	0.228622	0.56645	0.453838	0.0800791	0.604428	0.762701	0.189061	0.494198	-1.02426	-0.0620982	0.457908	-0.887468	-0.598491	0.266779	-1.45688
SFRP4	C2	-0.147963	0.345078	-0.510924	0.17344	0.489084	0.873114	-0.0545077	0.438976	1.10574	0.25875	0.47533	-0.745951	0.0500923	0.407712	-0.744087	-0.591414	0.166535	-1.21853
SGCG	C2	-0.0669727	0.195122	-0.35814	0.370544	0.406709	0.0715504	0.207872	0.230118	0.19171	0.25209	0.268183	-0.303654	-0.113906	-0.0654705	-0.210473	-0.533941	0.104063	-0.656416
SGIP1	C2	0.00286617	0.256149	-0.846745	0.318382	0.310113	0.197588	0.273675	0.495769	0.353131	0.145264	0.32703	-1.24889	-0.125477	0.541519	-1.32042	-0.293083	0.0620346	-1.27434
SGOL1	C1	0.244224	-0.378433	0.220335	-0.084915	-0.721645	-0.886484	0.0857738	-0.899703	-1.29351	-0.192136	-0.391684	0.638599	-0.088356	-0.230846	0.373776	0.75438	-0.0971008	0.798002
SGPP1	C2	-0.129257	0.280798	-0.37902	0.0612778	0.21575	0.00947742	-0.101875	0.281272	0.246453	0.200718	0.161338	0.0834768	0.146252	0.173102	0.430042	-0.460412	0.400015	-0.889969
SH2D1A	C3	-0.0472553	0.31615	-0.834394	-0.184875	-0.117104	-0.902834	-0.538877	-0.429287	-0.941629	0.149575	0.153853	-0.654672	0.0700101	0.110201	-0.659352	0.0553656	0.861816	-0.857801
SH2D1B	C3	-0.103228	0.321984	-0.621223	-0.301025	-0.16284	-0.588507	-0.520307	-0.401766	-0.677088	-0.00918194	0.0332233	-0.427588	0.0440319	-0.0121617	-0.519418	0.0534554	0.982959	-0.676276
SH2D2A	C3	-0.0688285	0.231459	-0.468873	-0.512561	-0.373754	-1.0011	-0.765702	-0.742103	-1.037	-0.0712749	0.0890808	-0.995523	0.116511	0.189126	-1.04466	0.345295	0.874525	0.0408973
SH2D3C	C2	-0.117685	0.440416	-0.947258	-0.042321	0.341913	-0.0618439	-0.235095	0.21112	0.204893	0.195201	0.395465	-1.33393	0.218932	0.31368	-1.21491	-0.346969	0.603292	-1.35762
SH2D5	C1	-0.0177626	-0.165534	0.613201	-0.517203	-0.0907561	1.22295	-0.544568	-0.128676	1.16267	-0.434074	-0.103045	0.0604894	-0.37089	-0.156209	-0.256392	0.69092	-0.246979	0.575341
SHD	C3	-0.245295	0.418902	-0.347788	-0.392124	0.0736846	-0.00432936	-0.424926	-0.12947	0.0752882	-0.328243	0.187515	-0.382238	-0.2958	0.0929365	-0.346355	-0.0599727	0.932308	-0.544562
SHOX2	C2	-0.131869	0.36176	-0.632058	-0.0242039	0.302077	0.503804	-0.148522	0.372744	0.642334	-0.0543485	0.332598	-0.726794	-0.260959	0.439739	-0.778971	-0.196026	0.385274	-1.22865
SIDT1	C2	-0.0789257	0.293636	-0.629642	0.554545	0.64848	0.453075	0.449902	0.559161	0.762045	0.5354	0.577851	0.241336	0.369029	0.408494	0.631546	-0.977816	-0.127133	-1.69876
SIGLEC1	C3	-0.191353	0.433164	-0.618035	-0.34869	0.0499296	-0.35865	-0.410691	-0.0337902	-0.23561	-0.067424	0.300693	-0.57329	0.188212	0.477562	-0.443964	-0.180039	0.805783	-0.828423
SIGLEC10	C3	-0.00299852	0.276593	-0.889049	-0.217275	-0.172967	-0.711958	-0.259104	-0.288009	-0.701026	0.0567479	0.0123711	-1.0694	0.33122	0.0868022	-1.12558	0.0913058	0.831181	-0.905769
SIGLEC15	C2	-0.170199	0.249831	-0.108252	0.120384	0.333106	0.123691	-0.127521	0.251021	0.345943	0.470889	0.506607	0.361344	0.555948	0.603401	0.720028	-0.807367	-0.00755673	-0.536606
SIGLEC17P	C2	-0.211876	0.387252	-0.383263	0.289976	0.586018	1.01038	0.284368	0.690561	1.21031	0.108405	0.32482	-0.102385	-0.119065	0.158949	-0.0450295	-0.810833	0.293696	-1.30043
SIGLEC6	C2	-0.198633	0.353965	-0.329705	0.247084	0.525068	0.984668	0.193159	0.54558	1.23734	0.0632646	0.27821	-0.230755	-0.233046	0.0385496	-0.120101	-0.680138	0.331174	-1.15563
SIGLEC7	C3	-0.194534	0.373804	-0.411369	-0.359888	-0.017067	-0.329174	-0.554133	-0.193443	-0.365675	-0.0621898	0.211858	-0.265375	0.0323736	0.267498	-0.303715	-0.108372	0.827476	-0.496784
SIGLEC8	C3	-0.206165	0.421918	-0.519938	-0.0113313	0.301898	0.346261	-0.053774	0.303187	0.359495	0.096992	0.35947	-0.159869	0.170041	0.421792	-0.242568	-0.585591	0.545428	-1.11397
SIRPB1	C3	-0.222565	0.305483	-0.0724144	-0.407143	-0.0429132	-0.414021	-0.531046	-0.319272	-0.40501	-0.11777	0.216406	0.31222	0.062973	0.198363	0.470084	-0.140312	0.715862	-0.0709597
SIRPD	C3	-0.132717	0.275016	-0.345818	-0.366179	0.0358437	-0.0427726	-0.479206	0.150271	-0.17485	-0.0785666	0.076772	0.39492	0.114926	0.241266	0.29755	0.0203376	0.537414	-0.748762
SIRPG	C3	-0.0869865	0.377074	-0.868149	-0.295686	-0.117141	-0.919996	-0.54389	-0.438045	-0.944901	0.0469037	0.264739	-0.651037	0.121972	0.329302	-0.632114	0.0551974	0.908614	-0.922821
SIT1	C3	-0.0691762	0.362697	-0.895172	-0.271552	-0.0859608	-0.842094	-0.614019	-0.368186	-0.847947	0.114245	0.226126	-0.561372	0.112622	0.257743	-0.513421	0.0776927	0.875152	-1.06184
SKA3	C1	0.222842	-0.34751	0.208243	-0.14006	-0.665326	-1.05889	-0.0683163	-0.920572	-1.30256	-0.074436	-0.240618	0.481321	0.103178	-0.0611895	0.448227	0.678656	-0.159684	0.84661
SKAP1	C3	-0.0665303	0.27534	-0.621426	0.0724419	0.0645729	0.332616	0.0776842	0.107538	0.378399	-0.0215684	0.0713025	-0.825129	-0.128197	0.12392	-0.992582	-0.194666	0.565675	-1.03404
SLA	C3	-0.146902	0.344191	-0.512436	-0.338264	-0.167248	-0.189928	-0.572273	-0.408634	-0.12047	0.0336973	0.0992179	-0.351773	0.163744	0.125774	-0.2869	-0.0679373	0.976332	-0.777275
SLA2	C3	-0.142708	0.413497	-0.75572	-0.365199	-0.0758959	-0.769305	-0.664275	-0.388932	-0.752084	0.0249251	0.256518	-0.641571	0.0879184	0.277036	-0.591916	0.00547777	0.983153	-0.806459
SLAMF1	C3	-0.047714	0.302526	-0.788086	-0.298685	-0.186132	-0.720327	-0.625641	-0.550908	-0.670453	0.129323	0.197792	-0.66717	0.200024	0.218065	-0.586714	0.124799	0.846169	-0.898725
SLAMF6	C3	-0.0659516	0.325488	-0.787272	-0.295891	-0.155592	-0.662102	-0.592133	-0.487239	-0.629902	0.102055	0.171852	-0.501532	0.178394	0.167401	-0.424337	0.084604	0.897098	-0.988418
SLAMF7	C3	-0.0775569	0.31594	-0.708014	-0.383438	-0.169836	-0.713992	-0.66941	-0.509585	-0.71767	0.0291465	0.169172	-0.424589	0.137262	0.168388	-0.371858	0.170321	0.887265	-0.824654
SLAMF8	C3	-0.0696278	0.297737	-0.681575	-0.419745	-0.3056	-0.830829	-0.554938	-0.530804	-0.857021	-0.0114198	0.092602	-0.510787	0.297867	0.275777	-0.483447	0.161584	0.928978	-0.667046
SLAMF9	C1	0.0651201	-0.167395	0.275456	-0.219566	-0.00873605	0.111367	-0.444139	-0.205762	-0.0488624	0.120867	0.0492815	0.706587	0.225658	-0.0979041	0.601309	0.312833	-0.36434	0.252844
SLC12A3	C3	-0.230082	0.391089	-0.320246	-0.269349	-0.0684901	-0.324257	-0.53493	-0.362857	-0.326244	0.0715321	0.285082	0.597896	0.12075	0.347769	0.779544	-0.33785	0.884841	-0.710736
SLC14A1	C2	-0.187916	0.408178	-0.550855	-0.0618355	0.314051	0.0735657	-0.160806	0.306237	0.283317	-0.00847526	0.301242	-0.902812	-0.0793143	0.279405	-0.804436	-0.375221	0.567542	-0.817101
SLC15A3	C3	-0.191489	0.420015	-0.574614	-0.316316	0.174707	-0.152992	-0.413499	0.0695405	0.0219388	-0.014486	0.362266	-0.296425	0.217901	0.449506	-0.0802089	-0.229258	0.658008	-0.992114
SLC16A7	C2	-0.131378	0.369118	-0.658074	-0.288464	0.0639752	-0.00285379	-0.512924	0.0106008	0.14539	-0.0582407	0.0694923	-1.06663	-0.0867056	0.0188199	-1.07184	0.0242671	0.853123	-0.884711
SLC17A9	C2	0.177274	0.0160974	-0.787826	0.419871	-0.0478345	0.244454	0.679281	0.107999	0.299067	0.0703646	-0.120138	-0.757096	0.00225956	-0.0316947	-0.880948	-0.0173155	0.105069	-1.34444
SLC18A1	C3	-0.141343	0.215675	-0.116627	-0.129053	-0.268423	-0.0597737	-0.0889482	-0.352574	-0.239116	-0.215059	0.0706581	0.149746	-0.264291	0.340584	-0.0594299	-0.101939	0.652934	-0.169542
SLC1A7	C2	-0.143132	0.325753	-0.46798	0.0730079	0.426567	0.347396	0.0089797	0.580555	0.688501	0.210834	0.362487	0.0617282	0.290059	0.457682	0.482142	-0.570894	0.157979	-1.27324
SLC22A3	C2	-0.0190093	0.251521	-0.740918	-0.0483312	0.0485452	-0.366122	-0.347304	-0.171146	-0.33465	0.102808	0.0639263	-0.893715	-0.123355	-0.152402	-0.955173	0.058703	0.656487	-0.878567
SLC24A2	C2	-0.13754	0.323	-0.482206	0.260929	0.5463	0.708775	0.291958	0.624028	0.917676	0.061774	0.491029	-0.498655	-0.136848	0.514808	-0.447679	-0.581588	0.00015716	-1.1751
SLC24A4	C3	-0.234604	0.446292	-0.481406	-0.18455	0.199748	-0.313791	-0.439968	-0.0446095	-0.206974	0.00758845	0.268519	-0.764227	-0.109343	0.0826041	-0.70477	-0.344437	0.876527	-0.497414
SLC25A34	C2	-0.152721	0.409763	-0.702014	0.0869325	0.260532	0.110149	0.184722	0.378489	0.20433	-0.0837927	0.290805	-1.46419	-0.156643	0.447755	-1.64721	-0.417914	0.544804	-0.828538
SLC25A53	C3	-0.135206	0.299234	-0.414426	-0.403288	-0.282159	-0.355223	-0.594679	-0.472005	-0.349835	-0.167913	0.0289416	-1.15273	-0.144889	0.157328	-1.30469	0.167521	0.966163	-0.130304
SLC28A1	C1	0.0433733	-0.227922	0.562939	-0.422186	-0.498632	0.16215	-0.387685	-0.60328	-0.112644	-0.376538	-0.316539	0.60364	-0.274066	-0.234539	0.307226	0.698914	0.0537355	0.883287
SLC29A2	C1	0.190582	-0.330364	0.286179	0.070952	-0.175738	-0.0180989	0.236707	-0.088574	-0.214403	0.00420055	-0.0776918	0.903045	0.150219	0.118413	0.812447	0.341237	-0.707387	0.272099
SLC29A3	C2	-0.184835	0.419164	-0.599444	0.0365711	0.368301	0.19846	0.0300024	0.489892	0.40804	-0.00667434	0.251855	-0.48613	-0.0680129	0.257302	-0.329637	-0.481846	0.5501	-1.15175
SLC2A1	C1	0.15416	-0.42773	0.754604	-0.0222908	-0.314653	0.0980535	0.143521	-0.389769	-0.0469961	-0.361928	-0.428273	0.687448	-0.546169	-0.628113	0.602257	0.653077	-0.446709	1.18419
SLC38A4	C2	-0.0589038	0.299903	-0.73312	0.269746	0.4287	0.283647	0.0436687	0.519385	0.420457	0.276645	0.405359	-0.756836	-0.0243708	0.476665	-0.7734	-0.439812	0.08157	-1.29974
SLC38A5	C3	0.0192087	0.273674	-0.971656	-0.119522	0.0438772	-0.62831	-0.167266	-0.071822	-0.506237	0.0313085	0.211383	-1.14449	0.148559	0.266237	-1.07683	0.117849	0.513649	-1.13029
SLC40A1	C2	-0.157439	0.36686	-0.542613	0.273675	0.635335	0.632371	0.18371	0.656088	0.863419	0.221183	0.429747	-0.116362	0.0345301	0.23404	0.0573578	-0.720438	0.155227	-1.42831
SLC43A1	C2	-0.0460646	0.304942	-0.802801	0.260652	0.605479	0.700376	0.30208	0.51755	0.966225	-0.106479	0.344949	-1.10261	-0.494209	-0.0240091	-1.09102	-0.194119	0.155593	-1.55882
SLC45A2	C2	-0.286646	0.299344	0.21341	-0.0316126	0.478319	0.113156	-0.261969	0.356318	0.0609084	0.192853	0.559351	0.411001	0.14935	0.515974	0.397423	-0.758931	0.0100356	0.204979
SLC46A2	C2	-0.20597	0.305746	-0.142111	-0.0412692	0.219821	0.101688	-0.202221	0.221022	0.131955	0.128696	0.294215	-0.000534726	0.114194	0.374257	0.0213952	-0.52764	0.36085	-0.33982
SLC47A1	C3	-0.20872	0.350232	-0.275696	-0.188284	0.166829	-0.0605149	-0.233922	0.125321	-0.0622448	0.00258314	0.255269	0.0423928	0.171181	0.304964	0.0605525	-0.395526	0.560863	-0.518745
SLC4A10	C2	-0.244353	0.362181	-0.16683	0.0955234	0.34013	0.625035	0.183983	0.627073	0.663445	-0.143294	0.202182	0.206249	-0.31134	0.359942	0.176266	-0.593926	0.385951	-0.741859
SLC51A	C2	-0.0035633	0.116398	-0.36459	0.0547576	-0.0703425	-0.571139	0.0683018	-0.300745	-0.564137	0.424335	0.41837	0.924058	0.890252	0.691875	1.2329	-0.454477	0.0289569	-0.817095
SLC6A11	C1	0.0510949	-0.153521	0.288415	-0.415757	-0.39766	-0.527596	-0.374807	-0.519846	-0.730495	-0.206195	-0.209843	0.304325	0.103524	-0.14035	0.186652	0.548358	0.0911973	0.79105
SLC7A7	C3	-0.100592	0.339236	-0.688389	-0.239878	-0.0887471	-0.526741	-0.3529	-0.214741	-0.497977	0.00880947	0.152418	-0.399089	0.155192	0.274363	-0.333288	-0.0559288	0.810957	-0.907581
SLC7A8	C2	-0.170432	0.342215	-0.40839	0.470413	0.78835	0.732312	0.552283	0.958069	1.08335	0.308777	0.5162	-0.126181	0.225145	0.407745	0.193576	-1.05492	-0.148496	-1.27521
SLC8A1	C3	-0.193072	0.354645	-0.354989	-0.210782	-0.0438316	-0.0126897	-0.346444	-0.187275	0.0385932	-0.0927025	0.11691	-0.383602	-0.135408	0.135226	-0.385988	-0.198251	0.871082	-0.539517
SLC8A3	C2	-0.172144	0.339209	-0.391492	0.100516	0.556811	0.869938	0.0796151	0.602991	1.26709	-0.0028797	0.336528	-0.546175	-0.156645	0.152185	-0.273387	-0.482482	0.206232	-1.15449
SLC9A9	C3	-0.224936	0.482263	-0.638754	-0.303718	0.111619	-0.143009	-0.545174	-0.0209045	-0.0464909	-0.0336217	0.32511	-1.08728	-0.0370758	0.410839	-1.141	-0.218322	0.898188	-0.742661
SLC9C1	C2	-0.0418101	0.147836	-0.3084	0.0761374	-0.121392	0.126892	-0.0514111	-0.0166827	0.367694	0.0505769	-0.0208743	-0.862601	-0.154905	0.196424	-0.723376	-0.124324	0.401155	-0.408933
SLCO1C1	C2	-0.123851	0.27871	-0.394634	0.12404	0.313995	0.27646	-0.176341	0.087711	0.50557	0.315993	0.335477	-0.148943	0.137308	0.118628	0.0867299	-0.512686	0.32017	-0.950032
SLCO2A1	C2	-0.131496	0.358592	-0.623281	0.012719	0.426968	0.0638204	-0.241539	0.226981	0.36755	0.409401	0.530207	-0.430248	0.541663	0.427768	-0.103841	-0.58278	0.254662	-1.20143
SLCO2B1	C3	-0.210814	0.432949	-0.536607	-0.292936	0.0652018	0.00963692	-0.38245	-0.0130001	0.125449	-0.0671708	0.257075	-0.579745	0.0836312	0.377432	-0.535484	-0.246506	0.838169	-0.849147
SLFN12	C2	-0.124838	0.294896	-0.443295	-0.241848	0.0216228	-0.0348834	-0.445167	-0.141882	0.124686	-0.0183731	0.173977	-0.334666	-0.0260776	0.16217	-0.171226	-0.0371783	0.640443	-0.77384
SLFN12L	C3	-0.162003	0.410433	-0.665695	-0.28186	-0.0263829	-0.516176	-0.541698	-0.245717	-0.491117	-0.0703468	0.201725	-0.804422	-0.169873	0.211014	-0.826987	-0.0251269	0.956589	-0.69353
SLFN14	C3	-0.130171	0.290278	-0.406122	-0.202601	-0.160432	0.29267	-0.474203	-0.542942	0.381583	0.134483	0.341616	-0.897929	0.170868	0.468187	-1.01157	-0.179504	0.667452	-0.5892
SLIT1	C2	-0.114514	0.22043	-0.243416	0.110894	0.260452	0.40336	0.396647	0.612967	0.629702	-0.226101	-0.0767142	-0.566297	-0.243011	-0.060462	-0.443349	-0.310049	0.315697	-0.541598
SLIT3	C2	-0.190271	0.411325	-0.551342	0.141509	0.585519	0.356975	-0.018826	0.660168	0.696957	0.231194	0.45863	-0.923605	0.120355	0.403317	-0.703747	-0.693888	0.236043	-1.01595
SMA	C3	-0.140731	0.337798	-0.517199	0.133088	0.11372	0.00846688	0.0301562	0.0553991	0.0391338	0.0287567	0.124986	-0.245646	-0.238392	0.075163	-0.253535	-0.403493	0.695843	-0.911745
SMA3	C2	-0.068047	0.146229	-0.194331	0.354834	0.125184	0.321757	0.337722	0.00162158	0.391108	0.107363	0.16832	0.374094	-0.215623	0.0831628	0.481652	-0.475257	0.198508	-0.73066
SMAP2	C3	-0.182307	0.394574	-0.529783	0.041411	0.192951	-0.0301082	-0.167815	-0.0309663	0.193758	0.139015	0.228261	-0.373893	-0.0291416	0.0285594	-0.129238	-0.497587	0.779736	-0.958364
SMCO2	C2	-0.227493	0.32066	-0.101439	-0.172182	0.215232	-0.10613	-0.288078	0.332325	-0.21788	-0.295209	0.328833	-0.353671	-0.602733	0.573097	-0.559629	-0.127055	0.306489	0.0648814
SMIM6	C2	-0.14276	0.289289	-0.350676	-0.0247934	0.382143	-0.499679	-0.0733003	0.0741321	-0.558894	-0.0637285	0.478613	0.295184	-0.177238	0.254629	0.371255	-0.259245	0.210617	-0.523364
SMPD3	C2	-0.150049	0.352977	-0.528018	0.363572	0.468621	0.745631	0.290519	0.535101	1.05333	0.312781	0.387406	-0.196705	0.151329	0.371804	0.0456122	-0.852175	0.224883	-1.46069
SMPDL3A	C3	-0.207366	0.416994	-0.498908	-0.354786	0.0714896	-0.313467	-0.635006	0.0189314	-0.199723	0.121614	0.215685	0.0114551	0.314851	0.312713	0.23568	-0.268696	0.823022	-0.867228
SMTNL2	C2	-0.222638	0.25217	0.101648	-0.428807	0.126232	-0.13053	-0.459622	0.098631	-0.0378661	-0.223397	0.163282	-0.102063	-0.0169111	0.173288	0.03336	-0.0818776	0.420021	0.25871
SNAI3	C3	-0.165911	0.433875	-0.72589	-0.139067	0.110469	-0.255494	-0.309202	-0.0748797	-0.208246	0.100642	0.259706	-0.53392	0.158	0.221472	-0.523458	-0.335675	0.869689	-1.06698
SNCA	C2	-0.304651	0.409554	-0.071102	-0.305073	0.442554	0.280419	-0.46505	0.319584	0.369892	-0.189615	0.290917	0.269686	-0.268766	0.000155124	0.392801	-0.319678	0.574461	-0.437651
SNCAIP	C2	-0.156903	0.303636	-0.338769	-0.113747	0.325992	0.0596823	-0.267864	0.324151	0.218557	0.139093	0.322019	-0.554893	0.234265	0.315863	-0.455383	-0.373877	0.274701	-0.524808
SNED1	C2	-0.167095	0.386243	-0.565732	0.301478	0.552228	0.370225	0.166462	0.52483	0.709772	0.318428	0.513154	-0.815366	0.154187	0.442771	-0.577118	-0.82765	0.18806	-1.0965
SNX20	C3	-0.128856	0.365129	-0.655537	-0.355408	-0.121911	-0.552847	-0.572804	-0.430869	-0.564081	-0.0138647	0.207024	-0.389191	0.102092	0.228176	-0.372187	0.0237133	0.932603	-0.815413
SNX29	C2	-0.229679	0.445819	-0.500294	0.0590334	0.541322	0.597398	-0.0575058	0.505399	0.930137	0.158311	0.442102	-0.685976	0.119015	0.299008	-0.476817	-0.701773	0.418894	-1.13593
SOAT2	C2	-0.106881	0.301385	-0.538935	-0.0139828	0.003512	-0.197834	-0.218753	-0.0297021	-0.0937517	0.29648	0.358368	0.213159	0.392092	0.69893	0.441073	-0.425801	0.414675	-1.08385
SORCS2	C2	-0.263666	0.450212	-0.373632	0.138819	0.697975	0.597601	0.0843843	0.671866	0.937604	-0.0175848	0.548914	-0.83442	-0.281405	0.363439	-0.64482	-0.704227	0.237516	-0.83177
SOWAHD	C3	-0.0906177	0.364217	-0.81118	-0.20697	-0.0469408	-0.553772	-0.269748	-0.152185	-0.573501	0.0779218	0.220495	-0.495578	0.336884	0.392228	-0.511559	-0.145647	0.773516	-1.06528
SP100	C3	-0.164405	0.44064	-0.754185	-0.172207	0.319157	0.153163	-0.339673	0.332307	0.286425	-0.0305017	0.177008	-1.06608	-0.0881263	0.0404204	-1.12337	-0.188655	0.759987	-1.14082
SP110	C3	-0.135085	0.416496	-0.797117	-0.00284476	0.378486	0.0088561	-0.230458	0.210493	0.245087	0.265033	0.414179	-0.580097	0.277835	0.274096	-0.367164	-0.460659	0.524757	-1.41123
SP140	C3	-0.0764973	0.331948	-0.764583	-0.293868	-0.098017	-0.670737	-0.569983	-0.355635	-0.639174	0.0838392	0.121476	-0.623118	0.163222	0.0811084	-0.569407	0.0620593	0.896035	-0.887916
SP140L	C3	-0.133223	0.342804	-0.56466	-0.0262001	0.343933	0.42657	-0.345009	0.238363	0.555615	0.182201	0.229074	-0.658998	-0.00178755	-0.00432162	-0.69545	-0.309164	0.510248	-1.08437
SP5	C2	-0.114969	0.230204	-0.273387	0.0216212	0.238282	-0.0427777	-0.253923	0.0169565	-0.0379448	0.197944	0.229546	0.0425246	0.0343258	-0.0140484	0.0663511	-0.331548	0.340533	-0.5265
SPATA13	C3	-0.181636	0.416167	-0.602943	0.0120661	0.148223	-0.0111836	-0.112159	0.0427743	0.253794	0.0617529	0.301744	-0.960707	-0.048092	0.352645	-0.779643	-0.455017	0.722621	-0.877983
SPATA8	C2	-0.180461	0.368536	-0.452575	-0.239945	0.110405	0.252974	-0.232586	0.184849	0.416105	-0.168538	0.0328465	-0.888946	-0.072028	0.0295481	-0.888946	-0.161042	0.798694	-0.699898
SPATC1	C3	-0.193747	0.428432	-0.592682	-0.228758	0.0683025	-0.377119	-0.22537	-0.150885	-0.374313	-0.161323	0.359343	0.0169891	-0.0750537	0.435424	0.0997399	-0.20601	0.795455	-0.963154
SPC24	C1	0.241439	-0.360385	0.173062	-0.0583924	-0.636567	-1.20578	0.082373	-0.822307	-1.5394	-0.0505636	-0.284422	0.660396	0.15154	-0.108229	0.566567	0.614163	-0.198787	0.820436
SPI1	C3	-0.178355	0.41113	-0.600137	-0.376748	-0.0425567	-0.483059	-0.465361	-0.143617	-0.407834	-0.0399597	0.238594	-0.424135	0.24647	0.429278	-0.307036	-0.140864	0.868964	-0.771719
SPIB	C3	-0.0920717	0.222081	-0.341892	-0.360818	-0.2656	-0.687241	-0.511384	-0.514575	-0.727467	-0.178734	-0.0850258	-0.566526	-0.164354	-0.157451	-0.598699	0.238427	0.908039	-0.0528322
SPINK2	C2	-0.0565016	0.214245	-0.463902	-0.117466	-0.0487334	0.0674941	-0.314893	-0.0555131	0.187606	0.0269563	0.0417188	-0.307093	-0.0683797	0.130313	-0.213854	0.0165201	0.525504	-0.85686
SPN	C3	-0.192861	0.438286	-0.628473	-0.224581	0.0521753	-0.290683	-0.421638	-0.242972	-0.211863	0.0186178	0.241966	-0.402853	0.0433587	0.130411	-0.31494	-0.259541	0.984969	-0.933472
SPNS3	C3	-0.29001	0.406928	-0.123281	-0.460117	-0.0575447	0.0399616	-0.820949	-0.217238	0.0766904	-0.0350232	0.277019	0.115277	-0.0142058	0.462175	0.181761	-0.219668	0.857837	-0.325507
SPOCK2	C3	-0.133784	0.337227	-0.544155	-0.396783	-0.163487	-0.891923	-0.642105	-0.524687	-0.953287	-0.0387895	0.159608	-0.788949	0.0588671	0.119261	-0.854264	0.0759118	0.958116	-0.234678
SPON1	C2	-0.211119	0.437447	-0.55	0.0325354	0.506821	0.654814	-0.0981767	0.617879	0.932103	0.041507	0.462881	-0.573323	-0.126502	0.533946	-0.430745	-0.519001	0.31922	-1.28106
SPP1	C1	0.0404211	-0.227405	0.573498	-0.111903	-0.190989	0.22061	0.0752361	0.0179991	0.083781	-0.331215	-0.306549	0.699692	-0.340612	-0.207625	0.603948	0.374592	-0.274468	0.764272
SQLE	C1	0.115724	-0.287675	0.457569	-0.0302333	-0.0166673	0.325579	0.174574	0.0632116	0.130402	-0.0917218	-0.0889215	1.40775	0.114107	-0.0808481	1.35094	0.278965	-0.666885	0.21393
SRL	C2	-0.208563	0.394728	-0.42137	0.148804	0.512597	0.472169	-0.0840318	0.382685	0.581505	0.112564	0.433509	-0.401527	-0.249923	0.212214	-0.423197	-0.588681	0.362141	-0.931312
SRPK3	C1	0.133888	-0.129306	-0.133944	0.00609134	-0.0840825	-0.0669086	-0.399749	-0.530395	-0.157066	0.511208	0.466078	0.754806	0.567304	0.576035	0.792929	0.0890492	-0.518415	-0.503277
SSC5D	C2	-0.213747	0.448063	-0.573699	0.17563	0.624194	0.450472	0.126081	0.567744	0.874539	0.0727589	0.522675	-0.99371	-0.119575	0.355414	-0.688852	-0.688038	0.311902	-1.11781
SSPN	C2	-0.154906	0.342452	-0.473569	-0.027093	0.378258	0.589997	-0.193794	0.426138	0.771253	-0.115817	0.238464	-1.17422	-0.451338	0.141145	-1.27331	-0.169238	0.403402	-0.795699
SSTR3	C3	-0.117575	0.35661	-0.674565	-0.407244	-0.109338	-0.286864	-0.559956	-0.364774	-0.0906629	-0.0706247	0.221579	-1.01997	0.127888	0.3015	-0.891908	0.0990157	0.862639	-0.818486
ST3GAL5	C3	-0.0950152	0.354642	-0.761732	-0.0660545	-0.0405817	-0.412137	-0.427944	-0.160149	-0.215775	0.35506	0.24124	-0.996805	0.369614	0.413039	-0.838832	-0.327902	0.732793	-0.933965
ST6GAL1	C3	-0.138648	0.264577	-0.287192	-0.594569	-0.27129	-0.299586	-0.94939	-0.704805	-0.117835	0.18516	0.354668	0.113011	0.643499	0.55843	0.449982	0.0313383	0.673025	-0.543387
ST6GAL2	C2	-0.114228	0.254355	-0.355177	0.260679	0.405105	0.460683	0.390926	0.626993	0.657575	-0.113973	0.269833	-0.944064	-0.389266	0.361544	-0.949365	-0.412971	0.0472353	-0.609172
ST8SIA4	C3	-0.107402	0.342753	-0.671601	-0.279923	-0.0698824	-0.315386	-0.485643	-0.310358	-0.223427	-0.0252393	0.130316	-1.09623	0.00155058	0.0876684	-1.12366	0.0376754	0.891076	-0.713703
STAC3	C3	-0.159137	0.378092	-0.572177	-0.357281	-0.11347	-0.473125	-0.577684	-0.229449	-0.433932	0.0823319	0.222467	-0.332245	0.31289	0.455364	-0.2492	-0.142306	0.846166	-0.744127
STAP1	C3	-0.0437376	0.284438	-0.745626	-0.220478	-0.0678975	-0.447091	-0.536026	-0.158931	-0.25253	0.12612	0.0577402	-0.652239	0.113883	0.0943802	-0.420883	0.0850234	0.739153	-1.0322
STAR	C3	-0.115925	0.130781	0.0546233	-0.194471	-0.165495	-0.0940129	-0.0880408	-0.138776	0.123229	-0.263892	-0.247065	-0.691782	-0.202288	-0.305143	-0.507196	0.00883913	0.647258	0.340208
STAT1	C3	-0.0145401	0.227019	-0.679599	-0.268598	-0.100401	-0.640045	-0.35162	-0.359594	-0.677419	-0.0229295	0.0931837	-0.678517	0.160848	0.0237154	-0.738535	0.192652	0.66254	-0.681152
STAT2	C3	-0.119772	0.464445	-1.01691	-0.151771	0.236579	-0.452779	-0.309315	0.0533414	-0.22016	0.0542469	0.306914	-1.48589	0.088051	0.187369	-1.36685	-0.173879	0.833401	-1.2143
STAT4	C3	-0.1703	0.458103	-0.786647	-0.265002	0.0267921	-0.433695	-0.573957	-0.201679	-0.377807	0.0838536	0.249789	-0.600777	0.0833729	0.243992	-0.555951	-0.174376	1.00573	-1.07072
STC1	C1	0.291152	-0.493615	0.401077	0.361092	0.0478587	0.410142	0.566642	0.0842703	0.403989	0.147149	-0.285861	0.330915	0.169444	-0.600659	0.306456	0.26582	-0.998566	0.42969
STK17B	C3	-0.14996	0.327725	-0.446083	-0.272237	-0.166935	-0.189158	-0.647207	-0.392734	-0.199625	0.0470058	0.0848752	-0.330985	-0.0796601	0.112417	-0.374004	-0.0441459	0.941097	-0.618641
STON1-GTF2A1L	C2	-0.0996544	0.192406	-0.213718	-0.053043	-0.0723877	0.0181545	-0.0948179	-0.206551	-0.0022119	-0.123864	0.109036	-0.753735	-0.26676	0.159077	-0.936626	-0.0794034	0.480953	-0.0880359
STON2	C2	-0.240025	0.406411	-0.328938	0.201165	0.713703	0.461158	0.0954925	0.679333	0.675025	0.0718119	0.480692	-0.593269	-0.229378	0.197584	-0.50474	-0.735948	0.191769	-0.717635
STX11	C3	-0.13681	0.301484	-0.415107	-0.317162	-0.0543383	-0.106868	-0.398973	-0.225875	-0.0431536	-0.108454	0.11387	-0.424252	0.0322414	0.110346	-0.398529	-0.00896158	0.76031	-0.597164
SULT1C2	C3	-0.102325	0.247489	-0.382171	-0.131056	0.0828007	-0.0240644	-0.346945	0.0665109	0.107199	0.22017	0.106946	0.0262646	0.349913	0.115264	0.220099	-0.265613	0.481106	-0.8019
SUSD3	C2	0.0141372	0.184507	-0.659998	0.546922	0.585107	0.45822	0.567871	0.732615	0.690661	0.0942881	0.0293095	-0.887253	-0.42497	-0.402997	-0.830931	-0.389577	0.0578192	-1.23793
SYCE3	C1	0.120178	-0.196302	0.141285	0.487841	0.379827	0.053355	0.547294	0.349328	0.0148389	0.0522505	0.0684086	-0.0160545	-0.393687	-0.293622	-0.0838589	-0.0673699	-0.741623	0.27194
SYNDIG1	C2	-0.145169	0.329559	-0.471938	0.1243	0.255441	0.482958	0.190005	0.341566	0.608992	0.046536	0.487205	-0.345711	0.0423128	0.823793	-0.334997	-0.526217	0.165739	-1.0665
SYNE1	C2	-0.163448	0.501321	-0.955928	0.0301375	0.392843	-0.0871996	-0.145025	0.389087	0.203844	0.0441788	0.30936	-1.71963	-0.17852	0.216988	-1.63865	-0.372525	0.751003	-1.20851
SYNE4	C1	0.107532	-0.205424	0.22347	0.365023	0.295384	0.371127	0.351186	0.22958	0.319902	0.313001	0.329271	0.750847	0.23109	0.295476	0.755076	-0.232575	-0.963834	-0.0507648
SYNGR4	C1	0.139076	-0.234467	0.187281	0.164294	-0.055749	0.251373	0.0586471	-0.163632	0.315633	0.365337	0.217141	0.183731	0.464135	0.391854	0.260166	-0.0293732	-0.722505	0.124627
SYNPO2	C2	-0.0802729	0.249702	-0.480859	0.401498	0.397668	0.670567	0.382811	0.451405	0.996547	0.0836398	0.0715014	-1.10984	-0.326709	-0.216953	-1.00955	-0.510375	0.324169	-0.949998
SYT12	C1	0.0948413	-0.141185	0.0667438	0.182662	0.345658	0.533845	0.327745	0.346259	0.422754	0.223193	0.225477	1.0451	0.470791	0.0988615	0.991827	-0.165301	-0.758533	-0.530558
T-cell receptor IGR b 14 Vbeta 13	C3	-0.0921502	0.369216	-0.821117	-0.0350234	0.212926	-0.755659	-0.169865	-0.0212062	-0.618718	-0.00970148	0.302161	-0.69123	-0.163569	0.148741	-0.486626	-0.124929	0.637059	-0.977983
T-Cell Receptor V-alpha region	C3	-0.120285	0.3746	-0.721958	-0.2668	0.094657	-0.915469	-0.593659	-0.0803805	-0.996214	0.0817548	0.241075	-0.477705	0.0564097	0.210772	-0.503195	-0.0334197	0.742115	-0.68951
TAGAP	C3	-0.135047	0.304873	-0.433462	-0.466797	-0.235088	-0.25664	-0.718346	-0.48314	-0.348414	-0.116771	0.00541667	-0.456297	-0.0372804	-0.00257496	-0.624711	0.192183	1.00959	-0.466199
TAP1	C3	0.0403287	0.138307	-0.618069	-0.366618	-0.196096	-0.697522	-0.419423	-0.47801	-0.751725	-0.128066	-0.0276051	-0.84564	0.0884482	-0.147701	-0.951148	0.472741	0.621183	-0.453711
TAP2	C3	-0.0470999	0.211132	-0.492757	-0.48514	-0.110305	-0.502949	-0.529744	-0.331119	-0.516632	-0.264558	-0.0304952	-0.89544	-0.0585745	-0.179792	-0.993095	0.445672	0.731631	-0.308241
TARP	C3	-0.125517	0.352813	-0.629247	0.0303113	0.203511	0.214019	-0.191343	0.190569	0.347167	0.100462	0.142318	-0.643593	-0.117934	0.0638213	-0.628708	-0.302327	0.646748	-1.1113
TBC1D10C	C3	-0.0632469	0.349223	-0.875849	-0.228267	-0.121683	-0.65953	-0.534018	-0.432053	-0.591969	0.147424	0.251435	-0.743542	0.183812	0.317873	-0.665759	0.0138409	0.848809	-1.07449
TBC1D2B	C2	-0.139793	0.443916	-0.866956	-0.0141436	0.295449	-0.0855064	-0.23177	0.216051	0.128337	0.149319	0.353762	-1.28529	0.0493892	0.331434	-1.22586	-0.361412	0.651258	-1.18532
TBX15	C2	-0.0922435	0.370408	-0.824615	0.196303	0.344164	0.294916	0.141613	0.538254	0.526587	0.100817	0.218078	-1.22403	-0.0896096	0.290081	-1.20348	-0.414717	0.436417	-1.32904
TBX21	C3	-0.0818977	0.359445	-0.831801	-0.360982	-0.171055	-0.922894	-0.594218	-0.483246	-0.852257	0.0537101	0.215809	-0.774564	0.236542	0.294876	-0.646006	0.0913933	0.936465	-0.846103
TBX5	C2	-0.143691	0.428675	-0.801108	0.0621792	0.473879	0.504227	0.016285	0.594111	0.810968	-3.32781e-05	0.402002	-1.41383	-0.138146	0.453203	-1.36801	-0.375351	0.370265	-1.34455
TBX5-AS1	C2	-0.126464	0.430118	-0.877274	0.0944126	0.439904	0.393925	-0.0315749	0.584275	0.636613	0.116258	0.411566	-1.36797	-0.0297012	0.534425	-1.38058	-0.414225	0.36939	-1.42392
TBXAS1	C3	-0.27791	0.470521	-0.38074	-0.370441	0.157941	0.0958851	-0.532513	0.0614937	0.205004	-0.105253	0.276969	-0.385934	-0.0060181	0.300878	-0.329532	-0.292271	0.87443	-0.671386
TCF4	C2	-0.167445	0.44386	-0.752067	0.168613	0.584929	0.461729	0.021874	0.60348	0.697468	0.0850514	0.397924	-1.27541	-0.216902	0.219562	-1.2928	-0.520336	0.407706	-1.25255
TCF7	C3	-0.128251	0.33388	-0.556198	-0.268659	-0.0160723	-0.645692	-0.522954	-0.343744	-0.609336	-0.040264	0.149882	-1.14512	-0.11177	-0.0213491	-1.1941	0.0209958	0.866371	-0.277235
TCL1A	C3	-0.179781	0.357395	-0.419085	-0.40001	0.0318409	-0.470968	-0.705619	-0.269513	-0.526069	-0.135867	0.195464	-0.121651	-0.234317	0.0496308	-0.128929	0.0890235	0.841737	-0.493066
TCN2	C3	-0.222245	0.451788	-0.55059	-0.531434	0.0752686	-0.331258	-0.715768	-0.154042	-0.23786	-0.114107	0.281889	-0.619651	0.138833	0.257865	-0.546573	-0.0338401	0.933257	-0.677358
TCR	C3	-0.129186	0.35381	-0.617276	-0.295492	-0.0271711	-0.624837	-0.503163	-0.306358	-0.677496	-0.0240982	0.273563	-0.145516	0.020251	0.296378	-0.123373	-0.00851078	0.773572	-0.789349
TCR-alpha	C3	-0.10823	0.346542	-0.680515	-0.243879	-0.0746388	-1.01754	-0.476819	-0.439641	-1.06478	0.017975	0.268251	-0.438566	0.0161957	0.244837	-0.388905	-0.0108951	0.829155	-0.592078
TCRA	C3	-0.11142	0.413928	-0.886913	-0.136849	-0.0276765	-0.42312	-0.358119	-0.224366	-0.283416	0.0643086	0.196968	-0.963228	0.00502515	0.226568	-0.875665	-0.133383	0.959153	-1.15595
TCRAV5.1a	C3	-0.141526	0.318529	-0.451097	-0.269536	-0.0504476	-0.50621	-0.46719	-0.349638	-0.396476	-0.0579793	0.278034	-0.137448	-0.0723576	0.309049	0.089932	-0.0288384	0.702653	-0.612829
TCRAVN1	C3	-0.119804	0.317303	-0.537208	-0.337408	0.0544625	-0.530818	-0.641716	-0.26344	-0.393581	0.0638202	0.186106	-0.860139	0.133095	-0.0111095	-0.733872	0.0133202	0.747169	-0.470622
TCRBV10S1P	C3	-0.0517222	0.223593	-0.514195	-0.163159	-0.0291301	-0.377258	-0.518931	-0.126805	-0.277041	0.187863	0.00540429	-0.0597774	0.125938	-0.0614501	0.144022	-0.00433893	0.621986	-0.827523
TCRBV11S1A1T	C3	-0.0354936	0.219819	-0.569214	-0.225322	-0.196736	-0.92806	-0.365404	-0.285809	-0.899474	0.0776095	0.0507509	-0.531479	0.252623	0.218484	-0.412142	0.0514916	0.648924	-0.420256
TCRBV12S2	C3	-0.107634	0.230599	-0.305102	-0.146643	-0.121043	-0.380138	-0.378376	-0.257695	-0.51293	0.0338991	0.0875674	-0.141593	-0.0646592	0.163759	-0.279792	-0.0827494	0.624754	-0.271263
TCRBV13S1	C3	-0.0385309	0.268327	-0.714715	-0.224028	-0.0322144	-0.656046	-0.554307	-0.199365	-0.763656	0.0897058	0.103258	-0.514007	0.0175272	0.0697172	-0.636253	0.143838	0.673922	-0.776262
TCRBV13S5	C3	-0.156562	0.292488	-0.30385	-0.209587	-0.107203	-0.0366686	-0.162737	-0.136035	-0.187327	-0.199413	0.0554443	-0.214854	-0.122987	0.197132	-0.461413	-0.112011	0.749915	-0.400253
TCRBV13S6A2T	C3	-0.0587985	0.296283	-0.721757	-0.247902	-0.0718803	-0.762689	-0.439734	-0.473585	-0.920954	0.0602398	0.290652	-0.421573	0.170746	0.249177	-0.574922	0.0526723	0.697844	-0.750808
TCRBV14S1	C3	-0.109924	0.350895	-0.687677	-0.157227	-0.061414	-0.944761	-0.50478	-0.446773	-1.05517	0.125609	0.353866	-0.266543	-0.00760964	0.385548	-0.285473	-0.101426	0.758152	-0.684416
TCRBV15S1	C3	-0.0871803	0.240313	-0.421605	-0.173861	-0.0884899	-0.0727008	-0.407809	-0.344872	-0.0532277	0.091967	0.18311	-0.101224	0.0936189	0.199223	-0.0796666	-0.0687218	0.598468	-0.7431
TCRBV17S1A1T	C3	-0.0958405	0.363728	-0.787923	-0.261903	-0.0451843	-0.533195	-0.556451	-0.36102	-0.54913	0.0912485	0.252939	-0.361378	0.115683	0.234184	-0.349324	-0.00224682	0.847245	-1.09013
TCRBV1S1A1N1	C3	-0.0978143	0.282959	-0.516489	-0.191139	-0.0862485	-0.395504	-0.289974	-0.471683	-0.36919	-0.0415285	0.265784	-0.513767	0.00433063	0.230416	-0.50058	-0.0379928	0.688236	-0.591305
TCRBV20S1	C3	-0.0658899	0.192876	-0.355312	-0.0431198	-0.238215	-0.182949	-0.154012	-0.513344	-0.303111	-0.0154895	0.102364	-0.097693	-0.13379	0.171665	-0.248868	-0.061927	0.646587	-0.49182
TCRBV20S1A1N2	C3	-0.0825163	0.32277	-0.7097	-0.193089	-0.0203896	-1.13322	-0.455245	-0.331457	-1.33536	0.177332	0.403234	-0.0785255	0.266996	0.522411	-0.150584	-0.110304	0.578765	-0.667372
TCRBV22S1A2N1T	C3	-0.036701	0.30042	-0.826905	-0.0850572	-0.00229179	-0.78365	-0.333897	-0.341077	-0.812028	0.177284	0.250995	-0.194578	0.154338	0.160467	-0.116492	-0.0653438	0.679758	-1.10534
TCRBV2S1	C3	-0.0612131	0.309643	-0.755286	-0.126792	-0.0380391	-0.730775	-0.386138	-0.331748	-0.762211	0.117669	0.192949	-0.401748	0.0587008	0.126539	-0.379954	-0.039963	0.756195	-0.90334
TCRBV3S1	C3	-0.0626017	0.25463	-0.570225	-0.150663	-0.0931207	-0.687562	-0.547961	-0.531556	-0.738099	0.264928	0.372965	-0.229913	0.22434	0.402242	-0.209135	-0.0884399	0.54062	-0.632136
TCRBV4S1A1T	C3	-0.0451424	0.249059	-0.624492	-0.144137	-0.149293	-0.618203	-0.425783	-0.573463	-0.697903	0.215679	0.229662	-0.58605	0.265836	0.181789	-0.6912	-0.0691846	0.691468	-0.604262
TCRBV5S1A1T	C3	-0.0884459	0.349525	-0.772305	-0.219814	-0.0495808	-0.842236	-0.476807	-0.3626	-0.933511	0.0591096	0.250596	-0.741552	0.0450806	0.236999	-0.8492	0.000191526	0.814689	-0.704882
TCRBV5S2	C3	-0.131264	0.326687	-0.520255	-0.254587	0.0256661	-0.418019	-0.502228	-0.229811	-0.574707	-0.0091196	0.216775	0.0512967	-0.0508527	0.14862	-0.074203	-0.0286502	0.722798	-0.73798
TCRBV5S3A2T	C3	0.00695838	0.220449	-0.747365	0.012908	-0.191365	-0.616601	-0.341977	-0.407122	-0.757712	0.191407	0.0985754	-0.505275	-0.078148	0.177123	-0.680565	0.0370831	0.665074	-0.845946
TCRBV5S6A3N2T	C3	-0.047452	0.261825	-0.656518	-0.139407	-0.0910998	-0.573021	-0.438919	-0.457643	-0.67107	0.116345	0.234196	-0.159351	0.0160823	0.190523	-0.213886	0.0275174	0.659466	-0.862314
TCRBV6S1A1N1	C3	-0.0560312	0.289977	-0.712684	-0.189176	-0.101529	-0.328143	-0.462185	-0.472952	-0.368145	-0.00618737	0.297078	0.087743	-0.158266	0.325863	0.114917	0.136391	0.675239	-1.22799
TCRBV6S2A1N1T	C3	-0.0623494	0.24981	-0.55556	-0.202165	-0.0943762	-0.610978	-0.431028	-0.301305	-0.718634	0.0233614	0.123955	-0.20048	-0.0168149	0.136028	-0.269098	0.0736911	0.659095	-0.6262
TCRBV7S1A1N2T	C3	-0.0998035	0.287974	-0.524583	-0.331938	-0.0260372	-0.382822	-0.748623	-0.153423	-0.442796	0.0622673	0.13092	-0.0648272	-0.0307372	0.162231	-0.0851911	0.128886	0.672033	-0.762515
TCRBV7S3A2	C3	-0.0831674	0.305244	-0.649878	-0.233795	-0.171276	-0.662518	-0.457117	-0.481372	-0.660937	0.0362363	0.236489	-0.342224	0.0575189	0.339903	-0.275952	0.0238264	0.778543	-0.7762
TCRBV9S1A1T	C3	-0.0431224	0.320087	-0.864368	-0.187147	0.0781481	-0.414127	-0.366202	-0.113493	-0.45462	0.112429	0.25808	-0.537288	0.230052	0.245683	-0.618611	-0.000692819	0.605077	-1.20942
TCRDV2	C3	-0.0371742	0.245319	-0.645355	-0.209873	-0.112243	-0.907025	-0.526486	-0.495047	-0.933908	0.208887	0.179528	-0.441333	0.282549	0.0831402	-0.385831	0.0170878	0.69187	-0.588517
TCRGC2	C3	-0.158668	0.367109	-0.538323	-0.20246	0.108463	-0.484183	-0.24312	-0.133934	-0.264564	-0.116768	0.205277	-0.463925	-0.0686759	0.0511287	-0.152407	-0.148761	0.78662	-0.707087
TCRGV	C3	-0.202251	0.405552	-0.482833	-0.347963	-0.0205096	-0.114684	-0.626837	-0.28251	-0.0335051	-0.00246038	0.278521	-0.507443	0.0341615	0.317729	-0.472344	-0.142068	0.886444	-0.696949
TCRVA15	C3	-0.111356	0.31796	-0.574393	-0.247586	0.0572599	-0.352664	-0.36634	-0.170136	-0.401625	-0.113324	0.247785	-0.260946	-0.113301	0.208744	-0.311147	0.0411937	0.639158	-0.795111
TCRVB	C3	-0.0673572	0.365791	-0.912799	-0.240549	-0.122742	-0.874722	-0.554637	-0.483201	-0.873202	0.135805	0.285148	-0.622593	0.161586	0.335371	-0.570039	0.026653	0.883058	-1.05697
TDRD5	C1	0.147983	-0.259559	0.232116	0.0021371	-0.217739	0.115737	0.0552345	-0.104645	-0.0213547	-0.1111	-0.193562	0.165915	-0.175517	-0.0482171	-0.0159773	0.450095	-0.405226	0.387223
TDRD6	C3	-0.213249	0.284578	-0.0429227	-0.4598	-0.161415	-0.00327489	-0.63025	-0.312335	-0.0660059	-0.19715	0.0198578	0.115379	-0.112452	0.0519966	0.0512869	0.017792	0.856282	-0.0992249
TENM1	C2	-0.130064	0.291276	-0.409818	-0.119911	0.0898411	0.40741	-0.242459	0.076474	0.679907	0.0352237	0.157739	-0.848074	0.0553218	0.215477	-0.717675	-0.221425	0.535283	-0.766856
TENM3	C2	-0.195357	0.30127	-0.171545	-0.00150924	0.350427	0.45948	0.0262215	0.44122	0.814036	0.0672184	0.320291	-0.574332	0.188362	0.384516	-0.284715	-0.576931	0.210274	-0.491713
TENM4	C2	-0.136531	0.429121	-0.832266	0.149276	0.461427	0.193884	0.159671	0.556663	0.52825	0.113732	0.429244	-1.46092	0.0849279	0.496004	-1.32376	-0.550447	0.363406	-1.2431
TEP1	C2	-0.0724316	0.416357	-1.05656	0.0782954	0.241618	-0.137758	-0.0668432	0.160531	0.0892315	0.329435	0.47923	-1.06953	0.434835	0.644962	-0.938094	-0.459334	0.485051	-1.6239
TESPA1	C3	-0.154039	0.442532	-0.803351	-0.109041	0.0992933	-0.0943373	-0.315248	-0.125234	0.0601871	0.0130913	0.2265	-0.825657	-0.121244	0.123454	-0.755586	-0.218311	0.950558	-1.22556
TEX11	C3	-0.00722262	0.193239	-0.599856	-0.0957084	0.0788128	0.303107	-0.478031	-0.0232277	0.37229	0.252067	0.259326	-0.57683	0.14988	0.342415	-0.655962	0.0234785	0.238478	-1.0958
TFEC	C3	-0.114536	0.279225	-0.434953	-0.279096	-0.277994	-0.231192	-0.519619	-0.447601	-0.311462	0.0453241	0.0830073	-0.198181	0.108907	0.28566	-0.303957	-0.0277635	0.849239	-0.598173
TFF3	C2	0.0330787	0.069545	-0.36388	0.74206	0.59278	0.450215	0.55964	0.687636	0.690375	0.638899	0.412302	0.349857	0.264393	0.321643	0.666009	-0.856355	-0.591088	-1.1969
TGFB1	C2	-0.142597	0.44618	-0.862702	0.0774758	0.358608	0.14785	0.170111	0.358099	0.493328	0.0110905	0.335447	-1.23061	0.0574929	0.310385	-1.02263	-0.474081	0.602211	-1.38304
THEMIS	C3	-0.131955	0.367546	-0.650556	-0.2414	-0.0684076	-0.473716	-0.583392	-0.357182	-0.476405	0.094894	0.211335	-0.37384	0.0339984	0.201772	-0.357629	-0.0817355	0.896473	-0.856225
THEMIS2	C3	-0.104416	0.27972	-0.478547	-0.521552	-0.242307	-0.259574	-0.698578	-0.426897	-0.283764	-0.0543073	0.081957	-0.573804	0.269058	0.229847	-0.670516	0.198848	0.840887	-0.535114
THY1	C2	-0.0863708	0.376666	-0.869373	0.153011	0.428245	0.249797	0.0494501	0.545383	0.478269	0.215012	0.463627	-0.955759	0.14835	0.625118	-0.877008	-0.454312	0.202936	-1.50617
TICAM2	C2	-0.15734	0.39127	-0.622579	-0.0465665	0.215257	-0.0344029	-0.222221	0.261935	0.0464641	-0.0547466	0.254783	-0.540181	-0.305018	0.346058	-0.528122	-0.216932	0.594272	-0.992414
TICRR	C1	0.214589	-0.333776	0.197714	-0.168941	-0.57049	-0.591453	0.0625588	-0.688872	-0.88351	-0.195262	-0.353895	0.452411	0.0896649	-0.249906	0.252304	0.695647	-0.131036	0.62917
TIFAB	C3	-0.126682	0.314147	-0.498391	-0.456135	-0.117324	-0.477527	-0.608845	-0.464113	-0.511059	-0.0605225	0.172307	-0.196465	0.209404	0.111787	-0.187197	0.0950809	0.856234	-0.621453
TIGIT	C3	-0.0460957	0.325868	-0.870877	-0.251438	-0.180139	-0.996845	-0.502606	-0.520816	-1.06175	0.0593555	0.150491	-0.757507	0.0918773	0.139852	-0.800502	0.123002	0.936684	-0.824029
TIMD4	C3	-0.0322015	0.203842	-0.530796	-0.165637	-0.0556215	-0.626363	-0.26585	-0.190963	-0.532596	-0.00930858	0.0388814	-0.554219	0.0427974	-0.00435968	-0.408517	0.0840114	0.571844	-0.519858
TK1	C1	0.188855	-0.339832	0.324204	-0.10468	-0.518563	-0.735975	0.0540499	-0.73253	-1.03012	-0.0449245	-0.190796	0.90517	0.244621	-0.0703018	0.821601	0.491665	-0.28691	0.752378
TLDC2	C3	-0.258988	0.416643	-0.283628	-0.301007	0.0522187	0.363364	-0.428483	0.00797305	0.520513	-0.208287	0.138755	-0.934033	-0.270487	0.183533	-0.973503	-0.207228	0.904705	-0.406954
TLR10	C3	-0.0203671	0.264241	-0.776743	-0.15777	-0.16922	-0.526406	-0.410466	-0.361739	-0.569524	0.040507	-0.00332877	-0.812293	-0.0652691	-0.0315214	-0.929836	0.152039	0.853742	-0.865116
TLR4	C3	-0.21511	0.458784	-0.602988	-0.185901	0.123385	0.0756776	-0.416221	0.0604442	0.158441	0.00825825	0.252683	-0.559783	-0.0718816	0.322944	-0.571007	-0.309487	0.869745	-1.00222
TLR7	C3	-0.238324	0.469958	-0.543113	-0.153406	0.0756243	0.0840495	-0.350428	-0.0181931	0.185995	-0.0364567	0.260794	-0.525879	-0.164496	0.35752	-0.50514	-0.364772	0.930172	-0.915054
TLR8	C3	-0.114585	0.290118	-0.470256	-0.401312	-0.252432	-0.386767	-0.639483	-0.47668	-0.395619	0.0173321	0.0671572	-0.250049	0.198193	0.168106	-0.235098	0.0696623	0.907432	-0.601948
TLR9	C3	-0.0929071	0.334341	-0.704311	-0.296996	-0.0736227	-0.730664	-0.458097	-0.464343	-0.686986	-0.0331086	0.249857	-0.922736	0.0658819	0.178662	-0.900001	0.0658062	0.829576	-0.619363
TLX1NB	C1	0.0835203	-0.259271	0.498575	-0.35715	-0.414916	0.213951	-0.366745	-0.605314	-0.0294911	-0.181785	-0.254803	0.238477	0.0173682	-0.286869	-0.0974371	0.602833	-0.0857734	0.874079
TM4SF19-TCTEX1D2	C2	-0.157907	0.249544	-0.158308	-0.158113	0.161957	-0.183914	-0.19516	0.0700567	-0.23481	0.0556036	0.304925	0.396079	0.263618	0.358997	0.440824	-0.339699	0.286471	-0.357652
TM6SF1	C2	-0.160638	0.373393	-0.550633	-6.40321e-05	0.191766	0.472317	-0.180292	0.332242	0.604753	0.0846838	0.101145	-0.675519	-0.0593541	0.153934	-0.719674	-0.383196	0.666803	-1.0748
TMC8	C3	-0.157274	0.424001	-0.729534	-0.199633	-0.00426768	-0.478652	-0.413568	-0.223415	-0.309325	0.0472578	0.237835	-0.888459	0.0533727	0.262141	-0.733362	-0.201061	0.943123	-0.871528
TMEM119	C2	-0.0821835	0.416714	-1.01727	0.0829517	0.36275	0.238021	-0.0831614	0.353508	0.569479	0.252247	0.363645	-1.22278	0.22987	0.354808	-1.0509	-0.400835	0.50229	-1.72257
TMEM125	C1	0.218372	-0.260224	-0.0577049	0.231921	0.0334871	0.309114	0.339902	0.0188065	0.197791	0.0656181	-0.0588307	0.290864	0.0120666	-0.172123	0.131362	0.292371	-0.605118	-0.33484
TMEM145	C1	0.0851838	-0.177167	0.224077	0.418459	0.375892	0.588244	0.727399	0.447474	0.705361	-0.105813	-0.0776194	-0.463907	-0.317698	-0.482015	-0.510373	-0.111992	-0.597958	0.278285
TMEM150B	C3	-0.14127	0.336425	-0.510488	-0.410847	-0.113972	-0.43646	-0.532393	-0.20859	-0.382601	-0.0390716	0.157258	-0.565843	0.244647	0.34426	-0.516318	-0.0077036	0.795884	-0.550707
TMEM155	C3	-0.00200404	0.216994	-0.698928	0.00538243	-0.14455	-0.128764	-0.0415867	-0.176145	-0.208221	0.0769671	-0.0330819	-0.979068	0.0993487	0.0514883	-1.26037	-0.0539958	0.669257	-0.824222
TMEM156	C3	-0.000284349	0.265471	-0.864061	-0.218857	-0.1629	-0.733759	-0.530871	-0.410234	-0.771471	0.136257	0.0897454	-0.555521	0.139167	0.0953691	-0.572671	0.182909	0.788703	-1.04259
TMEM173	C2	-0.11925	0.423604	-0.88597	-0.151758	0.24885	0.13976	-0.281883	0.106874	0.456234	0.0364344	0.376008	-0.891991	0.0861807	0.360319	-0.655278	-0.171757	0.63409	-1.55449
TMEM176A	C3	-0.0912058	0.336043	-0.716916	-0.0910784	0.104317	-0.436333	-0.248632	-0.0266704	-0.232818	0.0229919	0.164828	-1.19428	-0.0545225	0.0902069	-1.06095	-0.107188	0.693796	-0.75438
TMEM176B	C3	-0.10867	0.373952	-0.768029	-0.192517	0.0740173	-0.486554	-0.374345	-0.0664281	-0.318268	0.00423999	0.213969	-1.03913	-0.00639593	0.213445	-0.914047	-0.0594576	0.760417	-0.876723
TMEM204	C2	0.0180933	0.276426	-0.975999	0.336115	0.481471	0.13252	0.198134	0.498906	0.305157	0.369471	0.420562	-1.16348	0.221032	0.37453	-1.18099	-0.4237	0.0178727	-1.53623
TMEM215	C2	-0.257119	0.319615	0.0248608	0.122795	0.607743	0.997848	0.193799	0.79966	1.2194	-0.236185	0.373739	-0.157399	-0.573576	0.329177	-0.0782795	-0.543554	0.018611	-0.494296
TMEM229B	C2	-0.0693191	0.308911	-0.719276	0.330292	0.437607	0.254176	0.465337	0.533591	0.553156	0.0705734	0.22413	-0.940895	-0.0590231	0.0997258	-0.761337	-0.518786	0.278143	-1.26051
TMEM240	C2	-0.128338	0.430292	-0.87007	0.0648667	0.507278	0.0515004	0.0591826	0.671473	0.355156	0.0199196	0.42798	-1.52385	-0.0422681	0.517871	-1.41381	-0.380664	0.308568	-1.20249
TMEM244	C2	-0.097106	0.28467	-0.525002	0.180565	0.302066	0.258443	0.116534	0.268645	0.503379	0.134173	0.296533	-0.889919	-0.00960531	0.255287	-0.77668	-0.444114	0.281047	-0.8828
TMEM255A	C2	-0.240756	0.40577	-0.323818	-0.0129088	0.41046	0.39272	-0.0625451	0.506999	0.512827	-0.0659391	0.199677	-0.014949	-0.198057	0.0787132	0.0716668	-0.512934	0.559803	-0.874514
TMEM37	C2	-0.193578	0.452759	-0.672667	-0.140299	0.359109	-0.103676	-0.274461	0.540339	0.0399374	0.11873	0.275187	-0.382926	0.2487	0.378218	-0.237717	-0.443895	0.585289	-1.15314
TMEM74	C1	0.0301773	-0.10271	0.209579	-0.519349	-0.307335	-0.278257	-0.498631	-0.503981	-0.488337	-0.450344	-0.291479	-0.233363	-0.338461	-0.482902	-0.518497	0.801334	0.292426	0.74837
TMEM86A	C2	-0.165117	0.310167	-0.325985	0.0417278	0.216418	-0.168151	-0.316425	0.0241612	0.0112935	0.628689	0.747655	1.30143	0.849116	1.10657	1.84657	-0.833432	0.0197687	-1.19209
TMIGD2	C3	-0.119686	0.378567	-0.737373	-0.282741	-0.00463639	-0.277609	-0.513667	-0.34908	-0.323972	0.00500499	0.301913	-0.142929	0.0373253	0.261789	-0.180902	-0.00590246	0.82944	-1.19884
TMSB15A	C1	0.113984	-0.160951	0.0517574	-0.417352	-0.527646	-1.00421	-0.483708	-0.585841	-1.27571	-0.0890212	-0.167675	0.737284	0.217628	0.151852	0.705479	0.660943	0.0642888	0.421694
TNF	C3	0.0895254	0.192009	-0.997172	-0.15697	-0.25924	-0.793251	-0.196534	-0.391594	-0.824651	-0.00866364	-0.0297959	-1.01043	0.116726	0.0730055	-1.09783	0.352286	0.713953	-1.07775
TNFAIP8	C3	-0.126621	0.325586	-0.535923	-0.363691	-0.233068	-0.325081	-0.696269	-0.449633	-0.2944	0.0213267	0.0856167	-0.543492	0.0322955	0.193743	-0.544221	0.0687652	0.964238	-0.653441
TNFAIP8L2	C3	-0.152702	0.43993	-0.800414	-0.288251	-0.0583101	-0.467709	-0.518117	-0.211728	-0.364664	0.0479675	0.239132	-0.704567	0.140415	0.391628	-0.607676	-0.128324	0.975866	-1.05937
TNFAIP8L2-SCNM1	C3	-0.164481	0.261353	-0.169527	-0.184349	-0.131564	-0.27868	-0.164867	-0.229934	-0.326838	-0.151943	0.0550717	-0.0591819	-0.0860547	0.14853	-0.0827031	-0.176221	0.720297	-0.138161
TNFRSF13B	C3	0.0875564	0.206018	-1.03466	-0.0621626	-0.0814434	-0.853198	-0.376049	-0.306602	-0.777259	0.244954	0.115001	-1.08136	0.187198	0.0845974	-1.02067	0.211262	0.560668	-1.14335
TNFRSF13C	C3	0.121183	0.0749181	-0.746862	-0.193669	-0.432493	-0.842917	-0.505201	-0.473484	-0.978262	0.189838	-0.221975	-0.79484	0.227775	-0.0424766	-0.974709	0.425784	0.653847	-0.610599
TNFRSF14	C3	-0.120627	0.399733	-0.802454	-0.0652983	0.208479	-0.218644	-0.0990416	0.198002	-0.0441793	-0.0280176	0.177109	-1.21973	-0.0290634	0.1328	-1.1757	-0.221782	0.726103	-1.00276
TNFRSF17	C3	0.082634	0.184267	-0.94335	-0.204337	-0.215327	-0.876866	-0.453615	-0.526425	-0.954781	0.144012	0.102492	-0.490439	0.22458	0.109609	-0.522235	0.34092	0.631539	-1.13174
TNFRSF18	C3	0.0448701	0.192145	-0.812377	0.0416869	0.117544	-0.401139	0.246291	0.124125	-0.385401	-0.125035	0.0804915	-1.30073	-0.0468717	0.0482261	-1.45862	0.0880308	0.33878	-0.816571
TNFRSF1B	C3	-0.18405	0.430141	-0.638474	-0.368706	0.0476283	-0.444966	-0.616075	-0.235693	-0.360344	-0.0168294	0.230323	-0.840559	0.0706219	0.123776	-0.801207	-0.0883828	0.972389	-0.690931
TNFRSF25	C3	0.00457135	0.229587	-0.767247	-0.104849	-0.104513	-0.304893	-0.249357	-0.297164	-0.208632	0.0743933	0.113581	-1.35046	0.0936228	0.14052	-1.42481	0.0879717	0.616495	-0.796606
TNFRSF4	C3	0.0970804	0.216847	-1.10946	-0.00995062	-0.121196	-0.680162	-0.0786696	-0.369496	-0.544811	0.238361	0.148694	-1.32187	0.444912	0.171555	-1.26072	0.0660741	0.586547	-1.30076
TNFRSF8	C3	-0.132921	0.386348	-0.707833	-0.409822	-0.0198751	-0.375727	-0.59827	-0.214399	-0.322224	0.0297394	0.219791	-0.749598	0.303963	0.267589	-0.749469	-0.0132076	0.861859	-0.882738
TNFRSF9	C3	-0.0465072	0.289412	-0.75035	-0.277959	-0.249483	-0.639237	-0.416856	-0.48786	-0.614523	-0.0369554	0.145729	-0.688285	0.0647157	0.31179	-0.663495	0.163218	0.832835	-0.844862
TNFSF10	C2	-0.0507991	0.307109	-0.790226	-0.0115636	0.308137	-0.151827	-0.324541	0.140719	0.084719	0.395073	0.475527	-0.205917	0.459032	0.475498	0.114429	-0.314648	0.224263	-1.47812
TNFSF11	C2	-0.162296	0.426018	-0.715278	-0.0552736	0.106368	0.139335	-0.097743	0.0114912	0.190678	-0.0253355	0.407728	-0.560673	-0.0472106	0.626356	-0.628795	-0.331175	0.657493	-1.23451
TNFSF12	C2	-0.209252	0.515209	-0.811189	-0.054852	0.41049	0.270521	-0.125942	0.55989	0.499249	0.0188322	0.291594	-1.35745	0.0107476	0.323892	-1.36283	-0.476198	0.715844	-1.23229
TNFSF13B	C3	-0.11117	0.258168	-0.380288	-0.37531	-0.242209	-0.388861	-0.556655	-0.348736	-0.496851	-0.102806	-0.00536019	-0.473332	-0.0210897	0.132627	-0.641412	0.144089	0.833818	-0.282131
TNFSF14	C3	-0.0873551	0.351551	-0.783434	-0.252279	-0.114913	-0.785947	-0.559147	-0.349787	-0.746661	0.0796503	0.201072	-0.5663	0.0615343	0.286954	-0.46737	0.0320169	0.862718	-0.894878
TNFSF8	C3	-0.265691	0.503003	-0.53729	-0.33527	0.0963006	-0.00928218	-0.611564	-0.0167597	0.0556033	-0.0238132	0.291673	-0.311097	-0.0248723	0.378827	-0.28062	-0.292195	0.981638	-0.930677
TNNT1	C1	0.105443	-0.179845	0.148767	0.340837	0.195288	0.7403	0.754458	0.839306	0.673468	-0.166252	-0.425526	-0.122425	-0.21409	-0.400957	-0.388535	-0.0187195	-0.458299	0.00264162
TNNT3	C2	-0.140593	0.299919	-0.394314	-0.00158196	0.33204	0.229775	-0.159282	0.266548	0.424044	-0.00936208	0.253203	-0.878087	-0.23458	0.100384	-0.827683	-0.254815	0.363797	-0.596162
TOP2A	C1	0.249689	-0.342539	0.0806762	0.105339	-0.417541	-0.841227	0.190393	-0.709808	-1.21807	-0.00634039	-0.184762	0.219685	-0.0251416	-0.247748	-0.0957172	0.529119	-0.311434	0.670476
TOX	C3	-0.121329	0.302234	-0.481771	-0.37625	-0.19251	-0.386617	-0.574839	-0.464522	-0.341841	-0.127288	0.0480977	-0.973737	-0.0976647	0.0148453	-1.02848	0.152343	0.950703	-0.340892
TOX2	C3	-0.0805326	0.359865	-0.838832	-0.174936	0.17689	-0.391523	-0.452908	-0.0334928	-0.228366	0.211094	0.187229	-1.26026	0.298012	-0.0245828	-1.20559	-0.138863	0.7348	-0.963453
TP53INP1	C2	-0.107301	0.293593	-0.511794	0.43052	0.633947	0.454333	0.289914	0.64632	0.681372	0.351539	0.476697	0.0297724	0.0635213	0.323296	0.262716	-0.780003	-0.0709137	-1.34048
TP63	C2	-0.168985	0.199129	0.051961	-0.0119308	0.323512	-0.0663339	-0.077317	0.12572	0.0534301	-0.164618	0.132998	-0.335862	-0.438926	-0.278149	-0.222098	-0.227321	0.303014	0.217436
TPI1	C1	0.10601	-0.378412	0.7936	-0.234682	-0.481983	-0.0911045	-0.146342	-0.61532	-0.518816	-0.39841	-0.415102	0.782317	-0.475722	-0.485467	0.358205	0.736618	-0.219884	1.45464
TPK1	C3	-0.199443	0.449576	-0.637966	-0.203792	0.227634	-0.077641	-0.531327	0.079183	0.0887364	0.249272	0.407761	0.456313	0.349512	0.4413	0.796032	-0.431648	0.681878	-1.47029
TPP1	C2	-0.240787	0.484743	-0.581082	-0.091051	0.392424	0.0337908	-0.0794729	0.307611	0.341038	-0.0889349	0.283303	-0.897563	-0.0705295	0.07796	-0.653689	-0.481058	0.777279	-0.906508
TPSAB1	C2	-0.148141	0.308305	-0.390336	0.421449	0.598089	0.704677	0.439016	0.782226	0.997919	0.195777	0.356655	-0.105943	-0.0533665	0.295988	0.142471	-0.823383	0.0162245	-1.20635
TPSB2	C2	-0.105898	0.249582	-0.374172	0.425237	0.555109	0.692381	0.51786	0.742504	0.944363	0.181067	0.330666	-0.0742968	0.01224	0.291439	0.125143	-0.748402	-0.0850053	-1.16196
TPSD1	C2	-0.151514	0.232554	-0.129453	0.368153	0.434337	0.354245	0.539298	0.631751	0.797467	0.0460301	0.286184	-0.0514419	-0.109711	0.338344	0.487932	-0.748285	-0.0263766	-0.626345
TRA	C3	-0.0463533	0.256718	-0.64443	-0.17192	-0.13344	-0.819614	-0.397178	-0.430691	-0.893333	0.0472305	0.0771013	-0.478934	0.00426936	-0.0147096	-0.514004	0.0716222	0.789859	-0.590905
TRA@	C3	-0.0818484	0.384051	-0.912201	-0.0960568	-0.0119938	-0.790515	-0.283524	-0.337521	-0.854144	0.057861	0.32007	-0.351955	-0.0123517	0.326991	-0.353323	-0.0960353	0.819125	-1.18134
TRABD2A	C3	-0.176604	0.349695	-0.40717	-0.338403	-0.0409545	-0.406501	-0.652968	-0.171799	-0.351174	0.018733	0.170674	-0.6289	0.0205995	0.256209	-0.595922	-0.0815732	0.796914	-0.34014
TRABD2B	C2	-0.128709	0.288862	-0.407573	0.187441	0.518714	0.151279	0.176495	0.462571	0.432447	-0.107216	0.249158	-1.00211	-0.478884	-0.0956984	-0.839155	-0.329573	0.239231	-0.572781
TRAC	C3	-0.0967845	0.407249	-0.925854	-0.205511	-0.0420451	-0.694692	-0.465112	-0.306691	-0.651834	0.0998315	0.241202	-0.769022	0.114212	0.260897	-0.723888	-0.066815	0.940465	-1.13008
TRAF1	C3	-0.101809	0.306081	-0.57528	-0.326789	-0.277202	-0.539238	-0.532157	-0.590114	-0.551169	-0.0795471	0.0647585	-1.10913	-0.0612828	0.0955157	-1.23981	0.131237	1.0083	-0.358543
TRAF3IP3	C3	-0.107063	0.347415	-0.688204	-0.339535	-0.174191	-0.451908	-0.656395	-0.393063	-0.528426	-0.013266	0.118798	-0.552761	-0.0519075	0.197275	-0.680057	0.128009	0.95685	-0.82614
TRANK1	C3	-0.209689	0.554712	-0.938128	-0.0837184	0.466608	0.0872541	-0.186207	0.317015	0.330223	-0.0153189	0.455934	-1.38711	-0.0727667	0.28624	-1.34183	-0.4091	0.775734	-1.37988
TRAT1	C3	-0.0658924	0.328132	-0.796136	-0.233626	-0.0987193	-0.556177	-0.615008	-0.366796	-0.581645	0.137392	0.167594	-0.421959	0.064628	0.165727	-0.430771	0.064541	0.846062	-1.06374
TRAV12-1	C3	-0.0528384	0.292865	-0.73534	-0.267725	0.019371	-0.407357	-0.621795	-0.276865	-0.111759	0.0881607	0.250049	-0.428396	0.0344529	0.180636	-0.0187656	0.148773	0.628683	-1.17868
TRAV20	C3	-0.0563583	0.310367	-0.777785	-0.257527	0.00962659	-1.16991	-0.564096	-0.174943	-1.10959	0.124801	0.163829	-0.667559	0.168104	0.131675	-0.482627	0.0707435	0.706494	-0.659124
TRB	C3	-0.0346457	0.310585	-0.868563	-0.158132	0.00313369	-1.0064	-0.415244	-0.254135	-1.15228	0.181339	0.119914	-0.517584	0.240439	-0.0288392	-0.624047	-0.0159137	0.791685	-0.877124
TRD	C3	-0.0187132	0.320188	-0.965952	-0.220518	-0.0930683	-0.936938	-0.32147	-0.45045	-0.796959	-0.0129726	0.255262	-0.589168	0.100122	0.245679	-0.323643	0.154709	0.781443	-1.21193
TRDC	C3	-0.155267	0.398678	-0.655324	-0.334851	-0.0789758	-0.657032	-0.60743	-0.200595	-0.760448	-0.0217681	0.180619	-0.568005	-0.0157764	0.32671	-0.694982	-0.0155096	0.924934	-0.640185
TREM1	C1	0.0858448	-0.206325	0.316369	-0.0720527	-0.228422	0.356867	0.0667052	-0.177066	0.233142	-0.255079	-0.15246	0.454347	-0.286757	-0.0176519	0.300628	0.422582	-0.275237	0.298849
TREM2	C3	-0.257228	0.398524	-0.231874	-0.188659	0.126429	0.0820087	-0.302388	0.110899	0.122696	0.0143847	0.386178	0.372753	0.104545	0.644763	0.487864	-0.48981	0.558792	-0.668284
TREML1	C3	-0.291532	0.479088	-0.352153	-0.238307	0.119047	-0.0801581	-0.513926	0.0923866	-0.0693508	0.00436563	0.292824	-0.133195	-0.0790368	0.448595	-0.128672	-0.442566	0.864227	-0.587393
TREML2	C3	-0.116155	0.28903	-0.460193	-0.367168	-0.220042	-0.0608099	-0.803529	-0.430725	-0.0832858	0.0390274	0.0144733	-0.52964	-0.0663889	0.039708	-0.654872	0.141891	0.933746	-0.618884
TRGC2	C3	-0.124653	0.413116	-0.829376	-0.217017	-0.00199559	-0.437907	-0.449788	-0.248534	-0.340115	0.0273169	0.28226	-0.779824	0.00455959	0.322197	-0.711299	-0.0775886	0.88425	-1.09524
TRGV3	C3	-0.127047	0.362984	-0.65605	-0.301993	0.00890407	-0.206842	-0.632849	-0.219408	0.00163851	0.0609407	0.241961	-0.555911	0.0475314	0.246986	-0.333852	-0.00760603	0.783522	-1.02781
TRIM21	C3	-0.0911107	0.379798	-0.85992	-0.198601	0.161967	-0.444142	-0.379794	0.0231348	-0.318417	0.123605	0.286936	-0.755933	0.265696	0.272257	-0.642275	-0.125481	0.656088	-1.17524
TRIM22	C3	-0.172268	0.47289	-0.826678	-0.291098	0.123319	-0.28629	-0.496995	0.0166209	-0.155049	-0.041772	0.239663	-1.163	-0.0217105	0.249877	-1.15461	-0.104947	0.940768	-1.01835
TRIM34	C2	-0.145679	0.363046	-0.578964	0.13368	0.339938	0.237737	-0.0557107	0.416916	0.621416	0.240763	0.288512	-0.585283	0.111224	0.315567	-0.212735	-0.567717	0.409875	-1.17645
TRIM61	C2	-0.132341	0.427083	-0.843005	-0.10138	0.205571	-0.0160737	-0.259752	0.130907	0.202505	0.080811	0.335565	-0.77056	0.0846377	0.39415	-0.615448	-0.260515	0.67092	-1.39681
TRIM69	C3	-0.055979	0.309716	-0.777235	-0.302554	-0.032014	-0.328306	-0.462879	-0.253586	-0.450516	-0.0419756	0.145534	-0.882986	0.0540676	0.0989207	-1.16502	0.171095	0.763595	-0.895272
TROAP	C1	0.225174	-0.391471	0.341852	0.0522496	-0.557043	-0.786237	0.2184	-0.637839	-0.973266	-0.0122678	-0.23367	0.852757	0.136996	0.0231741	0.918715	0.455825	-0.422568	0.780451
TRPC2	C2	-0.00120117	0.177729	-0.574281	0.0656642	-0.0775543	-0.143534	0.025218	-0.0213009	-0.113943	0.142147	-0.0139922	-0.578564	0.179384	0.112871	-0.624143	-0.153645	0.471808	-0.802615
TRPV2	C3	-0.138712	0.398141	-0.722246	-0.315626	0.035396	-0.558778	-0.532482	-0.157091	-0.467505	0.0875397	0.305314	-0.384809	0.278831	0.387301	-0.222233	-0.121998	0.776516	-0.994233
TRPV6	C1	0.0572905	-0.0378778	-0.114196	-0.484825	-0.391113	-0.727967	-0.611685	-0.637741	-0.816413	0.252925	0.384607	1.08555	0.972391	0.944822	1.32443	0.265853	-0.151862	-0.277264
TSGA10IP	C2	-0.115493	0.199508	-0.171165	-0.0358537	0.0676449	-0.171213	-0.106391	0.144752	0.0154346	-0.0408102	-0.20339	-0.559669	-0.143335	-0.408725	-0.376052	-0.19216	0.630565	-0.0979634
TSHZ2	C2	-0.180975	0.409993	-0.585561	0.0110153	0.487077	0.227113	-0.216876	0.403024	0.51441	0.0649548	0.350433	-1.18321	-0.181602	0.116753	-1.06305	-0.394512	0.473137	-0.879413
TSHZ3	C2	-0.141596	0.41719	-0.772368	0.172822	0.549114	0.522088	0.184569	0.72319	0.849565	0.0518222	0.383004	-1.35129	-0.0785775	0.391438	-1.26749	-0.518958	0.294005	-1.33523
TSKS	C2	-0.154214	0.232464	-0.117958	-0.149587	0.107949	0.764424	-0.571881	-0.0218834	0.927519	0.203708	0.0944035	-0.0290923	0.0535065	-0.057409	0.0405376	-0.249064	0.501332	-0.678782
TSPAN11	C2	-0.217088	0.492372	-0.704255	-0.187781	0.315611	0.100812	-0.39961	0.317219	0.391076	-0.0288216	0.378868	-1.37853	-0.126269	0.447547	-1.26803	-0.288944	0.695956	-0.962944
TSPAN32	C3	-0.163655	0.376113	-0.546987	-0.281267	-0.00550393	-0.112142	-0.564674	-0.0987903	0.0122648	0.0373063	0.189677	-0.613019	0.0351284	0.297566	-0.539024	-0.118516	0.806786	-0.798313
TSPAN7	C2	-0.112251	0.277214	-0.437876	-0.0160152	0.33605	0.13432	-0.266035	0.144398	0.304353	0.17848	0.24551	-0.813469	0.07179	-0.0532817	-0.76498	-0.298896	0.377223	-0.648023
TTC16	C3	-0.00784094	0.215455	-0.6697	0.290111	-0.0115272	0.187682	0.114075	-0.267254	0.221047	0.358901	0.23863	-0.414175	0.201283	0.232733	-0.487836	-0.429954	0.440531	-1.22458
TTC24	C3	-0.121899	0.367747	-0.692927	-0.286346	-0.0988105	-1.01423	-0.366385	-0.362018	-1.01922	-0.141609	0.149753	-0.441059	-0.0759278	0.134248	-0.333406	0.0413846	0.961048	-0.637724
TTC40	C2	-0.095867	0.126456	-0.0144818	0.398931	0.436583	0.814687	0.467586	0.566793	0.815291	0.0784893	0.100062	0.729874	-0.215466	-0.118385	0.713758	-0.595248	-0.0736096	-0.748378
TTK	C1	0.183089	-0.308215	0.24507	-0.276097	-0.69148	-1.09462	-0.286023	-0.912388	-1.44881	-0.115663	-0.302635	0.651942	0.0649638	-0.12482	0.505388	0.745466	-0.00307712	0.917638
TTN	C3	-0.0636427	0.231014	-0.488935	-0.224637	-0.218104	-0.347695	-0.513956	-0.407648	-0.261609	0.10836	-0.000455364	-1.26305	0.115552	0.0293019	-1.3256	0.0382672	0.790938	-0.270834
TUBB8	C1	0.164943	-0.352177	0.463628	0.00556059	-0.0250432	0.52754	0.111501	0.110921	0.451499	-0.146311	-0.460144	0.486829	-0.185184	-0.776876	0.372228	0.493628	-0.482374	0.45975
TUBBP5	C1	0.110584	-0.186592	0.149433	-0.0504365	0.0064519	0.159941	0.0111142	-0.247231	0.0482849	0.104519	0.117842	0.23163	0.376325	-0.0328206	0.0896481	0.17515	-0.459841	0.16478
TVP23A	C3	-0.0979136	0.295998	-0.558575	-0.134247	-0.0744578	-0.408048	-0.354667	-0.405352	-0.346562	0.0612452	0.294865	-0.459115	-0.00373399	0.335554	-0.383248	-0.0981198	0.657826	-0.707208
TXK	C3	-0.17555	0.416522	-0.629346	-0.272368	-0.131436	-0.427606	-0.567381	-0.314454	-0.365897	0.117327	0.193622	-0.476002	0.18536	0.344017	-0.39929	-0.223578	1.01535	-0.826789
TXLNB	C2	-0.0950211	0.263103	-0.463359	0.0645203	0.411103	0.377392	-0.103304	0.399389	0.588817	0.0856924	0.277419	-0.108346	-0.118332	0.123468	0.0905016	-0.262626	0.178696	-1.1416
TXNIP	C2	-0.158702	0.462096	-0.847772	0.00975671	0.324461	0.232304	-0.155503	0.333496	0.335522	0.0202255	0.239255	-0.379428	-0.193247	0.158603	-0.357268	-0.331387	0.751076	-1.64014
TYROBP	C3	-0.210144	0.41201	-0.471137	-0.373798	-0.0491809	-0.361465	-0.538349	-0.146236	-0.364405	-0.0117176	0.31248	0.035763	0.201415	0.592652	0.111093	-0.205612	0.798636	-0.741746
UBA7	C3	-0.132802	0.422718	-0.826867	-0.0736766	0.317701	-0.00882263	-0.112965	0.219682	0.185175	0.0026055	0.293576	-1.27731	0.0411842	0.164247	-1.25941	-0.273776	0.656279	-1.13984
UBASH3A	C3	-0.088796	0.340688	-0.742053	-0.25169	-0.130681	-0.528973	-0.56652	-0.502557	-0.544476	0.144671	0.274268	-0.597309	0.193659	0.309286	-0.632681	-0.0293599	0.840778	-0.902875
UBD	C3	0.0157802	0.148408	-0.54916	-0.380077	-0.374878	-0.920955	-0.580565	-0.703283	-1.0138	-0.0246039	-0.0426278	-0.691668	0.131355	-0.038556	-0.7758	0.406714	0.777457	-0.255763
UBE2C	C1	0.243965	-0.360895	0.164247	0.00596489	-0.588708	-1.35996	0.144299	-0.845111	-1.6797	-0.0108067	-0.24848	0.327387	0.15819	-0.159723	0.217231	0.546051	-0.224286	1.0163
UBE2L6	C3	-0.0333622	0.261936	-0.715326	-0.0840823	0.227633	-0.251607	-0.117507	0.146921	-0.0761963	0.0548388	0.217869	-0.746806	0.177267	0.122071	-0.600271	-0.0678321	0.365154	-1.0214
UBE2T	C1	0.294144	-0.455135	0.263249	0.0635045	-0.595247	-0.810285	0.18334	-0.889759	-1.01084	-0.0340433	-0.323914	0.548771	0.0118581	-0.348457	0.539808	0.672889	-0.362834	0.777927
UGT8	C1	0.0551787	-0.190238	0.391144	-0.49156	-0.554555	0.0202495	-0.382171	-0.681217	-0.280981	-0.708853	-0.56682	-0.580055	-0.822201	-0.713918	-1.12184	1.04292	0.438848	1.14344
ULK4P3	C2	-0.211916	0.225891	0.14282	-0.212935	0.115577	0.72227	-0.161238	0.22934	0.714771	-0.236309	0.0307655	0.0321645	-0.19386	0.0614188	-0.116356	-0.218578	0.419244	-0.0957308
UNQ6975	C2	-0.209738	0.352435	-0.278655	-0.0511029	0.313928	0.00851996	-0.23266	0.281712	0.292379	0.092687	0.328092	-0.0500625	0.0183021	0.308977	0.335623	-0.484871	0.413151	-0.662141
UPB1	C3	-0.136223	0.340288	-0.544012	-0.0216444	0.247018	0.0591047	-0.112229	0.257556	0.200386	-0.035235	0.148312	-0.750502	-0.175645	0.0549592	-0.71463	-0.246799	0.57481	-0.827714
USH1G	C1	0.0801023	-0.194511	0.301687	-0.0850886	-0.108255	0.0308968	0.147442	-0.0481409	0.0224625	-0.360651	-0.309861	0.0373547	-0.376026	-0.459676	0.0268382	0.461029	-0.154438	0.554585
USP30-AS1	C3	-0.0349979	0.227616	-0.596682	-0.281826	-0.225311	-0.718476	-0.502336	-0.52788	-0.796776	0.0861021	0.132725	-0.225169	0.229739	0.191454	-0.236127	0.125561	0.711048	-0.655856
UTS2	C3	-0.116164	0.204719	-0.185365	-0.359413	-0.201465	-0.460934	-0.493527	-0.384545	-0.554575	-0.0659631	0.0630127	0.191644	0.105741	0.149199	0.191063	0.058904	0.649474	-0.162336
VAMP5	C3	-0.10027	0.384695	-0.837887	-0.136626	0.0493329	-0.180599	-0.434495	-0.0228177	-0.0275631	0.338705	0.415079	-0.397075	0.506496	0.725946	-0.22612	-0.321795	0.56389	-1.43197
VASH1	C2	-0.0707866	0.441398	-1.145	0.104371	0.235815	-0.264264	0.070665	0.187114	-0.096377	0.014108	0.319622	-1.64159	-0.141281	0.356793	-1.68202	-0.235407	0.693948	-1.45648
VAV1	C3	-0.168156	0.404469	-0.620734	-0.296141	-0.0339647	-0.189117	-0.459947	-0.21368	-0.0917052	-0.0251895	0.237927	-0.427109	0.0786488	0.335527	-0.338331	-0.132202	0.888916	-0.96823
VCAN	C2	-0.0838186	0.328766	-0.723842	0.160549	0.36241	0.474387	0.108602	0.49734	0.766756	0.1191	0.370745	-1.01086	-0.0021623	0.522438	-0.898589	-0.391216	0.200092	-1.34613
VEGFA	C1	0.224939	-0.516946	0.751778	-0.134663	-0.61071	0.250258	-0.113758	-0.798024	-0.0351288	0.0222628	-0.227653	0.860363	0.240833	-0.0203966	0.582842	0.618543	-0.661684	1.0987
VGF	C1	-0.0299571	-0.0786739	0.380685	-0.481623	-0.100121	0.56131	-0.390096	0.000474033	0.670643	-0.357166	-0.035551	0.144969	-0.0812578	0.139329	0.214766	0.495188	-0.162501	0.336727
VNN1	C3	-0.156315	0.225055	-0.0850965	-0.607726	-0.422946	0.229915	-0.797027	-0.571493	0.283651	-0.234182	-0.0137164	0.25107	-0.0410412	0.2623	0.330532	0.296616	0.873479	-0.413542
VNN2	C3	-0.111047	0.248671	-0.349845	-0.39017	-0.299261	-0.0265906	-0.688233	-0.56469	-0.0383026	0.201048	0.23143	0.338943	0.508859	0.512296	0.395652	-0.0678918	0.684213	-0.80081
VPS13C	C2	-0.226063	0.384911	-0.316781	0.127436	0.351717	0.709401	0.012081	0.387552	0.815634	0.0649949	0.170244	-0.411247	-0.168446	0.0160393	-0.48665	-0.644612	0.598219	-0.842504
VTCN1	C1	0.0259191	-0.114918	0.26703	-0.260582	-0.0858364	0.190305	-0.574442	-0.284188	0.0383031	-0.0988118	-0.0634384	0.191246	-0.332478	-0.249742	-0.0213692	0.499739	-0.0793436	0.413872
VTN	C2	-0.149808	0.284269	-0.305081	0.127442	0.500981	0.181566	0.236903	0.265042	0.41691	-0.0975916	0.343641	-0.703016	-0.220213	-0.0727721	-0.55045	-0.428162	0.234786	-0.495533
VWCE	C2	-0.398809	0.529614	-0.0718308	-0.448903	0.398898	-0.00100746	-0.553738	0.464375	0.196291	-0.26442	0.490645	0.0269903	-0.184557	0.657117	0.308808	-0.435541	0.602135	-0.248244
WAS	C3	-0.167209	0.409301	-0.64041	-0.35184	-0.0298551	-0.448358	-0.503566	-0.315491	-0.333194	-0.0167474	0.241213	-0.725422	0.181265	0.225788	-0.619604	-0.112075	0.950139	-0.757585
WDFY4	C3	-0.211347	0.496537	-0.741643	-0.282019	0.166544	-0.402259	-0.514995	-0.0523087	-0.288925	0.0378721	0.314158	-0.569745	0.106299	0.238728	-0.444573	-0.269809	0.961178	-1.04167
WDR63	C2	-0.303601	0.360365	0.0848563	0.0403774	0.350075	0.805163	0.0490862	0.224089	0.875144	-0.0968276	0.368519	0.181142	-0.251	0.25465	0.15431	-0.70938	0.422297	-0.351553
WIPF1	C3	-0.195197	0.521219	-0.889082	-0.15399	0.211753	-0.127803	-0.311793	0.0972236	0.0729346	0.0117787	0.30045	-1.06158	-0.0034954	0.2731	-0.967308	-0.323866	0.960042	-1.29616
WISP2	C2	-0.247276	0.472197	-0.513276	0.0596267	0.456211	0.382118	-0.0267595	0.599705	0.684717	0.11896	0.424144	-0.615395	0.0725717	0.542125	-0.391258	-0.727169	0.454674	-1.06851
WNT1	C3	-0.118313	0.291585	-0.45957	-0.154849	-0.205371	-0.0517852	-0.30737	-0.426436	0.189033	0.187471	0.211037	-0.889421	0.393147	0.417869	-0.719802	-0.298484	0.741402	-0.599649
X04930	C3	-0.0481264	0.28263	-0.721528	0.0296519	-0.0467013	-0.629458	-0.0499448	-0.27969	-0.780216	0.0656449	0.131275	-0.116152	0.000293671	0.0730272	-0.224552	-0.155652	0.723177	-0.951631
X06774	C3	-0.150712	0.326981	-0.440539	-0.214467	0.0789548	-0.700308	-0.36874	-0.269529	-0.872528	-0.0414641	0.378642	0.143761	-0.0431504	0.326975	0.0714674	-0.12616	0.582097	-0.474959
XAF1	C3	-0.0695603	0.356484	-0.873326	-0.231514	0.0488413	-0.404457	-0.37527	-0.0700347	-0.341728	-0.0225916	0.175198	-1.34873	0.0335954	0.183118	-1.44977	0.0662527	0.757121	-0.935378
XCL1	C3	-0.118661	0.353592	-0.660225	-0.315329	-0.127457	-0.711691	-0.612934	-0.381532	-0.746894	0.0371196	0.219294	-0.634246	0.0565192	0.317421	-0.668041	0.0247091	0.865955	-0.628025
XCL2	C3	-0.0701382	0.351207	-0.85373	-0.232294	0.0536986	-0.696335	-0.330861	-0.139637	-0.746927	-0.014795	0.242144	-0.320162	0.113613	0.236967	-0.315756	0.0310976	0.712703	-1.1358
XCR1	C3	-0.249609	0.434587	-0.381014	-0.301334	0.221541	-0.372594	-0.656371	-0.0894189	-0.313558	-0.0289819	0.30544	-0.31226	-0.185132	0.0650239	-0.217542	-0.219849	0.833222	-0.444208
XIRP1	C3	0.122194	0.0348624	-0.620504	-0.270548	-0.572309	-0.811441	-0.301867	-0.85716	-0.87259	0.14863	-0.0492461	-0.652832	0.613199	0.202978	-0.706719	0.347541	0.577725	-0.480607
XPNPEP2	C2	-0.170269	0.368402	-0.494416	-0.2042	0.085461	-0.469961	-0.433363	0.00758492	-0.289594	0.0412411	0.168979	-0.533897	0.0247618	0.174952	-0.294171	-0.216699	0.753387	-0.579906
XRCC2	C1	0.164362	-0.386411	0.577616	-0.218973	-0.607015	-0.00771275	-0.0541725	-0.640216	-0.254187	-0.31953	-0.496064	0.650831	-0.21574	-0.41374	0.437476	0.755392	-0.146229	0.962139
XXYLT1-AS2	C3	-0.0247397	0.243283	-0.690297	-0.112213	0.0117076	-0.233276	-0.511117	-0.290342	-0.226614	0.214477	0.132627	-0.697254	0.0640768	-0.0591572	-0.780723	0.0343217	0.628374	-0.919158
Y00482	C3	-0.0260729	0.213229	-0.586814	-0.0548597	-0.128585	-0.126867	-0.286138	-0.326371	-0.00977599	0.147996	0.140871	-0.734446	0.0770722	0.216755	-0.692034	-0.0385549	0.563096	-0.812063
YBX2	C1	0.165637	-0.23857	0.0904744	-0.0226128	-0.239642	-0.449012	0.0327187	-0.55114	-0.499638	0.0997624	0.141658	0.327007	0.323617	0.215566	0.411334	0.307061	-0.458049	0.284159
YPEL4	C2	-0.292466	0.559979	-0.611923	-0.28096	0.435756	-0.0684267	-0.380124	0.443451	0.221181	-0.176888	0.471183	-0.523207	-0.186604	0.516841	-0.208712	-0.350993	0.708703	-1.0665
Z49982	C2	-0.059562	0.298434	-0.725603	-0.336819	0.132708	-0.387311	-0.546567	0.276447	-0.218313	0.0749089	0.161861	-1.20155	0.286292	0.344923	-1.1278	0.0998554	0.446315	-0.775271
Z49985	C1	0.217284	0.0958947	-1.21387	0.0778547	0.0402676	-1.49196	0.045388	0.207458	-1.39198	0.16565	-0.0422749	-1.76771	0.227502	0.0473525	-1.68288	0.368146	0.176689	-0.88746
ZAP70	C3	-0.07014	0.363432	-0.893567	-0.243351	-0.108719	-0.763118	-0.556095	-0.406488	-0.695022	0.135911	0.240838	-0.853476	0.167052	0.295674	-0.776213	0.0203301	0.881984	-1.01002
ZBED2	C3	0.0205083	0.201544	-0.741956	-0.274312	-0.254184	-1.12802	-0.441016	-0.627084	-1.19975	0.0692784	0.12808	-1.09533	0.257082	0.137994	-1.18921	0.246674	0.701159	-0.361611
ZBP1	C3	-0.0462984	0.273224	-0.698455	-0.401377	-0.165349	-0.622728	-0.600968	-0.511016	-0.566727	0.0471746	0.187431	-0.671253	0.317032	0.194963	-0.602558	0.192237	0.762341	-0.775977
ZBTB16	C2	-0.149848	0.25412	-0.20665	0.149836	0.358463	0.629269	0.0550328	0.309942	0.851769	0.182989	0.186987	-0.259119	0.0933916	-0.045952	-0.125298	-0.588622	0.292544	-0.713372
ZBTB32	C3	0.0333275	0.164954	-0.675876	-0.247939	-0.324267	-0.539966	-0.481183	-0.589861	-0.537043	0.119582	-0.0707093	-1.04596	0.2453	-0.0834548	-1.14307	0.255023	0.788809	-0.586683
ZC3H12D	C3	-0.0557299	0.361024	-0.945494	-0.246426	-0.189523	-0.737649	-0.45018	-0.437776	-0.704376	0.0963241	0.162961	-0.858981	0.23241	0.273322	-0.836664	0.0322118	0.969898	-1.10313
ZCCHC24	C2	-0.172677	0.440124	-0.718189	0.201243	0.636379	0.458687	0.00576237	0.666794	0.788333	0.16119	0.468764	-1.17444	-0.154795	0.323494	-1.03956	-0.596809	0.29491	-1.27592
ZEB1	C2	-0.125276	0.393265	-0.762091	0.353494	0.556995	0.567395	0.241076	0.657188	0.798343	0.188641	0.408435	-1.13743	-0.164753	0.357223	-1.15507	-0.641404	0.242364	-1.38145
ZEB2	C2	-0.219507	0.456526	-0.577391	-0.13874	0.25911	0.24743	-0.331017	0.284166	0.422576	0.0253407	0.213458	-0.706299	-0.0391507	0.191651	-0.651841	-0.387332	0.788237	-1.02213
ZFHX4	C2	-0.264636	0.480207	-0.467369	0.128629	0.601417	0.580732	0.113591	0.663293	0.949162	-0.0309416	0.443948	-1.21847	-0.244684	0.342732	-1.06251	-0.711206	0.422307	-0.853735
ZFHX4-AS1	C2	-0.172317	0.312368	-0.30329	0.0759595	0.341181	0.783571	0.0167983	0.589521	0.959083	0.08058	0.274028	-0.731798	0.00521574	0.465873	-0.789154	-0.525469	0.208171	-0.750829
ZNF154	C2	-0.161251	0.356851	-0.494176	0.118659	0.337344	0.832216	0.118092	0.258165	1.11222	0.107864	0.429809	-0.780675	0.0940206	0.443875	-0.71124	-0.5832	0.334645	-1.17459
ZNF366	C2	-0.199124	0.424485	-0.557509	-0.0775877	0.436849	0.157483	-0.280425	0.323824	0.388723	0.143553	0.379883	-0.710349	0.133682	0.199891	-0.56018	-0.478184	0.520856	-0.965123
ZNF423	C2	-0.14973	0.38464	-0.632537	0.24124	0.58773	0.49893	0.134013	0.606667	0.798388	0.176837	0.437637	-0.907899	-0.0478564	0.298766	-0.770023	-0.629121	0.217457	-1.22999
ZNF486	C2	0.048069	0.101883	-0.53146	0.450328	0.396643	-0.0383644	0.103209	0.244027	0.244921	0.517199	0.375882	0.0157204	0.123142	0.192307	0.423137	-0.432319	-0.24522	-1.15416
ZNF540	C2	-0.133996	0.342542	-0.5606	0.0544397	0.20306	0.125434	-0.203093	0.144187	0.148572	0.0425701	0.215901	-0.863322	-0.324212	0.167162	-1.02868	-0.261706	0.571195	-0.785448
ZNF671	C2	-0.1252	0.370497	-0.688197	0.289414	0.424452	0.493638	0.159965	0.518327	0.84351	0.243566	0.29754	-1.07447	0.0109248	0.262559	-0.898269	-0.645709	0.367426	-1.28851
ZNF683	C3	-0.151523	0.423174	-0.750696	-0.33103	0.0559161	-0.672927	-0.470485	-0.205373	-0.558296	-0.0587667	0.378701	-0.70696	0.0799813	0.443815	-0.553283	-0.0515855	0.790901	-0.865639
ZNF695	C1	0.206496	-0.333409	0.230089	-0.217125	-0.72537	-1.02339	-0.18714	-1.13383	-1.3705	-0.0965591	-0.147814	1.00709	0.0904212	0.0312321	0.927231	0.72838	-0.107361	0.697383
ZNF80	C3	-0.0679466	0.239631	-0.499168	-0.108201	-0.254656	-0.500308	-0.301575	-0.369402	-0.41969	0.216156	0.190965	-0.358217	0.344182	0.541303	-0.216935	-0.201082	0.601515	-0.599314
ZNF804A	C3	-0.175075	0.321314	-0.321009	-0.232725	-0.143631	-0.167651	-0.295663	-0.245548	-0.122818	-0.121326	0.0599653	-0.458508	-0.0726013	0.167626	-0.453914	-0.155124	0.874192	-0.361176
ZNF831	C3	-0.090268	0.380376	-0.865299	-0.230623	-0.053347	-0.613318	-0.559438	-0.376023	-0.584537	0.138445	0.249063	-0.690781	0.135254	0.227605	-0.665979	-0.0313484	0.900694	-1.08047
ZWINT	C1	0.305641	-0.414526	0.0832027	0.22115	-0.432298	-0.877883	0.28336	-0.610746	-1.18885	0.182402	-0.157548	0.846179	0.220628	-0.0555813	0.755637	0.436445	-0.570592	0.39224

## Sheet: Figure 3b
	cluster	All.T1	All.T2	All.T3	ER+ combined.T1	ER+ combined.T2	ER+ combined.T3	ER+.T1	ER+.T2	ER+.T3	HER2+ combined.T1	HER2+ combined.T2	HER2+ combined.T3	HER2+.T1	HER2+.T2	HER2+.T3	TN.T1	TN.T2	TN.T3
C1.average	C1	0.160918	-0.365127	0.518457	-0.130993	-0.516565	-0.230988	-0.0339386	-0.635461	-0.428352	-0.154533	-0.401572	0.770374	-0.0554334	-0.405475	0.694338	0.574933	-0.193515	0.859534
C2.average	C2	-0.168248	0.365059	-0.488395	-0.136404	0.363779	-0.172129	-0.270201	0.303332	0.0068095	0.0742257	0.387427	-0.723817	0.142514	0.350629	-0.58364	-0.341039	0.373555	-0.625322
C3.average	C3	-0.102804	0.317728	-0.602708	-0.318999	-0.0137136	-0.609374	-0.511228	-0.244232	-0.53579	0.0629672	0.24035	-0.620935	0.25233	0.263895	-0.520231	-0.0252298	0.676086	-0.626646
HALLMARK_ALLOGRAFT_REJECTION IMMUNE cluster	C3	-0.0304372	0.258898	-0.708248	-0.422771	-0.193647	-0.846746	-0.699369	-0.544923	-0.828407	0.0826532	0.201545	-0.711406	0.304314	0.245462	-0.658662	0.247993	0.71816	-0.650911
HALLMARK_ANDROGEN_RESPONSE EMT cluster	C2	-0.115604	0.0749328	0.229819	0.00750568	0.139629	0.661654	-0.234064	0.157271	0.706613	0.265075	0.132277	1.14822	0.247238	0.142567	1.30848	-0.41092	-0.023581	-0.360045
HALLMARK_ANGIOGENESIS EMT cluster	C2	-0.123909	0.295344	-0.444831	-0.0130929	0.4679	0.289187	-0.034715	0.606605	0.556057	0.019448	0.34872	-1.20819	0.0287612	0.368245	-1.13404	-0.312429	0.086337	-0.606571
HALLMARK_APICAL_JUNCTION EMT cluster	C2	-0.172694	0.329362	-0.355553	-0.288851	0.420017	0.164966	-0.369137	0.295648	0.377832	-0.0570339	0.366139	-0.896888	0.105184	0.187893	-0.811246	-0.169713	0.309442	-0.481265
HALLMARK_APOPTOSIS EMT cluster	C2	-0.21067	0.390635	-0.397884	-0.29439	0.15422	-0.238272	-0.529873	-0.00410385	-0.136614	0.0522314	0.309539	-0.45349	0.144717	0.306535	-0.354212	-0.277458	0.669099	-0.497567
HALLMARK_APOPTOSIS IMMUNE cluster	C3	-0.21067	0.390635	-0.397884	-0.29439	0.15422	-0.238272	-0.529873	-0.00410385	-0.136614	0.0522314	0.309539	-0.45349	0.144717	0.306535	-0.354212	-0.277458	0.669099	-0.497567
HALLMARK_COAGULATION EMT cluster	C2	-0.204191	0.458116	-0.641165	-0.177323	0.400052	-0.217668	-0.370865	0.299946	-0.0290526	0.135218	0.566888	-0.877204	0.243036	0.633618	-0.745049	-0.432216	0.428428	-0.832401
HALLMARK_COAGULATION IMMUNE cluster	C3	-0.204191	0.458116	-0.641165	-0.177323	0.400052	-0.217668	-0.370865	0.299946	-0.0290526	0.135218	0.566888	-0.877204	0.243036	0.633618	-0.745049	-0.432216	0.428428	-0.832401
HALLMARK_COMPLEMENT IMMUNE cluster	C3	-0.179804	0.43084	-0.652784	-0.412702	0.0188832	-0.502762	-0.643427	-0.173914	-0.383559	0.0638376	0.320186	-0.697185	0.311915	0.428691	-0.569185	-0.144746	0.843871	-0.760661
HALLMARK_E2F_TARGETS CELL CYCLE cluster	C1	0.224785	-0.471854	0.601479	-0.205646	-0.72711	-0.310234	-0.00619428	-0.823497	-0.54711	-0.26658	-0.595973	0.842075	-0.077368	-0.561224	0.740912	0.827766	-0.171913	1.04125
HALLMARK_EPITHELIAL_MESENCHYMAL_TRANSITION EMT cluster	C2	-0.164521	0.366804	-0.509174	-0.0483183	0.424625	0.104594	-0.1226	0.479444	0.309411	-0.0203036	0.455011	-1.19823	-0.0846524	0.540216	-1.17206	-0.326551	0.222276	-0.615557
HALLMARK_G2M_CHECKPOINT CELL CYCLE cluster	C1	0.212467	-0.441919	0.555409	-0.210792	-0.682064	-0.271328	-0.0203629	-0.80961	-0.495067	-0.243908	-0.552575	0.779033	-0.0344349	-0.55063	0.675871	0.783083	-0.147417	0.956181
HALLMARK_GLYCOLYSIS CELL CYCLE cluster	C1	0.166538	-0.421183	0.675757	-0.178172	-0.398446	-0.149157	-0.10032	-0.587695	-0.36324	-0.0848002	-0.221467	1.31385	0.123786	-0.233738	1.30674	0.56089	-0.537644	0.905385
HALLMARK_HYPOXIA CELL CYCLE cluster	C1	-0.0558997	-0.0976908	0.541598	-0.368898	-0.218125	-0.0227159	-0.365142	-0.314213	-0.116277	-0.306941	-0.15671	0.278101	-0.230809	-0.191382	0.207278	0.362658	0.0695893	0.954005
HALLMARK_IL2_STAT5_SIGNALING IMMUNE cluster	C3	-0.154356	0.395328	-0.642247	-0.485677	-0.0172242	-0.64308	-0.762951	-0.256705	-0.523562	0.084123	0.28085	-0.87184	0.378936	0.339444	-0.750266	-0.0306038	0.835823	-0.605797
HALLMARK_IL2_STAT5_SIGNALING EMT cluster	C2	-0.154356	0.395328	-0.642247	-0.485677	-0.0172242	-0.64308	-0.762951	-0.256705	-0.523562	0.084123	0.28085	-0.87184	0.378936	0.339444	-0.750266	-0.0306038	0.835823	-0.605797
HALLMARK_IL6_JAK_STAT3_SIGNALING IMMUNE cluster	C3	-0.106819	0.331562	-0.630829	-0.499212	-0.145283	-0.82885	-0.706735	-0.389886	-0.827665	-0.0520779	0.127841	-0.897525	0.192346	0.156361	-0.909601	0.187492	0.896006	-0.432293
HALLMARK_INFLAMMATORY_RESPONSE IMMUNE cluster	C3	-0.11786	0.336799	-0.602707	-0.493763	-0.141498	-0.630673	-0.703079	-0.338171	-0.547745	-0.00572032	0.195746	-0.749586	0.283417	0.336317	-0.657269	0.11311	0.815336	-0.569605
HALLMARK_INTERFERON_ALPHA_RESPONSE IMMUNE cluster	C3	-0.0670994	0.344883	-0.835362	-0.258421	0.0618688	-0.889997	-0.375413	-0.177381	-0.82748	0.0254055	0.286685	-0.988453	0.199717	0.272252	-0.920621	0.0226436	0.664213	-0.777804
HALLMARK_INTERFERON_GAMMA_RESPONSE IMMUNE cluster	C3	-0.0664491	0.325546	-0.775856	-0.364017	-0.0508868	-0.801035	-0.545734	-0.339472	-0.738669	0.0556825	0.262325	-0.948403	0.302104	0.286952	-0.890565	0.0937676	0.721277	-0.724191
HALLMARK_KRAS_SIGNALING_DN IMMUNE cluster	C3	0.0033405	0.187273	-0.615549	-0.27011	-0.116847	-1.17455	-0.347606	-0.301091	-1.26376	0.193243	0.192246	-0.388973	0.625355	0.317095	-0.356753	0.0246472	0.426482	-0.403683
HALLMARK_KRAS_SIGNALING_UP EMT cluster	C2	-0.155374	0.392893	-0.630277	-0.328795	0.15935	-0.411188	-0.675932	-0.0518778	-0.298001	0.145807	0.34105	-0.841446	0.240322	0.311522	-0.769036	-0.142403	0.667122	-0.700872
HALLMARK_KRAS_SIGNALING_UP IMMUNE cluster	C3	-0.155374	0.392893	-0.630277	-0.328795	0.15935	-0.411188	-0.675932	-0.0518778	-0.298001	0.145807	0.34105	-0.841446	0.240322	0.311522	-0.769036	-0.142403	0.667122	-0.700872
HALLMARK_MITOTIC_SPINDLE CELL CYCLE cluster	C1	0.0176455	-0.197848	0.564098	-0.304965	-0.415456	0.0875636	-0.159927	-0.474676	-0.00623615	-0.379845	-0.459684	0.0635261	-0.277406	-0.563132	-0.072601	0.500067	0.202402	1.03048
HALLMARK_MTORC1_SIGNALING CELL CYCLE cluster	C1	0.159594	-0.42028	0.701125	-0.329443	-0.673984	-0.3963	-0.314199	-0.913372	-0.672179	-0.0525178	-0.293397	1.67162	0.285763	-0.152199	1.69897	0.636024	-0.300616	0.953803
HALLMARK_MYOGENESIS EMT cluster	C2	-0.169921	0.326263	-0.356883	-0.0703895	0.630097	0.114186	-0.0882323	0.635672	0.314115	-0.0582399	0.437727	-1.08265	-0.0674634	0.250933	-1.04211	-0.323836	0.0600953	-0.379711
HALLMARK_PANCREAS_BETA_CELLS EMT cluster	C2	-0.064081	0.273994	-0.619793	0.160257	0.486943	-0.220754	0.0122683	0.529958	-0.169158	0.273073	0.294393	-0.488626	0.210426	0.144858	-0.469966	-0.430363	0.125613	-0.882557
HALLMARK_SPERMATOGENESIS CELL CYCLE cluster	C1	0.228115	-0.459203	0.547257	-0.102309	-0.603847	-0.495874	0.198746	-0.578922	-0.683462	-0.208368	-0.537112	0.771766	0.0610368	-0.445451	0.762671	0.662167	-0.321435	1.03179
HALLMARK_TNFA_SIGNALING_VIA_NFKB IMMUNE cluster	C3	-0.163177	0.230408	-0.0762347	-0.572848	-0.315884	-0.231909	-0.739797	-0.466114	-0.16533	-0.170815	-0.0245976	-0.562957	0.0744909	0.116459	-0.535955	0.17728	0.833674	0.160032
HALLMARK_UV_RESPONSE_DN EMT cluster	C2	-0.248936	0.370188	-0.176367	-0.0807673	0.562389	0.620704	-0.159087	0.640903	0.857269	-0.146554	0.216108	-0.942244	-0.324024	-0.0516592	-0.923642	-0.398679	0.38891	-0.35238
KEGG_ABC_TRANSPORTERS EMT cluster	C2	-0.251948	0.413605	-0.303656	0.166416	0.689262	-0.0344545	-0.00363276	0.680913	0.232492	0.360415	0.602976	-0.163185	0.36245	0.50834	0.184793	-0.980565	0.0905793	-0.610046
KEGG_ACUTE_MYELOID_LEUKEMIA IMMUNE cluster	C3	-0.215455	0.290422	-0.0562897	-0.296897	0.124863	-0.141096	-0.262801	0.0132517	-0.0067021	-0.130915	0.0114922	-0.29819	0.104289	-0.21349	-0.141458	-0.268882	0.707936	0.0173297
KEGG_ALDOSTERONE_REGULATED_SODIUM_REABSORPTION IMMUNE cluster	C3	-0.171915	0.2404	-0.0727747	-0.289831	0.16928	-0.161152	-0.298271	0.16158	-0.0744017	-0.0415504	0.0572951	-0.249477	0.233	-0.0623889	-0.145692	-0.223479	0.462914	-0.0013344
KEGG_ALLOGRAFT_REJECTION IMMUNE cluster	C3	-0.0350379	0.29531	-0.806557	-0.365936	-0.0835097	-0.950962	-0.598216	-0.436497	-0.905605	0.0996733	0.300665	-0.628994	0.333159	0.331852	-0.501101	0.16163	0.655859	-0.83136
KEGG_ANTIGEN_PROCESSING_AND_PRESENTATION IMMUNE cluster	C3	-0.0140435	0.237032	-0.704712	-0.321382	-0.184596	-0.872871	-0.514017	-0.549267	-0.964774	0.0487325	0.183139	-0.371794	0.223938	0.186204	-0.400242	0.214844	0.684075	-0.716517
KEGG_ASTHMA IMMUNE cluster	C3	-0.0430052	0.318564	-0.848863	-0.26232	-0.0339386	-0.840617	-0.45857	-0.285495	-0.749782	0.124707	0.31259	-0.509438	0.314662	0.407563	-0.316034	0.0368409	0.626568	-1.03087
KEGG_AUTOIMMUNE_THYROID_DISEASE IMMUNE cluster	C3	-0.0262563	0.292434	-0.833065	-0.325106	-0.0504159	-1.10292	-0.544212	-0.400743	-1.08567	0.139211	0.33268	-0.54388	0.388336	0.365449	-0.40792	0.114894	0.598776	-0.830858
KEGG_B_CELL_RECEPTOR_SIGNALING_PATHWAY IMMUNE cluster	C3	-0.126586	0.317318	-0.504564	-0.37543	-0.105318	-0.547435	-0.514746	-0.319714	-0.469668	0.00418508	0.103557	-0.661797	0.259631	0.0980353	-0.575796	-0.0272762	0.849596	-0.457956
KEGG_CALCIUM_SIGNALING_PATHWAY EMT cluster	C2	-0.169373	0.415785	-0.646862	-0.0764408	0.434212	-0.177166	-0.303291	0.390948	0.0953583	0.234003	0.418121	-1.1775	0.296108	0.358767	-0.996038	-0.477446	0.425867	-0.780975
KEGG_CELL_ADHESION_MOLECULES_CAMS IMMUNE cluster	C3	-0.0766778	0.389315	-0.939182	-0.430091	0.0814693	-0.825277	-0.658313	-0.203265	-0.694469	0.0987832	0.373851	-1.0476	0.410299	0.381498	-0.908931	0.0917153	0.70107	-1.01001
KEGG_CELL_CYCLE CELL CYCLE cluster	C1	0.144926	-0.390434	0.664912	-0.298087	-0.694568	-0.190587	-0.104259	-0.798935	-0.406222	-0.350144	-0.587481	0.678736	-0.158033	-0.58476	0.550712	0.761966	0.0108632	1.15924
KEGG_CHEMOKINE_SIGNALING_PATHWAY IMMUNE cluster	C3	-0.123708	0.362983	-0.663062	-0.420762	-0.0270799	-0.69472	-0.679026	-0.296723	-0.622159	0.0588458	0.225706	-0.678797	0.274651	0.208849	-0.574027	0.0227026	0.830112	-0.675856
KEGG_COMPLEMENT_AND_COAGULATION_CASCADES IMMUNE cluster	C3	-0.160781	0.435955	-0.746676	-0.10807	0.32009	-0.329036	-0.361009	0.217885	-0.115078	0.218777	0.448013	-1.06942	0.26583	0.473731	-0.917956	-0.407782	0.532931	-0.912323
KEGG_COMPLEMENT_AND_COAGULATION_CASCADES EMT cluster	C2	-0.160781	0.435955	-0.746676	-0.10807	0.32009	-0.329036	-0.361009	0.217885	-0.115078	0.218777	0.448013	-1.06942	0.26583	0.473731	-0.917956	-0.407782	0.532931	-0.912323
KEGG_CYTOKINE_CYTOKINE_RECEPTOR_INTERACTION IMMUNE cluster	C3	-0.0759415	0.360783	-0.850469	-0.419972	-0.0199428	-0.892936	-0.689846	-0.253031	-0.810961	0.123177	0.288344	-1.00329	0.396963	0.363543	-0.910596	0.0884901	0.740129	-0.807778
KEGG_CYTOKINE_CYTOKINE_RECEPTOR_INTERACTION EMT cluster	C2	-0.0759415	0.360783	-0.850469	-0.419972	-0.0199428	-0.892936	-0.689846	-0.253031	-0.810961	0.123177	0.288344	-1.00329	0.396963	0.363543	-0.910596	0.0884901	0.740129	-0.807778
KEGG_CYTOSOLIC_DNA_SENSING_PATHWAY IMMUNE cluster	C3	-0.0440798	0.193993	-0.444082	-0.353569	-0.254404	-0.774596	-0.487733	-0.481753	-0.804524	-0.0611008	-0.00326635	-0.725826	0.100823	0.0205219	-0.75797	0.228518	0.729126	-0.163179
KEGG_ECM_RECEPTOR_INTERACTION EMT cluster	C2	-0.16041	0.365169	-0.520658	-0.0667216	0.550683	0.0501484	-0.0337467	0.572368	0.269952	-0.0987101	0.432715	-1.16043	-0.0926297	0.336434	-1.09482	-0.292551	0.194023	-0.633703
KEGG_FC_EPSILON_RI_SIGNALING_PATHWAY IMMUNE cluster	C3	-0.168678	0.370927	-0.505505	-0.320132	0.0684431	-0.327386	-0.502477	-0.174018	-0.185134	0.0668655	0.245807	-0.631944	0.274864	0.180711	-0.493703	-0.200891	0.768519	-0.604436
KEGG_FC_GAMMA_R_MEDIATED_PHAGOCYTOSIS IMMUNE cluster	C3	-0.151733	0.344292	-0.488881	-0.470206	-0.0511211	-0.537617	-0.665774	-0.360955	-0.407597	0.0319486	0.265848	-0.6802	0.355187	0.272983	-0.526688	-0.0302499	0.775359	-0.450287
KEGG_GRAFT_VERSUS_HOST_DISEASE IMMUNE cluster	C3	-0.0461553	0.29381	-0.75647	-0.382513	-0.108728	-0.891933	-0.601716	-0.462962	-0.891057	0.0606064	0.279735	-0.614764	0.28523	0.313964	-0.558103	0.172819	0.68627	-0.750346
KEGG_HEMATOPOIETIC_CELL_LINEAGE IMMUNE cluster	C3	-0.0852077	0.361605	-0.815385	-0.334111	0.0538451	-0.793444	-0.579199	-0.195233	-0.668005	0.117678	0.271869	-0.891381	0.318619	0.240814	-0.735353	0.00634131	0.729761	-0.853764
KEGG_INTESTINAL_IMMUNE_NETWORK_FOR_IGA_PRODUCTION IMMUNE cluster	C3	-0.0400157	0.30422	-0.81493	-0.373154	-0.105248	-0.898565	-0.629234	-0.395127	-0.882419	0.119572	0.263086	-0.654179	0.353303	0.341541	-0.582697	0.147926	0.695028	-0.847736
KEGG_JAK_STAT_SIGNALING_PATHWAY IMMUNE cluster	C3	-0.179543	0.412633	-0.595325	-0.378405	0.0394686	-0.6093	-0.611755	-0.174014	-0.490417	0.0524963	0.230147	-0.788513	0.244678	0.207343	-0.65792	-0.151547	0.888443	-0.567006
KEGG_LEISHMANIA_INFECTION IMMUNE cluster	C3	-0.0953798	0.317289	-0.631524	-0.416195	-0.146956	-0.53596	-0.637679	-0.351507	-0.465617	0.0256658	0.177589	-0.593426	0.245876	0.297584	-0.506439	0.102283	0.791385	-0.724186
[truncated: 162 more rows]

## Sheet: Figures 4a-c
sample_id	patient_id	subtype	til_density	pcr_status	time
[truncated: 271 more rows]

## Sheet: Figure 4d
sample_id	patient_id	subtype	til_density	stromal_til_score	pcr_status	time
[truncated: 106 more rows]

[truncated: 6 more sheets: Figure 5a, Figure 5b, Figure 6a, Figure 6b-e, Figure 7b, Figure 7c]
