# Supplementary material for: Chemotherapy induces dynamic immune responses in breast cancers that impact treatment outcome
Source: Nat Commun. 2020 Dec 2;11:6175. doi: 10.1038/s41467-020-19933-0 (PMC7710739; doi:10.1038/s41467-020-19933-0)
Supplement: Supplementary file 11 — Source data [file 41467_2020_19933_MOESM11_ESM.zip › Source Data/Supplementary_Figure_S1_source_data.xlsx]

## Sheet: S1a
	OB_15_0053_1	OB_15_0058_3	OB_15_0066_3	OB_15_0068_2	OB_15_0069_3	OB_15_0074_1	OB_15_0080_2	OB_15_0107_2	OB_15_0107_3	OB_15_0119_1	OB_15_0131_1	OB_15_0135_2	OB_15_0139_1	OB_15_0139_2	OB_15_0139_3	OB_15_0157_1	OB_15_0157_3	OB_15_0181_1	OB_15_0190_1	OB_15_0190_2	OB_15_0190_3	OB_15_0197_1	OB_15_0197_2	OB_15_0201_1	OB_15_0201_3	OB_15_0202_1	OB_15_0208_1	OB_15_0222_2	OB_15_0234_1	OB_15_0234_2	OB_15_0235_1	OB_15_0235_2	OB_15_0235_3	OB_15_0237_1	OB_15_0237_2	OB_15_0237_3	OB_15_0238_1	OB_15_0238_2	OB_15_0243_1	OB_15_0243_2	OB_15_0246_1	OB_15_0246_2	OB_15_0251_1	OB_15_0253_1	OB_15_0253_2	OB_15_0259_2	OB_15_0261_1	OB_15_0261_2	OB_15_0261_3
AARD	0.551466	0.927394	0.480146	-0.0482086	-0.661732	-0.364255	-0.430736	-0.0388596	0.0992952	1.41412	2.05263	-1.05704	1.13159	1.02738	-0.919733	0.999477	1.02047	0.510758	-0.158328	-0.294686	0.0649002	1.50188	0.891818	-1.42175	-0.926559	1.01199	1.72914	-1.11757	-0.940458	-0.952303	0.275391	-0.463515	-0.572355	-0.0861441	-0.863749	0.419291	-2.16634	-1.52866	0.100062	-0.747167	-2.98287	-0.465563	-0.719379	-0.85966	-0.37292	0.389512	1.50071	1.12468	1.61267
AB074188	-0.246833	-0.997353	-0.246833	0.226692	-1.74787	0.102139	0.661169	-0.418519	-1.74787	-0.800822	-0.327297	0.837306	-0.800822	-0.800822	0.575664	-0.327297	-1.74787	0.477904	0.598064	1.62313	-0.523828	-1.74787	-0.800822	0.852658	0.423223	-1.74787	0.394148	0.332	-1.74787	-1.74787	-1.74787	-0.800822	1.18317	0.226692	0.102139	-1.74787	1.44438	1.02603	0.718935	0.0550059	-1.74787	0.146228	1.60822	-0.109745	-0.418519	1.1143	-0.800822	-0.800822	-1.74787
ABAT	-0.503176	-0.975037	-1.14688	0.390176	-2.29916	0.195292	0.212541	-0.442055	-1.17675	-1.38614	-0.39528	0.665087	-0.941225	-0.146028	0.104064	-0.645465	-1.47299	1.20602	-1.19513	0.244757	-0.562048	0.407767	0.685307	0.321493	0.746799	-0.970133	-0.771988	0.170313	-0.539935	0.0830995	0.668634	0.744349	-0.257911	-1.19513	0.179204	-2.76952	0.0431481	0.209687	0.270577	-1.75987	1.04935	-0.476503	0.617734	0.90236	-1.40135	0.15833	-1.17675	-0.607864	-1.2657
ABCA1	-0.991	0.22239	-0.742259	1.09019	-0.769549	-0.240935	1.71231	-0.494719	-0.0792547	-1.03826	0.0979771	0.0591197	0.0912948	0.765799	3.03813	0.393477	-2.15868	0.127666	-0.712536	2.27056	-2.11086	0.0156473	1.16469	0.210118	-0.168815	-0.376065	-0.138988	0.329752	-0.945259	1.33203	0.127666	-1.42183	0.57872	0.0795251	2.82124	-2.92302	-0.751298	-0.104	0.249623	-1.3931	-0.133097	-0.296974	0.230007	1.41914	-0.195179	1.86171	-0.42091	0.780335	-1.47604
ABCA6	-2.17451	-1.671	-1.45783	0.697024	-1.78254	0.0385671	0.671826	-0.30753	-0.596025	-1.03011	-1.04414	1.22166	-0.241962	0.859753	-0.0570123	-0.49308	-1.08743	0.764385	0.338986	1.53779	0.931195	-0.501267	0.4077	0.679452	0.080847	-1.4794	-0.377686	0.367039	-1.50144	0.853386	0.903226	-2.05156	2.49094	0.238058	0.00935651	-2.17451	-0.19243	0.632801	0.697024	-2.13183	-0.680821	-0.560523	1.88073	1.46529	-1.31861	1.10942	-0.623501	0.532435	-2.31466
ABCA9	-2.03614	-0.831508	-1.50177	0.160489	-1.84645	-0.0577464	0.781214	-1.21574	-0.461449	-1.50177	-0.80613	1.18076	-0.857667	0.5105	0.314141	-0.33758	-2.03614	0.977066	0.596339	1.53981	-0.689497	-0.461449	0.333988	0.700192	0.110955	-1.69146	-0.180193	0.444226	-1.84645	0.562036	0.833659	-1.30082	2.5959	0.353382	0.19967	-2.62538	0.567022	0.788907	0.652102	-1.39537	-0.857667	-0.268429	1.88396	1.33494	-1.62342	0.811578	-1.25721	-0.0894304	-1.76543
ABCB1	-1.2099	-3.43213	-0.732431	-0.624804	-0.721107	-0.565597	1.53474	0.24379	0.239675	-0.407221	-0.666414	0.624899	-0.375323	0.341316	0.746447	-0.474398	-0.732431	0.535353	-0.367511	1.43131	3.5598	-0.203482	0.538376	1.01196	0.495155	-0.977801	-0.1279	1.35472	-2.01442	0.102428	-0.879934	-1.08683	1.55059	-0.743891	0.786867	-2.05894	0.063565	0.998989	0.753705	-1.39568	-1.75008	-0.465738	1.49002	-0.0192432	-0.423578	1.38261	-0.575214	-0.171261	-2.44692
ABCB11	-1.17097	0.766621	-1.17097	-1.17097	-0.147298	-1.17097	-0.525104	1.06335	0.498564	0.120759	-1.17097	1.14443	0.120759	0.32868	0.32868	-0.147298	-1.17097	0.120759	-1.17097	2.16809	-1.17097	-0.147298	0.120759	0.642199	0.876369	-1.17097	0.642199	0.32868	1.14443	0.876369	-1.17097	-1.17097	0.642199	0.120759	0.974542	-0.147298	0.498564	0.642199	0.32868	-1.17097	0.120759	-0.525104	-1.17097	-1.17097	2.11483	1.86487	-1.17097	-0.525104	-1.17097
ABCB5	-0.390626	-1.08408	-1.23437	0.466728	-0.688204	0.281892	-0.857466	-0.857466	0.166149	-1.08408	-2.16805	0.831988	-0.55305	0.144766	1.05073	-1.42813	-1.23437	0.493143	0.589523	2.24799	0.316438	-0.150402	0.453121	0.933568	0.0762149	-0.688204	-0.440538	1.26675	-0.961288	1.30273	0.281892	0.884691	0.953476	-1.08408	0.79991	-0.857466	-0.000112972	1.23737	0.578203	-0.25986	-0.440538	-0.688204	1.18845	0.186874	-1.70121	1.6934	-1.08408	0.425054	-0.440538
ABCD2	-0.0779886	-1.27913	-0.269779	0.887417	-1.34947	-0.670028	2.29363	0.887417	-0.336552	0.135162	-0.227926	0.349976	0.881654	1.1272	1.32939	0.148579	-1.09667	0.295377	-0.604906	1.39946	-2.56767	0.0197509	0.411309	1.59938	0.449941	-0.0779886	0.589441	2.0926	-0.544278	0.22504	-1.09667	-1.60227	0.339324	0.440441	1.10506	-1.60227	-1.50968	-0.291478	0.974818	-1.27913	-0.900581	0.695627	1.14451	0.764314	0.468639	1.25324	0.828019	0.834143	0.174812
ABCG1	-1.47358	-0.311979	-1.84566	0.0561304	-2.29216	-0.326184	1.27614	-0.177171	-1.06375	-1.3361	-0.995578	-0.420359	0.393304	0.0281046	2.36177	-0.805529	-1.74468	0.482217	-2.5474	1.33694	-2.71167	0.584085	0.922026	0.111399	0.111399	0.480341	-1.30968	0.694356	-0.950736	0.236095	-0.369665	-0.763198	-0.72353	-0.641858	2.39882	-3.77031	-2.32279	-0.470481	0.13069	-0.438059	-0.517391	0.363754	0.247914	0.362397	-0.268078	1.26786	-1.14501	0.309825	-2.33613
ABHD15	-0.130339	-1.42019	-1.38745	0.45119	-2.12973	0.19138	1.07199	0.107222	-1.37819	-0.975167	0.0460648	-0.796057	-1.03615	-0.222383	0.664254	-1.09911	-1.64501	-0.284506	-2.57027	1.28853	-2.78647	-0.189545	-0.289774	0.54954	-0.295056	-1.4535	-0.74206	0.911051	-0.384346	0.375891	-0.0823431	0.454789	-0.235163	-0.765499	0.7741	-1.07922	-0.879973	0.160246	0.905355	-1.992	-0.738735	-0.240298	0.13921	0.735578	2.67467	0.425805	-0.883549	0.588535	-1.72612
ABI3	-0.236271	-1.98094	-1.52675	0.238912	-1.37467	-0.8525	2.15871	0.569261	-1.16451	-0.186846	-0.245023	-0.717904	-0.0181341	0.170741	2.54267	-1.22354	-1.19967	-0.612766	-2.4268	1.21236	-1.50754	-0.574695	-0.120491	0.8119	0.00271536	-1.00277	-0.0843248	1.98506	-1.38792	0.701857	-1.45123	-1.43746	-0.783808	-0.473118	2.58005	-2.14915	-1.73802	0.981224	0.634362	-0.680183	-1.36589	-0.50113	0.261549	-0.325984	-0.184731	1.74616	0.192668	1.21236	-1.46048
ABI3BP	-1.96932	1.222	-1.95379	0.0661388	-0.760263	-0.586545	1.2496	-0.517265	-1.01685	-1.2074	-0.278658	0.957108	0.325252	0.420399	0.564155	0.568487	-2.03485	-0.265473	-0.312668	1.6739	-2.55692	-0.769777	-0.195323	0.863547	0.549903	-1.01243	-0.414982	1.02722	-1.72946	0.618613	0.279125	-1.89468	1.44808	0.593967	0.521137	-2.89734	-0.0207345	0.390912	0.908864	-0.524144	-2.18599	0.231677	1.49748	0.300232	-0.594089	1.86691	-0.314409	0.562525	-1.54782
ABP1	0.120906	-0.382055	-1.11007	0.253202	-0.485892	1.77209	-0.885016	0.273083	-0.838185	0.703937	-0.432118	0.120906	-0.607109	0.0308908	0.144699	0.491571	-0.514351	0.273083	-1.17923	0.498791	-1.04693	-1.04693	-0.988853	0.23276	0.00297891	-0.574854	-1.17923	0.979872	-0.640865	-0.988853	-0.794195	-0.607109	-0.485892	-0.458507	0.211726	-0.312896	-1.25568	-0.249759	0.665006	-0.935078	-1.04693	-0.543972	0.407011	-0.676268	-0.137904	0.863685	0.885091	1.02299	0.017069
ACACB	-1.13136	-0.316394	-0.981033	0.557709	-1.74229	0.791366	-0.555357	-0.996736	-0.376885	-1.72658	0.192813	0.108462	-0.534572	-0.436275	0.523621	-0.92042	-2.34026	0.318628	-0.185978	0.699003	-0.731707	-0.701235	-0.436275	0.0970799	-0.145798	-1.48969	-0.782333	0.0562663	-1.85913	-0.0967393	0.388482	-1.26479	1.19551	-0.592727	0.464289	-0.988856	-0.863041	0.334802	-0.0367831	-1.03703	0.851178	-0.719414	1.32357	0.823873	-0.426922	0.460215	-1.25469	-0.189706	-0.957901
ACAP1	0.195166	-1.44924	-1.17925	0.25673	-1.37912	-0.788647	2.03617	0.421221	-0.810411	0.316673	-0.296115	0.158255	0.156956	0.884588	1.31899	-0.00291526	-0.63375	-0.413072	-1.52507	1.45281	-2.12498	-0.167947	0.250871	1.65099	0.313381	-0.334962	0.173706	2.28302	-1.533	0.327563	-1.24123	-1.55722	-0.0634888	0.576042	1.34697	-1.32023	-1.42056	0.249695	1.21761	-0.557968	-0.898891	0.176257	0.913327	-0.7229	0.316673	1.72179	0.705893	1.15112	-0.825208
ACBD7	0.569528	-0.815305	1.51273	1.95098	1.0259	0.687835	0.749527	1.08842	0.643059	-0.206646	0.643059	0.00226413	1.2871	0.0646292	-0.815305	1.04421	1.32608	0.116669	2.04256	-0.322199	1.57779	0.442234	-0.301885	0.159868	0.122968	0.861558	0.677697	-0.112311	-1.66147	-0.969539	-0.478825	0.818979	-1.08128	0.433372	-0.322199	1.91106	-1.29496	-1.66147	-0.851467	1.65015	-2.61044	0.824773	0.0975031	-1.49667	-0.137078	-1.42431	-0.386032	-0.928444	-0.908577
ACHE	0.905077	-0.067145	-0.764528	-0.784934	-0.416774	0.0134196	1.37721	0.700858	-0.668862	-1.10292	-1.37395	-0.125122	-0.15556	-0.0956707	-0.0956707	-0.376412	-1.59651	-1.37395	-1.82471	0.504252	-2.45408	-0.430636	-0.187054	0.468639	-0.105382	-1.10292	1.12107	0.781536	-2.75959	-1.26262	-1.50085	-1.07409	-1.01904	0.198737	-0.0860622	-0.849054	-1.54742	0.266027	0.523991	-1.59651	-2.04368	-0.668862	0.616724	-2.13022	0.133594	1.24168	-0.0860622	0.239706	-1.01904
ACP5	-0.62843	-2.10278	-0.759087	0.295797	-1.348	-0.104671	1.76238	-0.301916	-0.989185	-0.0291444	-0.445806	-0.202329	0.602694	1.40442	2.81192	-0.465706	-0.576039	-0.13657	-2.54107	1.94113	-2.68551	-0.280758	-0.00594268	1.28281	0.705216	-0.824815	0.564515	1.01371	-0.989185	0.825419	-1.04618	-0.953527	-0.97156	-0.200384	2.91373	-1.64099	-1.63336	0.900696	0.466819	-0.707798	-0.387191	-1.37033	-1.12461	-0.530492	-0.883684	1.58926	-0.146662	0.668422	-1.56848
ACSL5	0.606113	-2.61663	-1.44818	0.382694	0.400247	-1.3815	1.68586	1.21703	-0.0327836	0.41067	-0.894924	0.774216	0.850722	1.1744	1.14806	-0.752796	-1.9715	0.463281	-1.7971	1.02029	-0.742613	-1.00855	-0.425706	1.34001	0.386223	0.669748	0.976005	1.54489	-0.740586	-0.0643697	-1.67456	-1.91244	-0.0606873	-0.602061	1.07434	-0.796421	-1.504	0.110639	0.510712	-1.34302	-1.48982	2.13294	0.68467	-1.0512	1.86352	1.44189	0.582695	1.02414	-0.964817
ACSM5	-0.324233	-2.03405	-0.819484	0.22227	-1.4915	0.140059	1.42437	-0.710435	-1.1457	-1.11391	-0.731286	-0.0384215	-0.3667	-0.194773	1.84963	-0.968935	-1.58853	0.602146	-0.942371	1.95677	-0.631247	-0.257343	0.165462	1.44245	0.906035	-0.942371	-0.441894	0.785985	-0.124657	1.59923	0.518755	-0.231829	0.980938	-0.0914134	1.96855	-0.710435	-0.575832	1.32349	0.833288	-0.124657	-0.441894	-0.0914134	0.541704	0.794759	-1.28444	1.48194	-0.473684	-0.968935	-2.31296
ACVR1C	-0.173201	0.0447475	-0.215243	0.923059	-1.08743	-0.354555	0.568754	-0.581679	-0.259337	0.910763	-1.08743	1.12959	0.805863	0.718336	0.246412	0.220214	-1.08743	0.819661	-0.354555	0.432449	-1.34742	0.0447475	-0.0945649	0.872838	0.958974	-0.720991	0.748464	0.568754	-0.215243	-0.022227	-0.720991	-1.71385	1.10995	-0.305692	0.0118806	-0.648653	0.432449	-0.519327	-0.215243	-0.799627	-1.34742	-0.133028	2.10611	1.53098	0.246412	-0.259337	-0.720991	-0.461001	-1.97384
ACVRL1	-1.20598	-2.56346	-1.01841	-0.110116	-1.66135	-0.552303	0.79045	-0.764391	-0.538826	-1.10061	-0.369689	-0.39681	-0.364801	-0.362362	0.807195	-0.943103	-1.77952	-0.816813	-0.943103	1.2001	-1.35107	-1.0716	-0.963333	0.423207	0.22785	-1.16385	-0.861147	0.541211	-1.71691	0.545657	0.0405126	-1.53175	0.502215	-0.842014	0.743257	-3.29764	-0.429391	1.03584	0.592421	-1.38495	-1.28111	-0.734246	2.26134	0.322299	-1.56448	2.04212	-0.217186	0.27311	-1.69651
ADAM12	-0.994876	-0.352436	-1.14112	0.0674128	-1.26806	-1.59866	-0.785213	-0.70438	-0.21342	-1.56048	0.876164	0.460317	-0.32648	0.281202	0.360119	-0.434167	-2.07215	-0.14341	-0.446678	1.46289	-1.67922	0.213373	0.360671	-0.239672	-0.692891	-2.90613	-1.31716	0.0580264	-1.26326	1.2146	1.52301	-1.45893	1.26302	-0.844216	0.241374	-1.92368	-0.653594	0.400229	0.829478	-1.37383	-0.487454	-0.358757	0.650276	1.64207	-1.18035	1.46106	-1.16274	-0.62501	-1.98162
ADAM19	0.252071	0.395547	-0.97957	0.223656	2.02214	-1.02875	2.33057	0.36278	-0.299579	-1.1325	1.09541	-0.29208	0.443335	0.49822	1.04631	-0.288345	-2.24446	-1.11911	-1.95438	1.07683	-1.87317	-0.237053	-0.514124	0.812228	-1.02875	-1.54232	-1.49824	1.7859	-1.6064	0.103998	-0.153185	-2.11862	0.20263	0.236642	0.789561	-1.06678	-2.07901	-0.518498	1.11794	-2.07901	0.267336	0.49822	0.249511	0.978626	0.376915	2.07612	0.192001	0.660931	-1.09926
ADAM23	-0.891087	1.65552	-0.432	0.0209885	1.64542	-0.546675	2.50435	0.796614	-0.777295	-1.31355	-0.51699	0.229689	-1.01647	-0.0983177	0.307191	0.0765709	-0.673131	-0.30221	-0.162604	1.30281	-0.0175105	-0.352497	-0.23043	0.501369	0.180734	-2.41461	-0.277815	0.80667	-1.25879	0.846093	0.680214	-1.96163	1.84181	0.180734	0.336876	-0.851976	-0.23043	1.30281	0.776252	-1.63116	-1.37086	-1.63116	1.51168	0.992264	-1.78535	1.64034	-1.20636	0.0209885	-1.49415
ADAM28	-0.126605	-1.18224	-0.850146	0.369589	-0.322007	-0.0893865	1.49021	1.19087	0.623616	0.173423	-0.721221	-0.119761	1.51969	1.95036	2.39515	0.721909	-0.522856	0.818586	-1.42081	1.64901	-1.35922	1.59497	1.43137	1.29824	-0.150839	-0.80958	0.621653	2.1853	-0.742771	0.950906	-0.618375	-1.71118	0.261028	1.17536	2.2263	-1.6038	-0.850146	0.72373	1.33452	-0.442343	-0.999353	0.932339	0.970735	-0.0794126	0.211289	1.42815	-0.0115979	0.803235	-1.05988
ADAM33	-0.338662	0.841271	-1.59411	0.201675	-2.02331	-0.0885156	-0.780916	-1.12246	-1.25485	-1.32207	-0.138201	0.660767	-0.964714	0.233738	0.751891	-0.403544	-0.911849	0.516596	0.0492566	1.32062	-2.50389	-0.235967	0.0634345	0.145855	-0.00718393	-1.35806	-1.09594	0.986036	-1.61972	1.3478	0.889852	-0.891697	1.74014	-0.503703	0.717222	-2.28651	-0.0850886	1.26772	0.732441	-1.82848	-0.943122	-0.669354	1.2539	0.115007	-1.86363	1.17105	-0.552869	0.135711	-1.86363
ADAMDEC1	0.204672	-1.53691	-0.36221	0.799629	-0.33787	-0.625452	2.38178	0.749013	-0.500795	1.25136	-0.353102	0.210642	1.47074	1.52419	1.84806	0.633	-0.584828	0.0558842	-2.50193	0.345481	-2.3964	-0.41538	0.291088	1.25157	0.438019	0.30319	1.33345	1.8612	-1.13795	-0.270906	-1.99368	-1.88001	-2.05331	0.863296	1.78981	-0.662911	-1.67808	-0.660172	1.21641	0.061094	0.171399	-0.327303	-0.390221	-0.879526	0.64424	1.68448	0.646136	1.51907	-0.377954
ADAP2	-0.330279	-1.19321	-0.814193	0.518507	-0.720035	0.137085	1.6767	-0.0222238	-0.660841	-0.123892	-0.365166	-0.524772	0.28821	0.73641	2.61816	-0.571619	-0.805151	-0.18016	-2.13021	1.63053	-0.691602	0.345876	0.572062	0.276777	-0.734423	-0.907225	0.126421	0.940747	-0.949097	1.45501	-0.18016	-1.03591	0.29957	-0.622443	2.78101	-2.09268	-1.82852	0.907701	0.519937	-0.857005	-0.0713372	-0.188649	-0.004869	0.671953	-0.8977	1.6458	-0.067358	0.77771	-1.94429
ADARB2	-1.50817	-0.0642407	1.57268	0.0993315	-1.50817	-0.264437	1.22326	-1.50817	-1.50817	-0.886303	0.23763	-0.886303	-0.522535	0.357429	1.41487	-1.50817	-1.50817	0.23763	-0.522535	0.557625	2.5868	0.557625	0.921394	-0.886303	-1.50817	-0.886303	0.0993315	1.73141	-1.50817	-1.50817	-0.264437	1.77864	-0.886303	0.23763	1.22326	-0.886303	-0.264437	0.357429	-0.886303	1.98343	-0.886303	-0.0642407	0.4631	-0.0642407	0.859496	1.13347	-0.264437	0.721197	-0.522535
ADC	-0.8357	0.998318	-0.256006	0.731328	-1.55193	-1.02635	0.643542	0.69968	-2.38596	-0.854891	0.345184	0.277323	0.478826	0.858778	-1.51062	-0.31315	-0.346066	-0.364602	-3.12951	0.279978	-2.05946	0.80117	0.614839	-0.20053	-1.09623	-1.53806	-0.277234	0.533012	-1.96201	0.80117	1.81476	-1.01058	2.2259	-0.884046	-0.615108	-2.88983	-1.78093	0.992855	0.245166	-3.53756	-1.01583	-1.95339	1.53349	1.12321	-1.93628	0.145294	0.274664	-0.338702	-0.589776
ADCY5	-1.82726	1.01667	-1.65361	-0.862526	-1.60393	-0.223601	0.498381	1.01161	-0.953796	-0.0946729	-0.751526	-0.0217627	-0.751526	-0.39854	-0.474408	-1.55746	-1.5138	1.1776	-0.766373	-0.0164484	-0.642628	-0.537062	0.493182	0.205119	1.24861	-0.346464	-0.69502	-0.282415	1.83335	1.50306	-0.435475	0.987062	0.59518	-0.582082	-0.156255	-1.29614	-0.0887947	0.299811	1.16437	-1.89589	1.14774	-0.751526	1.02169	1.02044	-0.617795	-0.282415	-1.01468	-0.38076	-0.797019
ADIPOQ	-1.22414	-1.12465	-1.22414	0.9775	-1.36435	-0.807781	0.0398189	-1.12465	-1.60406	-0.505029	-0.604514	0.68895	0.897399	0.378634	-0.115635	-0.931126	-1.36435	0.769206	-0.0843783	0.333255	-1.12465	-1.22414	-0.585817	0.944916	0.989567	0.201235	0.897399	0.796329	-0.884948	-0.717051	0.22992	-1.60406	0.740952	-1.04748	-0.139828	-1.22414	-0.319837	-0.884948	0.321575	-0.931126	-0.21825	0.374128	1.43556	1.38834	-0.535119	-0.0441216	-1.04748	0.256407	-1.36435
ADM	1.03123	3.48595	0.513707	-0.158037	-1.20789	-1.5766	-0.989965	-1.04877	1.22949	2.53291	1.4565	-0.747723	0.756193	-0.82573	1.01385	1.8591	1.88531	-0.694612	-0.862243	-0.20577	0.638571	-0.71271	-1.51641	-0.680738	-0.676805	0.633765	0.892011	-0.667034	-0.939086	-0.60462	-1.66389	-2.40426	-0.570216	0.567399	1.10803	-0.995184	-2.14015	-0.486124	0.170483	-1.27651	-0.497753	-0.783877	-0.708663	-0.672886	1.05702	1.03418	-0.0206092	-0.439201	1.30891
ADORA3	-0.569775	-0.883527	0.134508	0.444536	-0.585934	0.433673	1.17195	-0.995148	-2.62695	-0.36179	-0.33646	-0.7434	-1.06618	0.0888137	2.23731	-1.20208	-0.585934	0.0603478	-1.33693	2.21768	0.229137	0.841852	1.33744	0.531479	-0.387604	-0.236058	-0.186798	0.471318	0.185277	2.20454	0.35854	-0.0505283	-0.36179	-0.687174	2.25722	-0.964058	-1.05627	1.91377	-0.167927	-0.877749	0.298407	-1.13765	-0.874869	1.05398	-0.863411	1.17573	-0.0901446	1.82458	-0.860561
ADPGK-AS1	0.0869312	-1.5278	0.197737	1.32175	0.600614	-1.5278	1.3984	-0.0409841	0.461992	-1.5278	0.534194	-1.5278	-1.5278	0.197737	2.03245	-0.0409841	-1.5278	-0.377442	-1.5278	0.998567	0.295474	0.295474	0.295474	0.958081	0.382903	0.915517	-1.5278	0.915517	-0.616162	1.26641	0.461992	-0.616162	-1.5278	0.71936	2.12893	-0.192276	0.295474	-0.192276	-0.192276	0.197737	0.0869312	1.3984	-1.5278	0.534194	0.534194	1.10937	0.823222	-1.5278	-1.5278
ADRA2A	-0.220108	-0.402931	-1.6395	-0.290315	-0.943339	-1.08224	0.0656675	0.311172	0.0190245	-1.96209	-0.028132	0.516422	-0.459755	-0.166347	0.246109	-0.855943	-1.34845	-0.0212262	-0.855943	0.755319	-1.47424	-0.346387	0.151645	0.12908	0.0532088	-1.20944	-0.972228	-0.0855889	-1.6395	0.0277058	1.13597	0.281664	1.52951	-0.316223	0.254327	-2.18865	-0.22893	0.805103	-0.030447	-2.41259	-0.743003	-0.862344	1.08324	0.675417	-0.309668	1.68364	-1.23948	-0.888459	-2.37074
ADRB2	-0.010082	0.235545	-1.00465	-0.120273	-0.405753	-0.992271	1.44066	-0.650347	-2.56002	0.331674	-0.560411	0.0859334	0.412995	0.924103	1.40426	-1.14971	-1.72855	1.2388	-1.97569	1.81613	-2.43467	0.230992	0.554113	1.60063	0.895186	-0.157223	-0.114221	1.40953	-1.5613	0.25359	0.0173484	-1.75115	1.01426	-0.195315	1.47934	-1.97569	1.48264	1.2745	0.972506	-1.87081	-0.897487	0.0756272	0.975002	0.918896	-0.150987	1.60213	-0.268368	0.60565	-1.60103
AEBP1	0.357811	-2.27704	-2.06181	0.369169	-1.39189	-0.431864	-1.9035	-0.783119	-0.731213	-1.72473	0.662532	-0.266179	-0.877086	0.234644	-0.353388	0.293559	-0.275318	-0.850593	-1.33599	0.219317	-2.19864	0.0247953	-0.163075	-1.18779	-1.82831	-2.46837	-1.80533	-0.763715	-0.739669	1.25549	1.29996	-1.41078	1.0254	-1.02354	-0.331649	-2.26445	-0.878247	0.647203	-0.452174	-1.6098	-0.032676	-1.62202	1.03264	1.12094	-1.51135	0.363029	-1.21962	-0.859308	-1.49128
AF055024	0.0245609	-0.481623	-0.671862	0.263732	-3.01029	0.559405	-0.505547	-3.01029	-0.436324	-0.944941	0.23407	0.408797	-0.00795456	0.434214	0.117735	0.71033	0.529157	0.0139066	0.722742	0.463955	-0.110323	-0.517856	-0.354415	-0.308124	-3.01029	0.403008	-0.505547	0.679133	-0.290514	0.673464	0.686612	-0.394047	0.408797	0.60962	0.170226	-0.27338	0.550251	0.588275	0.0139066	0.790935	0.218702	-0.404355	0.786187	0.45865	-3.01029	0.514695	0.206926	0.360932	-1.08033
AF086258	-1.38347	-0.426899	0.00228188	0.104765	-0.335001	-0.77134	-0.141065	-0.178602	0.0499344	-3.10019	1.02309	0.488598	0.00639603	0.0422427	-3.10019	-0.178602	-1.34593	0.288116	-0.935232	0.0906115	-0.994246	0.822332	0.692076	0.151899	-0.864392	-3.10019	-1.18629	-0.757106	-0.236512	1.08283	1.64772	-0.105674	1.64336	-0.218563	-0.973943	-1.27706	0.459704	0.755141	0.737768	-0.864392	-0.677954	-0.178602	0.342858	0.633874	-0.864392	0.285509	-0.994246	-0.61894	-0.534855
AF090102	0.309135	0.302549	0.295893	0.389014	-0.51246	0.145424	-0.140077	-0.51246	0.725136	-2.56171	1.18271	1.34332	-0.167428	-0.0298786	-0.488723	1.45546	1.36079	-0.743749	0.780145	0.57713	-0.817831	0.657363	0.711462	-0.00780713	0.128191	-0.0412117	-0.901819	0.58563	0.101422	0.17042	0.622518	0.693941	-0.562805	0.475162	0.17042	-1.11345	1.10638	0.847652	0.162198	1.44045	-0.998775	-0.290546	0.885456	-0.537129	-2.56171	0.532818	0.589837	0.153867	0.475162
AFF3	-1.17297	-0.0545535	-0.898107	-0.798179	0.758474	1.60602	-0.301211	-0.733226	-1.19545	-1.78099	-0.67489	-0.286941	-1.09095	0.178877	-0.057694	-0.986457	-1.66598	1.16663	-0.911919	0.23822	-1.19545	1.33494	1.12698	-0.330862	0.189204	-1.45123	-0.940581	-0.346284	-1.38373	-1.72061	0.90721	1.88618	0.228746	0.0587476	-0.149729	-1.32334	1.00287	0.421591	0.432406	-0.581283	0.068937	-1.29538	1.0861	1.38914	0.219114	0.267524	-0.367514	-0.0514301	-0.286941
AGAP2	-0.165897	-1.79874	-0.652625	-0.0302655	-1.88871	-0.739068	2.1004	0.235099	-1.48904	-0.606892	-0.212077	0.524509	0.032757	0.600103	1.65469	-0.652625	-1.40523	-0.77934	-2.144	1.39181	-2.32413	-0.478317	-0.114984	1.41611	0.359286	-1.01309	-0.438045	2.00655	-0.205383	0.733015	-1.56006	-1.40523	0.170965	-0.239194	1.63946	-2.32413	-0.462064	0.393989	0.788483	-1.15387	-0.907914	-0.239194	0.551451	-0.553982	-0.152987	1.84863	0.323666	1.23827	-1.12715
AGTR1	-1.41907	0.0141843	-1.23517	-0.00851582	-1.44273	2.2357	-0.8418	-0.831419	-1.57427	0.115297	-0.390366	0.0724245	-0.992412	0.163593	0.232829	-0.532045	-0.581336	-0.0151349	-0.811094	0.967379	-1.29142	1.55179	2.18789	-0.0885691	-0.0922596	-1.37396	-0.174468	0.4613	-1.39616	1.04561	1.52594	-0.884886	1.15529	-0.942635	0.251449	-2.39635	-0.781642	0.496501	0.242199	-1.73526	-0.744154	-1.54597	0.456128	0.313076	-1.6665	0.82985	-1.04588	-0.142037	-0.979643
AIF1	-0.708236	-1.69429	-0.346382	0.951245	-1.32962	-0.0923248	2.54358	0.593482	-0.552064	0.839913	-0.106722	0.102253	0.68434	1.32446	2.1964	0.124369	0.256813	0.132849	-1.60926	2.02153	-0.909602	0.259488	1.06673	1.13579	0.0837275	-0.231845	0.84325	1.91538	-0.843471	0.833218	-0.361299	-0.995509	0.331773	-0.160496	2.10225	-1.94087	-1.9705	0.540154	1.30428	-0.901147	-0.557602	-0.293786	0.411672	-0.0616361	-1.40943	1.08838	0.519312	0.83872	-1.63468
AIM2	0.691047	-2.47119	-0.716204	0.69886	-0.529153	0.184906	1.99803	0.70177	-0.673093	1.42043	-0.348497	0.697887	0.891018	1.27002	1.54595	0.320952	0.153218	-0.277709	-1.83849	0.956608	-1.18122	0.0101969	0.519023	1.54044	0.0670804	0.317853	1.61814	1.81836	-0.888113	0.454713	-1.51599	-1.50134	-0.761729	0.756994	1.57361	-0.816187	-1.95661	-0.627176	0.893317	-0.337999	0.351311	-0.46167	-0.277709	-1.02154	0.310053	2.02399	0.540559	1.09675	-0.607571
AJ004954	1.50665	-1.47212	-0.510924	-0.0321903	-0.698206	-0.277241	0.987645	0.038335	-4.13349	0.744363	-4.13349	0.341158	0.808512	1.06382	1.2158	0.498186	0.319874	-0.0306106	-1.92815	0.781964	-4.13349	-0.56084	0.356471	1.6381	0.283173	-0.63755	0.634476	1.29416	-1.13436	0.37924	-0.657171	-1.9547	0.374921	1.03437	1.36939	-0.715343	-1.19326	0.299838	1.03991	-0.295661	-0.56084	0.313261	0.44093	-0.218534	-0.20411	1.34087	0.457241	0.342069	-0.277241
AK000840	-1.05657	-1.05657	-0.367136	1.04189	-0.367136	-1.05657	0.322301	-0.367136	-1.05657	-1.05657	0.352452	0.878922	1.09062	1.12271	0.0885574	-0.256161	-1.05657	0.868668	-1.05657	0.290205	-1.05657	-1.05657	-1.05657	0.725596	1.37551	-1.05657	1.37176	0.878922	-1.05657	-1.05657	-1.05657	-1.05657	0.825395	-1.05657	-0.367136	-1.05657	-1.05657	-1.05657	-0.367136	-0.510207	-0.0888255	-1.05657	1.86237	1.01174	-0.256161	0.17923	-1.05657	0.135957	-0.165488
AK021537	-0.149815	1.99938	-0.149815	0.748446	0.210222	0.0483274	0.465672	-1.38079	-1.38079	-0.149815	0.465672	0.748446	-0.149815	0.663814	-0.149815	1.84924	-1.38079	0.570258	0.210222	2.07499	-1.38079	0.962588	1.54578	0.0483274	-0.405265	-1.38079	0.0483274	0.465672	-0.405265	1.80123	1.91671	-0.149815	2.2399	1.51227	0.896783	-1.38079	-0.149815	0.825709	1.47744	-1.38079	0.210222	-1.38079	1.51227	0.347101	-1.38079	0.465672	-1.38079	-0.149815	-1.38079
AK022997	-0.828564	-1.72437	-1.93284	-0.0529849	-2.13289	-0.436736	-0.0591523	-1.2471	-0.51873	-1.45187	-0.293671	0.321383	-0.844365	-0.00523003	-0.0779345	-0.574423	-1.45187	1.50488	-0.893657	0.774336	-0.609727	1.15909	1.324	0.0399246	-0.245801	-1.12667	-0.371091	0.00629115	0.639258	0.983559	0.243495	0.963956	0.636586	-0.685189	-0.157629	-2.21195	-0.51873	0.367056	0.805474	-1.062	-0.597791	-0.797838	0.848022	1.55323	-1.82207	0.518911	-0.685189	-0.739603	-1.38803
AK024119	0.799345	-0.0833425	-0.75107	0.394889	-0.508972	-0.154733	0.650848	-0.622436	0.618189	-2.62562	-0.508972	0.21084	0.682435	0.475212	1.58359	-1.0752	-0.154733	0.352067	-1.29016	1.18072	-2.62562	-0.75107	0.618189	1.23475	0.435887	-2.62562	-0.154733	1.83914	-0.622436	0.352067	0.21084	-2.62562	0.260252	1.06262	1.73034	-2.62562	-1.29016	0.512995	0.878567	-0.899567	-0.899567	-0.31566	0.826483	0.352067	0.21084	1.77134	0.0452919	-1.29016	-0.622436
AK024736	1.07215	1.60244	1.15981	1.42152	-0.198294	-0.844995	0.226291	-1.66593	0.797555	-0.180866	0.3169	2.80474	0.462384	0.3169	-2.80184	0.42691	-0.216163	-0.401334	-0.558825	-1.53725	0.155144	-1.04804	-0.802207	0.000322108	0.389558	0.374046	0.515676	-0.844995	1.00167	0.588753	0.235893	-1.25108	-1.17672	0.397189	-1.25108	0.381845	1.55698	1.25822	-0.502332	-0.687504	1.22848	0.685884	-1.42845	0.196673	0.165758	-1.53725	-0.131025	-0.723706	0.176214
AK026379	-0.672835	-1.19347	-0.869389	0.961818	-0.76772	-0.25781	2.55747	0.203661	0.427928	-0.787481	0.39581	0.160887	0.553487	1.34135	2.21994	1.27988	-0.484001	-0.0478274	-1.06088	2.11395	-2.07137	0.603012	1.50334	1.31095	-0.136301	-0.364566	0.186204	1.95308	-1.0852	1.11999	-0.375696	-1.45419	0.506189	0.153204	2.03134	-1.26819	-1.10994	0.463473	0.950132	-1.24742	-0.368266	1.67984	0.900886	0.0129708	-0.194119	1.70163	0.362951	1.36236	-0.996061
AK027252	-0.00977864	-2.66921	-2.66921	0.33422	-0.787246	0.880147	1.1126	0.399068	-2.66921	0.112612	0.0249253	1.0704	0.354031	0.873622	0.554313	0.699858	-0.440277	0.528647	0.423859	1.39125	-1.7032	0.460858	0.773951	1.2081	0.261508	0.305339	0.292522	1.66191	-0.41169	0.622832	-0.0940227	-1.83714	0.112612	0.710712	0.54019	0.0316317	0.0249253	0.510905	0.938826	0.434178	-0.968678	-0.154527	1.00427	0.0948702	-0.691007	0.876893	0.492623	0.777811	-0.841848
AK027840	0.665522	-2.23886	-1.04684	0.637292	-3.13045	0.560052	0.294271	0.415134	0.646459	0.471934	0.161713	0.945806	0.462722	0.602975	0.401155	1.03497	0.706157	0.137947	0.873495	0.368101	0.0492528	0.276831	0.67883	0.111525	-3.13045	0.656668	1.21267	0.677112	0.0218679	0.37408	0.649481	0.629222	0.070226	0.37507	0.535427	0.549322	0.2673	0.56076	0.19692	0.978705	0.653684	0.176066	0.582269	-0.809485	-3.13045	-0.094312	0.360029	0.24273	0.480996
AK054753	-1.97327	1.85406	1.12478	0.78239	-0.150011	-0.335539	0.967917	0.00684965	0.369796	0.466782	0.848063	-0.562605	-0.562605	0.909754	0.848063	1.07513	0.00684965	1.26066	0.00684965	1.70113	-0.562605	0.00684965	0.369796	0.555323	-0.335539	-1.97327	1.07513	-0.562605	-0.335539	0.636773	0.636773	0.00684965	0.848063	-0.562605	0.369796	-1.97327	1.48772	0.262583	-0.150011	-0.150011	-1.97327	0.712184	-0.335539	1.38051	-1.97327	0.78239	-1.97327	0.142729	0.555323
AK056689	0.106846	-1.27747	-0.263476	0.233274	-1.27747	-1.27747	2.08229	0.173226	-1.27747	0.865381	-0.148608	-0.148608	0.106846	0.42868	1.19969	-0.148608	-1.27747	-0.263476	-0.263476	1.75944	-1.27747	-1.27747	1.18722	1.95077	0.821914	-1.27747	-1.27747	1.77945	-1.27747	0.338522	-1.27747	-0.263476	0.385212	0.844022	1.36213	-0.263476	-0.263476	0.577611	1.68396	-1.27747	-1.27747	-0.263476	1.24726	-1.27747	0.173226	1.90408	0.724795	1.39014	-1.27747
AK056817	0.700732	-3.04323	-0.611741	0.731623	-1.93144	-0.834252	2.15478	0.464762	-0.977848	0.681362	0.223508	-0.361232	0.461892	1.33723	0.946051	-0.592658	-1.42332	-0.994797	-1.7104	1.10442	-2.28273	-0.631099	-0.159395	1.56984	-0.355929	-0.60535	0.27073	1.93478	-1.84825	0.055464	-0.725335	-2.13498	0.063226	-0.263904	1.13083	-2.69801	-1.84825	0.0319043	0.372794	0.0358598	-0.690913	1.24282	0.595761	-0.314246	0.0976087	2.19396	0.481855	1.01052	-0.420992
AK056982	0.429444	-0.0644424	-0.711634	0.837611	-3.23797	-1.82163	1.91898	0.348937	-1.66793	-2.27346	-0.427487	0.875104	-0.341736	0.679517	2.32115	-0.214562	-0.440069	0.194524	-1.82163	1.60176	-2.01881	-0.570855	0.15838	0.580619	0.630731	0.194524	-0.0237048	1.11815	-3.02086	0.935944	-0.711634	1.33767	-0.896118	-0.639901	2.24036	-2.49057	-2.04878	0.357148	-0.452738	-0.786271	-0.945275	-1.03024	-0.390247	-0.961957	-2.01881	1.12896	0.273347	0.307326	-0.225767
AK057689	0.473642	1.38316	1.66876	0.631863	1.32063	-1.09957	1.08662	0.583243	2.30377	-1.09957	0.677128	1.52956	-1.09957	-1.09957	-1.09957	1.1534	-1.09957	0.473642	0.530728	-1.09957	-1.09957	0.985488	-1.09957	0.341986	1.038	-1.09957	0.677128	-1.09957	0.341986	-1.09957	0.530728	1.214	1.01227	1.23302	0.530728	1.68778	-1.09957	-1.09957	0.473642	0.341986	-1.09957	1.23302	0.796746	-1.09957	1.038	-1.09957	0.928401	-1.09957	1.23302
AK092619	0.130585	0.435358	-0.541518	0.792393	-0.779951	0.435358	1.97187	2.39325	1.50054	0.553961	0.369018	-1.69049	0.435358	1.07126	0.296902	-0.356576	-1.69049	-1.69049	1.40732	1.60011	1.66042	0.296902	0.435358	0.749881	-0.205466	0.130585	0.792393	0.943502	-0.0777054	0.435358	-1.69049	-0.541518	-1.69049	-0.541518	1.18194	0.217909	-0.0777054	-0.205466	0.130585	-0.205466	-0.205466	0.296902	0.217909	-0.541518	0.369018	0.553961	-1.116	0.296902	-0.356576
AK093519	0.195076	-0.0262455	-0.311579	-1.40122	-0.311579	-0.311579	2.67609	0.661243	-1.40122	-1.40122	0.778064	0.661243	0.195076	1.0634	1.14279	-0.0262455	-1.40122	-0.0262455	0.375909	2.06674	-1.40122	0.661243	-0.311579	1.14279	0.375909	-1.40122	-0.0262455	2.15304	-0.0262455	1.21629	-0.311579	0.195076	0.195076	0.977096	1.90378	0.195076	0.195076	0.977096	0.882564	-0.311579	0.195076	-0.311579	1.14279	-1.40122	0.375909	1.86771	0.195076	1.51918	-1.40122
AK094342	-0.48389	0.873249	1.06767	-0.100334	0.334774	-0.417081	-2.55796	0.22332	-2.55796	-0.48389	0.094656	0.161465	-2.55796	0.831156	0.0591329	0.25261	0.334774	0.360458	-0.417081	1.01163	-1.40086	0.433084	0.845424	-0.193171	-0.193171	-0.417081	-0.417081	0.455953	-0.243772	1.34229	1.35775	-1.40086	1.52385	-0.417081	0.0220306	-2.55796	-0.933772	0.161465	0.280906	-1.64098	0.308275	-1.40086	-0.355226	0.690413	-0.822318	1.44493	-0.100334	-0.822318	-1.64098
AK094639	0.310873	0.668591	1.00648	0.39496	0.310873	0.668591	0.471725	-0.30065	0.310873	1.30904	1.57696	1.0457	0.39496	0.471725	-0.751321	1.00648	0.310873	0.965441	1.61801	-0.751321	2.49578	0.779015	-0.0038002	-0.0038002	0.607723	-0.139798	1.90622	-0.751321	0.114007	0.21792	0.779015	0.607723	0.310873	-0.0038002	-1.72056	1.30904	0.877143	-0.30065	-0.30065	2.2395	-0.139798	0.965441	-1.72056	-0.751321	-0.751321	-0.139798	1.51158	1.15386	0.922396
AK095210	-1.05108	-1.16065	-0.0188289	0.279499	-0.859039	0.211857	1.82279	-0.363822	-1.16065	-0.422787	-1.95747	1.37793	-0.484942	1.02597	1.84825	-0.0188289	-1.57067	0.461389	-0.363822	1.95246	-3.80764	-0.484942	-0.0188289	0.689524	0.618393	-0.422787	-0.0622142	0.374038	0.642596	1.93703	0.734611	-3.80764	2.19355	-0.484942	1.88133	-1.74788	2.11646	2.30029	0.79909	-0.550649	-0.307734	-1.57067	0.59367	-0.203155	-2.21399	1.18589	0.246175	0.79909	-1.28177
AK095242	-0.411093	1.44867	0.959918	0.342971	1.23151	-0.112537	1.44867	-0.355292	3.15514	-0.251605	-0.0698697	2.06484	-0.743313	1.74598	0.0489266	1.023	-1.49738	0.926949	2.38805	0.89295	1.68935	0.451851	-0.112537	-0.302214	0.704917	0.189494	-0.251605	0.574214	-0.112537	1.05322	1.023	0.66307	1.54764	0.398773	-1.10936	0.641527	0.619549	0.477449	0.0107513	0.745214	0.398773	0.313959	0.574214	-0.911012	0.764816	-0.598046	0.342971	0.156018	0.425635
AK095988	-0.807035	0.717421	-1.81464	0.917913	-0.437029	0.060002	0.243705	-0.29019	-1.05242	-1.05242	-0.160668	0.871112	-1.05242	-0.160668	0.771073	0.243705	-0.606543	0.155685	0.401068	1.76816	-0.807035	-0.807035	0.538705	-0.437029	0.401068	-0.807035	-1.81464	0.155685	-0.29019	2.14118	1.47965	-1.81464	2.62166	-1.05242	0.717421	-2.57687	-0.437029	1.47965	0.538705	-1.05242	-0.437029	-0.29019	1.00593	0.82223	0.155685	1.00593	-0.437029	0.155685	-2.57687
AK096291	-0.965448	0.416362	1.21171	1.53251	0.762214	0.585069	2.63488	-0.0597525	1.31202	-2.30604	0.383483	0.400015	0.873387	1.4941	1.15395	0.873387	-1.00786	0.416362	0.599484	2.42001	0.315421	0.188117	-0.0824361	0.998706	0.206996	-0.0597525	-1.00786	1.33822	-0.128887	1.89344	-0.733955	-0.733955	0.987747	0.954367	1.22112	-0.105477	0.83726	0.416362	0.495466	-0.884145	-0.304164	1.04174	0.83726	-0.105477	0.68311	1.54759	0.297899	0.998706	-0.33101
AK096766	-1.6268	-0.722919	-0.0633408	0.612206	1.63145	-0.358042	1.72944	1.06415	-1.6268	0.632906	0.497523	0.293013	-0.45855	-0.358042	0.883548	0.0939003	-1.6268	0.855195	-1.6268	0.869526	-1.6268	0.810211	0.358269	1.1969	0.180965	0.326457	1.21383	1.23034	0.293013	0.691335	-1.6268	-1.6268	0.388601	0.709703	0.923892	-0.0633408	-0.125484	0.986036	1.14328	-0.194181	1.52133	-1.6268	0.855195	-1.6268	1.02066	1.73697	0.326457	-0.358042	-0.577426
AK096792	-1.72037	-1.94472	-1.84794	-0.494543	-1.72037	0.70931	-0.154718	-1.02358	-0.791197	-2.7168	-0.700879	0.805581	-1.39433	-0.288851	0.454936	-0.402864	-1.15771	1.30024	-0.876854	0.788046	0.204612	1.14307	0.803409	-0.2515	-0.36041	-2.32351	-1.89498	-0.832972	-0.0385269	0.835442	0.601046	0.852056	0.761063	-1.02358	0.369727	-1.84794	0.92123	0.835442	0.421847	-2.24779	0.415075	-1.89498	0.428566	0.283206	-0.420444	0.415075	-0.484928	-0.0103645	-1.20017
AK097288	-1.0104	-2.84021	-1.869	0.57283	-2.68741	-0.420032	0.153558	-1.49801	-0.555701	-1.55697	1.05937	0.046354	-0.894906	0.148082	0.279949	0.668287	-1.30644	-0.389628	-0.547412	0.41171	-0.27319	-0.389628	-0.0680916	-0.16424	-0.614882	-1.63368	-0.796334	1.10052	-0.884787	1.19183	0.551347	-0.0806006	1.18292	-0.676205	0.290068	-2.07994	-0.640892	0.688346	-0.315923	-1.73056	-0.389628	-1.19381	2.28318	0.259528	-1.9427	1.32841	-0.905086	-0.978111	-1.55697
AK123450	1.53941	1.22208	1.64075	1.81962	1.00538	0.061617	-1.85482	-0.0107762	0.622811	1.67896	1.2666	-0.424721	-0.237478	-0.424721	0.799115	1.40644	1.03676	-0.356145	0.400913	-0.0922409	1.05933	-0.185381	-0.501382	-0.237478	-0.588294	1.53586	0.704275	-0.807293	-1.85482	-1.85482	-0.807293	-0.501382	-0.424721	1.94477	0.820812	1.88102	-1.85482	-0.95253	-1.85482	-0.95253	-0.588294	0.787988	0.157037	-0.185381	-0.185381	0.0264264	1.12271	0.937699	1.24472
AK123675	0.382816	0.489585	-0.489796	1.54153	-0.690142	-1.15147	0.858197	-0.156144	-0.610521	-2.45328	0.709585	0.502511	1.07887	0.833187	1.14165	0.00616395	-0.975204	-0.583437	-0.752168	1.53352	-0.573859	-0.606628	0.105697	0.34232	-0.858131	-1.28362	0.167081	1.61039	-2.25503	0.46346	0.609931	-2.00457	1.11246	0.370183	0.962583	-0.243716	-1.88512	0.64308	0.500363	-1.36648	-1.56674	0.274428	1.7895	0.0422255	-1.91231	1.23023	0.482002	0.841262	-0.00789351
AK124066	1.25118	-1.26116	-1.1017	0.515566	-1.8701	0.764729	1.91732	0.492627	0.0508957	-0.593817	-1.8701	1.40011	1.592	1.6756	0.320003	-0.407317	-0.540988	0.0844987	-0.407317	1.93322	-0.2997	0.380531	1.11188	0.844684	-0.448393	-0.593817	-0.268018	1.85211	0.565664	0.78812	-1.1017	-1.1017	-0.369075	0.484764	0.443688	-1.1017	-0.448393	0.263968	2.07258	0.370891	0.515566	1.25711	0.676892	0.214666	0.30924	1.00826	1.16075	1.1746	0.565664
AK124806	-2.65909	0.507187	-0.604079	1.21302	0.431954	-0.604079	1.96772	-0.0660444	1.36635	0.232513	0.684504	0.592521	0.125655	1.45666	1.56352	0.818181	-0.604079	0.349185	-0.141278	1.80518	1.13267	0.713024	0.125655	0.281174	-0.0308477	0.257201	-0.537884	-0.537884	0.281174	1.3405	0.304471	0.524973	1.35353	0.304471	1.03421	-0.754859	-0.41954	0.431954	0.592521	-2.65909	0.698887	-0.604079	1.27212	0.754041	-0.676038	0.698887	-0.181627	0.608579	-2.65909
AK125001	-0.751588	-1.79483	0.627505	-0.583663	-1.79483	0.191168	2.07007	0.685421	-1.79483	0.291656	0.191168	-0.141329	0.496297	1.31101	1.28633	0.191168	-1.79483	0.627505	-1.79483	1.16403	-1.79483	-0.0620413	0.739197	1.53053	0.496297	0.191168	0.564757	2.34816	-0.96808	0.380292	-1.79483	-0.751588	-0.229966	0.380292	1.61614	-0.229966	0.191168	-0.0620413	1.16403	-0.446459	-0.751588	-0.229966	0.789385	-0.583663	-0.583663	1.46422	0.596785	1.10256	-1.79483
AK125699	0.175982	3.27579	0.951334	-0.58647	0.631346	0.924716	0.0552388	-1.63984	-0.952456	1.18888	0.817644	0.236302	0.86989	0.647869	-0.655122	2.8943	2.91457	-0.387262	0.773374	0.356344	1.39466	-0.286679	-0.573141	0.0884841	0.803045	-0.172939	0.893	-0.712614	0.551512	0.658775	-0.559939	0.574797	-0.265289	0.669595	-0.772607	0.879181	0.335905	0.221467	-0.772607	0.778364	0.294095	-0.935102	0.798144	0.128945	0.653333	-0.613523	-0.458637	-0.573141	1.22178
AK125860	-1.04517	-1.39055	-0.946358	0.940229	-0.946358	0.182839	2.28287	0.0463396	-0.685245	-2.03786	0.267108	0.74899	-0.0524693	0.965577	1.10891	-0.214774	-1.39055	0.777924	-0.853929	2.14637	0.0932998	0.225593	0.594846	1.31991	0.225593	-1.26594	0.0932998	1.89404	-1.04517	0.777924	0.0932998	-0.464476	1.39631	0.806284	1.21829	-0.607812	-1.52705	0.627031	0.458346	-0.767105	-0.607812	-0.397852	1.10891	0.561921	-0.946358	1.88084	-1.52705	0.225593	-1.1513
AK126266	-2.27493	0.353294	-1.20833	-0.233902	0.745671	0.982678	-0.322013	-0.604213	-0.359913	-1.44214	-0.462568	1.1755	-1.37755	-0.185016	-0.0666572	-0.0529315	-0.805129	1.4254	-0.742848	0.970138	0.0251709	1.19198	0.635494	-0.185016	0.0375337	-2.11602	-0.578949	-0.657051	0.204583	0.986819	1.10268	0.544352	1.24884	-0.872205	0.152379	-1.98167	1.21771	0.876905	0.411144	-2.27493	0.712359	-1.67081	0.604026	0.564701	-0.250826	0.272785	-0.604213	-0.0130057	-1.86529
AK126351	1.74656	2.67701	1.44794	0.458755	0.0549432	-0.390313	-1.15148	-0.221034	1.51451	-1.59674	0.985391	0.615899	-0.0743986	0.458755	-0.835568	1.69298	1.13203	1.03648	1.26137	0.370857	0.615899	-0.221034	-1.59674	0.985391	2.06247	1.44794	0.275307	-1.15148	1.03648	0.0549432	-0.590526	0.0549432	0.753345	0.686771	-1.59674	1.48173	1.37707	0.540135	-1.59674	0.370857	-0.221034	0.615899	0.275307	-1.15148	0.275307	-0.221034	-0.835568	-2.35791	-0.390313
AK126852	0.192198	0.658723	-0.314848	0.594662	2.29279	0.718899	2.5449	-1.00287	0.286802	-2.09335	-0.49582	0.37317	-0.314848	-0.314848	1.01894	0.775635	0.45262	0.718899	0.192198	1.74921	-0.717313	-0.717313	0.0876168	0.594662	0.594662	-1.00287	-0.49582	1.2142	-0.161838	1.88433	0.829302	-2.09335	1.74921	-0.161838	0.928645	0.37317	1.14064	0.829302	0.880215	0.192198	-0.0292947	0.192198	0.594662	-1.00287	0.52618	2.00325	0.594662	0.192198	-0.314848
AK127443	-2.33058	0.0836359	0.556012	1.39737	1.12956	0.310497	2.15946	0.0585908	1.93812	-2.33058	0.0585908	0.791167	-0.583513	1.79501	0.965184	1.36104	-1.91985	1.20451	0.289524	2.7963	-1.02584	0.989988	0.914096	0.467026	-0.222909	-1.91985	0.50336	0.887773	-0.66953	1.90229	2.22239	0.901002	2.13946	0.833459	1.35179	-0.390649	-0.191828	1.04999	0.791167	-1.28466	0.655275	-0.625804	1.39737	-0.222909	0.132313	0.589955	0.331134	0.623028	-1.28466
AK128400	-0.456864	-0.871272	-0.0352522	0.788117	1.37518	0.527668	2.28257	-0.138139	-1.21158	-2.98995	-0.456864	-0.138139	0.150134	1.02285	0.313656	-0.211226	-3.29974	-0.0352522	0.549532	2.87221	-1.56049	-0.648663	-0.370065	0.673944	-0.328619	-0.549454	-1.13652	1.35104	-0.00258402	1.50096	0.893611	0.0910469	1.61629	-0.249265	0.613131	-1.46471	0.527668	0.653967	0.592253	-1.06531	-0.249265	1.35104	1.79537	0.388719	-0.102989	1.26306	-1.13652	-0.174201	-2.52281
AK128525	1.40155	-3.2878	-0.641587	-1.27163	-0.582261	0.65318	1.0956	-0.448752	-1.43553	0.490271	0.344789	1.02336	1.33243	1.16089	1.07197	0.777992	0.273717	0.178886	-0.650813	1.16821	-1.14953	-0.199975	0.519026	0.878061	0.12765	0.63785	-0.234391	1.36375	0.532147	0.63201	-0.776816	-2.38767	-0.754597	1.05761	1.23654	-0.999482	-1.06282	-0.260443	0.36797	0.161855	-0.297381	1.15609	0.138172	-0.726331	0.560129	0.730954	0.863307	0.574615	0.381881
AK128652	1.07738	-3.22244	-0.350165	-0.90275	-2.34661	0.727869	1.36558	-0.721841	-1.11579	0.383727	0.232672	1.72665	1.13524	1.43038	1.09677	1.06885	-0.52173	0.672699	-0.0377539	1.78894	-1.87019	0.0849274	0.656351	1.23569	0.188082	0.697552	-0.0552329	1.6141	0.790047	0.845535	-0.0440451	-2.34661	-0.0346353	1.29378	1.03333	-0.844649	-0.393491	-0.217739	0.954989	-0.014789	0.329983	1.01058	0.735475	-0.328394	0.963003	1.28394	0.864929	0.698766	0.523444
AK130904	-1.50929	-0.949763	-1.50929	-0.62246	-1.50929	-0.390236	-1.50929	0.426356	-1.50929	-0.390236	-0.0629332	0.823896	-0.390236	-0.0629332	0.426356	-0.62246	-0.949763	1.02177	0.496594	1.66459	-1.50929	-0.390236	-0.390236	0.349419	0.496594	-0.62246	-0.210108	0.426356	-0.949763	0.0615014	-0.210108	-1.50929	1.63229	-0.949763	0.728819	-1.50929	0.496594	1.08907	0.676722	-0.0629332	-0.949763	0.0615014	2.21616	0.867541	-0.390236	0.908946	-0.949763	0.426356	-1.50929
AK291611	0.0323682	-1.25849	-0.927183	0.688847	0.715186	-0.288026	2.33484	1.04175	-0.780412	-0.67629	0.276976	-0.836661	0.116605	0.654956	1.9006	-1.61724	-0.65181	0.172854	-1.25849	1.54135	-2.54035	0.344118	0.831926	1.6096	0.491134	-0.414834	0.13947	1.82733	-1.21602	0.808414	-0.414834	-0.65181	-0.0456948	-0.0730741	2.26541	-0.865968	-0.604513	0.458365	0.866226	-1.9796	-0.288026	-0.15982	-0.0456948	0.0197577	0.150718	1.57604	0.0571397	1.28241	-1.13595
AK293020	-0.0427729	-0.238888	-0.535779	0.914507	-2.11789	-0.443667	0.399348	1.08284	0.755734	0.548151	0.533199	0.805274	0.599889	0.846207	1.05978	-2.11789	-2.11789	0.719552	-0.809067	-0.21611	-0.610841	0.87146	1.13677	0.288908	-0.145872	0.840354	0.596441	1.38578	0.492951	0.999381	0.728847	0.0677906	0.780653	0.452208	0.983853	-0.200959	0.142083	0.784995	-2.11789	0.156931	-2.11789	0.247593	-0.344099	0.573476	0.154498	-0.376678	-0.868105	-0.270755	-2.11789
AK311383	-0.212376	-1.15194	-1.38598	0.810238	-1.72935	-0.981978	-1.41916	0.418943	-0.391498	-3.22409	-0.190593	0.856127	-2.57053	-0.638613	-0.590683	0.6693	0.931061	-0.895674	0.624678	0.281945	-0.316243	-0.431192	0.0326153	-0.234608	-0.444755	-2.9139	-0.500779	-0.158722	-1.45339	0.83551	0.406621	-1.56314	1.09673	-1.12595	-0.0305625	-2.57053	-0.671791	0.721445	0.260872	0.267942	-0.671791	-2.03953	1.22879	0.48431	-3.05788	0.766755	-2.16653	-1.12595	-2.39041
AK316321	0.644903	1.53632	0.876326	0.814442	0.595114	0.271929	0.969301	0.351491	0.983404	0.436733	0.673671	0.736703	0.77474	0.881874	0.581355	-1.34512	-1.34512	-1.34512	0.119779	0.565341	-1.34512	0.693532	0.0374117	0.789345	0.885822	0.603968	0.531603	-1.34512	0.00129261	-1.34512	0.106294	0.785653	1.18444	0.280036	-1.34512	0.767398	0.0922164	-1.34512	0.752647	-1.34512	-1.34512	0.535231	-1.34512	0.505972	0.962485	0.278028	-1.34512	-1.34512	1.05685
AKAP12	-1.78015	0.310091	-0.767183	0.0418881	-1.87464	2.34753	-0.789667	-0.72785	-0.426233	-2.34624	0.855193	0.615869	-0.625521	0.348994	-0.0144798	0.189794	-1.05031	0.496185	-0.335818	1.27838	0.516844	-0.112209	0.0291374	0.193475	0.324843	-1.73582	-0.803384	-0.0144798	-1.19202	0.865137	1.15073	-1.6031	1.9208	-0.749525	-0.0952976	-2.78654	-0.375421	0.931378	0.636836	-1.8996	-1.10967	-0.625521	1.76353	1.22783	-0.64523	0.999073	-1.1596	-0.117089	-1.53784
AKAP13	-1.34411	-0.39045	-1.03874	0.358095	-0.920036	-1.12781	1.46878	0.0220925	1.02045	-2.32728	1.18862	0.0273642	0.783949	1.15431	1.45758	-0.664101	-3.24566	-0.503805	0.568736	1.87913	-2.42585	-0.0962266	0.0545669	0.669003	-0.362404	-0.880826	-1.85977	1.29353	-1.54041	1.03422	0.717406	-0.921685	1.28077	-1.07569	1.26207	-2.26091	-0.788969	0.17675	0.441082	-2.034	-0.804524	-0.311109	1.25737	0.933805	-0.216835	1.88088	-0.0422159	1.5456	-0.750576
AKAP5	-1.09404	-2.06692	-1.24736	0.17399	-1.10616	-0.486814	2.57593	0.740259	-1.34582	-0.509809	0.0076223	-0.471705	-0.270146	0.644222	0.160129	-0.302766	-1.53393	2.43809	-1.24736	0.205776	-1.65753	0.967415	0.621529	1.34117	-0.391571	0.155476	-0.76503	2.04258	-0.5021	0.117646	0.979923	0.588416	0.694665	-0.614382	0.537128	-2.4118	2.34364	1.56657	1.44479	-2.51428	-0.674338	-1.13073	0.232423	1.06196	1.98822	0.895086	0.0737432	0.373994	-1.03509
AKNA	0.0471044	0.247344	-1.17968	0.349641	-0.634922	-1.06211	2.18345	0.283204	-0.62968	-1.20774	-0.228953	-0.276129	-0.0656847	0.588371	1.89136	-0.793775	-1.73318	-0.632298	-1.7514	1.71133	-2.58396	-0.469762	-0.130382	1.44866	0.158236	-1.25307	-0.661444	2.10468	-1.44208	0.386503	-1.07671	-1.81401	0.0642274	0.0780739	1.89446	-1.67999	-1.19564	0.42942	0.840399	-1.33972	-1.30437	0.199359	0.7887	-0.62446	0.369429	2.11027	0.244648	1.62122	-0.869966
AL049415	0.485462	-1.45778	-1.64207	0.676064	0.693899	-0.566336	1.24804	0.41249	-1.23169	-0.54142	0.86326	0.225794	-0.032216	0.709979	0.42406	0.615857	-0.16298	-0.766232	-0.93229	0.841808	-1.76448	-0.226123	0.0259811	0.458008	-1.0227	-1.20311	-0.075016	1.63188	-0.946815	-0.442928	-0.0292262	-1.98086	-1.4458	0.775976	0.580265	-0.961549	-1.51986	-0.44741	0.760906	-0.470116	0.39291	0.228118	0.199868	-0.0971061	-0.233386	0.916782	0.496241	0.0511282	-0.991668
AL049935	-0.642145	-0.794948	-1.03315	0.655884	0.232044	0.255862	1.4112	-0.314256	-1.82203	-1.44346	0.26374	0.719727	0.108586	0.713432	1.30085	0.939935	-0.945864	-0.0593705	-1.17153	1.83041	-2.3717	-0.617756	0.150576	0.688056	-0.581712	-1.51752	0.0219167	1.92299	-0.794948	1.26751	0.0829704	-1.71538	0.805873	0.500974	1.11807	-1.44346	-0.182828	0.340886	0.207944	0.576533	-1.01834	-0.0593705	1.55796	-1.38963	-0.729881	1.21398	-0.293476	0.732259	-1.53646
AL355711	-1.73704	-0.537216	-1.86074	0.239332	-1.82413	-0.211588	1.23425	-0.582965	-1.77114	-1.54995	-0.761622	0.246191	-0.116511	0.0260411	2.04745	-0.530815	-1.9573	0.656237	-1.73704	1.72605	-2.56673	0.444913	1.04235	0.253012	0.00546387	-0.1584	-1.49335	1.31072	-1.32539	0.773546	-0.139608	-1.17742	-0.0671577	-0.0239279	2.00821	-3.56809	-1.02604	0.097424	0.322466	-0.637395	-0.80065	0.276597	0.866282	0.569645	-1.46599	1.29462	-1.14564	0.0740815	-2.86101
AL832007	-1.48333	-1.42083	-1.09681	0.313685	-0.917405	-1.04966	-0.45935	-0.651614	-0.797005	-2.02809	1.29443	0.729276	-0.722344	1.14927	-0.876061	-0.759156	-2.12766	0.471933	-0.722344	0.613491	-0.165529	1.62938	1.42542	-0.265097	0.279669	-1.54888	-1.24908	-0.400925	0.296784	1.26993	1.57138	-1.9354	1.71491	-1.09681	-0.835952	-1.76723	0.955617	0.847207	-0.0287776	-1.30392	0.891626	-0.651614	1.35767	1.3343	-1.19638	0.486779	-0.651614	-0.617598	-2.35211
AL832163	0.48478	0.715782	0.923377	0.552328	-0.1276	0.661841	0.544688	-0.227275	0.65191	0.97727	1.08044	-0.680471	1.17122	1.92087	-0.904577	0.82137	0.0687042	0.774679	0.392039	-0.53933	0.544688	0.805218	0.396723	-1.78966	-0.624413	0.985891	1.52612	-0.830114	-0.70012	-0.492525	0.918707	0.169712	0.297048	0.0614655	-1.11355	0.455112	-1.57205	-0.854129	0.318061	-0.555598	-1.35444	-0.10009	-0.0479012	-0.830114	-0.156148	-0.448448	1.28614	0.712713	0.862829
AL832797	-1.0856	0.322225	-0.420114	-0.272114	-0.0308272	-0.809401	-0.272114	-0.809401	-0.143911	-1.0856	-2.14038	0.245376	-0.420114	0.161837	0.870005	-0.272114	-0.420114	0.634663	0.0703294	0.827327	-2.14038	-0.809401	-0.143911	0.245376	0.0703294	-0.272114	-0.272114	0.245376	-2.14038	0.735819	0.0703294	-0.420114	0.393376	-2.14038	1.24528	-2.14038	0.393376	0.870005	-1.0856	-1.0856	-0.595161	-2.14038	1.59615	0.245376	-2.14038	1.44815	-0.420114	0.735819	-1.0856
ALAS2	-0.930619	1.55838	-0.930619	-0.930619	0.693499	-0.930619	0.259026	1.60767	1.58344	-0.930619	-0.930619	0.259026	0.507736	1.35418	0.0940855	-0.930619	-0.930619	0.0940855	-0.930619	1.55838	0.96531	-0.930619	0.0940855	-0.11856	0.606438	0.693499	-0.930619	0.841829	-0.930619	0.507736	-0.930619	-0.930619	1.20585	0.507736	0.0940855	-0.930619	-0.930619	0.507736	0.693499	-0.930619	-0.930619	-0.930619	1.47766	1.07109	0.259026	0.259026	-0.930619	-0.930619	0.393792
ALB	-0.494748	0.361889	0.0938048	1.03713	-0.964939	1.0872	-1.00825	-0.819795	-0.429086	-0.31771	0.0878917	0.589562	-0.39902	0.195382	-1.00825	0.214536	-0.429086	-0.281221	-0.530831	-0.330441	2.15911	-0.0167315	-0.111065	-1.1639	-0.78887	-2.3527	-0.0313553	-1.05532	-0.819795	-0.225393	-0.759617	0.786525	-0.305272	-0.705467	-0.656247	-1.1639	1.72512	0.361889	-0.258194	-2.3527	-0.78887	-1.05532	0.0573158	-0.146556	-0.924843	0.904963	-1.10689	-0.78887	-0.819795
ALDH1A1	-1.28928	0.181185	-0.709413	-0.168707	-0.99931	-0.119177	1.97134	1.06194	-2.27768	-0.481075	-0.725135	0.422724	-0.406082	0.348089	2.4611	-0.663628	-1.03353	0.605196	-0.784319	2.27818	3.70684	-0.642626	0.475444	0.822045	0.346902	-0.987435	-0.399969	0.520102	-0.91589	0.970862	-0.0451455	-0.965133	1.67759	0.00349745	2.3406	-1.15103	-0.628857	1.34032	0.677598	-0.284161	-1.28355	-0.731826	1.08026	0.402384	-0.305088	1.56852	-0.776405	0.03844	-1.97072
ALDH1A2	-1.12965	-0.463505	-1.08296	-0.0267678	-1.57275	-0.726691	-0.671659	-0.267715	-0.0501064	-1.08296	-0.850173	0.933061	-0.15125	0.31922	0.281646	-1.3512	-1.57275	-0.221952	0.483696	1.65377	-1.28956	-0.0864965	0.703762	0.949412	0.242144	-2.02541	-0.164881	0.76369	-1.08296	0.965424	0.949412	-2.19726	1.41385	-0.368308	0.31922	-1.885	-0.333297	0.567792	0.409111	-1.66345	-0.463505	0.070298	1.30772	1.31581	-0.850173	0.5939	-0.698684	-0.00411571	-2.73106
ALDH2	-0.278846	-0.529089	-1.75174	0.204489	-0.228352	0.0189499	1.09012	0.872991	1.19662	0.558663	-0.850192	0.865755	-0.253469	-0.0936561	1.36184	-1.16607	-1.58861	0.989044	-3.20097	-0.0793383	-2.73128	-0.308851	-0.174926	0.433612	0.330352	-1.6037	-0.0521646	0.624222	-2.24987	-0.527938	-0.826075	-2.57138	0.21458	-0.931236	1.33932	-0.971918	-1.23767	0.227966	-0.271983	-2.04895	-0.488288	-1.69529	0.347583	0.460304	-0.970298	0.160621	-0.924969	0.197445	-2.16777
ALOX15B	-0.845199	-1.63136	-1.31194	-0.465697	-1.22761	-0.386308	0.990314	-0.482894	1.08106	-0.7481	-0.214429	2.3828	-0.477107	0.706624	1.32331	-0.25708	-0.0834792	1.61932	-1.24763	0.883684	-1.38384	-0.19963	-0.0341533	1.17561	1.59526	-1.31194	-1.40982	0.398649	-0.688289	0.212428	-0.00423716	-1.02787	-0.518812	-0.512677	1.32602	-1.31194	2.2167	1.98494	-0.261109	-1.49514	2.41592	-1.49514	-0.537596	0.976099	-0.86662	0.0611397	-0.2491	1.55142	-0.86662
ALOX5	0.0851868	-1.45168	-0.405809	0.838846	-0.237218	-0.771966	1.48195	0.258931	-0.366912	-0.573398	0.104294	-0.0231118	0.579723	0.848085	1.79064	0.00859777	-1.01203	-0.315123	-2.84899	0.827554	-2.24976	-0.155502	0.00298196	0.513597	-0.944901	-1.14617	0.611391	1.47313	-1.68321	0.346363	-0.176798	-2.3121	-0.237218	-0.0908994	1.89727	-2.46077	-2.54355	0.553763	0.654385	-2.49336	-0.938751	0.874834	0.293927	0.050636	-0.837728	1.55293	0.332733	1.15393	-1.64752
AMICA1	-0.769668	-1.94802	-0.724708	0.484834	-1.19211	-0.173205	2.25942	0.625215	-0.911071	0.0666342	-0.375896	0.651592	0.0147146	0.847804	1.953	-0.0630277	-0.599371	0.245575	-0.741589	2.44007	-1.08295	-0.38467	0.472257	1.63104	0.951746	-0.245417	0.00202219	2.23096	-1.2811	0.878326	-1.41278	-1.44761	0.517592	0.166077	1.87431	-1.29613	-0.89846	0.60757	1.42431	-0.667855	-1.68815	-0.29631	1.11321	-0.309804	-0.348629	1.26104	0.51989	1.12674	-1.42569
AMPD3	0.0235763	-0.373019	-0.525517	1.38175	0.165821	-0.267461	1.85299	0.603311	1.00948	-0.0310312	0.390804	0.214911	1.00752	1.81439	2.66082	0.696298	-1.12241	-0.696939	-1.97516	1.79414	-1.13507	-0.449852	0.35191	0.782554	-0.773414	-1.21954	0.72398	2.02455	-1.91573	0.518184	-0.432496	-0.977029	-0.467375	0.84788	2.60948	-0.942426	-2.4174	0.121754	1.12697	-1.0788	-1.23289	0.294866	0.949785	-0.209233	-0.965421	2.04019	0.162708	1.28339	-1.83939
AMPH	-0.493401	0.393429	-1.4449	-0.00151807	2.25328	3.0433	-0.840631	-0.473466	-1.35437	-1.65834	-0.178345	0.466754	-1.58892	0.359731	0.0554835	-0.500144	-0.670788	-0.136492	-1.11334	0.902891	-2.71146	0.0406274	0.122928	-0.362212	-0.92281	-2.07818	-1.30407	0.302526	-1.00133	1.15694	1.32204	3.11979	1.11633	-1.40761	0.0443642	-2.34102	-1.00133	0.169619	0.73719	-2.29162	-0.311285	-1.70774	1.19052	0.773158	0.812601	1.05921	-0.460414	0.0178803	-1.11334
ANAPC1P1	-1.32809	0.475778	0.75203	0.896946	1.49824	-1.32809	2.45126	1.4288	-1.32809	-1.32809	0.961233	0.577952	-1.32809	1.4288	1.39188	1.22614	-1.32809	-0.125513	1.49824	1.78053	0.577952	0.22622	0.75203	1.22614	0.577952	0.0680597	-1.32809	2.46231	-1.32809	-0.125513	-1.32809	0.82751	0.82751	0.475778	1.46421	-1.32809	-0.125513	-0.125513	-1.32809	-1.32809	-0.125513	-1.32809	-1.32809	0.22622	0.896946	0.577952	0.75203	0.0680597	0.475778
ANGPT4	-1.3717	-0.17754	-1.3717	-1.3717	0.336755	-0.17754	-1.3717	0.171189	0.407473	-1.3717	-1.3717	0.812993	0.171189	-1.3717	1.1007	-0.17754	-1.3717	0.531422	0.0721126	1.62813	-1.3717	-0.556559	-1.3717	0.336755	0.407473	-1.3717	-1.3717	-0.17754	0.336755	0.986329	-0.343107	-1.3717	1.71408	-1.3717	1.32729	-1.3717	0.0721126	0.986329	-0.0422629	-1.3717	-1.3717	-1.3717	1.3075	0.258581	-0.17754	1.43606	-1.3717	0.772877	-1.3717
ANGPTL1	-1.05509	-0.00114256	-0.481631	0.0613181	-0.192223	-0.598248	0.301695	0.540643	0.1446	-0.0837908	-0.815742	0.875495	-0.219189	0.337078	0.138457	-0.947638	-0.888762	0.520593	0.779989	1.65588	-0.968139	-0.335807	-0.166032	0.394714	0.180615	-1.25865	1.01297	0.408571	-0.798365	1.17891	0.1446	-1.64291	2.01283	-0.781313	-0.210112	-1.48385	0.23765	1.09432	1.47709	-0.640687	0.0478028	-0.927587	1.36697	-0.192223	-0.598248	1.58169	-0.132241	0.512448	-1.28762
ANGPTL2	-0.318316	0.403296	-1.8135	0.54431	-0.430531	-1.2657	-1.77661	-1.04056	-0.962095	-1.86123	1.20114	-0.420715	-0.482406	0.0236184	0.214274	-0.00177199	-0.529156	-1.06448	-0.982137	1.30911	-1.81116	-0.695181	0.385885	-0.989289	-1.39344	-1.40681	-1.61708	0.345885	-1.2627	1.25122	1.33885	-1.38846	0.410191	-0.791015	0.242188	-2.91197	-1.12572	0.811569	-0.267495	-1.87839	-0.591512	-1.12305	0.396361	0.730751	-1.33502	0.817613	-1.12305	-1.01832	-1.34137
ANGPTL4	0.657266	2.42165	0.201359	-0.631861	-1.08647	-1.6419	-2.41745	-1.33357	0.454549	1.93713	0.661439	-0.250292	0.644604	-0.160071	-0.551667	1.41056	1.24085	-0.890346	0.0345612	-1.22639	0.220568	-1.21737	-1.70871	-0.120812	0.14052	-0.19707	0.0999519	-1.98071	-0.950085	-1.72641	-0.803849	-1.17391	-0.108838	1.11504	-0.516354	0.421654	-1.2541	-0.416569	-1.27318	-0.913662	-1.41095	0.0130817	0.257541	-0.137087	1.34741	-0.0336439	0.269463	-1.02195	2.15448
ANK2	-1.18059	0.551699	-1.11021	-0.0605459	-0.200343	-0.0884119	0.306913	0.25799	-0.410076	-1.48164	-0.21225	1.06955	-0.539418	0.615247	0.174421	0.547944	-0.662537	0.364913	0.109776	1.91134	-1.29049	0.267966	0.55544	0.814255	0.187943	-1.73549	0.17714	0.946781	-1.31398	0.904068	0.387212	-1.46771	1.77304	0.00914237	0.0407099	-3.13576	-0.120709	0.942972	0.963124	-1.35028	-1.60061	-0.358022	1.48952	0.346713	-1.35028	1.62837	-0.733562	-0.528439	-1.7911
ANKDD1B	-0.101609	0.942143	0.567942	-0.683494	0.106074	0.281668	1.68521	0.00695929	0.360259	-0.5079	-0.891177	-0.683494	-2.7245	1.55991	0.567942	-0.5079	-1.14536	0.197252	-0.891177	1.61169	-1.14536	0.360259	0.281668	1.14983	0.629531	-0.891177	-2.7245	1.50565	0.502833	1.18718	1.11121	-2.7245	1.68521	0.281668	0.629531	-0.101609	2.69035	2.4508	0.197252	-1.47306	-1.14536	-0.683494	1.14983	0.502833	0.106074	1.2924	0.687959	-0.891177	0.197252
ANKRD29	-1.38775	0.929402	0.100814	0.552862	2.07663	0.0473046	1.69018	0.4885	-1.76333	-0.545478	-1.9747	0.695952	-0.512668	0.0654645	1.0065	-0.0831057	-0.797383	0.530621	0.134945	1.84174	-1.33699	-0.856487	0.225707	0.90145	0.643851	-1.19867	0.00358895	0.541804	-1.49783	0.460732	-0.512668	-1.72598	1.42387	0.14052	1.18035	-1.88467	0.199866	1.34807	1.01573	-0.871831	-1.17738	-0.274762	1.75535	-0.249705	-1.19867	1.63032	-0.826494	-0.300469	-2.18383
ANKRD33B	-0.487506	1.50009	-0.610306	0.329153	2.45238	-0.957392	2.23275	2.49419	1.4386	-1.01626	0.824918	0.0273557	0.13656	0.678708	0.368075	-0.796287	-2.46884	-0.449201	-1.68391	1.34433	-1.91442	-0.901266	-0.257845	0.736515	-0.226094	-1.63256	0.62575	2.05963	-1.49046	0.693422	0.424201	-1.32378	0.978623	0.21515	0.204232	0.520772	-2.04861	0.0648662	0.831457	-2.95803	-0.77141	-0.847635	1.14045	0.433307	-1.01626	1.66773	1.22335	1.94346	0.477832
ANKRD44	-0.841067	-0.381109	-0.443086	0.808205	-1.26	-0.735751	2.94213	0.838061	0.168323	-0.877936	0.249246	0.591801	0.560356	1.42578	1.89509	1.07259	-0.841067	-0.0775509	-0.216346	2.42802	0.0853925	-0.0172424	0.416387	1.95197	0.568282	0.0715629	-0.264547	2.49426	-0.894027	1.09341	-0.111817	-1.16602	0.660164	0.480738	1.74546	-2.47778	-0.347372	0.241848	1.44105	-1.02959	-0.93228	-0.182867	1.118	-0.303572	0.459602	2.05803	0.427312	1.26966	-1.89267
ANKRD55	-0.86331	-2.45976	-0.421111	-0.00202432	-0.57069	-0.294644	1.241	-1.13936	-0.421111	-0.135357	-0.0441059	0.302811	0.383572	0.71622	1.2763	-0.989777	-0.238042	-0.86331	-2.45976	1.71921	-0.0884633	-0.86331	-0.238042	1.40399	0.181045	0.112638	-0.294644	1.48821	-0.989777	-0.0884633	-2.45976	-2.45976	-0.185094	0.842687	1.49486	-2.45976	0.244185	0.885501	1.03739	0.112638	0.330624	-0.421111	0.383572	-0.135357	0.663272	1.66727	1.01395	1.93097	-1.32243
ANLN	0.760007	0.768812	1.54423	1.66166	0.958262	0.684446	-0.10607	0.931355	2.07506	1.43328	0.580846	-0.690631	0.822784	-0.193166	-1.5201	0.77371	0.485705	-0.206617	0.166506	-1.81262	-0.440684	-0.191385	-0.841051	-0.276639	-0.0502875	0.530403	0.946816	-0.479927	0.0367011	-0.470558	-0.296143	0.00336993	-2.77308	0.404122	-1.62166	1.31846	-0.885396	-2.61248	-0.616855	1.00867	0.660187	0.637736	-1.26945	0.384969	0.937924	-1.30285	0.994396	0.722918	1.33297
ANTXR2	-0.857525	0.873186	-1.4057	0.149348	-0.296471	-1.26471	0.90991	0.155417	-1.12913	-1.71624	0.880432	0.299613	-0.109492	0.894037	1.16816	-0.496851	-1.30583	-0.70509	-1.50844	1.68914	-1.24316	-0.583105	-0.0189262	0.382499	-0.140743	-2.70355	-0.592337	0.288412	-0.863991	1.43612	0.571257	-2.42112	1.34776	-0.905505	0.931895	-2.62566	-1.69191	0.353497	0.283911	-2.60237	-0.961661	-1.13416	1.64906	1.1668	-0.64495	1.74612	-0.0622564	0.496961	-0.874822
ANXA13	1.31416	0.308356	-0.751944	0.604676	-0.498592	-0.191849	-2.68697	0.2785	-2.68697	-0.751944	0.215569	0.775663	1.30475	1.44455	0.0352127	-0.498592	0.0743599	0.98928	-0.751944	0.418583	-0.751944	-0.659156	0.337233	0.2785	-0.191849	-1.10902	-2.68697	-0.245239	-0.973269	0.903987	1.3861	-0.659156	1.63945	-0.751944	0.444112	-0.428101	-0.191849	0.365193	0.792764	-2.68697	0.111841	-0.659156	1.18308	-0.302076	-2.68697	0.918789	-1.26959	0.418583	-0.973269
ANXA2R	-1.31416	-1.17106	-1.55003	0.384575	-2.51582	-0.0113516	1.7699	-0.219782	-1.88663	0.755339	0.580398	0.0243071	0.0243071	1.23369	0.378614	-0.543469	-0.586263	-0.312349	-1.31416	1.21166	-2.10367	0.805969	0.546652	2.06468	0.582958	0.575262	-0.656451	2.41361	-1.83753	-0.00734152	-0.676261	-0.884881	0.716625	-0.169021	0.133052	-2.4892	-1.08665	0.25664	1.07463	-0.502022	-1.47473	0.419783	0.725837	-0.124513	0.628214	1.62509	0.509317	0.541383	-0.689634
AOAH	-0.549489	-1.66428	-0.51551	0.605691	-0.563976	-0.149644	2.56181	0.713388	-0.422243	-0.149644	-0.246491	-0.266097	0.720306	1.12529	2.32757	-0.130139	-0.664944	-0.135953	-1.55414	1.78247	-1.55414	-0.200048	0.554496	1.27593	0.107586	-0.55526	-0.030634	1.68779	-1.04336	0.652677	-1.62361	-1.41444	0.0826191	0.12593	2.3443	-1.39499	-1.10492	0.329263	1.09976	-0.485298	-1.03877	0.110666	0.459545	-0.334218	-0.159534	1.44214	0.19627	1.38364	-1.27954
APBB1IP	-0.457928	-1.49849	-1.00208	0.339687	-1.16679	-0.450417	1.923	0.0396493	-1.0547	-1.26471	-0.0479534	-0.130145	0.431114	0.862427	2.50734	-0.594855	-0.976556	-0.390051	-1.73256	1.87959	-1.37062	-0.370538	0.0800848	0.941015	-0.185434	-1.18976	-0.519639	1.63465	-1.40533	0.160873	-0.531544	-1.88728	-0.0315794	0.0524213	2.49212	-1.99967	-1.0547	0.474978	0.732951	-0.835632	-0.683635	0.165541	0.655458	0.590789	0.114461	1.74921	0.0111005	1.67239	-0.722305
APOBEC3C	0.968116	-1.24471	-1.51058	1.14386	0.0513993	-1.08675	2.07838	1.40218	0.52017	0.861649	-0.414271	-0.362133	0.338642	0.603033	1.80216	-0.295851	-0.127227	-0.736037	-0.882825	1.16042	0.00162299	-0.223095	0.253351	1.05461	-0.357962	-0.678509	0.167504	2.27773	-2.11533	0.585158	-0.890434	-0.213675	0.280611	0.482522	1.81075	-0.103605	-1.95902	0.456652	0.844185	-1.43638	-0.744257	-0.101005	0.542171	-0.360046	-0.230677	1.6957	0.390707	1.10324	-1.54189
APOBEC3D	0.646828	-2.28352	-0.871112	1.00442	-0.622136	-0.689163	2.43329	0.995137	-0.723833	0.742314	-0.34824	0.220898	1.14726	1.61477	1.20015	0.0941445	-1.13089	-0.124488	-0.672124	1.6549	-0.633102	0.272969	0.340664	1.63192	-0.294582	-0.259846	0.577165	2.71704	-2.18759	0.305726	-1.40786	0.817497	-0.242774	0.529708	0.860865	-0.573758	-1.34469	0.217778	1.14221	-1.35355	-0.557973	-0.521772	1.03373	-1.10054	0.254796	1.87753	0.817497	0.893086	-0.689163
APOBEC3F	0.664992	-2.32608	-0.30673	0.989925	-1.19102	-1.07481	2.04829	0.725559	0.531842	-0.298345	-0.310939	-0.257028	1.38326	1.52907	1.25419	-0.240779	-0.456007	-0.0140391	-0.917185	0.940242	-0.392943	-0.261115	-0.173404	0.838434	-0.379729	-0.723889	0.423279	1.76806	-2.95355	0.0822312	-1.03563	0.872353	-0.34929	0.115332	1.1594	-0.483768	-0.535874	0.511197	0.743769	-1.48371	0.638703	-1.02918	0.693215	-0.869684	0.0654355	1.45475	0.195367	0.64111	-0.681436
APOBEC3G	0.253789	-3.12854	-0.883931	0.43345	-1.4047	-0.498354	2.32832	1.22327	-0.436789	0.871184	-0.383844	0.127911	0.301493	0.840204	1.25295	0.101385	-0.260296	-0.180759	-1.66999	1.10412	-0.302626	-0.0199594	0.647807	1.31101	-0.430038	-0.112877	0.852439	2.35883	-1.45453	0.387131	-1.70389	-0.334969	-0.483159	0.105645	1.33243	-1.55603	-1.48502	0.269732	1.14719	-1.07301	-0.283811	-0.0301531	0.752163	-0.785987	0.101385	1.52239	0.628952	0.888702	-1.13293
APOBEC3H	0.750544	-2.80296	-0.541017	0.308917	-0.151993	-0.178423	2.20178	0.871256	-0.512038	0.91258	-0.622909	-0.330682	0.0524542	1.12189	1.51277	-0.0768433	-0.354567	-0.307381	-3.04206	0.832695	-3.04206	-0.465619	0.371072	0.941921	-0.277175	-0.601766	1.15875	2.05292	-1.8698	0.52682	-0.865069	-0.748425	-0.107438	0.161589	1.54067	-0.132642	-1.48404	0.629611	0.828054	-1.36031	0.0311929	0.0885551	0.703998	-0.41275	0.32484	1.18308	0.638169	1.31173	-0.541017
APOBR	-0.916714	-0.129186	-1.59982	0.422856	-0.727618	-0.784758	1.59161	-0.328939	-0.167033	-1.77894	0.401278	0.790677	0.0713932	0.392557	3.203	-0.906134	-1.84714	-0.242401	-2.4406	1.6384	-2.56496	-0.834124	-0.681636	0.654342	0.390369	-1.90822	-1.23547	1.04888	-1.15845	0.223631	-0.24914	-1.38805	-0.314747	-0.572582	3.01538	-1.8372	-0.654719	0.659825	0.178827	-0.615242	-0.659171	-0.677115	0.0956554	0.416415	0.148185	1.44909	0.145602	1.16733	-0.467115
APOC1	-0.818148	-2.89775	0.272453	0.408564	-0.737214	0.382396	2.03569	-0.117131	-1.08927	0.462397	-0.460819	-0.00182918	0.422871	1.04083	2.92504	0.0511555	-0.416236	0.154686	-1.55206	2.21163	0.106787	-0.323631	0.757504	1.21947	0.473432	0.15759	0.277415	0.757338	-0.595903	0.805	-0.610558	-0.195671	-1.21411	0.533957	2.98805	-0.852424	-1.77433	0.189354	0.818427	0.103274	0.0390468	-1.00142	-0.913066	0.87658	-0.577964	1.1307	0.00333021	0.615665	-1.56424
APOC1P1	-0.569737	-1.98479	-0.0158182	0.430208	-0.264313	-0.104033	1.70534	-0.6416	-0.104033	-0.384698	-3.63858	0.596882	0.774804	1.10351	2.72031	-1.18211	-0.384698	-0.806609	-0.442015	1.74092	0.897681	0.116899	0.51121	0.820755	0.0307621	-0.280501	-0.869592	1.00502	-0.547072	0.491672	-0.00393161	-0.202476	-0.666972	0.106598	2.35538	-1.0511	-3.63858	-0.422477	0.464902	0.530309	-0.187695	-1.60066	-0.248426	0.464902	-0.442015	0.829654	0.0307621	0.585159	-1.09257
APOC4-APOC2	-1.19618	-2.84622	-0.693293	0.549633	-1.43892	-0.396025	2.46026	0.487079	-0.207092	-0.265646	-0.187091	0.221978	-0.0412749	-0.28329	1.57697	-0.919789	-0.84885	0.621803	-2.22082	0.702967	-0.603092	-0.220025	0.498235	1.00706	0.266947	-0.550487	-0.0397135	0.852879	-0.0941794	1.16266	0.0808714	-1.23536	-0.938315	-0.684493	1.676	-1.88045	-0.873126	1.51593	0.958588	-0.112437	-1.10872	-0.811824	-0.240684	1.27414	-0.301241	1.10691	-0.980289	-0.299231	-1.98878
APOE	-0.744243	-1.95145	-0.286373	-0.0233754	-0.382018	-0.0465127	1.42843	-0.296174	-1.21994	0.238886	-0.974105	-0.967037	0.113202	0.283714	3.04265	-0.576664	-0.446979	-0.32953	-1.62388	1.95673	1.18531	-0.723715	0.178324	0.85952	-0.124116	-0.0865556	0.117786	0.651119	-0.970703	0.736084	-0.72263	-0.486796	-1.00765	0.325443	3.21224	-0.982918	-1.79246	0.707432	0.661512	-0.293496	-0.029489	-1.24378	-0.674622	0.577809	-0.680473	1.32648	-0.133426	1.01054	-1.54281
APOL1	0.582271	-2.17777	-1.42946	0.580391	-1.45597	-0.64226	1.62986	0.727878	-0.996489	-0.16463	0.282427	0.120099	0.829675	1.47465	0.711231	0.0693517	-0.672076	-0.901311	-1.9519	0.409051	-2.9898	0.360421	0.404565	0.716008	-0.886901	-1.55755	-0.180306	0.64451	-1.53786	0.653989	-1.22346	-0.700634	-0.282238	-0.693438	0.657549	-2.67403	-2.05043	-0.00947945	0.468519	-1.13535	-0.45121	-0.417966	0.746991	-0.558262	1.69439	1.42886	-0.0464958	0.331157	-1.67023
APOL2	0.194981	-1.16499	-0.935652	1.04139	-1.30121	-0.936825	2.28205	0.819749	-0.955691	0.215903	-0.0536743	-0.0312121	0.659579	1.31271	1.17243	-0.600782	-1.24081	-0.511907	-1.32419	1.02841	-2.28534	0.379916	0.148498	1.01534	-0.390024	-0.685912	-0.444108	1.00177	-1.951	0.756293	-0.905415	-0.409349	-0.375228	-0.788084	0.999292	-3.18554	-1.66432	0.139322	0.766162	-0.933308	0.154372	-0.145578	0.369499	0.0539505	1.66842	1.40167	0.0635564	0.396006	-1.92085
APOL3	0.378299	-2.97718	-1.19368	0.731433	-1.39428	-0.491242	2.25878	1.23191	-0.464	0.80061	-0.346324	0.306405	1.17982	1.59917	1.37605	-0.390408	-1.14062	-0.024457	-1.70164	0.673017	-2.45596	0.318125	0.292533	1.54243	-0.299359	0.0702668	0.408409	1.44544	-1.87879	0.0771684	-1.00158	-0.0109081	0.340257	-0.261005	1.23636	-1.95574	-1.6451	0.202947	0.837095	-0.440414	-0.837004	0.168456	0.865057	-0.562429	1.9663	1.39771	0.490239	0.669257	-1.41706
APOL6	1.13112	-0.989919	0.94106	0.857415	-1.14534	-0.631694	1.80046	0.990709	0.101675	0.790091	-0.18359	0.14848	1.70106	1.46188	1.27369	-0.294061	-2.45084	-0.113742	-1.97186	0.450785	-1.23334	0.184883	0.0398382	1.26156	-0.121675	0.251802	0.744852	0.853638	-1.80084	-0.095675	-1.46872	-0.671021	-0.78865	-0.0980174	1.01702	-1.72572	-2.53328	-0.721583	0.507647	0.650731	-0.31418	0.866436	0.293624	-0.395931	2.07544	1.72696	1.14634	1.28245	0.032784
AQP7P1	-1.51499	-0.510921	-2.15093	1.02395	-0.762905	-0.712538	-1.02454	-1.2193	-2.15093	-2.15093	-1.51499	0.427473	0.797591	0.348252	-0.28768	0.0395518	-2.15093	0.316526	1.20938	0.949734	0.960554	-0.446538	0.299986	0.979015	0.679852	-0.335946	0.790445	0.531887	-0.510921	0.472769	0.125011	-2.15093	1.48556	-0.477835	0.147277	-1.2193	0.238065	0.701215	-0.201767	-1.7497	0.363485	0.491147	1.04978	1.27833	0.179148	0.447321	-0.109693	0.168718	-1.34847
AQPEP	-0.0490834	1.19684	0.259846	0.999887	-1.13415	-0.940875	0.0665731	-0.649444	-0.182599	-1.73451	-0.340515	0.639435	0.453119	0.302105	-0.340515	0.119082	-0.78296	0.259846	-1.38332	0.48709	-1.13415	-1.13415	-0.431771	1.03598	0.74455	-0.940875	0.999887	0.119082	0.119082	0.380899	-0.113271	-1.38332	0.581671	-1.13415	-1.13415	-1.13415	-1.38332	-1.13415	-0.113271	-1.13415	-0.78296	0.342398	1.59098	1.38126	0.48709	0.168589	-0.431771	-0.257963	-0.649444
ARHGAP15	-0.227055	-2.33562	-1.20945	0.316599	-1.40241	-0.26547	2.26876	0.563111	-1.06207	0.321913	-0.409697	0.539426	0.0848857	0.866353	1.49431	-0.528669	-0.725602	0.173124	-1.45726	1.85981	-0.200299	-0.39576	0.692134	1.62903	0.307692	-0.0622901	0.679461	2.26483	-1.11741	0.787428	-0.561518	-1.02645	1.07333	0.293313	1.68225	-1.9604	-0.438031	0.832266	1.59516	-0.622469	-0.868402	-0.174085	0.79909	-0.523557	-0.13952	1.96957	0.332477	0.816086	-1.52189
ARHGAP20	-1.68994	-0.733003	-0.767345	0.0235271	-1.86197	-0.699686	-0.437599	-0.916369	-0.362333	-0.767345	0.0062241	0.212602	0.106233	0.779793	0.269121	-0.1428	-1.68994	0.040566	-0.490754	1.42409	1.06317	-0.338332	0.255258	0.106233	0.227002	0.322916	-0.767345	0.74436	-1.68994	0.9568	0.548062	-1.40946	1.20881	-0.956956	0.374237	-2.83902	-0.667335	0.650522	0.871802	-2.63554	-0.338332	-1.54091	1.86016	1.0899	-1.34912	1.45308	-0.1428	1.19085	-0.0658024
ARHGAP25	-0.430675	-1.62592	-0.887423	0.0640522	-1.32009	-0.558477	2.39327	0.30367	-1.10026	0.291827	-0.226113	-0.0061338	0.120566	0.807722	2.52468	-0.61644	-1.16155	-0.286214	-1.43626	1.93992	-1.75065	-0.368683	0.406629	1.71556	0.199442	-0.472503	0.0557772	2.25469	-1.58822	0.412069	-1.03897	-1.5718	-0.184193	0.280877	2.46167	-1.66037	-1.86783	0.38833	1.21147	-0.79152	-0.685371	-0.108176	0.528891	-0.493926	-0.0724045	2.01707	0.49109	1.10519	-1.27374
ARHGAP30	-0.281718	-1.44367	-0.733091	0.395564	-0.989805	-0.575629	2.52824	0.635594	-0.780712	0.208043	0.038333	-0.0438246	0.619493	1.14642	2.25357	-0.221453	-0.907592	-0.0542143	-0.780712	1.97286	-1.86868	-0.189671	0.224371	1.68434	0.157038	-0.463615	0.0810655	2.41171	-1.34488	0.454925	-0.895238	-1.98471	-0.0523193	0.218174	2.08021	-1.79534	-1.18592	0.314101	1.33514	-0.623721	-0.763057	0.0681258	0.461436	-0.067553	0.0896243	2.06487	0.587893	1.24788	-1.02994
ARHGAP4	-0.005775	-1.07321	-1.01154	0.195123	-1.23211	-1.1704	2.14471	-0.401054	-1.13734	-0.485941	-0.616423	0.654327	-0.468331	0.414534	1.6259	-0.253076	-0.827757	-1.20415	-1.94069	1.68991	-1.37022	0.301927	-0.200926	1.4044	-0.469679	-1.13326	-0.884377	2.21116	-1.21056	0.640219	-1.19777	-1.70858	-0.185041	0.232971	1.82047	-0.89489	-1.38925	0.219869	0.689389	-1.66536	-1.28728	-0.704499	0.494085	-0.49962	-1.02292	1.7215	-0.112207	1.00872	-1.96107
ARHGAP9	0.187431	-1.45927	-1.26054	0.402967	0.200407	-0.557919	2.28742	0.289541	-0.563969	-0.209017	-0.288485	0.149893	-0.0695635	0.746122	1.60291	-0.520287	-1.07437	-0.744604	-1.06822	1.81354	-1.45504	-0.0028831	0.362255	1.56028	-0.24266	-0.645503	0.0651368	2.23486	-1.65658	0.590561	-0.860264	-1.67163	-0.134445	0.49239	1.65417	-1.78252	-1.61254	0.321101	1.042	-1.15726	-1.04094	-0.167508	0.943044	-0.588477	-0.280459	1.70832	0.663155	1.15322	-1.26054
ARHGDIB	-0.171592	-3.85973	0.423755	0.9332	-1.29018	-1.37086	1.77478	-0.0236468	-0.531011	-0.642782	-0.591506	-0.405452	2.06534	2.0425	1.71004	-1.27422	-1.77311	0.981987	-1.08474	1.35603	-1.86857	-1.0708	-0.363804	1.3173	0.491052	0.375812	1.4997	1.95869	-1.53685	-0.169171	-0.452245	-1.91057	0.0291461	-0.221491	1.67967	-1.16978	-0.0883555	0.667385	1.17797	-0.908209	-0.0130738	1.52162	0.233779	-0.828665	0.0432531	1.59773	-0.0445186	0.702871	-2.30532
ARHGEF6	-0.592273	-0.11892	-0.578341	0.991268	-1.85914	-0.996117	1.86303	0.499729	-0.492271	-1.85914	0.17376	-0.157086	0.276488	0.815132	1.33917	-0.684069	-1.68009	0.412649	-0.0943998	1.57186	1.14578	-0.10339	0.0370673	0.716503	-0.264509	1.06977	-0.829437	1.36351	-1.93435	0.156343	-0.293258	-2.01754	0.784405	-0.10339	1.2523	0.551837	-1.70096	-0.173149	0.629388	-0.932097	-0.654698	-0.79134	1.00033	-0.398163	1.12323	1.3758	0.570526	1.39405	0.0264168
ARID3C	0.186314	1.79079	-1.12208	-1.12208	-1.12208	0.396388	-1.12208	-1.12208	-1.12208	-1.12208	1.10112	0.750921	0.902545	-1.12208	-1.12208	1.31119	0.946815	0.559334	-1.12208	-1.12208	-1.12208	-1.12208	-1.12208	-1.12208	0.482397	1.45297	0.396388	-1.12208	0.482397	1.10112	-1.12208	0.186314	0.29888	0.628933	-1.12208	-1.12208	-1.12208	-1.12208	-1.12208	0.0531774	-1.12208	1.65766	-1.12208	0.29888	1.02804	-1.12208	1.10112	0.988554	1.06549
ARRDC2	0.845695	-0.816576	-0.372616	0.706568	-1.58452	-0.208969	1.33986	0.665984	0.00432995	-1.96354	-0.0939191	-0.310026	0.691894	1.20843	0.73021	-0.423367	-1.26676	0.189986	-1.99063	1.42716	-2.84118	-0.264551	-0.594236	0.792655	-1.12016	-2.4122	1.05481	1.31208	-2.35454	0.588341	-0.378528	-1.05129	-0.00819011	0.18423	1.09671	-1.82436	-2.4453	0.534723	0.243386	-2.40491	-1.35633	-0.103067	1.02009	2.34196	-1.33134	1.13785	-0.592608	2.40734	-1.9427
ARRDC4	-2.35335	-3.0697	0.572741	0.520428	0.222003	-0.525399	1.06509	0.2762	-1.42425	-1.14605	1.49836	0.575457	0.287181	0.878719	1.23381	0.821825	-1.39537	0.33205	1.86673	1.43805	-0.409679	-0.258835	0.37445	0.550879	0.302765	-0.182484	-0.370363	-0.0526398	0.969017	0.935198	1.27845	-1.59882	1.85737	-0.353131	1.00228	-4.07643	0.0413329	1.33243	0.171293	-3.35002	0.43498	-3.21379	0.488097	0.820623	-0.887422	1.13633	0.42331	-0.405273	-1.52107
ARRDC5	0.327216	-2.27237	-0.824851	-0.201437	-1.02555	-0.660871	1.04539	0.0345323	-0.0374578	0.585956	-0.660871	0.844696	-0.402131	-0.296198	1.67998	-0.115715	-0.824851	0.101185	-2.27237	1.94701	-0.402131	0.221282	-0.824851	1.43956	1.04539	-0.115715	-0.201437	2.07736	-0.0374578	1.15132	0.375844	-0.296198	0.0345323	0.547678	1.73385	-0.824851	-2.27237	1.08927	0.691889	0.0345323	-2.27237	1.29849	0.724598	-0.296198	0.691889	1.36393	0.375844	0.101185	-2.27237
ART5	-0.351572	1.16057	-1.58192	0.0292364	-2.84428	-0.774333	-1.318	0.453672	0.208271	0.380086	-0.101792	0.00886255	0.26982	0.890933	0.531615	1.38621	1.56124	0.313006	-0.0556409	1.24178	0.582898	-0.319553	-0.419819	-0.0335451	-0.494576	-0.456307	1.00317	0.313006	-0.720219	0.710866	0.727555	-0.963489	1.38977	-0.15083	0.520944	-2.84428	-0.895242	0.621639	0.743896	0.710866	-1.43891	-0.895242	1.06461	0.087363	-0.534807	1.05379	-0.963489	-0.669598	-0.101792
ARTN	1.09771	0.0153986	1.02067	0.678075	-1.3132	0.46448	-1.58018	-0.740227	0.713847	1.08109	0.406594	-1.08856	0.414079	0.174776	-0.61251	0.678075	1.03705	-0.20418	-0.0719726	-0.597975	0.962133	0.153983	0.446866	-2.21441	-1.63565	0.546818	1.25964	-1.08856	-1.83204	-0.832756	0.7456	0.568338	-0.419518	0.858591	0.0585355	0.947668	-1.63565	-0.894313	-0.516236	-0.0236638	0.327311	0.485083	1.15382	-0.529254	0.127151	0.270873	-0.179087	-0.96139	0.491826
ASB2	-0.216858	-0.14407	-0.778773	-0.134051	-2.21116	-0.469268	1.4006	0.337834	-0.660353	-0.0570106	0.0236984	0.191872	0.22841	0.545081	1.23699	-0.931708	-1.0621	0.0150159	-1.87654	1.40309	-1.0169	-0.676514	0.0408618	1.26271	0.138603	-0.0477468	-0.271944	1.9839	-1.87654	-0.114283	-0.676514	-2.34972	0.555828	0.501014	1.3981	-1.5461	-0.891448	0.437409	1.1837	-1.18387	-0.973487	0.066118	1.06875	-0.538915	-0.094861	1.57764	0.437409	0.539667	0.50662
ASGR2	-1.37884	-2.16481	-0.82946	0.468487	-0.657981	-0.945309	1.10449	0.481083	-0.793174	-0.123225	-0.324406	0.306182	0.376461	1.01902	1.74327	-0.50773	-0.0243506	-2.05905	-0.595634	1.70267	-0.905453	-3.12317	-0.300336	0.759807	0.101813	-0.165143	0.291625	1.76088	-1.37884	0.57741	-1.26827	-0.986516	-0.793174	-0.102796	1.80384	-1.26827	-0.690396	0.655856	0.677369	-0.186656	-0.399615	0.0313303	0.89185	-1.07337	-0.75794	1.19135	0.66666	0.89185	-1.16692
ASIP	0.4841	0.332791	0.0515559	-0.10611	-0.0495543	-0.52142	1.38727	0.720623	-2.6381	-0.0316656	0.21858	-2.6381	-2.6381	0.938955	0.714506	-2.6381	0.0356774	-0.309376	-0.724686	1.54778	-0.309376	-0.486947	0.549118	0.549118	0.431083	-0.52142	-0.52142	0.990679	-2.6381	0.960969	0.431083	-0.258886	-0.189331	-0.189331	0.683097	-2.6381	-0.258886	-0.0495543	0.738664	-0.422669	0.0356774	-0.724686	-2.6381	-0.10611	-2.6381	0.806547	0.180378	0.311378	-2.6381
ASPA	-2.56565	-0.529428	-0.145147	0.363909	-0.529428	0.143509	0.816445	-0.201668	-0.576825	-0.329716	-0.403218	0.488685	0.143509	0.143509	1.03685	0.213506	-2.56565	-0.118438	-0.172864	0.652565	0.47712	0.377385	-0.403218	1.12877	0.511285	-0.681921	0.0862525	0.336192	-0.484904	1.06355	1.25219	0.533209	2.25493	-1.24976	0.893088	-1.24976	0.41639	1.02588	0.196622	-0.0203711	-2.56565	0.0661304	1.14303	0.390618	-2.56565	0.575187	0.161643	0.307388	-0.804607
ASPHD2	1.60374	-0.872954	-2.10806	-0.780821	0.587437	-0.826307	1.95031	0.819847	-0.888772	-0.196307	0.085315	-0.185465	0.369599	0.440024	1.13413	-0.229226	-0.355271	-0.888772	-1.52908	0.844619	-0.343446	0.0285147	-0.100968	1.08626	-0.693111	-1.0205	0.047645	1.29965	-2.23631	-0.678894	-0.163972	-0.555683	-0.174687	0.312882	1.11301	-3.46973	-1.44102	0.57322	0.507836	-1.74426	-1.55177	-0.218187	0.997935	0.0665771	0.470474	1.34698	-0.100968	0.0759701	-2.04715
ASPN	-1.36195	-0.884607	-0.401871	0.917069	-0.0647382	-0.579328	-1.51931	0.413627	-0.187486	-0.941779	1.13387	0.962824	-0.633928	0.5869	-1.44124	-0.976435	-0.732352	1.01216	-1.46559	-0.256714	-1.11275	1.63171	2.00595	-0.397227	-0.377941	-1.17855	-0.747215	-0.195421	-0.0532952	0.906321	2.22607	-0.417306	1.94896	-1.27823	-1.51689	-2.01732	-0.476227	1.03682	1.04008	-1.62624	0.390964	-1.81822	0.727033	1.20338	-2.14927	0.0550608	-0.612837	-1.01163	-1.02682
ATF7IP2	0.554023	-0.162157	0.915067	-0.155578	0.0729298	-1.16968	1.32252	-1.67928	-2.20648	-1.83284	0.689077	0.91799	-0.215999	0.296087	0.79892	0.903309	-0.7096	0.450152	-0.925633	1.52194	-2.23767	-0.739845	-0.448115	0.26778	-1.41703	-1.3031	-1.15565	1.14304	-0.55014	0.83981	0.0562544	1.3607	0.337446	-0.523889	0.753427	-2.77519	0.814796	0.507092	0.84599	-2.30235	0.386304	0.766585	1.12568	0.116398	1.06958	1.17469	1.1626	1.42995	0.769854
ATOH8	-1.63761	-1.63761	-1.11607	-0.515949	-1.53004	-1.34389	-0.222232	0.396618	-0.772535	-1.05017	-0.408379	0.580183	-0.594525	-0.725039	0.00559185	1.41528	1.35659	0.513428	-0.342486	1.03221	-0.594525	-1.75786	-0.874718	0.365201	0.153206	-0.515949	-0.342486	0.282149	-2.46555	-0.28059	-0.988277	-1.18651	1.83115	-1.75786	0.210472	-2.23772	-0.374901	1.31968	0.38103	-1.05017	-1.53004	-1.11607	1.7964	-0.515949	-1.75786	1.85738	-0.725039	1.35659	-1.75786
ATP10A	0.684293	-0.477351	0.0559768	-0.0785057	-0.420886	-1.57767	0.427487	0.492632	1.34299	-1.40192	0.846615	-0.0564744	-0.00979546	0.13523	-0.0748118	-0.556013	-1.07266	-0.250496	-2.84253	-0.201651	-2.61495	-0.0168853	-0.242247	-0.439478	-2.27165	-0.217761	-0.937622	0.348292	-1.79859	-0.189678	0.927555	-1.63762	0.406044	-1.3932	0.0861772	-2.24118	-2.45093	-0.623026	-0.458298	0.679781	-0.313817	-2.82039	0.0389391	0.693277	2.845	1.1968	0.78457	1.93715	-0.100857
ATP1A2	-1.00139	0.842475	-1.00139	0.341429	-1.22891	-0.636938	-0.532706	-0.636938	-1.10563	0.142472	-0.532706	0.611159	0.328039	0.271658	0.210146	-1.57431	-2.31716	0.78993	-0.114128	0.2862	1.96643	-0.114128	-0.197029	0.300436	0.879366	-0.401423	0.0262716	0.0470785	-1.00139	-0.831461	-0.114128	-1.00139	2.0519	-1.22891	0.2862	-2.31716	-0.0886095	1.06637	-0.0886095	-1.84848	-0.401423	-1.00139	1.80619	0.925618	-0.911103	0.861172	-1.57431	-0.695773	-1.84848
ATP1A3	2.2862	1.17905	-0.45073	-0.529518	-1.52478	1.60654	1.13057	-0.0669124	-1.52478	-0.663864	-1.6755	-0.167235	-0.222366	0.0838036	0.985384	-0.489186	-1.28697	-0.281437	-1.6755	0.529365	-3.00594	-0.57192	-0.45073	0.469868	-0.824363	-1.1896	0.418981	1.63716	-1.6755	-0.76733	0.00106971	1.5908	-1.28697	-0.115553	0.944721	1.39432	-1.39735	-0.167235	0.431999	-0.76733	-1.52478	-0.115553	0.336247	-0.489186	0.336247	0.767177	0.0638834	0.72296	-0.76733
ATP1A4	-1.14072	-1.04007	-0.875976	-0.74495	-0.542437	0.39459	1.4201	0.0470836	-2.31064	0.0470836	-0.688137	-0.32274	-2.31064	0.841973	-0.0276197	-0.292365	-0.875976	2.09821	-2.31064	0.129845	-0.952882	1.46385	0.627479	0.373526	0.0291937	-0.74495	0.129845	-0.0898518	-0.635873	-0.235552	1.779	0.481779	1.38695	-0.208897	0.472647	-0.875976	-0.460713	-0.263341	1.08728	-2.31064	0.293939	-2.31064	0.097988	-1.59331	-0.807182	0.0470836	-0.875976	-2.31064	-2.31064
ATP1B2	-1.16287	-1.10222	-1.79567	-0.627675	-1.66951	0.203222	-0.943314	-0.896534	-1.79567	-2.12752	-0.451621	0.490378	-0.770372	-0.37602	0.816637	-0.564688	-1.16287	0.0610905	-0.0441741	0.906783	2.25067	-1.10222	-1.04575	-0.0769158	-0.0441741	-1.3776	-0.896534	0.0750811	-0.896534	0.746443	-0.534924	-1.29959	1.3525	-1.29959	0.628385	-2.12752	0.128768	1.31068	-0.243009	-0.534924	-1.46383	-0.425637	1.31982	0.40229	-0.943314	1.28893	-0.732298	-0.534924	-1.16287
ATP2A3	0.173742	-2.52223	0.677534	-0.614516	-2.65193	-0.516525	0.777278	-1.08405	-1.47058	-1.58587	-0.687079	0.138211	0.617771	-0.341415	0.569917	-0.595289	-1.33011	-0.711035	-2.01996	0.594564	-3.28306	-0.364668	0.114811	0.643703	-0.247775	-1.17747	-1.54607	1.11182	-0.0597711	0.222387	-1.64605	0.0204878	-0.686092	-0.228807	0.765103	-2.59363	1.23499	1.4261	0.581385	0.598517	1.15018	0.0378865	0.667038	0.150642	-0.334963	1.07148	-0.175042	0.24403	-1.84097
ATP6V0D2	-0.696475	0.0726103	-0.196366	0.417426	-0.516766	-0.136238	0.567331	-0.656929	-0.426514	0.35499	0.359982	0.329524	0.187365	1.023	2.48388	0.275844	0.199782	0.782493	-2.58371	2.07104	-0.470285	0.870657	0.669525	1.23962	1.63832	-1.1586	0.101231	0.17474	-0.261729	1.02094	0.621922	-1.42653	-0.0986703	0.0652814	2.44119	-1.087	-2.19998	-0.0628922	0.532565	-1.02164	-0.320909	-1.54233	-1.84692	0.98933	0.0118743	1.75178	-0.566313	-1.05361	-0.284844
ATP8A1	-1.37293	-2.81297	-0.258888	-0.269075	-0.161217	-0.00214056	2.0933	-0.321254	-0.632996	-1.9762	-0.409402	1.16358	-0.233768	0.577283	1.28702	-0.449947	-3.47125	1.11385	0.17253	2.25665	-0.768769	-0.209127	0.260227	1.36846	0.671834	-0.353607	-1.11215	1.70058	0.634335	0.878551	-1.2578	-1.91975	1.08199	0.948004	1.12256	-1.08297	0.0225627	0.168895	1.09092	-1.05444	-0.653506	-0.0443951	1.24665	0.157928	0.542343	2.06603	-0.504024	0.732006	-2.09709
ATP8B2	-0.565555	0.88146	-2.07838	-0.489424	0.148283	-0.807821	1.50646	-0.563555	-1.52271	-1.67555	1.06794	0.010201	-0.0259967	0.345158	0.733256	0.223151	-0.660483	-0.370364	-1.63088	1.43082	-1.39739	0.085385	-0.253321	0.935151	-0.498976	-1.65916	-0.281341	1.27282	-1.90152	0.626481	0.693197	-1.01842	1.44116	-0.699286	0.566349	-3.5523	-1.3769	0.584447	0.570177	-2.44562	-1.31701	-0.701471	1.53069	0.474549	-0.838585	1.51527	-0.076111	0.590119	-0.0804835
ATP8B3	0.893625	-0.0985999	-1.23925	0.274266	-2.28816	0.773462	0.927889	-0.288003	-1.28729	-1.61281	-0.0121047	-0.288003	-0.533936	-0.0985999	0.454433	-1.10364	-2.72349	-1.23925	-2.72349	0.893625	-2.0281	0.760904	-0.0332694	0.128298	-0.365623	-1.38821	-1.01955	0.983325	-0.657535	0.544356	0.810523	3.63173	0.291561	-1.33691	0.514972	-2.60237	-1.49635	0.166131	-0.625676	-1.95048	-0.0332694	-1.67458	-0.0985999	0.221164	-1.61281	0.870344	-0.121019	-0.313437	-1.14751
AUNIP	0.552128	0.858196	1.96127	1.49147	1.40149	-0.361893	-0.498051	1.51642	2.00013	0.64353	0.463112	-0.173963	0.649027	-0.0724203	-1.2808	-0.464266	0.0124264	0.443878	1.12856	-1.37369	1.30454	-0.380462	-0.690118	-0.0627042	0.307508	0.443878	1.52872	-0.627826	1.12856	-0.0013218	0.0659592	0.676157	-1.73886	0.684183	-1.98221	1.15081	0.121484	-1.06946	-0.583058	0.198451	0.981868	0.497625	-1.66722	-0.39931	1.02933	-1.87502	1.53279	1.10209	1.66145
AURKB	1.17345	0.488282	0.641962	0.771612	1.40904	0.0438793	0.0208364	1.1549	2.16922	0.795451	0.878034	-0.816594	0.465903	-0.20942	-0.996843	0.325413	0.959927	-0.908865	0.709736	-1.54089	0.590959	-0.545545	-1.40932	-0.311734	-0.319893	0.516143	0.351453	-0.2119	-0.833603	-0.76502	-1.12767	0.561745	-2.7047	0.0468508	-1.09757	1.42539	-1.1249	-2.27632	-0.364424	1.05934	-0.114399	1.11995	-1.74547	0.0399052	0.577998	-1.23518	0.901638	0.881368	1.39094
AV1S4A1N1T	0.345482	-3.21922	-0.243242	0.689303	-0.577299	-0.0854914	1.5843	0.841981	-1.12776	0.555782	-0.0326333	0.366323	-0.531251	0.938832	1.67438	-0.159921	-1.54514	-0.0547986	-1.16357	1.65325	-1.28355	0.0749866	0.673614	1.55499	0.476286	-0.868353	0.513849	1.84576	-1.20132	0.87048	-0.698269	-0.233478	-0.0854914	0.128948	1.43796	-0.64384	-1.06122	0.0873436	1.12367	-0.626601	-1.20132	0.128948	0.635573	-0.360765	0.49018	1.65972	0.297314	1.01094	-0.283726
AV25S1	-0.309249	-1.14115	0.446451	-1.14115	-1.14115	-1.14115	1.52162	1.05698	1.44418	0.98647	-1.14115	-1.14115	0.456753	0.887372	1.45417	0.587308	-1.14115	0.989408	-1.14115	1.57019	-1.14115	0.298413	0.753083	1.13659	1.07413	-1.14115	1.00663	1.60279	-1.14115	0.872237	-1.14115	-1.14115	0.737536	1.06195	1.50791	-1.14115	-1.14115	-1.14115	0.983512	-1.14115	-1.14115	-1.14115	0.675138	0.548059	0.435895	1.45614	0.805693	1.1874	-1.14115
av27s1	-1.53614	-1.53614	0.164239	0.568868	0.0987251	-1.53614	1.60072	1.38974	0.761032	1.11895	0.619888	0.297656	0.51192	1.36251	0.778875	-1.53614	0.132575	-1.53614	-1.53614	1.02774	-1.53614	0.331506	0.708329	1.2051	0.023095	0.297656	1.14663	1.19207	-1.53614	-1.53614	-1.53614	-1.53614	-1.53614	0.54828	1.0251	-1.53614	-1.53614	0.582129	1.07306	-1.53614	-1.53614	-1.53614	0.944582	0.273719	0.179336	0.855755	0.402441	0.51192	0.36317
AV2S1A1	0.298623	-0.671001	-0.302415	0.388112	-0.65963	-0.216677	1.59474	1.26026	-2.75043	0.807443	0.283135	0.279193	0.56333	0.913179	1.06287	-0.0406442	-0.0127624	0.404045	-2.75043	1.26919	-1.10611	0.389727	0.620935	1.30053	0.254915	0.45495	0.906409	1.28662	-0.566815	0.47734	-0.6164	-0.895765	0.776047	0.191301	1.05774	-0.206857	-0.671001	0.407176	0.934174	-0.338435	-0.539112	0.471829	0.812626	0.124478	0.513139	1.13926	0.261087	0.489539	-0.586106
AV4S1	-0.763413	-0.763413	0.799301	1.84128	-0.763413	-0.763413	-0.763413	1.31918	-0.763413	-0.763413	-0.763413	0.920868	-0.763413	0.920868	-0.763413	-0.763413	-0.763413	-0.763413	-0.763413	-0.763413	-0.763413	0.646608	-0.763413	1.45668	0.662941	-0.763413	2.07235	1.53601	-0.763413	1.00852	-0.763413	-0.763413	-0.763413	0.843727	1.18399	-0.763413	-0.763413	-0.763413	-0.763413	0.611968	-0.763413	-0.763413	-0.763413	-0.763413	0.799301	1.96341	1.4668	1.72889	0.67868
AV8S2	-0.0776698	-0.810118	-0.146203	0.510092	-2.25388	0.248972	1.55711	0.801057	-2.25388	1.00689	0.639777	0.621159	0.760891	0.964221	1.15332	0.514025	-0.0776698	0.32023	-0.252186	1.21136	-2.25388	0.196344	0.60997	1.19208	0.666463	0.0894853	0.756088	1.66104	-0.299794	0.419416	-0.208723	-0.299794	0.506128	-0.0061897	0.889733	-0.168741	-0.0713065	0.506128	1.08887	-0.234344	-0.554956	0.433422	1.02973	0.196344	0.514025	1.21378	0.5885	0.863188	-0.386885
AVPR2	-0.931788	-0.877304	-0.650123	-0.32993	0.85196	-0.0832493	-0.473908	-1.74487	-3.01584	-1.47916	-0.442936	0.444626	-1.92109	-0.778464	0.40412	-1.12223	-1.37371	0.414443	-0.0832493	0.930434	-1.12223	-1.1975	-1.2807	0.361423	0.339177	-0.69063	-0.69063	0.414443	-1.92109	-0.185952	-0.733326	-0.611594	1.20674	-0.611594	0.596787	-0.877304	0.492501	1.42542	0.217445	-3.01584	-3.01584	-0.122742	1.52944	0.119481	-1.74487	1.3349	-0.304036	-0.254664	-1.2807
AX721193	-0.182604	-0.911619	0.315211	0.88551	-0.257374	0.291999	-0.0345545	-0.528446	0.678536	0.24307	0.291999	0.0202513	-0.589804	0.297876	0.988929	0.337663	0.42076	-0.218969	-2.96282	0.236701	0.00246571	0.54966	0.486019	-0.326595	-0.815923	-2.96282	1.02629	-0.403609	-0.298061	1.26012	0.841982	-0.244331	0.79832	-0.548294	0.585186	-0.490397	-2.96282	0.155254	0.736433	0.197188	-2.96282	-0.244331	-0.284228	-0.472137	-0.13694	0.900236	0.337663	0.343163	-0.0736913
AX746653	0.0265169	-1.21864	-1.27988	-0.0982649	-0.878695	0.474091	1.38232	-0.546113	-0.0182459	-0.878695	-1.16136	0.704937	-1.27988	0.619661	0.807221	0.173676	-0.0493933	0.757552	-0.348049	1.35669	-0.730416	0.854258	0.831051	0.738185	-0.696917	-3.62233	-0.115172	1.32018	-0.348049	0.718386	0.310501	1.13222	-0.115172	0.351793	0.491496	-3.62233	-0.839239	0.641761	0.612171	-0.801463	0.788919	0.20991	-0.0182459	-1.41671	-0.0982649	0.770232	0.848513	-0.0182459	-1.67206
AX746755	-0.808321	-1.21803	-0.922059	-0.0575461	-1.17313	0.720911	-0.734646	-0.744899	-0.520113	-2.23372	0.361042	1.41025	-0.232633	0.671096	-0.375372	-0.111099	-2.26969	1.23255	-1.11575	0.169837	-2.70461	0.686886	0.609134	-0.0174801	0.702471	-1.81828	-0.852536	-0.744899	0.184208	0.588886	0.249094	0.557861	0.271446	-1.12984	-0.7044	-1.6989	2.51689	2.07059	-0.21261	-0.273708	-0.486412	-1.63257	1.18785	1.38416	-1.36374	-0.179959	-0.636647	-0.219247	-0.91019
AX746851	0.822926	-0.681282	0.451634	0.170956	0.612768	0.41258	-2.53343	0.649745	0.23171	-0.387273	1.11287	-0.327392	0.708241	0.343144	-2.4244	-1.09975	-1.84259	-0.0267837	0.395071	-1.41095	-1.88505	0.519639	-0.594448	-0.833565	-0.0352696	0.793919	-0.459545	-2.62558	0.0998023	-0.403985	-0.243429	-0.296487	-1.45508	-0.399183	-2.616	0.15039	0.671948	0.347321	-0.990191	0.431461	0.876867	-0.120358	1.02279	0.551101	0.0267899	-1.68786	0.770934	0.484608	0.519132
AX746995	0.979086	1.43544	0.920346	1.00709	1.07782	-0.623676	-0.596506	-0.282649	-0.99271	2.0267	1.08629	-0.596506	0.329057	-0.404183	-0.99271	1.12344	1.4033	0.111322	0.581156	-1.40408	0.0607449	0.638059	0.309483	-0.840666	-0.544483	-0.495274	-0.876363	-0.263883	0.135594	-0.245495	-0.471632	-0.544483	-1.80622	0.279309	-1.34129	0.717252	0.790103	0.319322	-1.22737	1.52557	-0.876363	0.438406	-1.62358	0.678517	0.111322	-1.62358	1.6828	1.20465	1.6052
AX747067	-1.13605	0.294405	-0.0320809	0.181032	1.66682	0.213058	0.625751	0.0793258	-0.00639006	-2.38727	-0.29291	1.24773	-0.29291	0.284541	0.233932	-0.140893	-1.57706	0.459051	0.996641	1.23462	0.333049	-0.0717079	0.181032	-0.112726	0.549326	-1.79018	-3.67142	-0.0320809	0.859639	1.25639	0.213058	-0.169756	0.86568	0.254439	0.313887	0.397747	1.07477	0.441861	0.148104	-1.03992	-0.112726	0.724988	1.15743	1.33962	-0.377039	1.10461	-0.525669	-0.506023	-1.31623
AX747103	-0.243132	-1.92015	-1.65179	0.482688	-0.826468	-0.347102	2.06112	-0.997274	-0.918446	-1.01779	-1.34756	-0.299815	-1.32087	0.566257	0.862681	0.379737	-0.997274	1.42654	0.0687814	1.66718	-1.55245	0.00693298	0.0159594	1.4323	0.723297	-0.7244	-0.0774026	2.01528	-0.039211	1.1532	0.0687814	1.12775	0.589136	-0.0581599	0.911708	-3.01531	-0.396262	0.310768	1.37948	-0.371438	0.681923	-1.14856	0.45774	-0.473858	0.45774	1.53958	-0.210325	0.655345	-1.65179
AX747104	0.0887528	-2.28987	-0.180234	0.463621	0.655016	-0.0705903	2.32569	0.815224	-1.26323	-0.0534458	0.251165	0.577491	0.42254	1.21492	1.29166	0.443294	-0.37163	0.0122973	-0.609363	1.9029	-0.419726	0.299856	0.786649	1.62086	0.473629	0.263565	0.522199	2.16762	-0.180234	0.793871	-0.923289	-1.78631	-0.219671	0.550233	1.28294	-1.69235	-0.639697	0.0887528	1.02386	-0.639697	-0.551359	0.1733	0.836125	-0.551359	0.522199	1.44795	0.550233	1.01815	-1.20688
AX747187	0.694157	0.0839299	0.529481	0.435528	0.215561	0.529481	1.06825	0.835221	-1.83428	-0.751307	-0.46772	0.435528	1.48508	0.835221	1.58212	1.55082	-0.46772	0.615254	-1.83428	0.835221	0.215561	1.21276	1.21276	0.0839299	-0.247753	-0.46772	-0.46772	1.67046	0.615254	1.06825	0.529481	0.529481	0.615254	1.25658	1.41464	-1.83428	-0.0680266	-0.751307	1.06825	-1.83428	0.215561	1.25658	1.41464	-0.46772	0.694157	0.898841	-0.0680266	0.435528	0.0839299
AX747189	-0.0697208	-0.699917	-0.438362	-0.438362	0.191834	-1.69876	-0.438362	0.700627	-1.69876	-1.69876	1.4802	0.191834	0.0704302	-0.438362	0.0704302	-1.69876	-0.438362	0.298921	-1.69876	-0.438362	-1.69876	0.481367	0.394712	-0.699917	-0.699917	0.191834	-1.69876	-1.69876	-1.69876	0.394712	1.60847	-1.69876	1.33082	-1.69876	0.394712	-1.69876	-0.0697208	-1.69876	-0.0697208	0.191834	0.700627	-1.69876	0.298921	0.87715	1.97711	0.700627	0.0704302	1.65511	-0.699917
AX747191	0.133476	0.264032	-1.32039	-1.32039	0.919665	-1.32039	1.31235	-1.32039	-1.32039	0.460894	-0.0348409	0.0268033	0.607933	0.607933	1.02421	-1.32039	0.742807	0.51412	0.488112	1.45577	-1.32039	0.669577	0.488112	1.48067	0.85234	0.370704	-1.32039	1.49985	-1.32039	1.13089	-1.32039	0.95663	0.539021	1.09431	1.12195	-1.32039	0.133476	1.11288	1.33154	-1.32039	-1.32039	-1.32039	0.759767	0.432348	-1.32039	1.72757	0.488112	1.6913	-1.32039
AX747205	-0.814072	0.297353	0.405623	1.56317	0.331429	-0.715868	1.61439	-0.521219	-1.44252	-0.143997	0.331429	-0.201186	0.836105	1.87246	0.854639	0.421668	-0.549713	-0.143997	0.602957	1.70863	-0.0778838	0.26256	0.227019	0.891095	-0.493208	-0.900615	0.666122	1.57513	-2.77038	0.588587	-0.479378	-1.01083	0.199852	0.00634378	1.05133	-1.89346	-0.507154	0.78564	0.733585	-0.684389	-0.954804	-0.334436	1.1467	-1.54425	-0.668871	1.23687	0.588587	1.01271	-0.42519
AX747415	-1.47532	-0.249633	-0.249633	0.350823	-0.41957	-1.47532	1.42368	0.534483	-1.47532	0.534483	-0.249633	0.587025	-0.41957	0.912549	-0.41957	0.636175	0.767049	-0.41957	0.198001	1.4568	-0.638657	-1.47532	0.478045	1.37114	-1.47532	0.417088	-0.249633	2.11127	-0.638657	0.00661006	1.35279	-1.47532	0.00661006	1.35279	0.278239	-0.41957	-0.41957	-0.947443	1.47283	0.278239	-1.47532	-1.47532	1.1149	0.534483	0.350823	0.843268	-1.47532	0.534483	-0.638657
AX747758	-0.442715	0.467892	-0.0553029	1.197	0.41077	0.303887	3.01591	0.888562	0.425303	0.212807	-0.385257	1.35182	-0.457512	1.60719	1.54818	0.696258	-2.80355	0.439665	0.295882	2.09758	-1.24552	1.52199	0.509044	1.67132	0.114379	-0.252437	0.643046	1.58225	0.0955978	1.46478	-0.0989054	-0.413648	1.12587	0.0955978	1.31753	-0.343872	0.460896	0.358498	1.1893	-1.21746	1.00176	0.027491	1.02408	0.295882	1.87465	1.81134	-0.132661	0.774681	-2.1204
AX747798	-1.43774	-1.43774	-1.43774	-0.240129	0.243321	-0.0473562	2.02418	0.243321	-1.43774	-0.240129	-0.240129	-0.240129	-0.240129	1.271	1.10595	0.110151	-0.240129	0.358678	-0.488656	2.09935	-1.43774	0.110151	-0.240129	2.11362	-0.488656	-0.0473562	0.957485	2.31485	-0.488656	0.46043	-1.43774	-1.43774	0.901731	1.19241	1.52887	-0.240129	-0.0473562	-1.43774	0.957485	-0.838936	-1.43774	-0.240129	1.37691	-0.488656	0.901731	1.60867	0.633789	0.842128	-0.488656
AX747832	0.0620114	-1.07394	-0.883944	0.571476	-0.50296	-0.780314	0.766624	0.920191	-1.07394	-0.609127	-0.0883559	0.365628	0.533151	1.65151	1.64814	-0.0883559	-1.00492	-0.231616	-0.830276	1.85394	-1.5759	-1.00492	-0.166721	0.969231	0.760899	-0.780314	-0.536649	1.62759	-1.15024	0.160595	-1.15024	-1.33224	0.50096	0.119976	1.64306	-1.00492	-0.648281	0.509143	0.837198	-0.439949	-0.439949	0.872531	0.533151	-1.00492	0.563971	1.32874	-0.410386	1.07344	-0.470769
AX747844	0.0659147	-2.68243	-1.06448	-0.0650414	-1.58701	-0.12112	2.20237	0.265035	-1.69694	0.071252	-0.522028	0.439685	-0.134002	1.23518	1.24559	0.210583	-0.652001	-0.214824	-1.06448	2.12499	-1.56124	0.0166095	0.579484	1.74953	0.0442884	-0.503395	0.238164	2.42814	-1.16393	0.950013	-0.373339	-0.764306	-0.0895939	0.549622	1.3125	-1.61343	-0.812847	0.316786	1.2404	-0.917277	-1.00309	0.0923321	0.952304	-0.890173	0.196514	1.67441	0.807729	0.974939	-1.03333
AX747853	-1.53334	-1.5004	-0.878924	-0.328198	-1.05117	-0.46012	-0.452833	-0.409947	-0.543095	-2.61341	1.0446	0.586552	-1.42155	-0.763225	0.261521	-0.109887	-1.55012	-0.467448	-0.109887	1.06738	-1.83195	-0.46012	-0.104316	0.253102	-0.631725	-1.73107	-1.58435	-0.202424	-0.940876	1.26013	0.851727	-1.30455	1.74129	-1.00593	-0.132411	-1.77049	-0.0182851	1.17566	0.326981	-0.497181	-1.60181	-0.98388	1.33761	0.61883	-2.27804	1.23258	-0.527609	-1.26325	-3.30362
AX748345	-1.2364	-2.28227	-1.60821	-0.623668	-1.95896	-1.82848	1.24412	-0.138558	-0.768396	0.384201	-0.768396	0.039308	-0.462976	-0.513837	0.242904	-1.2364	-1.01778	1.31861	-1.34623	0.331504	-2.28227	-0.126506	-0.25379	1.42394	1.47157	-1.10592	-0.138558	1.4793	-1.01778	-0.0238891	0.182331	-0.623668	0.039308	-0.479655	0.420275	-0.496606	0.671164	0.900426	0.56566	-1.55971	-0.056985	-0.479655	-0.430397	0.607967	-0.175571	0.772038	-0.837152	-0.683252	-1.82848
AX748440	-1.06433	1.22424	-1.06433	-1.06433	-1.06433	0.54145	0.496357	-1.06433	1.08135	-1.06433	0.54145	-1.06433	0.39471	-1.06433	1.02514	-1.06433	-1.06433	-1.06433	0.788162	1.80127	0.758475	-1.06433	1.06318	0.272609	0.622699	-1.06433	-1.06433	-1.06433	-1.06433	1.29117	-0.642575	-1.06433	1.70656	0.816468	-1.06433	-1.06433	1.00519	1.1328	0.336717	0.272609	-1.06433	-1.06433	1.56272	1.1328	0.496357	1.09898	-1.06433	0.447654	-1.06433
AXL	-0.375882	-1.79655	-1.80608	0.119585	-1.37356	-0.447802	1.03859	-0.0144901	-1.8677	-1.49331	0.968596	-0.419773	-0.959684	-0.0144901	2.18493	-0.126104	-0.740516	-0.601649	-2.2691	1.10745	-1.23898	0.0757329	0.564956	0.165258	-0.807505	-1.14847	-0.656781	0.589453	-1.73134	0.516446	0.892376	-1.65689	1.21486	-0.708829	2.11653	-2.67078	-1.61376	0.95216	-0.168613	-1.50125	-0.222079	-1.44643	0.782994	0.992056	-0.923605	1.33	-0.950114	0.807186	-2.0638
B2M	0.613309	-2.51569	0.161564	0.634853	-1.17245	-0.294945	2.29276	0.873711	-1.73962	2.12796	-0.0100366	0.495572	1.26222	1.49633	1.57298	0.506616	-0.387349	-0.191289	-2.78741	1.23849	-1.5929	0.775831	1.043	1.50755	-0.305595	0.268383	1.2349	1.85559	-1.2927	0.443006	-0.273573	-1.27619	-0.512782	-0.177433	1.46589	-2.14108	-2.43308	-0.17672	1.1798	-1.01098	0.241889	0.198057	0.45286	-0.582833	0.857819	1.0605	1.36236	1.1958	0.295615
B3GALT2	-1.21008	-0.601706	0.262481	0.566424	-1.21008	-1.08203	0.760201	1.76955	-1.52282	-0.526702	-0.863879	0.330448	0.42504	0.962099	1.19357	1.06739	1.19357	0.885778	-0.769287	1.46843	0.362902	-0.769287	0.691518	1.01602	1.01602	-0.213957	0.53958	1.55723	-0.769287	1.58874	-0.863879	-1.21008	2.05343	-1.35524	0.0712657	-0.967493	-0.0157505	1.20836	0.782164	-3.47069	-0.269719	-0.0620181	1.08398	-1.21008	-1.72103	0.86583	-1.52282	0.330448	-1.21008
B3GNT4	0.887772	1.35389	0.828943	1.69562	-0.0972241	0.0982166	-1.2375	0.0982166	0.654279	0.53781	0.828943	0.16076	0.0762363	-0.15455	-1.36116	-0.283182	0.323565	-0.283182	0.598156	-0.805102	0.180569	-0.62609	-1.03589	0.218777	0.934975	0.290133	-0.216291	-0.249039	0.598156	-0.395303	-0.951366	-0.62609	-2.79857	0.51234	-2.79857	1.41496	-0.283182	-0.479826	-1.03589	0.386517	-0.283182	0.950112	-2.79857	-0.52568	0.643364	0.793283	1.05536	0.609699	1.61142
B4GALNT4	0.527186	1.58757	-0.730904	-0.348838	2.88665	-0.0365474	-0.618113	-0.0748122	0.286891	-0.334633	0.262758	-0.719688	-1.31171	-0.900204	-1.55024	0.726905	0.262758	0.455828	1.07388	-2.20003	1.46318	0.948093	-0.0813114	-2.52197	-1.13678	-0.742228	0.248039	-2.98391	-0.169211	-1.12887	1.08734	0.376582	-0.139752	0.520339	-1.68084	0.569346	-2.37802	-1.17303	-0.40528	-2.48431	-1.41742	-0.638786	-0.127831	-0.249041	0.879814	-1.0452	1.1455	0.652058	1.2888
BAALC	-1.13065	0.18374	-1.42126	0.285526	-1.33973	-0.188517	-0.41102	-0.690277	-4.69735	-1.36612	-0.391898	0.624756	-0.639618	0.468523	0.294667	0.578881	0.0401598	-0.470846	-0.591558	0.982004	-1.71963	-0.815391	0.406036	0.585574	0.551622	-1.07018	-0.830382	-0.0943794	-2.09954	0.853452	-0.743832	-2.36909	0.381485	-0.196165	0.410066	0.262275	-0.677353	0.479789	1.48775	-1.24101	2.99828	-0.909165	0.662364	0.23359	-1.60928	1.43539	-0.391898	-0.815391	-1.60928
BANK1	0.163257	-0.740331	-1.19416	-0.45751	-1.56819	-1.00787	1.17383	-0.651027	-1.6053	0.746471	-0.341249	0.420359	0.459652	-0.196026	0.797083	-0.15496	-0.953994	0.154082	-0.887171	1.97341	-2.35149	-0.419983	0.553349	2.27747	0.478627	-0.0139576	0.229026	2.515	-0.627172	-0.538039	-0.639014	-1.319	0.163257	1.81408	0.533092	-1.72769	-0.855664	-0.349639	1.92342	-0.663214	-1.1062	0.233231	0.858798	-0.467161	0.697418	2.75038	0.462845	0.536016	-1.40397
BASP1	-0.648543	2.82049	0.74514	-0.104561	-1.92697	-0.239444	0.651129	-0.673432	-1.0067	-0.699561	-0.271091	0.0941526	-0.834347	0.103765	1.07228	-0.203949	-0.452128	-0.224452	-1.71733	1.57125	-1.36469	-0.475172	-0.00569743	0.612304	-0.506951	-1.10397	-1.46195	1.17051	-1.90642	0.650506	0.0909339	-2.09228	0.646138	-0.498593	1.18668	-3.53605	-1.92885	0.0249946	0.988884	-2.15045	-0.969567	-0.8672	0.327599	0.363822	-1.27958	1.76761	0.0408129	0.505384	-0.6813
BATF	0.480133	-2.93615	-1.32045	-0.683709	-2.36961	-1.55509	1.79888	0.251687	-0.999139	0.646344	-1.10643	0.260963	-0.292082	0.315954	1.11354	-0.694659	-1.04076	-0.486267	-3.24794	0.245469	-3.29426	-0.177006	-0.0943325	1.29303	0.196638	-0.257714	0.303455	1.37147	-0.829176	-0.111124	-1.94355	-0.102303	-1.80984	-0.632548	1.12388	-0.846769	-1.7436	-0.344322	1.19041	-1.87937	-0.96612	0.860195	-0.645459	-0.347177	0.553014	0.660308	0.294458	0.664469	-1.23159
BC014150	0.436918	0.509126	0.724108	0.987248	-0.932265	-0.660857	-0.433647	-0.273128	-0.0141585	0.7872	0.395538	0.194875	0.23146	-0.23803	-1.31999	0.0105075	0.857756	0.351631	1.14527	-1.22394	1.21822	-0.322758	-1.31999	0.17586	0.79539	0.910532	-0.183091	-0.390036	0.23146	-0.874686	-0.0397003	0.346583	-3.21841	0.702815	-3.21841	0.409597	-0.601699	-0.660857	-0.273128	0.277514	0.702815	0.85276	-0.24954	-0.0752312	-1.22394	-3.21841	0.762055	0.959699	1.21972
BC015784	0.469742	-0.203648	-1.12646	1.01624	-1.12646	0.469742	0.580945	0.406298	-1.12646	0.257758	0.630276	0.833559	0.469742	0.960739	0.960739	0.0662571	-1.12646	1.31226	-1.12646	2.03785	0.676203	0.989069	1.39255	1.18057	0.833559	0.719164	0.630276	2.0025	0.630276	0.336162	-0.395149	-1.12646	-1.12646	0.900182	1.62084	-1.12646	-0.395149	-1.12646	0.797568	0.336162	-1.12646	-1.12646	-1.12646	0.257758	0.676203	1.45048	1.18057	1.27721	0.336162
BC021693	-1.24159	-0.117797	-1.24159	1.17837	-1.24159	-1.24159	1.55654	0.649312	0.884255	-1.24159	0.292627	-1.24159	-1.24159	0.210384	0.884255	-1.24159	-1.24159	-1.24159	-1.24159	0.947777	0.814372	-0.117797	1.05974	1.1333	0.00950924	0.292627	0.776619	1.35142	0.00950924	0.601138	-1.24159	-1.24159	-1.24159	0.210384	0.850187	0.850187	-1.24159	0.549392	1.19986	0.00950924	0.117145	-1.24159	0.850187	-1.24159	0.210384	1.43177	0.549392	1.51738	0.432746
BC023516	0.86128	-1.07704	-1.04709	0.214152	-2.63551	-1.58613	0.886204	-0.708403	-2.33479	-0.779348	-0.278191	-0.112965	-1.34411	-0.220835	0.362516	-0.447425	-0.816272	0.857681	-1.52143	0.41857	-3.15808	0.190714	-0.364608	0.660111	-0.663099	-0.409988	-0.90658	1.27037	-3.47665	0.587247	-1.09226	1.03944	0.0990013	-0.466541	0.533333	-2.68452	0.378036	0.96832	-0.112965	-1.80126	-0.743408	-0.245118	0.810004	-0.25331	0.0141331	1.25436	-0.0549925	0.40855	-1.38155
BC024682	0.0972106	-1.69712	-1.61757	0.0105133	-1.28239	0.61831	-0.20537	-1.76834	-0.52271	-1.49055	0.450792	0.0383331	-0.0584756	0.503408	0.850722	1.70836	1.67852	-1.04435	0.985394	0.219081	0.0819871	-0.451424	0.0613922	-0.587778	-2.53857	-0.300489	0.496861	-0.00473076	-0.711601	0.0634673	-0.0815799	1.78379	-1.08053	0.906369	0.883132	1.18475	0.595632	1.04712	0.191361	0.421681	-0.348776	0.98097	0.550383	-1.49055	-0.582514	-0.149908	-0.0850832	-0.195099	-0.412685
BC028224	0.832673	-1.17221	-0.302593	1.09062	0.34622	0.20455	2.25624	-0.0543335	0.163968	-0.06752	-0.287009	0.362555	-0.361267	1.02135	1.25616	0.222614	-1.06916	-0.00279558	-0.0763805	2.35198	-1.04232	-0.226352	0.0949154	1.21613	-0.747762	-0.201834	-0.126142	2.50207	-0.140026	1.2055	-0.49252	-0.813914	-0.140026	0.984346	1.50968	-0.192145	-0.776777	0.570449	1.00503	-0.87546	-1.16252	0.397837	0.54502	-1.13385	-0.726388	1.73283	0.766109	1.21082	-1.08734
BC032716	1.0823	0.603779	0.779372	0.136839	1.67925	-0.143428	-1.00803	1.01251	1.09786	-0.18424	0.35017	-0.859799	0.952039	0.780078	-0.00720311	-0.512696	0.159837	-0.155707	1.0726	-1.45839	1.01299	0.556342	0.300945	-0.940207	-0.0476882	1.23167	1.05503	-0.293723	-0.796959	-1.56403	0.0144801	0.662522	-0.832099	1.55615	0.244277	1.91991	0.247562	-0.859799	-0.763669	1.21486	-0.174585	0.165458	-0.426214	0.172876	1.06545	-1.48319	1.5755	1.36401	1.53362
BC032910	-1.27574	-1.27574	0.246676	0.788973	-1.27574	0.842951	1.92755	0.246676	0.985594	-1.27574	-1.27574	0.788973	0.985594	1.06802	0.985594	-1.27574	0.246676	-1.27574	-1.27574	1.27329	0.126073	0.668371	0.246676	0.443297	-1.27574	-1.27574	-1.27574	0.842951	-0.0165694	0.668371	0.246676	0.668371	0.246676	0.246676	1.33127	-1.27574	0.600296	0.126073	0.842951	-0.0165694	0.600296	-1.27574	1.64849	-1.27574	-1.27574	-1.27574	0.940875	0.246676	-1.27574
BC032911	1.31523	0.746381	1.19292	1.42351	1.15661	-1.82565	-0.174675	1.32109	0.43411	0.883472	1.344	-0.174675	0.130639	-0.174675	-1.82565	0.591167	0.411586	0.517269	-1.82565	-1.82565	0.673297	-0.532785	-0.29581	-0.0264182	0.388271	0.573449	1.01577	-1.82565	-1.82565	-1.82565	-0.29581	0.591167	0.197135	1.0517	-0.29581	1.0517	-1.82565	1.17137	-0.365812	-0.444067	0.130639	0.411586	-0.0264182	-0.174675	0.47699	-1.82565	1.06895	0.47699	0.228043
BC033837	1.04638	-0.160186	0.281228	0.534553	0.0903097	-0.417384	1.73539	0.727105	0.727105	0.191397	0.36206	0.281228	0.921879	1.01272	1.74238	0.502876	-0.64973	-0.417384	-0.977202	1.73539	-0.64973	-0.237163	0.399632	0.594406	-0.322257	-0.977202	0.0345878	1.84674	0.142434	0.191397	0.399632	-2.09684	1.20995	1.09437	1.78311	-2.09684	-2.09684	-1.20955	0.774627	0.142434	-0.237163	0.622747	0.469907	-0.52523	0.281228	1.41142	-0.322257	0.399632	-1.20955
BC038465	0.141811	-1.12469	0.688339	0.345159	-1.12469	-1.12469	2.25343	0.345159	-1.12469	0.631761	0.345159	0.345159	0.250772	1.36791	1.62624	-1.12469	-1.12469	0.570257	-1.12469	1.50024	0.250772	0.428413	0.250772	1.50024	0.502887	-1.12469	0.835109	1.55016	-1.12469	0.250772	-1.12469	1.15057	0.740723	0.250772	1.27944	0.250772	-1.12469	0.631761	0.835109	-1.12469	-1.12469	-1.12469	-1.12469	0.345159	-1.12469	1.93648	1.09163	1.59678	-1.12469
BC038578	-0.418083	-0.0541235	-1.66439	0.19248	1.19219	0.19248	0.693213	-0.0541235	1.17258	-0.0541235	0.482633	2.06832	-1.66439	-0.276898	0.0370849	0.259859	0.321842	0.432656	0.729237	1.04322	0.259859	2.43072	1.7192	1.13182	-0.157527	-1.66439	0.887825	0.19248	2.93554	2.33951	0.573842	2.27053	0.432656	0.37923	0.321842	0.0370849	-0.0541235	-1.66439	-1.66439	-0.590881	-0.813655	0.887825	0.61571	-1.66439	0.432656	-0.276898	0.0370849	-1.66439	-0.0541235
BC039452	-1.63582	1.95961	-1.63582	0.236311	0.366736	0.236311	0.812182	0.366736	-1.63582	-0.778088	0.236311	0.424595	-0.553484	1.44907	0.703064	0.907902	-0.553484	0.620806	0.777477	1.04523	2.38755	0.304244	0.0796396	0.47846	-0.379267	-1.63582	-0.553484	0.57618	-1.63582	0.703064	0.304244	-0.553484	2.2054	-1.63582	0.0796396	-1.63582	-0.236922	1.46394	1.24423	-1.63582	-1.63582	-1.63582	1.44907	0.161899	0.161899	-0.116571	0.236311	-1.63582	-0.778088
BC039500	-0.83824	-0.819296	0.231083	0.541948	-1.4342	0.31169	1.63174	-1.69394	-0.525255	-0.896339	-0.76367	1.0444	-2.01793	0.471521	0.874735	-0.0784397	-3.7211	0.0174095	0.44436	1.84239	-0.12209	0.617918	-0.336863	0.682775	-0.657475	-1.05067	-1.19646	1.95141	-0.0970135	1.80935	0.934294	0.756782	1.37878	-0.485912	1.14186	-1.70957	-0.141138	0.605484	0.60132	-1.23191	-0.30151	-0.60671	0.467024	-0.867048	-1.30504	0.567641	0.605484	0.892464	-1.15029
BC040631	-0.479518	-0.717098	-0.310048	1.1836	0.798584	0.528012	1.84925	0.141953	-0.807002	0.441684	0.561004	-0.954678	0.864744	1.74847	3.01754	0.441684	-0.247985	0.757213	-0.761275	2.73416	-1.24545	0.0962266	1.21356	1.07845	0.757213	-1.31229	0.329923	0.0962266	-0.479518	1.36264	0.141953	-0.954678	0.670308	-0.00034223	2.6517	-0.90357	-1.9111	1.17346	0.141953	-0.592901	0.544612	0.0488365	-0.516227	0.544612	-1.00787	1.1109	-0.104645	0.494164	-1.53623
BC040684	-0.714284	-1.38919	0.240986	0.163417	-0.455641	-0.429863	-2.59143	-0.714284	-0.442653	0.0497635	0.486254	0.181966	-0.629591	-0.828699	-1.24313	0.721927	0.296121	0.855182	-0.00192011	-3.93973	-0.442653	0.0848208	-0.198432	0.433604	1.01202	0.206075	-1.11879	-0.892356	0.81595	0.578762	0.311978	0.0709734	-1.21027	-0.714284	-1.617	1.20754	0.810192	0.429063	-0.870595	0.582561	1.45882	0.641117	-0.356969	0.515505	0.163417	-2.01075	-1.79095	-2.43869	-1.51833
BC040865	0.291093	-1.49903	0.117612	1.00346	0.0137988	0.291093	2.50284	0.432837	0.365191	0.904073	0.904073	-0.247789	1.17069	1.17069	1.00346	0.291093	-0.42127	0.0137988	-1.49903	0.209181	-1.49903	-1.49903	0.117612	0.867906	-0.106044	-0.247789	0.748063	1.84713	0.365191	-0.42127	-1.49903	-1.49903	-1.49903	0.117612	0.606318	-1.49903	-1.49903	-0.42127	1.1452	-0.42127	0.0137988	0.432837	-1.49903	-1.49903	-1.49903	-0.247789	1.24251	0.829974	-1.49903
BC040914	-0.870376	-2.07514	-1.46811	0.464597	-1.25276	-0.645731	2.06767	0.489345	-3.11286	0.524997	-0.15512	0.642871	0.148395	0.90738	1.2281	-0.28017	-1.13737	0.0673903	-0.70334	1.63195	-1.03741	-0.215037	0.770205	1.766	0.849492	-0.389911	-0.297379	1.65282	-2.07514	0.148395	-1.46811	-0.949245	-0.0733778	0.378	1.41749	-0.833854	-0.184479	0.740344	1.32379	-0.246895	-0.870376	-0.199602	0.212728	-1.08572	-0.215037	1.53764	0.59687	1.23263	-1.38924
BC041441	-1.35414	-1.35414	-0.312896	-1.35414	0.207727	0.207727	-0.312896	0.572393	-1.35414	-1.35414	-0.145293	1.22513	-1.35414	0.375331	0.107432	-1.35414	-0.312896	0.572393	-1.35414	-1.35414	-0.312896	0.628056	1.0329	-0.145293	-0.528975	-0.145293	1.35802	-1.35414	0.679876	2.11968	1.52155	-1.35414	1.7696	-0.312896	-1.35414	-0.00835105	-1.35414	1.45322	0.446918	-0.145293	-1.35414	-0.312896	-1.35414	0.773887	-1.35414	0.628056	-0.312896	-0.312896	-1.35414
BC041466	-0.404726	-1.51553	-0.666987	-0.584383	-0.666987	-0.43804	1.97856	-0.0994308	-0.757469	0.202893	-0.472565	0.458584	0.390256	0.445306	1.17418	-0.71115	-1.41551	-0.341412	-0.584383	1.99438	-0.857493	0.558608	0.40432	1.93224	0.497338	0.0536689	-0.199455	2.01251	0.346767	0.79851	-1.41551	0.935591	-0.472565	0.9195	1.01219	-1.16643	-0.404726	0.484595	1.33372	-0.584383	0.627265	-0.0994308	1.01219	-1.62735	-0.666987	1.75803	0.484595	1.22256	-0.911756
BC043400	0.295044	0.321618	-1.12527	-0.246126	-0.711381	-0.472146	1.97817	-0.189875	-1.30524	-0.6857	-1.02666	-0.611149	0.169385	0.693869	1.38731	-0.494452	-1.55357	0.198216	-2.44274	0.662578	-0.6857	0.586973	0.154763	1.07558	-0.153492	-0.904356	0.240467	1.82852	-1.90581	0.373419	-0.964285	-1.12527	0.398676	-0.246126	1.07558	-1.46623	-1.09169	0.564667	0.0482931	-1.38362	-0.386039	0.226513	0.0324589	0.0794776	-0.428486	2.14671	0.169385	0.586973	-1.79662
BC043540	-1.33631	0.922411	-0.0762032	1.18391	0.843319	0.126629	1.72448	2.18252	-1.33631	-0.0762032	0.126629	1.34012	-0.0762032	1.55247	1.38674	1.23901	-1.33631	-1.33631	-0.0762032	2.12386	-1.33631	-0.3377	-0.0762032	0.553852	0.126629	-1.33631	-1.33631	1.12524	0.126629	1.58957	-0.0762032	-1.33631	1.06253	1.18391	2.14384	0.432475	0.660914	-0.0762032	0.843319	0.843319	0.660914	-0.0762032	1.06253	-0.0762032	-0.0762032	1.12524	-0.0762032	1.12524	0.553852
BC043582	-0.383611	-2.11026	1.09379	1.16297	0.403714	-2.11026	0.0946534	2.1597	-2.11026	-0.880172	0.231435	-0.520393	0.231435	0.780723	-0.265125	-0.682171	0.231435	-0.880172	0.877619	1.34304	-0.880172	0.671935	0.964967	0.349921	-2.11026	-0.682171	0.632492	-0.520393	-1.13544	0.231435	0.745922	-2.11026	1.16297	1.91162	-0.160614	2.06059	-0.880172	-0.383611	-0.160614	-0.682171	0.7097	0.292654	1.24754	0.877619	-2.11026	0.403714	-0.880172	-0.265125	-2.11026
BC045668	0.752988	0.615893	-0.783127	-0.0311627	-0.783127	-0.450377	2.80789	0.451211	-1.35197	1.10651	-0.0311627	-1.35197	0.615893	0.6873	1.65458	0.973142	-0.450377	0.118461	-0.783127	1.10651	0.973142	0.537676	0.354551	1.38264	-0.783127	-0.0311627	-0.450377	2.21283	-0.450377	0.6873	-0.783127	-1.35197	0.118461	0.973142	1.8077	-0.214288	-1.35197	-1.35197	1.54198	-0.783127	-0.0311627	0.451211	0.537676	-1.35197	1.28964	1.7347	0.813806	0.6873	-1.35197
BC045769	0.307475	-1.79929	-0.858021	0.754351	-0.858021	-0.31178	2.4318	-0.187223	-0.565165	-0.157938	-0.328264	0.32723	-0.202127	1.06635	0.567132	-0.0472403	-0.737097	-0.247944	-0.883682	1.92085	-2.25094	-0.468641	-0.361902	1.65128	-0.187223	-0.669809	-0.648164	2.14457	-1.59974	1.09311	-0.247944	-0.432035	-0.295511	0.346676	1.10366	-1.64671	-0.62689	0.394002	1.00536	-1.97323	-0.432035	0.32723	1.11412	-0.936649	0.00462266	1.51564	0.993938	0.815403	-1.74633
BC047625	-0.456026	-1.63415	0.722101	0.937295	1.8177	0.937295	1.2699	-0.147522	0.722101	-0.456026	0.595793	0.452597	0.452597	0.722101	0.452597	-1.63415	-1.63415	0.595793	1.40412	0.835087	0.452597	0.595793	-0.147522	-0.147522	-0.890837	-0.147522	-1.63415	0.452597	0.722101	1.2699	1.0306	-0.147522	-1.63415	-1.63415	1.33911	-1.63415	0.287289	0.722101	-1.63415	0.287289	0.835087	1.11644	0.0917719	-1.63415	0.452597	-0.147522	1.11644	1.33911	0.722101
BC049825	0.136092	-0.918296	0.360829	0.494437	-0.474945	0.294118	-3.85795	-1.28696	-0.0121495	0.619034	0.378866	0.410865	-0.380986	-0.951497	-1.12187	0.0405278	-0.112688	0.687454	-1.43145	-1.69474	-0.290164	0.290791	0.393577	0.444309	1.09551	0.449744	-0.0528801	-0.389066	0.399384	-0.311877	0.489313	-0.183764	-1.04143	-0.951497	-1.2118	0.78593	0.284093	0.18358	-0.694595	0.504584	1.43435	0.280722	-0.531527	0.724234	0.50206	-1.43145	-1.84298	-1.96068	-0.484089
BC061919	0.858909	-0.510844	-0.642314	-0.11917	-0.307646	0.351124	1.56628	-2.08183	0.74678	0.265919	-0.510844	0.318359	0.720036	0.64287	1.30189	-2.08183	0.208913	-0.0567277	0.426512	1.28674	-2.08183	-0.0276051	0.208913	1.0211	0.600588	0.188753	-2.08183	1.79241	0.146471	0.440601	-0.642314	0.0270225	0.228472	0.720036	1.52766	-0.642314	-2.08183	-0.307646	0.632552	-0.806963	-0.265363	0.866229	0.265919	-2.08183	1.25132	1.44282	0.519314	1.11715	-0.152775
BC062769	-1.14528	-2.61616	-1.06768	0.360362	-1.01905	-0.253503	1.69608	0.141676	-1.45713	-0.885658	-0.844805	0.857102	-0.276197	1.2661	0.402541	0.45433	0.80273	1.63791	-1.90833	-0.253503	-1.25886	1.44253	1.62194	0.964695	0.99157	-1.06768	0.0788143	0.0624749	-0.749298	1.16497	1.15088	-0.767698	0.84186	0.256862	0.482006	-3.2164	1.47814	1.15088	0.954432	-1.90833	0.838014	-2.09451	0.0706773	1.50054	-0.645359	0.99488	-0.264787	-0.311213	-2.16496
BC069212	1.11246	1.02073	0.880091	1.13345	1.30916	0.307918	-0.22291	0.740828	1.30916	0.00461575	0.6517	-1.05518	0.804064	0.246302	-1.36609	0.503889	0.975291	-0.58447	0.45446	-1.01826	-0.0736996	-0.592013	-1.54027	-0.19302	0.163788	0.649748	-0.739635	-0.713321	-0.207843	-0.347472	-1.5192	1.08735	-4.98762	0.160461	-1.28194	0.580771	-1.0304	-2.11377	-1.04271	1.84026	0.123046	0.69549	-0.863296	0.59954	-0.341689	-0.863296	0.97666	1.23485	1.2623
BC069782	-0.686578	-1.70855	0.220566	0.736626	0.666926	0.257306	1.90466	0.666926	0.423293	0.101576	0.220566	0.975437	-0.246799	1.55337	0.565817	0.666926	-3.10905	0.101576	-0.0333242	2.41505	-0.686578	0.423293	1.01028	1.78478	0.392206	-0.442944	0.801826	1.93253	-0.308045	1.42559	1.01028	0.0136725	1.88324	0.801826	0.538875	-0.308045	-0.0826144	0.292757	0.863072	-3.10905	-0.0826144	-1.14319	0.939353	0.142816	-0.134433	1.52291	0.511196	0.327006	-1.48312
BC070118	-1.15373	-1.15373	-1.15373	-0.116233	-0.116233	-1.15373	0.810032	-0.116233	0.366175	-1.15373	-1.15373	1.11077	-1.15373	-0.116233	0.683929	-0.116233	-1.15373	1.02076	0.921263	2.11921	-0.499143	3.01929	2.83105	0.683929	0.538354	-0.116233	0.810032	0.155445	-1.15373	-0.499143	-1.15373	0.155445	1.92312	-1.15373	0.155445	-1.15373	0.810032	1.76536	0.538354	0.155445	-0.499143	-0.116233	1.46462	0.155445	-1.15373	2.11921	-0.499143	-1.15373	-1.15373
BC087859	0.997551	1.84686	1.21018	0.801763	1.28633	-2.36866	-0.399274	1.83361	2.26598	0.325973	1.08271	-0.347788	0.73489	0.997551	0.305527	1.44614	1.53503	-1.03157	-1.03157	-0.916532	0.74646	0.00295037	0.00295037	-0.0619815	-0.211731	-0.0288096	-2.36866	-0.347788	-2.36866	0.648451	0.00295037	-0.454576	0.635243	0.00295037	-0.211731	0.488449	-1.03157	0.0908455	0.305527	-2.36866	-1.03157	0.535596	0.284505	-0.816885	-2.36866	-0.0966969	1.26944	1.0452	1.35034
BC089413	1.12744	-1.25356	0.31525	-1.25356	-1.25356	0.786727	0.37878	0.361254	-1.25356	0.958382	-1.25356	1.12704	0.853969	0.867031	0.639601	-1.25356	-1.25356	-1.25356	-1.25356	0.520443	-1.25356	-1.25356	0.327327	1.7454	1.37904	0.660185	0.15135	0.826296	0.247745	0.476666	-1.25356	-1.25356	-1.25356	0.679632	0.479246	-1.25356	-1.25356	-1.25356	0.53828	-1.25356	0.361254	1.06069	0.647661	-1.25356	1.12907	0.947668	0.54687	0.703542	-1.25356
BC096759	-0.0598251	1.1153	1.29704	0.756914	1.60403	-0.789676	-1.03738	1.63861	1.61401	0.177726	0.25782	-0.039775	-0.553679	-0.992358	-0.827551	-0.553679	-0.682773	0.332874	1.65793	-1.03738	1.1153	1.79364	0.604879	-0.827551	-0.039775	0.332874	-0.465272	-2.30295	0.242226	-0.523476	-1.47606	0.715416	-0.90711	0.194181	-0.90711	0.403483	-0.90711	-0.233652	-0.0200563	-0.465272	-0.382966	-0.789676	-0.465272	0.457108	-0.382966	-0.356747	0.361621	0.581487	0.545515
BC127823	0.70063	0.108356	-1.16763	0.475651	-1.04136	0.50636	-0.124258	-0.695459	-3.44531	-1.75022	0.316183	-0.12107	0.235042	0.0756394	0.3538	0.316916	0.442592	-0.649157	0.425308	0.254196	-0.190305	-0.337145	0.299802	-0.678181	-3.44531	0.457079	-0.0886399	-0.167422	0.121966	0.419224	-0.252923	0.472876	-3.44531	0.305814	0.29143	0.369378	-0.447338	0.691253	-0.0370344	0.687077	-0.535978	0.572131	0.309539	-0.0767584	-3.44531	-3.44531	0.24094	0.0288496	0.577706
BCL11B	0.76788	1.61316	-1.0898	0.410186	-1.49037	-0.878583	1.77817	0.493079	0.864573	-0.110228	0.842789	0.414755	0.17412	0.837255	1.3138	-0.029766	-0.472836	-0.257217	1.2648	1.35106	-2.86203	-0.180557	0.437244	1.42243	0.32344	-0.64386	-0.0531171	1.83685	0.0437504	0.521695	-1.79435	-1.62888	0.0151003	0.0223536	1.20384	-1.20361	-1.0898	0.232517	0.842789	-0.921205	-0.447393	-0.267303	0.996334	-0.59778	0.104895	1.496	1.81333	1.8763	1.88284
BEND4	-1.49836	-0.457924	-0.185476	0.0258512	-0.841918	-0.841918	1.84126	-0.457924	-1.49836	0.0258512	-0.457924	0.344506	0.0258512	-0.841918	0.930764	-0.841918	-0.841918	-0.185476	1.18482	2.10672	0.0258512	0.198518	-0.185476	2.01856	0.0258512	0.0258512	-0.457924	2.73106	0.344506	0.344506	-1.49836	0.0258512	-0.841918	1.72273	1.29016	-1.49836	-0.457924	-0.841918	1.99518	-1.49836	-1.49836	0.470966	1.38494	0.0258512	0.582512	2.675	0.344506	0.772556	-0.185476
BEND6	-0.826885	0.622994	-1.51958	0.894706	-0.48195	-0.892176	-0.348888	0.815324	0.268315	-1.02076	0.359504	0.501645	-1.53745	0.118816	0.15521	0.277716	0.113536	0.0033445	-0.0856389	1.80287	-0.425562	0.0147776	0.432446	-0.0139888	-0.220983	-2.91575	-0.220983	1.04601	-1.33722	1.96244	0.966867	-1.24725	1.15542	-0.754502	-0.0673665	-2.00585	-1.41707	0.444918	1.14807	-2.86669	-0.62044	-0.593367	0.637423	0.879798	-1.27657	1.77999	0.0317475	0.372666	-1.43362
BHLHE22	0.0204161	1.98228	-1.1019	0.558105	-1.19633	-0.847488	-0.210846	-0.159836	-0.219623	2.57853	-0.0144017	0.930276	-0.459249	0.530643	0.717793	-0.302516	-1.05801	0.657121	-0.246452	1.67604	-1.80189	-0.8648	0.0605692	0.925049	0.526654	0.105352	-0.404061	0.873893	-0.918726	0.990839	-0.321969	-2.36592	1.22359	0.0135546	0.30709	-2.28383	-0.830489	0.927666	1.35694	-0.781254	-1.01608	-1.12464	1.32832	0.211603	-0.918726	1.86698	-0.351923	-0.0881467	-1.01608
BIN2	-0.183877	-1.70566	-1.10251	0.472997	-1.26843	-0.448675	2.24422	0.435976	-1.04313	0.769306	-0.136277	0.204438	0.572297	1.17438	2.16879	0.142609	-0.301689	-0.280363	-1.45845	2.10666	-1.90901	-0.351355	0.241886	1.66118	0.527399	-0.435908	0.0798613	2.10095	-1.32041	0.623511	-1.03056	-1.7482	-0.251077	0.234291	2.09129	-1.45154	-1.60887	0.493468	1.05225	-0.971893	-0.687219	0.0429232	0.487204	-0.533122	0.0340784	1.96444	0.676201	1.21734	-0.612441
BIRC3	-0.227096	-1.65162	0.272847	1.40462	2.11609	-0.568352	2.63828	1.69966	0.902889	0.508166	-0.249366	0.553316	0.437173	1.20465	0.750905	0.142049	-0.831548	0.225822	-1.13282	1.65732	-1.38285	0.292662	0.60912	1.60817	0.2618	-0.351648	0.603233	2.15428	-1.25281	-0.130956	-0.543362	-1.49482	-0.038339	0.556664	0.593184	-1.14152	-1.0213	0.0150121	1.53601	-1.14737	-0.898854	-0.185133	0.978959	-0.76094	0.568996	1.51492	0.533952	1.28907	-0.615416
BIRC5	0.462907	1.08844	1.36816	0.827649	1.80232	1.07856	-0.310765	1.32483	1.99621	0.949184	0.33518	-1.25048	-0.0900729	-0.631301	-1.23633	0.519901	1.17805	-0.608273	0.972466	-1.00275	1.21859	0.68371	-0.0600366	0.156653	0.305303	0.790125	0.817833	-0.943476	0.202562	-0.218014	-0.915891	2.16491	-2.89425	0.698921	-1.20281	0.903766	-0.723598	-1.98119	-0.893269	1.2849	0.468896	0.833536	-1.10359	-0.279559	1.38015	-1.43425	0.599148	0.484031	0.995
BIRC7	-0.648696	-0.533482	-0.289736	0.186619	-1.69786	0.519429	0.850455	-1.00984	-0.736107	0.341721	-0.888691	1.02582	-1.00984	-0.168591	2.69544	-0.608385	-0.239016	0.200779	-1.07822	2.28672	0.868662	-1.87322	-0.372537	1.09174	1.40131	-0.533482	0.142539	0.341721	0.157508	1.53025	-0.239016	-0.533482	0.582333	0.825504	2.63444	0.329903	-0.834471	1.64322	0.255	-0.533482	0.172198	-2.96269	-0.834471	0.461188	-0.289736	1.35746	-0.533482	-0.168591	-2.96269
BLK	0.347886	-1.49792	-0.925742	-0.689207	-0.857031	-0.857031	1.28678	0.198925	-0.925742	0.846848	-0.521383	0.372029	-0.00161942	-1.3301	0.48622	-0.117024	-0.925742	0.11951	-0.335608	1.5347	-2.13882	-0.284848	0.677858	1.96172	0.603284	0.188221	0.0946826	1.94759	-0.857031	-0.0647476	-0.642513	-0.599281	-0.452672	1.37647	0.47311	-1.19993	-0.642513	0.154877	1.62047	-0.174451	-0.391209	0.0687509	0.722754	-0.857031	0.23988	2.13135	0.511587	0.846848	-2.13882
BMPER	-1.30369	1.45887	-1.82336	-0.0724478	-0.233725	-0.43948	-0.723997	-0.849244	0.255347	-1.088	-0.616709	0.357411	-0.364444	0.255347	0.579881	-0.52287	-0.480016	0.0396616	0.397229	1.87619	-0.920701	-0.00319219	-0.668436	0.548853	0.0996725	-0.20432	-0.43948	0.471033	-1.30369	1.37953	-0.233725	-0.364444	0.835036	-1.82336	0.548853	-1.82336	-0.00319219	0.842211	1.19904	-0.999694	-1.82336	-0.0486447	1.10461	0.0602036	-1.44038	1.82215	0.883873	0.38419	1.13421
BNC2	-0.813518	0.673451	-1.42648	0.348935	1.30145	-1.08821	-0.664186	0.0257598	0.263897	-1.51204	0.743922	0.73739	-0.685962	0.498517	0.440947	-0.148519	-1.62855	0.268786	-0.889406	1.25598	-0.929268	0.177511	0.371504	-0.466098	-0.466098	-1.96682	-1.78556	-0.169579	-1.13557	1.49538	1.42635	-1.73086	2.15536	-1.10379	0.384841	-2.65797	-0.863562	0.465966	0.502524	-1.84293	0.11803	-0.956615	1.01345	1.35689	-1.20183	1.15252	-1.38593	-0.0485287	-2.6006
BNIP3	0.0715242	3.25389	0.989137	-0.513507	-0.153165	1.37361	-1.68433	-0.706402	0.110596	2.3001	0.827369	0.01777	0.639597	-0.13202	-1.11465	1.698	2.26259	0.0482467	0.480806	-1.28755	2.29424	-0.410289	-0.89159	-0.0796108	1.26993	0.100336	1.00916	-1.49629	0.282233	-0.384754	-1.12876	1.47944	-1.2214	0.407129	-1.2214	1.07179	-0.307978	-0.118316	-1.16706	1.73743	0.697884	-0.172847	-0.24908	-0.230937	0.126576	-0.925331	-0.196026	-1.42449	1.70835
BST2	1.49909	-3.1088	-1.99635	-0.705918	-1.0888	-0.187794	0.392344	1.21758	0.562018	0.903831	-1.30892	0.838818	0.903486	0.680542	-0.260883	-0.62569	-0.80918	0.470341	-2.73835	-0.659087	-1.9951	0.425459	0.00858247	0.534768	-0.10353	0.498367	-0.416811	-0.0625413	-0.27826	0.363082	-0.57329	0.226617	-1.24221	-1.18445	-0.182091	-2.36002	-1.60024	0.0698865	0.101973	1.90018	0.397032	-1.3932	0.613881	0.181983	0.557714	0.55942	1.40256	1.19052	1.47358
BTBD19	0.340324	-0.294987	-1.32814	1.36724	-0.889287	-0.00183992	-0.23708	-0.662981	0.593076	-2.21559	0.708319	0.262064	-0.934524	0.262064	-0.00183992	0.0101723	-1.87049	-0.402255	-1.38974	0.95862	-1.10501	0.593076	0.41457	-0.141005	-0.467321	-0.570755	-2.00845	-0.418249	-0.402255	1.92735	1.78716	-1.21228	2.15909	-0.23708	0.189933	-1.38974	-0.588736	1.11732	-0.141005	-2.39305	0.157885	-0.370787	0.882085	0.737562	-1.91503	0.405495	-0.823977	-0.324832	-1.96099
BTK	-0.0430534	-2.24762	-0.882829	0.445997	-1.21644	-0.321483	1.83664	-0.113985	-0.708477	0.0854645	-0.132257	0.437654	0.653423	0.992006	2.38322	-0.199635	-0.722064	0.111714	-1.52897	2.27521	-1.58469	-0.579011	0.476872	1.31906	-0.135325	-0.459887	0.634298	1.96337	-1.22279	0.913527	0.0356514	-1.4715	0.0641275	0.764979	2.48102	-1.67237	-1.92479	0.376825	1.32427	-1.18509	-0.570767	0.1878	0.273094	0.0232791	-0.699488	2.03855	0.709372	0.865636	-1.23237
BTLA	-0.0426392	-1.17415	-0.666696	0.537341	-1.13342	-0.78543	1.9161	0.722234	-0.330172	0.517734	0.144533	0.674815	0.649999	1.22926	1.12554	0.175676	-1.02244	-0.161697	-1.31061	1.92711	-1.53904	-0.209836	0.417356	1.84102	0.471764	-0.0227872	0.565872	2.12489	-1.31061	0.0869093	-1.86099	-1.21708	-0.197525	1.01687	1.11392	-1.21708	-0.78543	0.120347	1.63811	-0.390128	-0.838385	-0.0227872	0.970552	-0.78543	0.262384	2.00019	0.597912	1.39994	-0.895127
BTN3A1	0.222004	-1.82082	-1.19561	0.814333	-0.527207	-0.724552	1.85554	0.693987	-1.17593	0.0352904	0.0153734	0.614255	1.56677	1.98438	1.20304	0.104008	-1.54484	-0.355918	-1.06429	1.43189	-2.18937	0.213523	0.388962	1.30618	-0.425285	-0.663066	0.314026	1.9903	-1.63955	0.881386	-0.232436	-0.837265	0.451069	-0.431749	1.13864	-2.72026	-1.06849	0.414214	1.47517	-1.01071	-0.993252	-0.225949	0.679266	-0.242218	1.06028	1.53991	1.07212	1.5214	-0.62061
BTN3A2	0.150284	-1.55367	-0.824045	1.08997	-0.536791	-0.563779	1.95823	0.0319044	-1.63337	0.707258	-0.837238	0.134312	0.843677	1.14766	1.23824	0.19261	-0.712325	-0.127313	-1.10116	1.17193	-1.46486	0.397517	0.523191	1.26942	-0.359848	-0.141629	0.718501	1.88795	-1.43986	0.832541	-1.16313	-0.621804	-0.504332	-0.42669	1.13963	-2.65844	-1.17393	0.3983	1.46299	-1.86592	-0.591299	0.156808	0.662655	-0.221579	0.939567	0.605158	1.23931	1.44276	-0.321357
BTN3A3	0.154309	-2.04881	-1.35894	0.958114	0.0986954	-0.736018	1.44813	0.85572	-1.40965	0.108581	-0.285547	0.582945	1.20417	1.79476	1.11206	0.300885	-1.22354	-0.289236	-0.915738	1.28042	-1.92522	-0.101428	0.226186	1.08196	-0.410469	-0.398481	0.465889	1.48075	-1.15359	1.58093	-0.728521	-1.30438	0.324759	-0.614654	1.13179	-2.77762	-1.2218	0.369604	1.29833	-0.312506	-0.886292	-0.637902	0.599145	-0.234854	1.22795	1.41592	1.07834	1.44672	-0.62159
BTNL9	-2.59109	0.195148	-0.946463	0.369704	-0.245465	0.306239	0.355041	-1.12982	-1.00842	-0.976844	-1.87683	0.515499	-0.760897	-0.90294	0.324888	-1.29553	-2.22726	0.233907	0.949178	1.00651	-0.0976608	-0.671362	-0.418875	0.979715	0.691237	-0.784928	-0.749145	0.624201	-0.491737	0.306239	1.07951	-0.337941	1.14975	-0.797218	0.455098	-2.15721	0.173192	0.428528	0.233907	-0.324062	-2.22726	-0.917188	1.53836	0.460308	-1.22933	1.21333	-1.53481	-0.581271	-1.7873
BV03S1J2.2	0.605187	-0.575223	0.0249716	0.0976482	0.134818	0.0468538	0.393391	0.715722	-1.83787	0.434013	0.467001	0.246452	0.434013	1.07977	1.11155	-1.83787	-1.83787	0.651166	-1.83787	1.0745	-1.83787	0.828311	0.796687	1.40836	0.666599	0.403865	0.531022	1.78809	0.0468538	0.325384	-1.83787	-0.163564	-0.0738125	0.992381	0.752792	-0.0738125	-0.363162	0.319268	1.24353	-1.83787	0.185788	-1.83787	0.493616	0.780078	0.125786	0.870232	0.794348	1.20027	-0.180252
BV13S1J2.7	-1.12718	0.151816	0.551663	1.26579	-1.12718	-1.12718	1.778	1.06907	-1.12718	1.18018	-1.12718	-1.12718	0.492963	0.630438	1.00416	-1.12718	0.416293	1.10794	-1.12718	1.47936	-1.12718	-1.12718	0.926337	0.960494	-1.12718	-1.12718	0.742253	1.66959	-1.12718	0.768217	0.630438	-1.12718	0.818273	-1.12718	1.15638	0.416293	-1.12718	0.676675	1.10662	0.459956	0.445934	-1.12718	-1.12718	0.63926	-1.12718	1.31942	0.771345	-1.12718	-1.12718
BX248253	-0.4799	-2.23698	-2.23698	0.55411	-0.4799	-0.783721	0.669538	0.00679284	-2.23698	-0.157836	0.372912	-0.252973	-0.359326	-0.783721	-0.783721	0.208283	0.55411	0.266559	0.512104	0.632678	-0.985211	-0.157836	-0.985211	-0.619092	0.421733	-2.23698	0.739031	-0.783721	-2.23698	0.892443	0.77187	-2.23698	2.23156	-0.985211	0.208283	-0.985211	0.3213	0.892443	1.09393	-2.23698	-0.157836	-2.23698	0.704953	0.3213	-0.783721	1.20029	0.632678	0.468048	0.145985
BZRAP1-AS1	-0.447132	-3.02122	-1.08405	-0.20635	0.686975	-1.14794	2.05493	0.17093	-2.20873	-0.663131	0.00283782	0.17093	0.182544	0.744102	1.26333	0.871606	-0.768192	-1.14794	1.09946	1.72814	2.39001	-0.14514	-0.214212	1.72814	0.52967	-0.651974	0.618984	2.42145	-2.28618	-0.278911	-0.768192	0.53845	-0.475842	1.71078	1.41077	0.602446	-0.597603	0.0485852	1.28058	-0.993833	-0.805224	-0.608293	0.94369	-0.756083	-0.475842	2.09437	0.375339	0.833979	-1.08405
C10orf111	-0.14304	0.364626	1.09869	1.45459	0.605982	-0.440436	-1.44313	0.234586	0.423665	0.479329	0.19917	-0.195693	1.05475	0.581935	-0.0930878	0.837439	0.423665	0.26876	1.16778	1.21974	1.60187	0.19917	-0.000269813	-0.000269813	0.451895	-0.373247	1.11291	0.333708	-0.675292	0.423665	0.301775	0.674753	0.19917	0.652364	-0.985419	1.58463	-0.985419	-0.0930878	-0.14304	0.506012	-1.66044	1.16778	-0.000269813	-1.44313	-0.251357	-3.01049	0.423665	-0.512606	-0.373247
C10orf112	-1.64017	-0.415951	-1.64017	-1.64017	-0.585317	-1.64017	-0.0458729	-0.415951	0.0932953	-1.64017	-1.64017	0.469538	0.0932953	-0.415951	-0.13012	-0.346609	-1.64017	0.179604	-1.64017	0.946953	-1.64017	0.152217	0.708246	0.300172	-0.692654	-1.64017	-1.64017	0.362201	0.300172	0.452953	2.14517	0.254863	1.6687	-0.494564	-0.13012	-1.64017	0.0278139	0.501369	1.08841	-1.64017	0.826386	-1.64017	0.789578	2.10591	-1.64017	0.152217	-1.64017	-1.64017	-1.64017
C10orf128	-0.61238	-1.73849	0.192441	0.100502	-1.52783	-0.0157986	2.43725	0.0203979	-0.704767	0.435709	-0.665729	0.279774	0.0390468	0.779599	1.72121	-0.107902	-2.28182	0.446541	-0.866469	1.50738	-1.87059	-0.646646	-0.222914	1.49254	0.879641	-0.603192	-0.126721	1.12429	-0.691622	0.355772	-0.728099	-1.17395	1.45003	-0.280958	1.67282	-1.47262	-0.269138	1.08224	0.845505	-1.17395	-0.866469	-1.04287	1.23111	-0.0550349	-0.295288	1.44941	0.195723	0.947134	-1.30933
C10orf54	0.734201	0.963408	-0.650801	-0.207563	-1.42695	-0.934861	1.5077	0.335848	-1.09875	-0.0354525	-0.260391	-0.00237605	0.382196	0.497645	1.56274	-0.458564	-1.12182	-0.577763	-1.0007	1.35545	-0.961442	-1.05366	-0.435419	1.11135	-0.195089	-0.134251	-0.550431	1.65794	-2.01612	0.188759	-1.13517	-2.0719	0.266082	-0.392213	1.71019	-3.08389	-1.80662	0.494309	0.418959	-1.04103	-2.01005	1.16322	0.94793	-0.641172	-0.63638	1.5649	0.284155	1.9119	-0.580063
C11orf21	0.458482	-1.79262	-0.707685	0.557539	-0.616407	-0.175185	2.12666	0.613031	-0.691834	-0.0412965	-0.321125	0.411877	0.203774	1.01803	1.54576	0.593591	-0.421163	0.435472	-1.14991	1.80226	-2.81129	0.305647	0.402268	1.82752	0.5327	0.011703	0.0263055	2.47386	-0.963837	0.577741	-0.963837	-1.56533	0.17337	0.215662	1.4726	-1.52587	-1.56533	0.0687818	1.30628	-1.00697	-0.826943	-0.148563	0.387666	-0.560194	-0.300287	1.64191	0.573735	1.0498	-1.02932
C11orf86	1.66813	1.06058	2.4251	1.48516	-0.885959	0.133544	-0.885959	-0.885959	1.92178	2.26002	0.629509	-0.885959	1.66275	0.813212	0.531124	0.133544	0.991137	-0.885959	0.503101	-0.885959	-0.885959	-0.0968883	-0.885959	-0.885959	-0.885959	1.40042	0.133544	-0.885959	0.19129	-0.885959	-0.885959	-0.885959	0.0680764	1.96895	0.503101	1.90224	-0.885959	-0.885959	-0.885959	-0.885959	0.606701	1.70428	-0.885959	-0.885959	0.407911	-0.885959	0.958072	0.969343	0.897467
C12orf42	-1.1756	-0.0746896	-1.1756	0.369725	0.569304	-1.1756	1.82958	0.247307	-1.1756	-0.0746896	0.369725	0.369725	-0.0746896	0.569304	-0.0746896	0.728665	-1.1756	0.102518	0.652975	1.49851	-1.1756	-1.1756	-1.1756	1.49851	-0.30315	-1.1756	-1.1756	1.84743	-1.1756	-0.0746896	-1.1756	1.55147	0.102518	0.569304	0.569304	-1.1756	-1.1756	0.102518	1.47064	-1.1756	-0.0746896	-1.1756	1.1627	-1.1756	-1.1756	1.60112	0.475768	0.652975	-1.1756
C12orf63	1.33356	-1.26929	-1.26929	0.391251	-0.292784	0.33363	0.804499	1.07233	-2.74669	-0.191211	-1.57588	1.18461	0.912971	1.21093	1.01141	-0.0131782	-1.57588	0.445915	-1.26929	1.18461	-1.26929	1.31014	0.841897	1.10153	0.445915	-0.672899	0.272715	1.59881	0.445915	0.391251	-0.0984812	-0.292784	0.547489	0.272715	0.208107	-1.03148	-0.530593	0.391251	1.5432	-0.83718	0.640218	-0.83718	1.01141	-1.26929	1.66872	0.725521	-1.26929	0.139327	-0.83718
C13orf45	-0.915288	-0.915288	-0.915288	1.39833	0.328766	-0.915288	-0.915288	-0.915288	-0.915288	-0.915288	-0.915288	1.66312	-0.915288	1.16471	0.810032	0.52851	-0.915288	1.34687	0.328766	2.40876	-0.915288	-0.915288	0.435796	0.202177	0.610289	-0.915288	-0.915288	0.52851	-0.915288	0.328766	0.810032	-0.915288	1.85434	-0.915288	0.435796	0.328766	-0.915288	1.34687	0.749619	-0.915288	-0.915288	-0.915288	-0.915288	-0.915288	-0.915288	1.37308	-0.915288	0.435796	-0.915288
C15orf27	-0.918898	-0.375597	0.29974	0.724633	-0.0530359	-0.179187	0.20487	1.513	-5.80817	-0.948601	-2.3093	0.691289	-0.833678	0.102477	0.61296	-0.703059	-0.678449	-0.319002	-0.455131	1.49045	0.102477	-0.212748	-0.0233328	0.788847	-0.212748	-1.17817	-0.434784	1.40586	-0.861465	0.950561	0.20487	-0.455131	-0.212748	0.102477	1.15465	-1.6493	-0.434784	0.419761	1.13084	-0.337593	0.128846	-0.753734	-0.561971	-0.475804	-0.146476	1.99292	-0.678449	1.60363	-2.22591
C16orf54	0.191477	-1.79636	-0.930482	0.225978	-1.40129	-0.605056	1.94638	0.259251	-1.33898	-0.221657	-0.217111	0.256523	0.5212	0.759657	1.72004	-0.0704982	-0.9208	-0.155679	-1.61786	1.57068	-2.08169	-0.453213	0.280792	1.68577	0.421388	-0.476868	0.0828943	2.02161	-1.53996	0.130983	-1.29483	-1.92818	-0.102039	0.474792	1.73476	-1.30931	-1.19927	0.448471	1.26921	-0.769921	-0.794837	0.547578	0.901401	-1.08922	0.251043	1.84929	0.535496	1.19118	-1.22559
C16orf86	0.641786	-0.0900183	-0.591588	1.03038	-2.37913	-1.38292	1.37049	-1.40214	-1.74144	-1.00497	-0.37172	-0.276271	1.00525	0.338737	0.943446	-0.108739	-0.0807304	-0.44963	-1.62837	0.91173	-0.339337	0.137115	0.169644	-0.00810626	-0.616378	-2.16007	-1.30802	0.884865	-2.31377	0.67859	-0.235424	-1.21859	1.60271	0.103986	1.42742	-1.71825	-1.3639	0.901032	0.0702346	-2.18977	-0.692866	-0.91434	0.616825	-0.0440515	-2.7885	0.533219	-0.225356	0.953895	-1.71825
C16orf89	-2.13159	-1.68537	-0.1004	-0.119478	-1.73931	-1.68537	-0.584104	0.401025	-0.129264	-0.697672	-1.43901	1.91037	-0.377126	-0.106688	0.654473	-0.983782	-1.22075	1.41997	0.251381	0.744179	0.299644	-0.679985	-0.367019	-1.15661	-0.927141	0.972475	-0.377126	0.193058	1.21172	1.26035	-0.15968	0.0125993	0.76285	-0.795491	0.66911	-0.828468	0.264659	0.892391	0.225613	-0.614295	-0.614295	-0.71593	0.64701	-0.774528	0.218539	1.0529	-0.654449	-0.392632	-0.453425
C17orf66	0.414165	-0.302629	-0.0592566	0.626771	-0.302629	0.129518	2.68884	-1.23203	-1.23203	-1.23203	-1.23203	0.283757	0.626771	1.6453	1.6999	-0.0592566	0.414165	-0.302629	-0.302629	1.90957	-0.0592566	0.129518	0.414165	1.1648	0.414165	0.129518	0.414165	2.75971	-1.23203	0.414165	-1.23203	-0.302629	-0.0592566	0.414165	1.6453	0.414165	0.414165	0.870144	-1.23203	-0.0592566	-1.23203	-1.23203	1.11352	-1.23203	0.715904	1.52424	0.129518	1.05892	-1.23203
C17orf99	-1.28002	-0.33344	-0.33344	1.1325	0.268711	-0.33344	1.88517	-0.505653	0.83939	-0.0526792	-2.50735	-1.28002	-2.50735	0.171504	0.945868	0.440923	-0.33344	-0.33344	0.657829	0.657829	-0.184263	-2.50735	0.171504	0.657829	-0.505653	-0.958627	-2.50735	0.83939	-0.33344	0.83939	-1.28002	1.43219	0.0650264	-0.0526792	1.1325	-1.28002	0.0650264	0.268711	0.945868	-0.0526792	-0.184263	-0.958627	0.268711	0.268711	0.893897	1.04307	0.0650264	1.21529	-0.709337
C18orf23	1.32078	0.884333	-1.28275	0.567454	1.6651	0.703573	0.781552	-1.28275	1.44575	0.398379	1.02791	0.781552	-1.28275	-1.28275	-1.28275	0.0814994	-1.28275	1.12477	1.59932	-1.28275	1.58773	0.781552	-0.0265732	-0.154396	0.515498	0.0814994	-1.28275	-1.28275	0.743646	-1.28275	1.00145	-0.310838	-1.28275	1.51387	-1.28275	1.2296	-1.28275	-1.28275	0.257692	-0.310838	-1.28275	0.331558	0.398379	0.703573	1.2296	0.257692	0.884333	1.53936	1.2296
C18orf56	1.66199	0.915848	1.06018	2.2013	1.02166	-0.60012	-0.170665	0.0339214	-5.20058	0.92127	1.18883	-0.648605	1.67248	0.577899	-2.22313	0.688696	0.585419	-1.25659	0.760671	-1.1915	0.277769	0.220669	0.209939	1.21559	1.46038	1.59954	0.346144	-0.766839	-1.63043	-0.467015	-0.824083	1.81019	-0.553814	0.154542	-1.17069	1.02166	-0.416259	-0.965851	-1.97062	2.00407	-0.132366	1.26517	-1.42664	0.341408	1.15922	-2.73044	0.369504	-0.869205	0.247017
C19orf31	0.20194	-1.23337	-1.3035	0.724686	0.0135964	-0.458604	2.64088	0.345803	0.176498	-0.872126	-0.137852	0.29943	-0.343549	0.951266	1.83069	-0.627909	-1.53711	-0.106259	-0.0154435	2.83109	-0.627909	0.322803	0.0973537	2.06267	0.615462	-0.499098	-0.307156	2.67739	-1.04143	0.842436	-0.075345	-0.673545	0.689193	1.21084	1.71224	-0.720678	-0.170155	-1.1665	1.46246	-0.137852	-0.203201	-0.0154435	0.707049	-0.170155	-0.170155	1.61181	0.6528	1.27202	-0.819851
C19orf80	-1.21537	-0.342246	-1.21537	0.784186	-1.21537	-1.21537	-1.21537	-0.107273	-1.21537	-1.21537	-0.0512059	0.503776	-0.13839	0.311991	-1.21537	-1.21537	-0.171999	-0.0783045	-1.21537	0.343897	-1.21537	-1.21537	-1.21537	0.962725	0.15265	0.591834	0.750578	0.722441	-1.21537	0.101172	0.136182	-1.21537	0.136182	-1.21537	-1.21537	-1.21537	-1.21537	-1.21537	-0.0783045	-1.21537	-1.21537	0.119042	1.30348	1.18234	-1.21537	0.496719	-1.21537	-1.21537	-1.21537
C1orf127	-0.207709	-2.62075	-0.355464	-0.0768807	1.18964	-0.108212	1.21987	0.146954	-0.571863	-1.82813	-0.355464	0.731085	-0.207709	0.761179	2.42531	-0.316697	-1.18821	-0.108212	-1.46398	1.86405	-1.27295	0.146954	-0.108212	0.989296	0.819091	-2.62075	-0.780348	0.355439	-0.242897	0.790501	-0.395591	-0.839002	0.220754	-0.395591	2.53744	-1.18821	1.5975	2.58663	0.376422	-0.140425	-0.140425	-0.173572	-1.03551	0.376422	-1.03551	1.06005	0.121256	0.494821	-0.671361
C1orf162	-0.911189	-1.27634	-0.835374	0.396288	-0.612395	0.270161	1.62795	-0.0873942	-0.579885	-0.264093	-0.426971	-0.131911	-0.0873942	0.809828	2.63946	-0.0973875	-0.537073	-0.293026	-0.952551	2.14585	-0.499993	-0.709542	0.224211	1.33102	0.121798	-0.701269	0.460926	1.23388	-0.896878	0.724246	-1.62091	-1.01958	-0.0181142	0.203352	2.76385	-1.34825	-1.35318	0.85546	0.517118	-0.772124	-0.0244451	-0.534326	-0.324931	-0.85596	-0.549964	1.47022	0.497184	1.58242	-1.25624
C1orf172	0.730368	0.815535	1.57253	0.8617	-0.15556	-0.446808	-3.14603	0.22361	0.734378	0.0623932	0.577171	-0.368742	0.143485	-0.675036	-2.75837	0.0756878	1.04822	0.702031	0.500851	-3.38424	0.15195	-0.374475	-0.714272	-0.220793	1.01029	0.112084	1.3332	-2.51451	-0.462858	-0.80291	-0.00721856	0.910271	-1.36549	-0.417114	-2.11138	0.0534724	0.413737	0.735379	-1.4821	-0.0685397	0.732374	1.28888	-1.86122	-0.323556	0.259666	-2.7354	1.13596	0.974119	1.26555
C1orf194	0.526832	0.239474	-1.20408	-1.20408	0.759614	0.849037	0.180649	-1.20408	1.0488	-1.20408	0.210927	0.180649	-1.20408	0.685879	-1.20408	0.61266	0.403541	1.08582	1.36092	-1.20408	-1.20408	0.339696	1.05966	-1.20408	0.888383	0.931839	-1.20408	-1.20408	-1.20408	0.571587	1.02635	0.526832	0.806324	-1.20408	-1.20408	0.441978	0.494599	0.361897	0.952227	-0.106708	0.423129	-1.20408	1.72726	0.0769466	0.0769466	-1.20408	-1.20408	-1.20408	-0.106708
C1orf200	-0.133245	-0.858043	-0.0190197	0.396295	0.518706	0.396295	2.08862	0.327824	0.253393	0.396295	-0.421071	-1.79782	-0.0190197	-0.421071	1.56555	-1.79782	-0.0190197	-0.611954	-1.79782	1.59846	-1.79782	-0.421071	-0.611954	0.884352	0.573914	-0.421071	-0.421071	1.2676	-1.79782	0.625774	-0.611954	-0.611954	-0.421071	0.920758	1.79897	-0.611954	-1.79782	0.396295	1.16685	-0.611954	-1.79782	0.327824	0.253393	-0.421071	0.0817346	1.41959	0.884352	1.45848	0.674668
C1orf54	-0.81778	-2.58248	-1.06942	0.820409	-1.69013	-0.612737	2.17997	-0.0640765	-1.01928	0.84875	-0.0457364	0.348027	0.492346	1.29548	1.10766	0.846523	-0.121278	-0.404971	-1.57369	1.73392	-0.292403	-0.086333	0.672749	0.93062	-0.263731	-0.550712	1.03559	1.15541	-0.83772	1.14959	-0.343698	-1.10543	0.47203	-0.435168	0.629193	-2.97922	-1.38048	0.615206	1.41531	-0.931089	-0.610469	-1.68191	1.14273	-0.300406	-1.76927	1.33147	-0.268603	-0.426138	-2.28457
C1QA	-0.0584655	-1.41283	-0.528553	0.288929	-0.997565	0.0449762	2.55508	0.042236	-1.38864	0.911752	-0.569657	-0.588041	0.344948	0.660708	2.28917	-0.366017	-0.344474	-0.829081	-1.76669	1.48242	-0.728916	0.176697	0.357965	0.905241	-0.376973	0.0122559	0.0836587	0.944757	-1.0992	0.953381	-1.36366	-1.34483	-0.51811	-0.395696	2.33818	-1.31309	-2.21487	0.435555	0.409835	-0.459692	-0.882247	-0.370935	-0.67777	-0.759488	-0.465093	1.07578	0.4201	1.4262	-1.08176
C1QB	-0.0267044	-1.42067	-0.47363	-0.0849516	-0.755863	0.149445	2.50906	0.121746	-1.344	0.824074	-0.663897	-0.651611	0.39023	0.730507	2.20042	-0.607719	-0.430426	-0.729008	-1.70459	1.34644	-0.517476	0.291532	0.325628	0.900579	-0.459423	0.0137036	-0.0256192	1.04122	-0.915153	1.02495	-1.27397	-1.17319	-0.997038	-0.499992	2.32246	-1.16742	-1.95013	0.498582	0.247348	-0.40807	-0.707522	-0.478425	-0.918912	-0.615603	-0.451878	0.967061	0.332443	1.42172	-1.17835
C1QC	0.104812	-0.842059	-0.42154	0.204546	-0.534323	-0.0181504	2.24263	0.206031	-1.0641	0.677716	-0.319191	-0.628085	0.3273	0.631077	2.43154	-0.78112	-0.687919	-0.710683	-1.63857	1.31287	-0.716108	0.209808	0.287809	0.815538	-0.605779	-0.219643	-0.221005	0.950799	-0.892977	0.990054	-1.31268	-1.02879	-0.85891	-0.570706	2.4647	-1.35021	-2.21192	0.490968	0.149576	-0.215362	-0.659197	-0.35687	-0.909715	-0.402549	-0.210151	1.20457	0.481891	1.72731	-0.729726
C1QL4	1.20126	2.24314	-0.658866	0.821141	0.821141	-1.3757	-0.658866	1.84905	1.70399	1.33747	1.35618	-1.3757	-0.658866	-0.369496	0.26763	0.245623	0.288738	-0.13578	-0.449205	-0.658866	-1.3757	-0.369496	-0.369496	-0.807623	-0.807623	0.146831	-0.543481	-0.13578	-0.239544	-0.658866	-1.3757	-1.3757	-0.658866	1.0308	0.198583	1.37676	-0.658866	-0.0110783	-0.807623	-0.807623	0.723902	-0.658866	-0.239544	-1.3757	0.328534	-0.658866	2.51376	2.26713	2.6424
C1QTNF6	-0.3156	-0.70975	-1.48372	0.780857	-1.53055	-1.62688	-1.08459	-0.617045	-0.411705	-1.37243	0.469529	0.133968	-0.639609	0.158149	-0.00655826	-0.542193	-0.678108	-0.481456	-1.42921	1.12977	-1.30742	0.297568	0.445059	-0.428795	-1.17491	-2.17712	-1.24149	0.140923	-1.44556	1.61131	1.02166	-1.65695	0.637572	-1.34604	0.0279439	-2.69185	-1.08816	0.738191	0.417879	-1.99993	0.140923	-0.0933033	-0.125256	0.919847	-1.4645	1.08156	-0.775442	-0.858026	-1.37688
C1QTNF7	-1.71138	-0.83884	-1.05464	0.422735	-0.151482	0.152678	-1.45897	0.798921	-1.71138	-0.251651	-0.446324	0.653651	-0.671448	-0.0972309	0.586629	-1.11992	-0.392719	0.732688	-1.57461	0.92057	-0.599951	0.165078	0.685043	0.246569	0.349491	-1.45897	-0.939008	0.678869	-0.504056	2.27433	1.32938	-0.0799853	2.4401	-1.57461	0.607372	-2.39874	-0.0799853	1.51732	0.289447	-1.27045	-0.939008	-0.939008	1.12734	0.749802	-1.11992	1.15413	1.22623	0.933927	1.38701
C1QTNF9	-1.26553	0.655713	-0.795496	1.26904	-0.795496	0.00376683	0.14457	0.00376683	1.34531	0.14457	-0.644179	0.360518	-0.109515	0.499392	0.593074	-1.73556	-0.109515	0.328972	0.524053	0.903537	-0.174146	-1.73556	-0.644179	0.67537	0.930665	0.499392	0.261104	0.328972	-0.644179	-0.109515	-0.0505113	-0.520544	1.06311	-1.73556	0.860694	-0.416012	1.1055	0.875278	0.903537	0.360518	0.830551	0.261104	1.46412	-0.325463	0.0540205	0.67537	0.0540205	0.00376683	0.14457
C2	0.346887	-1.55657	-0.98116	0.172828	-0.889303	-0.230797	1.9862	-0.190199	-0.718	0.462646	0.025293	-0.43135	0.385902	0.930263	2.76061	-0.185022	-0.648922	-0.979217	-2.12527	1.67982	-1.48348	-0.169105	0.128099	0.465731	-0.732282	-0.449068	-0.288355	0.8707	-1.18209	1.20471	-1.1901	-1.35808	-0.562345	-0.270533	2.79723	-1.19355	-2.08025	0.507259	0.0875622	-0.596265	-0.456097	-0.220126	-0.935331	-0.727504	0.520311	1.53172	-0.0448305	1.26722	-1.23687
C22orf26	-0.572109	-0.368526	-0.627555	0.249647	-0.106523	-0.939785	1.38383	-0.147181	-0.416931	-0.807128	-0.74489	-0.188954	-0.0283208	0.116989	1.04739	-1.24573	-1.62888	-1.01071	-0.685094	0.989855	0.00932565	-0.188954	0.217549	0.511651	0.42922	-0.685094	-0.276098	0.75809	-0.627555	1.44305	0.564229	-1.24573	1.59494	0.0819396	1.24154	-2.14187	-0.572109	0.735163	0.0819396	0.0460649	0.664239	-0.939785	0.970182	1.97664	-1.4253	1.47181	0.615054	0.664239	-1.0851
C22orf31	-1.29819	0.243298	0.0669854	0.160666	-0.0411607	-1.29819	0.160666	1.32401	1.75831	-1.29819	-1.29819	0.901551	-1.29819	-1.29819	0.803499	-1.29819	0.0669854	-1.29819	0.0669854	-1.29819	1.56245	-1.29819	-1.29819	1.2538	1.68239	0.243298	-1.29819	0.64695	-0.0411607	-1.29819	0.803499	-1.29819	0.160666	0.0669854	0.767514	0.0669854	0.501279	1.53826	0.901551	1.08796	0.729582	0.160666	1.2538	1.55046	-1.29819	-1.29819	-1.29819	-1.29819	-1.29819
C2orf48	0.656053	1.39795	1.58871	1.31374	1.34091	0.190268	0.800523	0.767479	1.14711	-0.0153687	1.01528	0.190268	0.0428805	1.20784	-1.4226	1.65575	0.695496	-0.0153687	0.0428805	0.144976	0.0428805	-0.151744	-1.4226	-0.0797603	-1.4226	1.16509	0.190268	-1.4226	-1.4226	0.438069	0.0960578	0.861689	0.0960578	0.0960578	0.0428805	-1.4226	-1.4226	-1.4226	-0.0153687	-1.4226	0.0428805	1.01528	0.308927	0.144976	1.07967	0.144976	0.831871	0.767479	0.831871
C2orf70	1.32536	0.418291	1.31252	1.28016	-0.511185	0.711158	-0.258533	0.551073	-2.31223	-0.415131	1.42736	-0.511185	0.0457684	-0.667783	0.69638	1.08974	1.46912	-0.415131	0.627953	-0.386144	-2.31223	-1.4484	-1.01649	-1.62766	-0.511185	1.37258	0.531899	-2.31223	-0.477495	0.207069	-1.19575	0.725594	-0.943097	1.30317	0.551073	1.98711	-1.19575	-0.192881	0.00176533	1.1646	-2.31223	0.992355	1.10545	0.544747	-2.31223	-1.0997	-0.386144	-0.0968268	0.470559
C2orf72	0.864102	0.264259	-0.245295	0.786098	-0.471207	0.174281	-2.19905	0.413355	0.0774472	1.06473	1.25117	1.28693	-0.447042	-0.529164	-0.429499	0.798082	0.48498	0.748736	-1.85393	-2.74158	-2.29776	-0.22402	-0.600382	-0.845111	0.351709	1.2155	-1.66973	-2.29776	0.940453	0.688258	0.178759	-1.08302	0.788685	0.100547	-0.406831	0.00853101	0.360167	0.169772	0.498662	-1.85393	1.09637	0.211379	0.313104	0.0143256	0.514704	-1.13294	0.917644	0.424091	0.731091
C3	0.199906	-2.04113	-2.15236	0.436213	-1.41921	-1.10037	0.0344071	-0.008295	0.597925	-0.297307	-0.340062	0.497811	-0.154869	0.655252	0.640386	-0.0761863	-1.9173	-0.127933	-0.911719	1.72088	-2.47224	-1.07881	-0.496641	0.522433	0.0701649	-1.53003	-0.126534	0.194697	-1.88855	0.174055	-0.332023	-2.94029	1.45298	0.0939773	0.59545	-2.11544	-0.713747	0.68138	0.224655	-1.67979	-1.79799	0.0502999	1.09085	-0.174905	-0.00286562	1.86424	-0.0951654	0.854025	-0.0455537
C3AR1	-0.438993	-1.26775	-0.441845	0.917083	-0.54231	-0.0341	1.94187	0.35346	-0.422931	0.559355	0.27629	-0.250295	0.598208	1.39576	2.80367	-0.711831	-0.357691	0.144691	-1.63066	2.03794	-0.858619	0.35346	0.963345	1.09162	-0.0921447	-0.468744	0.41621	1.04827	-0.927283	1.3046	-0.366706	-0.999329	0.0993719	-0.161991	2.79391	-1.56357	-1.99406	0.64695	0.709801	-0.866233	0.155489	-0.454273	-0.245293	0.555027	-0.374867	1.17843	0.22952	1.46511	-1.53115
C3orf67	0.148699	1.09408	1.36944	1.46428	-0.175343	0.366685	-1.51524	-0.976441	-1.25426	-0.459835	1.13588	-1.06792	-0.0316717	-0.961797	-1.87026	1.38654	0.544336	-0.823708	1.19338	-1.40863	-0.0245293	0.443653	0.0448325	0.883932	1.29351	-0.301059	0.356073	-1.68076	0.844158	0.0175267	0.233286	0.356073	-0.354928	-0.0388533	-2.05781	0.20967	0.966736	0.598576	-0.772304	-0.797754	1.41297	0.482925	0.733118	-0.479845	1.33455	-1.21835	0.154926	-0.0316717	0.539712
C3orf80	-0.30628	-0.289447	-1.82108	0.676397	-1.66803	-0.803971	-0.26457	0.527843	-0.721959	-0.515904	1.07336	0.950773	-0.59682	0.145926	0.793424	1.17139	0.0174778	0.0572595	-1.92428	0.108609	-1.34107	0.445991	0.523158	0.353793	0.0991224	-1.47062	-0.393608	1.06859	-1.29755	1.34382	1.49857	-1.88469	1.24067	-0.39812	0.472998	-2.3972	-0.602035	0.594078	0.793424	-1.63495	0.0799559	-0.82831	1.39269	0.587369	-1.11309	2.08284	-0.448733	-1.77219	-1.96503
C5orf20	-0.400736	-2.69012	-0.528314	0.702848	-1.248	-0.582699	2.00225	0.680628	-1.79348	-0.068002	0.400032	0.428104	0.815407	1.07654	1.79956	-0.105681	-0.882382	-0.187567	-1.46998	1.8036	-3.18623	-0.776154	0.20361	1.32343	0.591475	-0.166201	-0.430563	1.83255	-0.942061	-0.415494	-1.5382	-2.39992	-0.166201	0.275243	1.79956	-0.882382	-1.1175	0.222201	1.14711	-0.372103	-1.0788	-0.232315	0.820728	-1.0788	-0.344572	1.41917	0.896138	1.16372	-1.1175
C5orf46	1.50644	0.454926	1.38033	1.63655	-0.191781	-0.450995	-1.66969	1.0088	0.771493	0.694819	1.73344	0.158308	0.17879	0.556	-1.05125	1.04216	1.15389	-0.0324678	0.293096	-0.313134	0.0632179	1.02296	1.15496	-0.799863	-1.06526	2.2379	1.03577	-1.80998	-0.274609	-1.0796	1.10847	-0.84283	-0.243034	-0.0881637	-1.22962	-0.445011	-1.36284	-0.285182	-0.19459	-1.05744	0.61425	-0.455217	-0.417048	-0.1235	-1.80494	-0.683402	0.792027	-0.748012	0.472688
C5orf56	1.29169	-1.65845	-0.829831	0.520244	-0.634813	-0.632213	1.83084	0.290823	-0.850896	0.681108	-0.406929	0.577764	0.607296	1.21347	0.805927	0.179638	-1.06662	-0.296162	-2.48744	0.856745	-1.11328	0.324264	0.145556	1.20071	-0.75706	-0.591246	0.812497	1.62658	-2.16958	0.611619	-0.449666	-1.26327	0.167876	-0.106593	0.854929	-2.14669	-1.84139	-0.0452161	0.766821	-0.838821	-0.519886	-0.135562	0.807807	-0.658433	0.90843	2.04269	0.790794	0.947269	-0.359004
C5orf64	-0.0252309	0.155288	-1.61876	0.920835	0.155288	0.755432	1.39567	-0.0252309	0.307915	-1.61876	-0.531007	-0.531007	-0.531007	1.24304	-0.531007	-0.531007	-0.0252309	-0.531007	-0.531007	1.74882	-0.0252309	-0.246168	1.12642	-0.246168	0.155288	-0.531007	0.155288	0.841583	-1.61876	1.12642	0.841583	-1.61876	-0.531007	-0.0252309	1.29657	-0.0252309	-0.531007	0.755432	0.841583	-0.246168	-0.246168	0.556745	-0.246168	0.661064	-1.61876	-0.0252309	0.440126	1.48574	-0.932463
C6	-1.40033	-0.804256	-0.804256	1.1646	-1.40033	-0.527099	0.136882	-0.648169	-1.40033	-0.648169	-1.40033	0.711248	-0.15102	-0.27209	0.323981	-1.40033	-0.804256	0.573308	0.445052	1.41114	-1.02425	-1.40033	-0.15102	0.70006	0.812012	-0.527099	1.22368	0.136882	-1.40033	-1.40033	0.225059	-1.40033	1.36338	-0.648169	-0.052098	-1.40033	0.276772	0.881002	0.601138	-1.02425	-1.02425	0.323981	2.03397	1.47977	-0.804256	0.763965	-1.40033	0.30089	-1.40033
C6orf223	1.10582	1.62602	1.45131	-0.376867	1.27126	-1.74018	0.574801	0.574801	1.68025	1.93067	0.194514	2.22159	1.01971	0.161253	-1.13744	0.406104	1.11494	-0.424605	-1.13744	-1.13744	-0.979608	-0.979608	-1.74018	1.319	0.550047	-0.0199299	1.65041	0.194514	1.2869	0.178136	-0.534701	-1.74018	-0.979608	0.0680402	-0.672581	-0.12475	1.11794	-0.0966087	0.797255	-0.672581	2.32873	0.0680402	-1.13744	-0.332953	0.323356	-0.12475	0.225874	-0.376867	1.00148
C6orf52	0.993946	-0.457207	0.523448	0.602473	-0.294027	-0.585033	-0.540674	0.634197	0.329907	-0.532023	0.434567	0.811541	0.326106	0.0829465	-1.13108	2.09493	2.30122	-3.0612	0.789717	-0.840177	0.279381	-0.0774886	-0.134942	0.381734	1.44211	0.973574	-0.410133	0.381734	-0.14682	-0.783952	1.26303	1.39082	0.488139	-0.699816	-0.699816	0.396085	0.333695	0.0186215	-1.97212	0.664991	-1.46964	0.0586697	0.569761	-0.425591	-0.887427	-1.21015	1.2281	0.944374	1.34126
C7	-1.52501	-1.82737	-1.04577	-0.00417959	-1.39951	-0.358483	0.414686	-0.179941	-1.1554	-0.207429	-1.2606	1.03119	-0.207429	-0.324725	0.874767	-1.30217	-0.93884	0.976712	0.58871	1.39215	-0.207429	-0.617908	0.515421	1.09938	0.902085	-0.411747	0.334471	0.782956	-1.60454	-0.958231	-0.608913	-1.60454	1.7389	0.0768345	0.856279	-2.30661	0.528742	1.19884	1.03859	-0.154084	-1.70188	0.169716	1.67496	0.798781	-1.82737	1.65997	-0.550663	-0.106557	-2.00425
C9orf139	0.47814	-0.910322	-0.808424	1.39853	2.5095	0.0970443	2.95331	0.571877	-1.62016	-0.471525	-0.153068	0.0511136	0.630443	1.09572	1.30603	-0.270274	-0.910322	0.0970443	-0.910322	2.13369	-1.62016	0.411203	-0.153068	1.57693	0.264627	-0.714688	0.00330773	2.07695	-0.627901	1.42781	-0.333591	-1.14532	0.411203	0.658663	1.52487	-1.83367	-0.910322	-0.0985897	1.41326	-1.43963	0.303027	-0.270274	0.630443	-0.471525	0.00330773	1.35319	0.839187	1.3685	-1.28326
CA9	1.51678	2.17176	0.147632	-0.100098	0.285724	-0.930923	-1.5974	-0.566086	0.876773	1.16791	1.45285	-0.100098	-0.308257	-0.998741	-0.400081	1.15698	1.16036	-0.543535	1.18319	-0.740912	0.436544	-0.0446612	-0.590092	-0.447631	0.584739	1.79551	0.34239	-0.930923	0.61605	-1.5974	-0.285707	-0.930923	-0.998741	1.0595	-0.415266	1.31777	-1.5974	-0.673095	-0.70546	-0.308257	-0.0278778	0.69672	-1.5974	-0.100098	2.09923	-0.740912	1.75201	0.104247	2.10522
CACNA1E	0.310073	0.310073	-2.1388	1.40511	-0.0692625	-0.970391	3.76695	-0.427111	-2.1388	-1.40162	0.667921	0.935202	0.589105	1.04726	0.809936	-0.0692625	-2.1388	-0.233207	-0.970391	1.6116	-1.40162	-0.970391	-0.233207	0.667921	0.411438	-0.970391	-0.970391	1.09915	-0.0692625	0.992704	0.0727523	-2.1388	1.54712	1.04726	0.503977	-1.40162	-2.1388	-1.40162	0.0727523	-1.40162	-1.40162	1.32629	0.992704	0.411438	0.0727523	0.0727523	-0.427111	0.0727523	-2.1388
CACNA1G	-0.0784193	2.92012	-1.05332	-0.513911	-1.05332	-1.59272	-0.422253	-0.0784193	-2.13213	-1.59272	-0.340261	-0.0247292	-2.13213	0.0254945	0.159228	-0.340261	-0.879667	-0.0784193	0.81272	1.15148	-1.27719	1.2067	0.341027	-1.05332	0.460986	-1.27719	-1.59272	0.488294	-0.737785	1.10431	0.199144	-0.513911	1.22773	-0.513911	0.159228	-2.13213	1.28762	1.51867	0.880432	-2.13213	-0.617825	-0.879667	0.957545	0.0254945	-0.422253	1.58041	0.972091	1.28762	-0.513911
CALCR	0.180078	-1.61445	-0.669711	0.607115	-2.06654	-0.0687281	1.18678	0.500844	-2.83941	-0.165746	-0.669711	0.0205197	0.383367	1.24548	0.443652	-0.520823	0.252038	0.443652	-0.841589	1.47699	-0.841589	1.32811	1.24548	0.500844	-0.841589	-1.61445	0.252038	0.443652	-0.0687281	2.15284	0.656679	0.443652	0.656679	-0.841589	0.876011	-1.29368	-1.61445	0.835461	0.500844	-1.29368	-0.520823	-1.04488	0.876011	1.9746	-0.165746	0.443652	-0.841589	1.05921	-2.06654
CALHM1	-0.450846	-0.0977326	-1.65815	-0.256514	-0.0977326	2.02927	0.99328	0.0365149	-1.65815	-0.450846	-0.0977326	0.756457	0.152805	-0.256514	-0.701384	-1.65815	-1.65815	-0.0977326	0.152805	0.859032	0.700251	1.53239	1.63744	0.950789	-0.450846	0.575627	-0.701384	1.50977	-0.450846	-1.65815	0.505919	-0.256514	0.575627	-0.256514	0.347138	-1.65815	-0.701384	-0.701384	2.02927	-1.0545	0.575627	0.255381	1.38691	-1.65815	0.0365149	-0.256514	-0.0977326	0.0365149	-1.65815
CALHM2	-0.863293	-0.697458	-2.17285	0.114834	-2.28378	-0.326815	0.405628	0.15128	-1.38531	-1.27882	-0.233944	-0.116541	0.423313	0.350923	0.338487	-1.1294	-1.19278	-1.01096	-1.15633	0.808053	-0.876412	0.197331	-0.0158277	0.0408156	-1.21125	-1.43292	-0.787531	0.514948	-2.54266	0.719556	-0.194701	0.24392	1.00985	-1.61807	0.714051	-3.72768	-2.32563	0.54107	0.596243	-0.254335	-0.679424	-1.15482	1.09112	0.0852105	-0.947359	1.39083	-0.383142	0.22928	-0.876412
CALN1	-1.13996	-1.13996	0.967116	-0.475253	-0.475253	-0.475253	0.967116	0.726112	-1.13996	-0.475253	-1.13996	0.578286	-1.13996	-0.475253	0.967116	-1.13996	-1.13996	0.403444	-1.13996	1.9077	-1.13996	0.403444	0.189456	0.189456	-0.475253	-1.13996	-0.475253	1.15955	-0.475253	-0.0864232	-0.475253	-0.475253	1.24299	-0.475253	0.854165	-0.475253	0.189456	0.403444	0.403444	-1.13996	-0.0864232	-1.13996	1.63182	-0.0864232	-1.13996	1.15955	1.77965	0.578286	1.39082
CAMK1G	-0.173904	-0.729885	-0.928324	-0.0701683	2.85393	0.495663	1.63091	1.10894	0.267404	-3.43445	-0.229731	0.111653	-0.229731	0.303092	1.9671	0.0689653	0.403631	0.192312	-0.928324	0.984925	0.267404	-0.288578	0.152729	0.844938	0.0245347	-1.92561	-0.928324	0.65923	-1.4843	0.465842	-1.92561	-1.17119	-0.0217871	-0.350789	2.51697	-1.68274	-0.288578	0.823385	0.152729	-0.0701683	-1.043	-0.824588	-0.824588	-0.350789	0.465842	1.22026	0.192312	0.435181	-0.0701683
CAMK4	-0.570557	0.795823	-1.2254	0.319715	-0.674507	-0.82997	2.38015	0.406321	-1.60998	0.524885	0.281565	0.234009	-0.147873	0.53732	1.36574	1.76534	2.51056	-0.0395857	-0.962513	1.55601	-2.62045	0.371041	0.57382	1.93464	0.363851	-0.332767	0.192784	1.80811	-1.56906	0.312188	0.426969	-0.93931	0.955874	0.0304568	1.04988	-1.35057	-0.93931	0.258038	1.57829	-1.41879	-0.674507	-0.87244	1.30802	0.141233	-0.0604256	1.70565	0.356614	1.17937	-0.656501
CARD11	-0.147586	-1.98705	-0.934049	0.182969	-1.18134	-0.744383	2.24667	0.499754	-1.10119	-0.841941	-0.333046	0.110549	0.182969	0.753909	1.4625	0.00808778	-0.637629	-0.59874	-1.93116	1.57244	-2.37145	-0.147586	0.127686	1.62651	0.136157	-0.82173	-0.133147	1.93427	-1.56349	0.300539	-0.550666	-1.86078	-0.0978507	0.317384	1.51964	-1.37236	-1.86078	0.322151	1.18375	-0.964002	-0.582483	-0.258307	0.697744	-0.0636443	0.350327	2.19304	0.283433	1.42709	-1.19061
CARD16	0.394634	-1.67244	-0.821279	0.960236	-1.13321	-0.0597559	2.33938	0.820769	-0.404327	1.27113	-0.678857	0.393867	0.289409	1.22986	1.45878	-0.128442	-0.889598	0.109317	-0.468661	1.50411	-1.38404	0.178498	0.772553	1.36162	-0.244888	-0.0928414	1.15897	1.87054	-1.14984	0.718037	-0.39264	-1.37132	0.442491	-0.14033	1.22467	-1.65153	-1.20472	0.290238	1.35236	-1.40839	-0.350182	-0.378339	0.862448	-0.760711	0.389254	1.60551	0.403427	1.01235	-1.31618
CARD6	-0.971368	-1.98279	-0.844831	1.45387	-1.73531	-0.688075	1.4094	0.47797	-0.682546	0.709597	0.54491	0.221266	0.243463	1.22546	1.60829	-0.357876	-1.10129	-0.125623	-1.04533	1.85838	-2.31805	-0.704775	-0.0374216	0.182505	-0.633598	1.56643	-0.321994	0.67601	-1.43962	1.08784	-0.36697	-1.73531	1.4584	-1.08712	1.71885	-3.07898	-0.633598	0.8615	0.422393	-1.18895	-1.06609	0.18577	0.79746	0.62181	1.24961	1.75202	0.870142	1.53361	-0.0336917
CARD8	-0.536573	-1.44509	-0.377105	0.792089	-0.572818	0.127713	2.91948	-0.049316	0.0696316	-0.459574	0.98884	0.366868	0.0581689	1.33595	1.95542	0.103687	-2.02575	0.635757	-0.361346	2.7767	-0.742076	-0.0033684	0.221427	2.09099	0.426539	-0.400943	-0.0579246	2.09168	-1.15518	0.754583	-0.174624	-2.05387	1.15909	-0.0891798	1.96272	-2.16138	-0.924514	0.405402	1.02932	-0.894748	-0.609631	-0.180069	1.40811	0.226016	-0.0253789	2.28545	0.179719	1.11139	-1.46387
CARNS1	-0.149009	0.160441	-1.53891	0.134804	-0.757099	-0.349271	1.44562	0.0821763	-0.422443	-1.9969	0.59823	-1.0119	-0.957361	1.86624	0.559773	-0.580456	-1.79664	-1.25237	-0.313981	1.06717	0.25882	0.59823	-0.904734	1.26222	-0.666179	-0.349271	-1.25237	2.23952	-2.65953	-0.539365	-0.118086	0.373359	1.18721	0.416833	0.90607	-1.89343	0.234823	0.25882	0.160441	-0.2458	-0.422443	-1.25237	0.742894	-1.38881	0.0551533	1.36813	0.479768	1.35672	1.23763
CASP1	0.579988	-1.58941	-0.695384	0.931347	-0.782321	-0.368993	2.33561	0.613364	-0.363711	1.42788	-0.612064	0.380247	0.221045	1.22168	1.71806	0.0324528	-0.793374	0.337982	-1.01415	1.4292	-1.17991	0.0786773	0.647124	1.23867	-0.23553	-0.270205	1.05615	1.86419	-1.30488	0.741154	-0.600253	-1.62028	0.0609759	-0.21112	1.58654	-1.3819	-1.75714	0.125938	1.22972	-1.52299	-0.238209	0.336193	0.545502	-0.520874	1.30192	1.87575	0.647411	0.941437	-0.955214
CASP10	0.721145	-2.67259	-1.27521	0.283456	-1.50355	0.0297975	1.81095	-0.692279	-1.41713	-0.532191	-0.360913	1.05323	0.978867	0.881604	1.49307	0.179265	-0.732331	-0.110291	-1.22539	1.65741	-2.00756	-0.692279	0.0194908	1.06666	-0.351968	0.224842	0.695461	1.47933	-0.703609	0.562084	-0.517116	-1.76299	0.638196	0.425578	1.44889	-2.76434	1.13833	1.48059	0.559714	-1.18515	-0.71503	0.896711	0.793548	-0.458342	0.317516	1.899	0.712634	0.931971	-0.599396
CASP14	1.87961	1.20415	0.518369	0.432173	-1.58574	-0.91539	-0.656063	-1.58574	1.9544	1.48864	-0.313252	0.473965	-0.656063	-0.41266	-1.17472	0.609076	-0.277594	1.25137	-1.17472	-1.58574	-1.58574	0.0295583	-0.339065	-0.114729	1.08541	-0.0356723	-0.807759	-0.464949	-0.724275	-0.983601	-0.23479	-0.983601	-1.58574	-0.807759	-1.17472	-0.91539	-1.58574	-1.06709	-1.58574	-1.58574	-0.598391	2.12166	-0.91539	0.151862	1.79856	0.815557	-0.724275	-1.17472	0.487408
CASS4	-0.916016	0.417455	-1.06364	0.478043	-0.607342	-0.553573	2.67009	0.489827	0.524545	-0.72211	0.259264	-0.0216609	1.2018	1.3485	1.74949	-0.951369	-2.26561	-0.169282	-0.72211	1.59973	-1.27564	-0.752471	0.0462644	1.4189	0.187162	-0.692447	-0.358442	1.71365	-1.5868	1.02854	-0.951369	-1.52945	0.612804	-0.452322	1.50182	-1.06364	-0.783563	0.705373	0.773044	-1.47453	1.08891	0.442033	0.466151	0.287013	-0.358442	1.52831	0.675249	1.80992	-0.752471
CBFA2T3	0.214746	-0.905796	-1.22323	-0.749079	-2.32196	0.533252	0.672743	-0.895835	-1.39016	-2.02384	-0.464085	-0.259767	-0.385203	-0.373622	-0.0576273	-1.45885	-2.75642	-0.190727	-1.31067	1.33123	-2.09016	0.922246	-0.408792	0.596128	-0.162592	-1.9618	-1.42389	1.04291	-1.82225	-0.607002	0.367366	0.468374	0.359345	-0.285678	0.17003	-2.62807	-0.667571	0.205337	0.608638	-1.6557	-1.13035	-0.167224	0.591921	-0.989433	-0.522754	1.34288	-0.414781	0.289762	-0.905796
CBLC	0.834705	0.824267	0.835445	0.201595	1.44864	-0.176276	-0.424458	1.00102	0.984408	0.848615	-0.044348	0.521481	-0.196961	-0.489187	-1.68916	-0.14156	0.140266	0.452815	0.502838	-1.15103	-0.383792	0.620973	0.219595	-0.232937	0.303751	0.0129283	0.351398	-0.40741	-0.393139	-0.717381	0.498555	-2.60909	-0.244122	-1.97502	-1.74089	-4.13707	-0.829983	-0.563956	-1.52794	0.557828	0.0549576	1.19337	0.0293142	0.474171	0.59122	-0.218312	0.666824	0.340583	0.886625
CBLN2	0.0556412	-0.803796	-0.465624	0.525508	-0.372422	-0.717793	-1.03001	-0.803796	-0.643294	0.356355	-0.717793	-0.104861	0.24051	0.566853	0.480851	1.27482	0.973149	-0.518799	-1.19051	-0.803796	-0.222753	-0.256577	-0.190864	-0.331076	-0.905516	-1.03001	0.180136	0.743073	-1.80345	0.422068	1.57311	-1.80345	0.899199	-0.372422	0.281856	-1.80345	-0.417079	-0.0541064	-0.132082	-1.80345	-0.104861	-1.03001	1.24254	1.32616	-0.417079	0.367859	0.0752192	-0.292584	-0.518799
CBLN3	-0.0454462	-1.50293	0.608994	0.675837	1.25389	0.484032	2.33495	1.4901	0.629837	-0.630802	0.13584	0.216558	1.35226	2.08963	0.355444	-1.19546	-2.8924	-0.620124	-1.19546	0.420929	-0.799395	0.306217	0.337147	0.745054	-1.01264	0.274725	0.880207	0.82092	-2.53705	-0.273869	0.00725192	1.48378	0.91571	0.176668	0.735334	-1.87689	-2.70564	-0.707446	0.920097	-0.318023	-2.18886	-0.947156	0.0655815	-1.38322	0.561162	1.07909	0.444141	0.954801	-0.438374
CBX2	0.182222	0.819995	1.13499	0.862619	2.29516	0.208789	-1.42905	1.0707	1.17132	-0.640281	0.964491	-0.831985	-0.360904	-0.97114	-2.26238	-0.0442698	-0.369192	-1.07184	0.902599	-1.57194	0.745363	0.733499	-1.19366	-0.172106	0.614398	0.122832	0.239447	-1.19725	1.70498	1.12135	-0.93674	1.54814	-1.2264	-0.962436	-2.10084	0.329981	-0.834547	-0.323583	-1.65671	0.374208	-0.738883	-0.69294	-1.45158	-1.21173	1.41308	-1.21904	1.3156	1.3511	1.41656
CBX7	-0.774137	0.0514647	-0.574568	0.222371	-1.97802	-0.469832	0.90609	0.192348	-1.12798	-0.807357	0.283969	0.0940709	1.47255	0.946186	0.959699	-0.937765	-1.95658	0.419445	-1.30736	1.48184	-1.08828	-0.240255	0.0288998	1.07594	-0.184251	-0.469832	-0.488422	1.9885	-2.60521	0.433417	0.24572	-0.131866	1.91739	-0.319195	0.884618	-3.24448	-1.08174	1.2032	0.432024	-1.08501	-0.755041	-0.88737	1.80186	-0.00104642	-1.76478	1.45147	-0.101535	0.230188	-1.16517
CCDC141	-1.29233	-0.510819	-0.716383	-1.29233	1.5996	-0.186463	2.33689	0.663398	-1.29233	-0.186463	-0.510819	0.522279	-0.0536656	0.663398	0.846635	-0.337017	-0.967972	0.0651261	-0.337017	1.41125	0.27069	-0.716383	-0.337017	1.85695	0.727843	0.172586	-0.337017	2.78902	0.360936	0.595045	-1.74948	-0.716383	0.954095	0.27069	0.522279	-1.74948	1.0522	0.788803	0.846635	-0.967972	-0.967972	-0.337017	0.360936	-0.186463	-0.967972	2.12227	1.34076	1.50935	-0.0536656
CCDC146	-0.554158	-1.3198	1.27432	0.562434	-0.270575	-0.723311	1.95913	0.0522855	-0.673322	-1.10851	1.04529	1.53293	-0.303652	1.1458	0.209233	0.278	-1.50633	1.18389	-0.665125	1.52576	-1.45465	1.13093	0.991208	0.385516	-1.05683	-0.101846	0.452296	1.51616	0.0302751	1.00087	1.61218	-1.3198	2.04879	-0.706492	0.0847998	-2.61559	0.894996	1.00408	0.311414	-2.7685	-1.3198	-1.57311	0.987976	-0.113811	-0.910211	1.09473	0.474012	0.214234	-0.801025
CCDC152	-1.38961	-1.49135	-2.1233	0.0634979	-1.95811	-0.205035	1.05436	-0.168104	-0.548497	-0.616301	-0.598999	1.07673	-1.52721	0.736985	0.620824	0.843168	-0.423113	0.777173	0.441819	2.90903	-0.0634969	0.309004	1.26933	1.54993	1.74279	-0.783986	-0.824551	1.63185	-0.866491	1.57389	0.527664	-0.978018	1.43594	-0.256058	0.620824	-3.31721	0.0329503	1.14571	1.57685	0.349569	-0.0746926	-0.932194	0.91596	-0.192602	0.677209	1.29189	-0.0746926	-0.120517	-1.56414
CCDC170	-1.40788	-1.12426	-0.74559	-0.314087	-0.999554	1.03941	0.574684	-0.444146	-0.775719	-1.14677	-0.55818	-0.323473	-0.199945	0.396444	0.0645846	-0.582758	-1.05983	1.89778	-1.16983	0.418013	-1.60877	1.6724	1.08226	-0.381862	-0.66063	-1.5369	-0.775719	0.413739	-1.12426	0.534152	1.27461	1.4297	1.36702	-0.620883	0.000150871	-1.72816	-1.01922	0.654141	1.13715	-2.15028	-0.999554	-0.961429	0.834297	1.86576	1.51253	0.314388	-0.822817	-0.323473	-1.7716
CCDC65	-0.999206	-1.14157	0.14965	-0.52339	0.689728	0.478813	1.40803	-0.105408	-0.294045	-0.999206	-0.481574	-0.13462	-0.709279	0.527654	0.317236	0.172097	0.0297302	1.13109	-0.93457	0.88866	-2.47722	0.21562	0.0793282	1.07546	0.675971	-1.61264	-0.481574	0.543449	-0.761298	0.355318	1.08493	0.00403821	0.689728	-1.39869	0.478813	-0.761298	-2.47722	-0.0222882	1.22612	-0.93457	-1.50031	-0.659681	1.38692	1.68829	0.830385	1.00665	-0.481574	0.19408	-0.873629
CCDC69	0.430228	-2.37852	-1.18198	-0.0487629	-1.78907	-0.690898	2.01066	0.270688	-1.97162	0.118693	-0.843295	0.267304	0.685105	0.45656	1.49422	-0.889059	-1.10509	0.44127	-1.20488	1.56547	-2.30399	-0.576058	0.216253	1.43714	0.516531	-0.390907	-0.0687739	2.09015	-1.14567	0.131093	-1.13744	-1.1735	0.288297	0.334831	1.49787	-1.84688	-1.06328	0.565084	1.09832	-1.2165	-0.782837	1.63868	1.29881	-0.020435	-0.0891244	1.76152	0.391906	0.897207	-1.17915
CCDC80	-0.950064	0.705588	-1.15622	-0.282315	-1.27981	-1.54233	-0.0852227	-0.465475	-0.940796	-0.72011	0.305082	0.634416	-0.707042	-0.329558	-0.0632032	-0.222081	-0.600776	0.362623	-0.392733	2.01473	-2.04032	-0.424488	-0.0275449	0.508177	0.343551	-1.6912	-0.90094	0.0109661	-1.51599	0.800846	0.925455	-1.94801	2.02863	-0.527379	-0.156348	-2.56107	-0.380071	0.892774	1.12535	-1.43111	-0.882428	-0.39912	1.2716	0.985679	-1.76419	1.50081	-1.17442	-0.619766	-2.06502
CCDC88B	0.354503	-1.57184	-0.976923	-0.0672486	-1.45825	-0.116109	2.26441	-0.239223	-0.485336	-0.402166	-0.439977	0.0290344	-0.0805684	0.564048	1.47354	-0.163083	-1.43322	-1.20005	-2.27106	1.60953	-2.1393	0.450108	0.226711	1.18437	-0.94974	-1.13089	-0.983031	2.19863	-1.66068	0.135488	-0.379522	-0.756313	-0.327325	1.15029	1.56018	0.185299	-1.56279	0.192281	0.409709	-1.18596	-1.10079	-0.442106	0.821788	-1.18246	-0.381566	1.53997	0.67092	1.11315	-0.871042
CCL14	-1.54968	-2.06104	-1.23872	0.0513093	-1.95813	-0.0577429	-0.010854	-1.38656	-1.49842	-0.643951	-1.0943	0.884279	-0.459801	-0.366041	0.564501	-0.817276	-1.3245	0.945431	0.630373	1.46038	-1.32266	-0.933746	-0.127874	1.07857	0.792872	-0.662163	0.237971	1.00135	-1.49597	-0.405839	-0.590203	-0.82047	1.70933	-0.835879	0.62277	-2.31243	0.625413	1.36085	1.06062	-0.49102	-1.09936	-0.283898	1.42822	0.204821	-2.1626	1.50446	-0.61363	0.234485	-1.985
CCL17	-0.782053	-2.11005	-0.237562	1.09467	-1.48374	-1.21382	1.38528	-0.038311	-1.05011	-0.32052	-0.0747983	1.01767	-0.394593	0.293967	0.0714038	0.490399	0.276364	-0.135536	-3.75733	0.789846	-1.92236	-0.760039	0.0542471	1.13181	1.08569	0.133087	-0.43472	1.31134	-0.448611	0.229004	-0.864919	-1.86934	0.209705	-0.291785	-0.538153	-0.206897	-0.538153	0.212494	0.763276	-0.94449	-0.903599	-0.253402	1.35549	-0.484569	-0.659111	1.12407	1.36277	1.54275	-1.30064
CCL18	-0.154586	-1.01633	0.836733	0.882116	-0.75248	-0.66729	2.40157	-0.49636	0.0306916	0.191692	0.597185	0.374195	0.709805	0.489647	1.48586	0.383375	0.11568	0.7011	-1.1519	1.21103	-1.56677	-1.29627	-0.326459	1.01918	1.37097	-0.245827	-0.625026	1.4868	-1.42422	-0.262777	-4.84413	-0.639622	-0.828448	-0.145132	1.50377	-0.797168	-1.62245	0.593577	0.400397	-0.145132	-0.754445	0.461801	-2.12191	-0.141016	0.224959	1.31113	2.03489	1.66704	-0.104078
CCL19	-0.877941	-1.70427	-0.555215	-0.332117	-1.21073	-1.04221	1.41932	0.330768	-1.45095	0.95958	-0.742328	0.816721	0.528034	0.0109678	0.299556	0.0717977	-0.308048	0.333148	-0.174842	1.42875	-1.59764	-0.834299	0.588283	1.48546	0.932974	0.00144695	-0.0150467	1.21668	-2.07884	-0.912134	-0.758305	-1.87659	0.424518	1.18648	0.3436	-1.31567	0.43661	0.741882	1.48779	-0.402524	-1.70427	0.148277	1.41502	-0.196028	-0.183619	1.53705	0.299906	0.223427	-1.73728
CCL21	-0.222412	-2.42879	-1.95843	-0.241583	-3.238	-0.802063	0.149983	0.0900676	-3.238	-0.0273156	0.930281	0.719639	0.438564	0.0239465	0.0968507	0.107112	-1.42002	0.603648	-0.220708	1.04746	-2.29886	-0.39319	0.0288646	0.948902	0.24499	0.401118	0.647315	0.962514	-1.06835	0.235597	-1.30652	-0.742526	0.116072	0.0040654	0.107661	-3.238	0.170698	0.298297	1.07552	-1.16728	-0.510025	-0.0582641	0.987983	-0.111064	-0.289102	0.769169	0.559551	0.405672	-0.546982
CCL22	-0.639085	-1.27846	-0.995784	0.0132153	-1.31115	-1.31115	0.24096	-0.276757	-0.362953	-1.09251	-0.076477	1.96636	-0.189921	0.472241	0.0300509	-0.465122	-1.31115	-0.253014	-1.53985	0.785588	-2.94958	-0.514888	0.0233574	1.05084	1.67789	-1.85609	-1.65741	0.57539	-1.26259	-0.465122	-1.11855	-1.60838	-0.4472	-0.527808	-0.1394	-1.29465	-1.31115	0.841555	0.973961	-1.45644	0.436178	0.115515	0.929859	-0.291335	0.721239	1.40522	0.850321	1.02195	-0.286447
CCL23	-0.67924	-0.95356	0.252372	0.0723337	-2.90906	0.0384988	1.27904	-1.03325	-2.90906	0.252372	-0.95356	0.730743	0.150184	0.698824	1.15956	-0.849268	0.150184	0.219994	-0.0953413	1.51631	-0.654635	-0.654635	-0.564294	0.915166	0.549487	-0.503666	0.219994	0.905603	-0.817795	-0.116821	-0.607958	-1.07691	1.02654	-0.348842	1.24199	-2.90906	-0.704773	0.81835	0.698824	-0.262356	-0.67924	-1.12359	0.34113	-0.99223	-2.90906	1.35749	0.178978	1.18869	-0.262356
CCL5	1.15583	-1.55015	-0.86853	0.678263	-1.12641	-0.688788	2.37476	1.19351	-0.285984	1.2675	-0.0840591	-0.0697012	0.814437	1.05649	1.23026	-0.13626	-0.637324	-0.567823	-1.62696	0.899264	-1.79549	-0.100278	0.263583	1.3733	-0.0667659	-0.12912	1.10617	2.68529	-1.67745	0.158829	-1.64534	-1.37697	-0.329991	-0.137111	1.3464	-0.240566	-1.59594	-0.138328	0.935518	-0.800178	-0.512787	0.402987	0.469469	-1.07484	0.385576	1.14683	0.985889	1.32168	-0.219462
CCL7	1.68653	0.393561	1.3729	0.111573	0.122956	0.482746	0.199279	-2.29463	0.840238	2.10283	0.621086	0.115396	1.61587	1.00126	1.27707	0.971089	0.166037	-0.89184	-2.29463	-0.594384	-0.681471	-0.681471	-0.506782	0.0839496	-0.627404	0.754876	1.83421	-0.742174	0.0757656	-0.198227	-1.06429	-0.177155	-0.811373	1.0057	1.24584	0.846367	-2.29463	-0.563429	-0.235472	-0.534295	1.27341	0.0716223	-0.987971	-1.10738	1.51141	0.639924	1.67557	0.473594	1.11149
CCNB1	0.564119	0.745668	1.04354	0.627859	1.99481	0.763218	-0.216043	0.550725	1.47285	1.43316	0.148486	-0.453517	0.0680833	-0.500436	-1.81927	-0.257513	0.324103	0.150399	1.05294	-1.82244	0.726632	-0.854007	-1.21262	0.723855	0.793345	0.93617	0.843845	-0.555353	0.157645	-0.403565	-0.294979	0.680736	-2.6766	0.0977914	-1.77709	1.07016	-1.37993	-2.33619	-0.169984	1.31121	0.528206	0.798622	-1.25417	0.753605	1.88271	-1.74968	1.37487	1.24517	1.80125
CCNB2	0.9363	0.830303	1.50807	0.564084	2.19563	0.265339	-0.102219	1.08567	1.88251	1.40853	0.966494	-0.816928	0.473632	-0.177504	-1.28802	0.0177412	0.533947	-0.248305	0.602462	-1.44798	0.68485	-0.316168	-0.930113	0.557347	0.4548	0.70993	0.448807	-0.525989	0.182044	-0.418566	-0.66928	0.729498	-2.95336	0.39528	-1.35677	0.829286	-1.09392	-2.43238	-0.495178	1.19387	0.29761	1.40374	-1.59783	0.142646	1.16591	-1.55901	0.837141	0.939771	1.39146
CCND2	2.03284	-3.22044	-1.89006	0.31856	3.02036	-0.442985	2.0962	0.401448	-1.37807	-0.727213	0.602158	0.562515	0.645441	1.222	0.989584	0.0910801	-1.28925	-0.260814	-1.11014	1.63842	-2.33887	0.0822229	0.238361	1.04746	-0.379564	-0.567849	-0.382045	1.79311	-0.765989	0.921445	0.749179	-1.94265	0.949294	0.0607319	0.780672	-2.7513	-1.12705	0.263535	0.954987	-1.84651	-1.08105	0.321554	1.17433	0.0946072	-0.590761	1.42368	0.395791	0.189889	-1.58666
CCNE2	-0.348996	0.121976	0.116588	1.10609	-2.01366	1.47257	-0.31362	0.41802	1.06824	1.65262	1.81999	-0.853761	0.311489	-0.244547	-2.15072	0.109001	-0.506548	0.170371	1.14314	-1.00992	1.5776	-0.0596178	-0.803729	1.20559	1.45396	1.25498	1.01604	-0.874414	0.923435	0.269849	-0.348996	0.946406	-1.47662	-1.58879	-2.18358	-1.38277	-0.900774	-1.95092	-0.428519	0.765125	2.48442	0.635966	-1.02173	0.548935	-0.327958	-1.39098	0.621575	0.70784	0.80976
CCR1	0.202045	-1.11615	-0.110856	0.396536	-0.264661	-0.253035	2.26023	0.619218	-0.122288	0.737996	-0.253035	-0.28705	0.606352	0.882087	2.738	-0.00948559	-0.491727	-0.568015	-0.684468	1.76814	-0.223295	-0.271689	0.169288	1.07559	0.0683118	0.299276	0.926239	1.82337	-1.13921	0.566953	-1.31359	-0.780723	-0.717416	0.173429	2.7403	-1.00255	-2.48254	0.0447375	0.40069	-1.04505	0.36209	0.0852662	-0.62879	-1.05372	0.12282	2.04018	0.881141	1.32473	-0.725789
CCR2	0.710923	-2.67864	-0.584114	0.000980206	-1.12144	0.169798	1.82378	-0.0122466	-1.14794	0.338632	-0.0964697	0.800127	1.05307	0.996821	1.29478	0.303221	-0.333442	0.516845	-1.05153	1.59593	-2.09732	-0.507075	0.184588	1.60493	0.458434	0.353227	0.360005	1.8947	-0.044897	0.332545	-1.48316	-1.42056	0.523773	0.78875	1.2514	-1.16978	-0.927511	0.0749223	1.24942	-0.227798	-0.357546	0.729349	1.01964	-0.405841	0.941361	1.17423	1.01097	0.809407	-0.0379859
CCR4	-0.548485	-2.30889	-0.997701	0.254178	-1.11075	-1.36239	1.49052	0.705236	-2.1713	-0.494238	0.217204	0.646627	0.00982946	0.826382	0.769288	-0.0163216	-0.926689	0.232188	-1.43015	1.78775	-2.94701	0.0954767	0.325827	1.71881	0.563813	-0.137467	0.175899	1.90703	-1.5636	0.217204	-0.311189	-0.626686	-0.126052	-0.00970773	0.854141	-1.50381	-0.410901	0.603043	1.54631	-1.13529	-0.956397	-0.118527	1.05881	0.20195	0.149022	1.81337	1.06531	1.62198	-1.29965
CCR5	-0.00505096	-1.96353	-0.559072	0.458734	-0.761233	-0.30758	2.44891	1.12128	-0.922614	0.732945	0.302354	0.173208	0.671332	1.2435	2.12263	-0.01209	-1.08226	0.151222	-1.66359	1.61219	-1.55648	-0.01209	0.390038	1.43282	0.186499	-0.128725	0.729145	2.57702	-1.14708	0.488941	-1.53733	-1.10339	-0.111832	0.114636	1.93185	-0.877903	-1.59592	0.158039	1.09043	-0.737782	-0.288697	0.0380798	0.690322	-0.509378	0.540395	1.5306	0.934971	1.41968	-0.794138
CCR6	-0.438591	-1.20732	-0.150842	0.582453	-0.942042	-1.6834	1.81819	1.15191	-0.102937	-0.159034	0.56138	0.468153	-0.0721281	0.65512	0.821472	-0.337256	-1.06666	0.335278	-0.892696	1.95014	-1.86309	-1.12474	0.189989	2.20961	0.685929	-0.515563	-0.126627	2.66865	-0.714958	0.345693	-0.87673	-0.687953	0.737841	1.24459	0.666775	-1.71706	-0.515563	0.504611	2.06895	-1.27362	-0.908899	0.207772	0.889745	-0.0570431	0.141103	2.83182	1.39942	1.17401	-0.78554
CCR7	-0.136311	-2.22442	-0.912132	0.311049	-1.18339	-1.54132	1.59509	0.63945	-1.43006	0.560259	-0.648237	0.524165	-0.0473545	0.892434	0.919664	-0.37586	-0.87572	-0.259447	-0.94476	1.66531	-1.2883	-0.812312	0.0946969	1.85906	0.426792	-0.166335	0.217257	1.66376	-1.4837	-0.107404	-1.39956	-1.61662	-0.451571	0.427743	0.994229	-1.02668	-0.745049	0.51232	1.32508	-0.422663	-0.749357	-0.150179	1.08789	-0.912132	0.469381	2.04158	0.637275	1.63028	-1.27121
CCR8	-0.412085	-1.48115	-0.231429	0.456605	-0.400961	-1.10156	1.81539	1.01245	-4.03802	0.141566	0.428271	0.337037	0.265214	0.746542	0.394673	0.112096	-0.919269	0.250081	-2.53325	0.842322	-4.03802	0.428271	0.628744	1.11478	-0.105848	0.250081	0.234671	1.30581	-0.145658	0.539899	-0.613601	-0.187449	-2.10425	-0.379146	0.688198	-0.494371	-0.961269	-0.031479	0.749356	-0.545285	0.948472	-0.519442	0.118073	0.712024	0.309041	1.18786	0.959479	1.72374	-0.532264
CCR9	-0.49827	2.89844	1.1326	0.344906	0.693467	-0.250963	1.5631	0.618667	-1.4427	0.446159	-0.250963	0.940775	-1.4427	0.344906	-0.49827	-0.250963	-1.4427	-0.49827	0.230115	1.6379	0.762276	0.446159	0.0975982	1.35814	0.0975982	-1.4427	-1.4427	1.1326	0.0975982	0.230115	-0.49827	-1.4427	1.39059	0.344906	1.08851	-1.4427	-0.49827	-0.0591358	0.825983	0.0975982	-0.49827	0.0975982	1.1326	-1.4427	0.344906	1.8104	0.536733	0.618667	0.618667
CCRL2	-0.595489	-1.58354	-0.370206	0.0399812	-1.27002	-0.614412	2.16645	-0.193645	0.138112	0.276073	-0.465427	0.273544	-0.0849908	0.766041	3.05975	-0.898475	-0.791856	-0.162227	-2.00045	2.00704	-1.43931	-0.288565	0.380737	1.70654	1.26002	-0.92199	0.0279725	1.58553	-1.08525	0.92756	-0.951949	-0.723305	-0.886863	-0.0463184	3.19233	-1.45655	-0.0623028	1.54516	0.406304	-0.964113	-0.338543	-0.262372	-0.319109	-0.236659	-0.151909	1.46617	0.16298	0.802994	-1.55534
CD163	0.225932	0.241785	-0.368398	0.377422	0.106185	-0.414494	2.08304	-0.181583	0.81053	0.156215	0.140993	-0.282243	0.890598	1.32524	2.67924	-0.0831188	-0.91837	-1.11712	-1.04966	1.97341	-1.08286	-0.472445	0.0926213	0.391199	-0.227967	-0.42883	0.267019	0.772669	-0.894107	0.991088	-1.58929	0.257114	-0.229348	-0.291969	2.52748	-0.958552	-2.05379	-0.157614	0.419491	-0.311193	-0.327733	0.836072	-0.615734	-0.420536	0.275684	1.83702	0.857682	2.37599	-0.164531
CD177	-1.38704	-0.840098	-0.306465	1.6096	0.646253	-0.781374	-0.457267	-0.0183808	-2.80538	-0.280114	0.14766	0.979676	-0.677871	-0.120763	-0.631743	-1.91051	-0.424156	0.959182	-1.64877	0.113498	-0.631743	1.01881	1.98005	0.204935	-0.377472	-1.10183	-0.568199	0.50985	1.89174	2.44307	2.50809	-0.939604	2.33425	-1.0573	-0.348126	-2.80538	-1.01563	1.18123	-0.654395	-1.2575	-0.609859	-0.654395	1.09676	1.06541	-0.320056	-0.0722047	-0.151753	0.557416	-1.2575
CD19	0.985339	-2.42994	-0.894609	-1.05391	2.49475	-0.135667	0.820199	-0.670082	-1.15487	0.792947	-0.401231	0.400838	0.812322	0.352048	0.927897	0.273925	-0.321989	0.120186	-0.360194	1.09551	-2.42994	-0.625758	0.221147	1.66512	0.136555	0.407469	-0.0391181	1.89954	-0.200889	-0.0933749	-1.00959	-2.42994	-1.66227	1.54181	1.02886	-1.66227	-0.744025	-0.252679	1.5602	-0.0317835	-0.430383	0.835625	0.397492	-0.930347	0.680362	1.9471	0.711678	0.598013	-0.0694683
CD1B	-0.690167	-1.3118	-0.602943	1.10217	-1.08238	-0.995151	2.44121	1.11783	-2.09622	0.248121	1.23749	0.727554	0.509558	0.866755	0.274444	0.220514	-0.297958	0.229867	-2.09622	1.49537	-2.09622	-0.527385	0.331483	1.71982	0.945314	0.430758	-0.100873	2.31508	-1.18554	-0.602943	-0.739401	-1.08238	0.468495	-0.602943	0.239067	-2.09622	-0.690167	0.331483	1.23749	-0.252667	-2.09622	-0.401122	0.953119	-0.231312	-0.274859	0.73139	1.89398	1.49636	0.265805
CD1C	-1.18667	-1.09681	-0.991931	0.749819	-0.799639	-1.18667	0.987949	0.698117	-1.49995	0.0301932	0.529072	0.814913	-0.291618	0.345316	0.40216	-0.711228	-0.967899	0.821116	-0.301075	2.22613	-1.6635	-1.15548	0.437746	1.8351	1.6526	0.00555496	-0.273062	1.95614	-1.55052	-0.991931	-1.12556	-0.967899	1.08459	0.507285	0.364758	-2.30515	-0.534476	0.650328	1.59691	-0.781083	-1.18667	-0.662887	1.30719	-0.330202	-0.48391	1.61594	1.35939	1.18137	0.0598701
CD1E	-2.13562	-1.28506	-0.902431	1.3683	-1.069	-1.26256	1.44048	1.60826	-0.801408	-0.160233	1.02254	0.71476	0.241236	1.0008	0.111305	-0.318517	-0.766854	0.633251	-0.672026	1.77657	-2.39644	-0.958709	0.260812	1.98798	1.03986	-0.175107	-0.43736	2.45874	-1.4369	-0.63353	-0.337031	-0.862894	0.789429	-0.382145	0.255272	-1.4369	-0.294539	0.63656	1.4294	-1.069	-1.7476	-1.069	1.38272	-0.254382	-0.789707	0.740984	1.73844	1.45894	0.0837075
CD2	0.287945	-2.94308	-0.875135	0.561897	-1.35749	-0.58076	2.00856	0.8503	-1.09513	0.470117	0.125391	0.418012	0.430898	1.1631	1.31885	-0.0247996	-0.552442	-0.119669	-1.9556	1.2682	-1.98113	0.033296	0.54296	1.43141	0.130733	-0.126835	0.762495	2.11301	-1.46381	0.429795	-1.59462	-1.39211	-0.134489	0.0090859	1.32142	-0.903005	-1.3847	0.325425	1.16972	-0.634223	-0.522338	-0.142644	0.933605	-0.442794	0.255001	1.38803	0.892709	1.30761	-0.956028
CD200R1	-0.497096	-1.53531	-0.0426528	-0.0645377	-0.609438	-0.22209	2.65871	1.09501	-1.70482	0.376945	-0.0571967	0.468718	0.174157	1.17837	1.40375	0.304334	-1.04912	0.143808	-0.829719	2.24981	-0.633279	-0.0499019	0.583552	1.74974	1.1111	-0.00707409	0.0206211	3.15718	-1.17671	1.31567	-0.621297	-0.965902	1.14781	0.143808	1.18839	-1.48392	-0.707899	0.346382	1.62348	-0.858626	-0.873355	-0.180644	1.17081	-0.465417	-0.117273	2.14249	0.898167	0.540724	-1.17671
CD207	-0.464864	0.780734	0.987026	0.695321	-0.812639	-1.31529	0.259244	1.56597	0.448525	0.365557	1.79451	0.482037	1.0431	1.18211	0.0548527	-0.4478	-1.43643	0.296441	-1.0401	0.719324	-1.16472	-0.431129	0.921166	0.928786	0.171441	1.2135	-1.31529	1.69888	-0.194226	-0.309985	1.16407	-1.43643	0.477344	-1.50555	0.0958339	-0.933782	-1.7642	0.684785	0.119355	-0.243409	-1.0793	0.0878209	0.991674	0.127029	-1.16472	0.0878209	3.62712	2.35562	2.05217
CD209	0.139382	-0.0988602	-1.54484	-0.0687441	-0.427846	-0.407179	2.34547	-0.770036	0.0958481	-0.829432	0.0303617	0.58486	0.612442	1.19278	1.8984	0.254687	-0.194744	-0.799316	0.0570465	1.4779	-1.48627	-0.318886	0.373354	0.860775	1.25166	-0.459627	-0.50355	1.23455	-0.0613476	1.70623	-1.98736	-1.81836	0.91176	-0.48136	1.75338	-1.60686	-1.04946	0.108471	0.187028	-0.514823	-1.4041	0.83275	-0.00397331	-0.829432	-0.814266	1.60962	1.08671	1.52966	-0.318886
CD22	-1.53916	-1.9632	-1.70425	-0.897173	-1.19567	-0.127386	0.554875	-1.43217	-1.70425	-0.103012	-1.23566	-0.431643	-0.773497	-0.642614	1.8727	-1.26331	-1.16994	0.187186	-0.869245	2.14519	3.10503	-0.607394	0.0751612	1.90169	0.297577	-0.897173	-0.534323	2.21897	-1.70425	-0.0990108	0.367701	-0.0792618	-0.0261052	1.78248	1.8418	-1.75057	-0.996859	0.455099	1.90077	-0.607394	-0.553687	0.0980312	0.806924	-0.360151	-0.191287	2.51706	-0.245784	-0.0714787	-1.66014
CD226	-0.422524	-2.32775	0.159121	0.54054	-0.8125	-0.572537	2.68153	0.688169	0.247135	0.817778	-0.0488733	0.470406	0.668293	1.33448	1.92723	0.137309	-1.05315	0.159121	-0.685764	1.60171	-0.341726	0.286161	0.620418	1.64261	0.490356	0.164505	0.820679	1.59474	-1.17839	0.454171	-0.722224	-0.55127	0.506051	0.295698	1.88336	-0.896491	-0.274723	0.305149	1.63455	-0.956412	-0.130708	0.266827	0.654833	-0.413238	0.403926	1.7851	0.346673	1.28884	-1.36469
CD244	-0.527787	0.74859	-0.403657	0.112928	-0.909059	-0.614392	2.70365	0.434953	-2.31773	1.07621	-0.479339	0.359071	0.178641	0.516513	2.40015	-0.183484	-0.729812	-0.0639246	-0.985954	1.83564	-1.65184	0.0870792	0.848489	1.42971	0.560187	0.00507637	0.232669	2.70536	-2.70725	0.0423887	-1.33626	-0.884737	0.0331956	0.0957731	2.26624	-1.41636	-1.65184	0.332384	1.31521	-0.495218	-0.793176	0.247563	0.601962	-0.138268	0.352468	1.381	0.680428	0.269481	-1.26232
CD247	0.131722	-1.95261	-0.495881	0.571045	-0.896547	-0.96017	2.20974	0.947347	-0.827726	0.780753	-0.181852	0.186886	0.302648	0.946515	1.3956	-0.0248709	-0.802868	-0.297776	-0.343716	1.368	-1.26383	0.113611	0.505423	1.86065	0.440437	0.0253514	0.440437	2.10669	-1.2955	0.450754	-1.87637	-1.23828	-0.250855	0.107129	1.3264	-1.20373	-1.08612	0.364602	1.24625	-0.470358	-0.840425	-0.217243	0.832956	-0.638534	0.236913	1.58612	0.614038	1.13351	-0.726628
CD248	-0.414933	1.67111	-2.50217	-0.404907	-1.81793	-1.24355	-0.814349	-1.57132	-0.98694	-2.63143	-0.0648009	-0.0428462	-0.631637	-0.306199	0.617913	-0.5868	-2.24233	-1.28624	-0.170589	1.36384	-1.43523	-1.31006	-1.18736	-0.287301	-0.13859	-2.18472	-2.07036	0.104201	-1.7395	0.757163	-0.372924	-1.1957	0.74308	-1.44353	0.61825	-2.53997	-0.542732	0.567643	0.192421	-0.806018	-1.75037	-0.648017	0.913751	0.342005	-0.918114	1.25898	-1.05726	-0.182826	-1.03963
CD27	0.811865	-2.58278	-1.16744	-0.18683	-1.3145	-0.550303	1.50472	0.57215	-1.93259	0.565126	-0.28983	0.44318	0.803226	0.816151	1.23103	-0.0114214	-0.42561	0.0925326	-1.63385	1.19149	-2.04558	-0.104721	0.580745	1.65545	0.239684	0.23721	-0.261983	2.13219	-0.83007	0.155837	-1.3145	-1.60979	-0.655821	0.426636	1.2875	-1.034	-1.14029	0.173443	1.05648	-0.126661	-0.839261	0.275935	0.680289	-0.550303	0.579523	1.47361	0.553423	1.02374	-0.689749
CD274	1.21939	-2.93235	-0.387276	0.442713	0.734493	-0.62673	3.08981	1.30427	-0.251157	1.4028	0.205948	0.193791	1.52523	1.82527	1.65772	0.594658	-0.874954	-0.676367	-1.62315	0.963231	-1.51645	0.389397	0.401484	0.997652	-0.558974	0.156443	0.527686	1.76825	-0.637557	0.39747	-0.967886	-1.59543	-0.841313	0.280558	1.58848	-0.975391	-1.71104	-0.605407	0.718378	-0.481223	0.524133	-0.309025	0.241589	-0.589698	1.15449	1.66724	0.990859	0.793824	-0.841313
CD28	-0.235384	-0.648892	-1.14313	0.117096	-1.15851	-1.32565	2.44842	0.799636	-1.38126	0.083134	-0.0988952	0.542307	0.352338	1.00325	1.72703	-0.574085	-1.87952	-0.268956	-0.7503	2.00516	-1.05516	-0.34669	0.496161	1.93781	0.567821	-0.383954	0.217395	2.03815	-1.68687	0.908518	-0.658616	-0.629701	0.126607	0.640946	1.70075	-1.43989	-1.206	0.512868	1.69407	-0.87403	-1.17411	0.102671	1.05474	0.305188	-0.128441	2.05667	0.814801	1.32724	-1.54524
CD300LB	-0.286391	-0.782696	-0.14592	0.489419	-0.164786	0.183654	1.12825	-0.476571	0.429302	-1.02687	-0.938481	0.365219	-0.0567216	0.508659	1.6582	-1.65511	-1.23217	0.387053	-0.747362	2.27456	-0.109252	-0.713269	0.209914	2.38968	1.45803	-0.58773	-0.0914244	0.0249714	-0.530562	0.142883	-0.265037	-0.0739181	0.64196	-0.127413	1.61342	-0.938481	-1.42081	0.850421	0.946063	-0.376835	-0.819364	0.376198	0.658428	-0.376835	-0.223687	2.04334	0.0708811	0.100325	-1.23217
CD300LF	-0.849523	-1.82829	0.00398276	0.419594	-1.2429	0.297881	2.84272	0.286424	-1.57489	0.505716	-0.447162	-0.0853722	0.106166	0.468381	3.09902	0.140199	-0.430849	-0.0369342	-1.76874	2.25426	-1.2429	-0.463687	0.33608	1.07986	0.519199	-0.675942	0.279499	1.63132	-0.685813	1.02705	-0.632453	-0.821647	-0.110303	0.446253	3.1431	-1.06397	-1.52591	1.00895	1.0449	-0.25341	-0.375351	-0.919037	0.116735	0.37101	-0.567635	1.19738	-0.161685	0.392362	-2.24291
CD300LG	-1.20667	-1.38868	-1.66499	0.525108	-0.612419	-0.831741	0.386015	-0.496894	-2.25924	-0.306048	-1.07073	0.209676	0.168723	-0.794422	0.735978	-2.25924	-1.07073	0.231757	0.864292	1.2525	-0.666556	-1.38868	-0.224758	0.703052	0.880835	-0.384579	0.0903814	0.606691	-2.25924	-0.0445555	-0.563211	-1.20667	0.816921	-1.20667	0.633082	-2.25924	-0.496894	0.55864	0.479185	-0.612419	-1.66499	0.278372	1.21955	0.39808	-0.726719	1.29428	-0.384579	0.168723	-1.38868
CD33	-0.628723	-0.646389	-0.747358	0.888037	-0.222116	-0.30166	1.95744	-0.291048	-0.277012	-0.0291556	-0.312345	-0.650838	0.240119	1.32895	2.55951	-0.646389	-0.619966	-0.121031	-1.60863	2.21186	-1.01623	-0.172373	-0.0084858	1.22344	0.447528	-0.682342	0.220029	1.37375	-1.50426	0.975521	-0.4312	-1.11542	0.82284	-1.1769	2.44561	-2.0591	-1.79381	0.936372	0.679767	-1.39202	-0.855429	-0.152918	0.136932	-0.102211	-1.2607	1.71957	0.892939	1.42076	-0.668761
CD37	-0.124611	-1.62785	-0.964195	0.394411	-0.0635105	-0.359503	1.75322	-0.0345445	-1.23248	-0.279422	-0.344906	0.130136	0.0595573	0.500547	2.43314	-0.760111	-1.09842	-0.130413	-1.94663	2.09004	-1.84009	-0.410518	0.258459	1.66456	0.113275	-0.70545	-0.555088	2.10043	-1.65545	0.0595573	-0.937164	-1.52499	-0.330485	0.693887	2.51117	-1.86272	-1.47596	0.36569	1.23508	-0.80966	-0.847117	-0.244245	0.500262	-0.314539	-0.0717858	2.23602	0.0836865	1.07665	-1.31609
CD3D	0.159417	-2.56902	-0.934379	0.264637	-1.22213	-0.635305	2.14068	1.04151	-1.29595	0.886715	-0.100361	0.432808	0.465034	1.01846	1.25982	0.0727209	-0.396931	-0.214197	-1.59884	1.14932	-2.00834	0.115942	0.79065	1.54467	0.42439	0.114998	0.70293	2.31997	-1.28741	0.393675	-1.50995	-1.21899	-0.315996	0.162098	1.20682	-1.01724	-1.14569	0.161205	1.42363	-0.513617	-0.977697	-0.0578492	0.865923	-0.505617	-0.0118888	1.39474	0.692779	1.01633	-1.1793
CD3E	0.122151	-2.55407	-1.0169	0.262825	-1.34119	-0.558079	1.93009	0.850119	-1.17743	0.223346	0.0207922	0.219081	0.31752	0.954789	1.51741	-0.199875	-0.673836	-0.32244	-1.54166	1.32925	-2.38281	-0.175084	0.483155	1.49386	0.340976	-0.361195	0.185275	2.19021	-1.65161	0.288484	-1.79334	-1.46244	-0.0565372	0.0655454	1.47828	-1.26355	-1.11468	0.256031	1.16359	-0.374039	-0.8913	-0.0877196	0.896277	-0.455497	0.390687	1.54834	0.600518	1.34453	-0.950347
CD3G	0.29073	-2.37807	-1.0003	0.591464	-0.836011	-0.492676	2.25831	1.08369	-1.24809	0.479729	0.351715	0.342625	0.678691	1.11971	1.48808	0.156921	-0.672443	0.0616318	-1.37553	1.48132	-2.57075	0.0594783	0.725729	1.42233	0.371071	-0.280782	0.366645	2.21979	-1.09236	0.402813	-1.60585	-1.21653	0.153085	0.162641	1.40348	-0.91759	-0.869016	0.319445	1.25768	-0.404252	-0.842506	-0.0536887	0.912174	-0.176453	0.510063	1.4707	0.625547	1.31048	-0.661925
CD4	-0.0699372	-1.12444	-1.16337	0.419494	-1.00569	-0.605716	1.73107	0.393885	-0.783235	-0.744955	0.247502	-0.446446	0.476392	1.03647	2.54536	-0.685917	-1.01743	-0.480285	-2.31495	1.74823	-1.83014	-0.371385	0.332031	0.876542	-0.181263	-0.868543	-0.437168	1.49095	-1.33486	0.780921	-1.22794	-1.57866	-0.479162	-0.323108	2.51504	-1.87765	-1.92192	0.493481	0.784388	-0.526596	-1.24184	-0.0769644	0.286193	-0.0576263	-0.179023	1.85198	0.444618	1.56311	-1.11988
CD40LG	-0.0164613	-2.38325	-0.614953	0.627154	-0.957685	-0.541759	2.09316	0.418319	-0.982067	-0.180814	-0.0599424	0.614866	0.621034	1.13783	1.31357	-0.273451	-1.39954	0.976198	-1.59254	1.47993	-2.55462	-0.356555	0.153494	1.39958	0.721659	-0.378817	0.192038	1.42264	-1.14726	0.909552	-1.31863	-1.17861	0.546918	0.699794	1.40292	-0.646303	-0.390194	0.498031	1.22093	-0.74885	-0.599746	-0.207451	1.258	-0.514329	-0.15507	1.73618	0.434154	1.00094	-0.867232
CD48	-0.010445	-2.08996	-0.753509	0.174988	-1.00921	-0.152884	2.01451	0.542264	-0.45385	0.83585	-0.49383	0.639866	0.449455	0.83499	1.91985	-0.398286	-0.831961	0.078541	-1.72778	1.73808	-1.60809	-0.457856	0.666277	1.85801	0.707307	-0.0253175	0.753143	2.10764	-1.34592	0.379814	-1.33018	-1.14971	-0.0946262	0.587583	1.84525	-1.1328	-1.24964	0.345	1.60988	-0.606199	-0.463088	-0.3206	0.637501	-0.397909	-0.0227372	2.00896	0.462903	0.866743	-1.18695
CD5	-0.00802123	-2.03553	-1.16992	0.018888	-1.35925	-1.05498	1.94627	0.475058	-1.01453	-0.0513186	-0.0724647	0.0905281	0.298654	0.855699	1.4506	-0.365592	-0.968345	-0.35442	-1.43278	1.49671	-2.14437	-0.205176	0.277443	1.63446	0.457781	-0.256532	0.196886	1.82292	-1.63324	0.302139	-1.55623	-1.10615	-0.300614	0.154655	1.51112	0.0379483	-1.00666	0.405335	1.23932	-0.683282	-0.991131	0.00675967	1.08844	-0.407832	0.337916	1.8211	0.610733	1.44454	-1.01453
CD52	-0.404626	-2.76878	-0.651778	0.134169	-1.65516	-0.655866	2.03888	0.503525	-1.84851	0.712483	-0.329609	0.620493	0.137926	0.909957	1.68831	0.065236	-0.573938	-0.20607	-1.92822	1.72961	-1.80274	-0.0827644	0.473593	2.09062	0.89688	0.0193345	0.423812	2.07376	-1.62999	-0.223615	-0.967361	-1.49065	-0.431803	0.581942	1.71399	-1.18265	-1.42931	0.182732	1.57663	-0.822839	-0.981748	-0.492689	1.09272	-0.54634	-0.381478	1.64671	0.645036	0.59947	-1.16408
CD53	0.0228718	-1.62204	-0.418428	0.43437	-0.980482	-0.191982	2.54073	0.513629	-0.333154	0.894679	-0.0320693	0.13275	0.634144	1.14853	2.33331	-0.042949	-0.726851	-0.146507	-1.88092	1.90843	-1.16928	-0.144137	0.494007	1.74719	0.101135	-0.273208	0.676817	2.04992	-1.08976	0.7152	-1.11161	-1.48166	-0.495723	0.447909	2.30604	-1.44914	-1.8231	0.358725	1.31434	-0.768491	-0.695353	-0.18117	0.319273	-0.343735	-0.123785	1.91905	0.751675	1.63856	-1.26556
CD6	0.00337043	-2.65524	-1.20531	0.444883	-1.8585	-0.987637	2.10802	0.486756	-1.26517	0.0886684	-0.197626	0.0134097	0.246277	0.905898	1.6324	-0.165107	-0.920336	-0.558632	-1.27137	1.38996	-1.89314	-0.263894	0.229082	1.68359	0.203392	-0.332618	0.162829	1.95759	-1.70167	0.341155	-1.11128	-1.53353	-0.183265	0.453403	1.69107	-0.203846	-1.28387	0.449152	1.25102	-0.313813	-0.805923	-0.011885	1.02619	-0.339764	0.133838	1.80118	0.650501	1.3074	-1.09041
CD68	-0.414724	-0.891338	-0.205908	0.236665	-0.809704	-0.164769	2.14826	-0.326542	-0.703286	0.456339	-0.417846	-0.539168	0.280875	0.655251	3.28404	-0.511688	-0.578151	-0.496307	-1.94436	2.2533	-1.06653	-0.357096	0.187202	1.24321	0.37936	-0.537985	-0.115611	0.81403	-1.04698	0.967599	-1.00332	-0.966451	-0.466063	-0.16467	3.28017	-1.5233	-1.99558	0.679557	0.543191	-0.439293	-0.34634	-0.164969	-0.923191	0.0934933	-0.261442	1.68664	0.161223	1.2365	-1.18826
CD69	-0.192346	-0.933931	-0.242903	0.184286	-0.843386	-0.514535	2.14084	0.939497	-0.218227	0.828739	-0.1478	0.713441	0.389551	1.21678	1.07245	-0.0660799	-0.918233	-0.0692824	-1.36053	1.38983	-1.98196	-0.0208083	0.683954	1.94094	0.276892	-0.127133	1.1064	2.31001	-1.55131	0.381571	-1.05616	-0.953922	-0.125431	0.37655	1.00018	-1.10693	-1.64635	0.180586	1.5276	-0.974339	-0.248688	-0.262326	0.846778	-0.929982	0.40629	2.07634	0.664773	1.47504	-1.10693
CD7	0.444277	-1.80871	-1.00214	-0.227756	-1.64712	-0.931608	2.02696	0.625624	-0.799393	0.49065	-0.227756	-0.0199661	0.1178	0.521612	1.38403	-0.20006	-0.514032	-0.805866	-1.62152	0.815911	-2.36237	0.121114	0.295131	1.58707	0.130979	-0.171677	-0.0791412	1.703	-2.09105	0.0546633	-2.40322	-1.06132	-0.764638	-0.00196284	1.47919	-1.3939	-1.41347	-0.236075	0.851454	-0.141205	-1.13914	0.23647	0.222871	-0.509421	0.70397	1.53313	0.520921	1.26137	-0.966151
CD70	1.56708	-0.496431	-0.0719132	0.527665	-1.03448	-0.163545	1.05547	1.11543	0.408473	0.192962	-0.851972	0.390788	-0.39903	0.677363	0.780338	-0.301405	-0.11662	-0.430396	-2.05398	0.417193	-2.70978	-0.265012	-0.0574684	0.677363	-1.94254	-0.15556	0.10663	2.30365	-1.67036	-0.171597	-0.671211	-2.59834	-0.430396	0.044363	1.16396	-1.21101	-2.70978	-0.36867	0.605471	-1.63174	-0.388801	-1.21101	-0.671211	0.112637	-0.938833	1.22317	0.80658	1.13595	-0.18791
CD72	-0.0956134	-0.118241	-0.494772	0.194737	-1.57754	0.166855	2.32072	-0.448179	-0.317854	0.676337	-0.440132	-0.461707	0.530609	1.17197	2.05765	-0.105849	-0.633263	-1.2056	-2.05705	1.60578	-1.15296	0.0757809	0.191488	1.37825	-0.937889	-0.0996976	0.215652	1.55288	-1.31257	0.685189	-1.20072	-1.53885	-0.945828	1.0703	2.1133	-0.887463	-1.97388	0.629979	1.40104	-0.503175	-0.190844	0.207649	-0.0476001	-0.664783	-0.308176	1.54898	-0.0794065	0.971269	-0.467158
CD74	0.454199	-1.54397	-1.48564	0.149911	-0.195518	-0.621972	1.55127	0.120569	-1.24593	-0.959696	-0.253996	-0.0340063	0.378885	0.81779	2.08967	-0.680789	-0.837199	-0.657413	-2.24385	1.38005	-1.7575	-0.193475	0.216408	0.858161	-0.437178	-0.760716	-0.853851	1.17997	-1.52978	0.761727	-0.985741	-1.86437	-0.52023	-0.299603	2.20929	-2.1103	-1.92169	0.567317	0.460279	-0.874216	-1.69035	-0.0301302	0.229603	-0.386118	1.34522	1.25809	0.624054	1.73399	-1.35648
CD79A	1.54847	-2.12165	-0.912269	-1.20795	-1.86104	-0.00419483	0.810941	-0.718546	-1.61945	0.74067	0.0160673	0.714366	1.20882	0.753024	1.04903	0.161189	-0.0258445	0.279076	-1.03681	1.12455	-1.66887	-0.323888	0.397635	1.54391	0.0393984	0.407164	-0.127577	1.78631	0.259157	0.0400167	-1.24267	-1.38593	-1.1143	1.24354	1.05091	-1.06282	-1.14394	-0.242911	1.29083	0.0486075	-0.535759	1.11536	0.287769	-0.740479	0.900126	1.80021	0.792958	0.517977	0.34649
CD80	-0.0608018	-1.19933	-0.134536	0.588742	-0.199425	0.904316	2.81279	0.404023	-0.650108	0.841298	0.142862	0.0312969	0.212147	0.887437	1.95426	0.374694	-0.56745	-0.416695	-2.32134	1.05439	-1.17043	0.291499	0.617078	0.641365	-0.833529	0.0803137	0.771896	1.00889	-0.631269	1.11974	-0.532371	-0.21281	-1.37122	0.182914	1.93328	-0.844538	-1.40513	0.152994	0.743673	-0.997073	1.21952	-0.936222	-0.377806	-0.147251	0.480379	1.46833	1.38303	1.87603	-0.377806
CD84	-0.699828	-1.325	-0.227616	0.75489	-0.512648	-0.391979	2.62842	0.516227	0.141269	-0.213763	0.145612	-0.169373	0.712155	1.34792	2.9461	-0.448342	-1.34042	-0.0219354	-1.68065	2.30469	-1.27991	0.162824	0.606208	1.26031	0.37088	-0.61908	0.132535	1.87427	-0.757995	1.05516	-0.546183	-1.05698	0.0969256	0.417564	2.86282	-1.1901	-1.47179	0.615897	1.07615	-1.11522	-0.184621	-0.522864	0.11783	0.190956	-0.115711	1.84575	0.461348	1.54576	-1.53733
CD86	-0.388131	-1.0039	-0.230683	0.73378	-0.573804	-0.0543462	2.2504	0.55833	-0.326505	0.930588	0.0786599	-0.443577	0.69641	1.17199	2.58001	-0.0912768	-0.222897	-0.023974	-1.9236	1.64593	-1.37235	0.0283453	0.839906	1.02795	-0.203631	-0.0773058	0.97082	1.45209	-0.800122	0.812551	-0.808179	-0.935368	-0.573804	0.0411058	2.52928	-1.30282	-1.78052	0.309152	0.882409	-0.72027	0.158457	-0.281097	-0.294692	-0.281097	-0.031781	1.51213	1.08078	1.60122	-0.895901
CD8A	0.205933	-1.55201	-0.690233	0.0523817	-1.15546	-0.121407	2.24681	1.27899	-0.942528	0.790046	-0.0895868	-0.0612968	0.58539	1.14919	1.39544	0.124354	-0.59422	-0.222784	-1.44835	1.02587	-1.39325	0.46166	0.821286	1.65795	0.1758	0.00666522	0.270735	2.86436	-2.00158	0.203608	-1.58958	-1.01749	-0.0463248	-0.0239695	1.4398	-0.471121	-1.77682	0.177002	1.10723	-0.498601	-0.922583	0.0502928	0.550125	-0.652746	0.414852	1.15339	0.823534	1.27587	-0.491977
CD8B	0.208746	-0.913839	-0.384103	0.172647	0.815246	-0.391604	2.29934	1.63433	-0.267705	0.960904	0.177365	-0.243765	0.193205	0.723462	1.17985	0.141792	-0.00761893	-0.328187	-1.22675	0.799985	-1.87707	0.228429	0.607381	1.56294	0.195969	0.762617	0.0816656	2.28982	-2.26919	-0.345811	-1.37512	-1.7491	-0.00291595	-0.0675338	1.20895	-0.939167	-1.54865	0.169803	0.90284	-0.674531	-1.50353	-0.168667	0.379753	-0.770388	-0.0777457	1.07232	0.829804	1.1243	-0.148817
CD96	0.0434457	-3.01768	-0.572927	0.395782	-1.04642	-0.767274	2.31423	1.03346	-0.385584	0.748797	0.291042	0.296721	0.636776	1.24939	1.31655	0.0926989	-0.85954	-0.0246959	0.238258	1.40088	-1.16033	0.273789	0.828249	1.63519	0.233716	0.115485	0.727129	2.16594	-1.56916	0.489593	-1.39574	-1.52525	0.154438	0.129226	1.29019	-0.928601	-1.1322	0.36352	1.2082	-1.11846	-0.753533	-0.0166421	0.859832	-0.425729	0.569331	1.66383	0.720968	1.32742	-1.085
CD97	1.38	-1.35338	-1.12778	0.222725	-1.63657	-1.01178	2.18868	0.553415	0.565119	-0.910639	0.0105921	-0.369656	0.978993	1.23103	1.69355	-0.180916	-0.833288	-1.47991	-1.96697	1.27129	-1.3624	-0.810978	-0.484309	0.99965	-0.539022	-1.61777	-0.877248	1.68042	-1.13752	0.309993	-1.1493	-1.05936	-0.238748	-0.133307	1.84641	-0.564427	-2.31082	-0.222465	0.357411	0.170066	-1.4848	0.426971	0.427679	-0.654647	1.45451	1.9487	0.27677	1.23313	-0.560388
CDC20	1.46297	1.13394	1.0765	0.921634	1.54863	-0.191753	-0.254374	0.596737	1.59308	0.281655	0.420337	-0.961341	0.372916	-0.195952	-0.839138	-0.214205	0.729313	-0.198902	0.911598	-1.58081	0.69026	-0.89636	-1.47258	-0.4493	-0.450914	1.1921	0.488708	-0.72214	-0.450376	-0.542642	-0.715162	0.386175	-2.54878	0.950336	-0.837571	1.47623	-1.35894	-2.09749	-0.689069	0.748552	-0.351396	0.820544	-1.5905	-0.0256572	2.17204	-1.41078	1.55831	1.60743	1.92434
CDC25A	0.909639	0.143551	1.1885	0.459808	1.51029	-0.0727639	-0.0933717	0.485757	0.792243	1.37737	0.699225	-0.737961	0.557988	-0.553779	-0.98142	0.876722	0.821715	-0.635797	1.14184	-1.41742	0.503594	-0.0809647	-1.04396	0.478031	0.916834	0.943434	0.196956	-0.135679	0.183826	-0.383484	-1.08122	-0.291806	-2.89773	1.09638	-0.998959	1.37859	-0.225044	-1.81417	-0.454336	2.03122	0.183826	1.02644	-1.39265	0.408904	0.856153	-1.11967	1.09638	1.37002	1.24302
CDC25C	0.390438	0.730287	1.58617	0.849774	1.83578	0.745679	-0.0131364	0.680823	0.889257	0.77026	1.09294	-0.664656	0.529858	-0.334202	-1.90083	0.860205	1.11674	0.0755645	0.583871	-1.50435	0.66863	-0.291179	-0.925481	0.720563	0.986315	1.11258	0.950068	-0.50728	-0.145873	-0.589348	-0.101236	1.99196	-3.68531	-0.738289	-2.04153	-0.093303	-1.24141	-2.9776	-0.267952	0.950068	0.648016	0.670671	-1.50435	1.03641	1.4667	-1.79253	1.13052	0.915947	1.4197
CDC45	0.11112	1.03897	1.20506	1.04488	1.02105	-0.475926	-0.0764275	0.723775	1.70945	0.752408	0.640852	-1.40248	0.701612	-0.240906	-1.6373	0.0515308	0.763812	-0.451204	1.03659	-1.30829	0.921006	-0.487346	-1.41287	0.384278	0.785537	1.20557	0.239814	-0.323156	0.196861	-0.179871	-1.65657	0.89841	-2.87552	0.224051	-1.71643	0.792933	-1.89359	-2.33865	-0.724024	1.11736	0.425872	0.408382	-1.39732	0.771351	0.936038	-1.6059	1.53211	1.60435	1.55708
CDCA3	0.938589	0.741705	1.58269	1.29003	1.899	1.04003	0.192872	1.21176	2.08242	0.817136	1.05765	-1.85585	0.98962	0.105524	-1.8308	0.0215856	0.512156	-0.500087	1.42053	-1.05686	1.40662	-0.468339	-1.07708	-0.200072	-0.0380352	1.13967	0.9962	-0.312567	-0.726731	-0.958564	-0.58275	0.793363	-2.66268	0.209398	-1.54733	1.16044	-1.10286	-1.88146	-0.487888	1.12476	-0.0441733	1.23392	-1.57072	-0.11398	0.676767	-1.18674	1.26281	1.19777	1.78668
CDCA5	0.0622975	0.77152	1.2075	1.0866	1.48399	0.748923	-0.169305	0.906976	1.47613	1.14751	0.42082	-1.57407	0.450255	-0.329876	-1.19502	-0.775823	-0.00254082	-0.611404	0.848804	-1.51265	0.789579	-0.250179	-1.12752	0.243531	0.699971	1.1649	0.0277447	-1.05113	0.618195	0.24568	-1.04088	0.865337	-3.09555	0.762155	-1.2326	1.2401	-1.03073	-2.27726	-0.571781	1.63401	0.571333	0.146593	-1.59312	0.311183	1.18339	-1.51265	0.937508	1.25844	1.1777
CDCA7	0.890155	0.804396	0.991446	0.872742	1.31034	-0.80601	0.601308	0.825532	1.40344	1.3308	1.40596	-1.03871	1.2727	0.504891	-0.304173	1.08756	0.602491	-0.99455	1.37598	-0.179127	0.56504	-0.403044	-1.16759	0.310361	0.438696	1.52481	1.06838	0.508861	-1.47032	-1.28041	-1.48418	-0.180618	-1.13463	0.81503	-0.515036	1.00623	0.0389913	-1.02644	0.199918	1.43446	-0.242545	0.875313	-0.697499	0.718265	0.828703	-0.448942	1.1011	1.17265	0.976398
CDCA8	1.3618	0.928991	1.28374	1.34275	1.99825	-0.304256	-0.297656	0.920667	1.55965	0.200468	1.19492	-0.947662	0.27887	-0.391999	-0.857489	-0.116737	0.232599	-0.0514013	0.765395	-1.39333	0.406627	-0.790982	-1.5978	-0.0100347	0.178275	0.951717	0.950279	-0.304256	0.0106539	-0.491059	-0.486449	0.613869	-2.58988	1.11402	-0.97696	1.46531	-0.625923	-1.7978	-0.123579	0.647414	-0.0676876	0.688993	-1.54613	0.630755	1.11905	-1.39653	1.3177	1.27382	1.89547
CDH11	-0.513764	0.828422	-1.26573	0.432543	-1.33038	-1.08167	-1.00811	-0.255285	-0.848336	-2.19156	0.799376	0.399317	-0.711589	0.539633	0.0535462	0.408879	-0.246847	-0.152005	-0.797361	0.663424	-1.90837	0.270512	0.678426	-0.284814	-1.15806	-1.24183	-1.4412	-0.217017	-0.970393	1.11583	1.34365	-1.21418	1.79195	-1.0867	-0.0673634	-2.67276	-0.849884	0.619511	0.315853	-1.90461	-0.115192	-1.68695	1.34406	1.31247	-1.65916	0.816097	-1.06857	-0.895134	-1.99012
CDH17	-1.75685	-0.377978	0.17864	-0.664119	1.11804	-0.664119	-1.75685	1.11804	0.0253148	-0.664119	0.311456	0.311456	-0.15603	-0.377978	-0.377978	0.0253148	-1.75685	0.428608	-0.664119	1.93683	-0.664119	0.428608	-0.664119	0.936696	0.311456	-0.664119	-1.75685	1.83473	-1.06741	0.17864	1.00089	-0.664119	1.31764	1.11804	0.533404	-0.15603	0.714748	0.868073	0.628203	-0.664119	-0.664119	-0.664119	1.27137	-0.377978	-1.75685	0.311456	-1.06741	1.31764	-1.75685
CDH23	-0.756301	3.1077	-0.756301	-0.568676	0.421381	-0.46762	0.138397	-1.09053	-0.853827	-1.31585	-0.756301	0.410252	-1.14338	-0.117861	1.60404	-0.0139692	-1.0397	-0.53413	-0.557061	1.6685	2.22141	-0.839449	-0.990741	0.0534785	0.138397	-1.51406	-1.40032	0.0607659	-1.23643	1.62662	-0.186077	-0.557061	0.54309	-0.974814	1.5577	-2.88338	-0.568676	0.538024	0.353165	-1.99521	-1.25584	-0.665441	0.900161	0.621633	-0.797225	1.37606	-0.729702	-0.678047	-1.51406
CDHR1	-0.174422	2.42028	0.382463	-0.385834	-0.309999	-1.69925	1.13899	-0.055839	0.680979	-0.309999	1.22929	-0.113276	-0.174422	-0.113276	0.346707	0.0981357	-1.42669	-0.658392	0.270872	1.98797	-1.21528	0.51335	0.680979	1.24354	-0.00168565	-0.896494	-1.42669	2.36131	-1.04254	-1.21528	-0.468271	-1.69925	-0.174422	-0.468271	0.309548	-1.04254	-1.04254	1.3504	0.82336	-0.896494	-1.21528	-0.309999	1.07362	-0.769983	-0.769983	0.778236	0.730855	0.144361	-0.113276
CDK1	0.564339	0.436178	1.60332	0.766418	1.1259	0.905325	0.0803415	1.19154	2.06573	1.79665	0.816588	-0.675101	0.117854	-0.27486	-2.27301	0.280277	0.184566	0.123896	1.98496	-1.23882	0.528926	-0.165608	-0.768334	0.933568	0.98919	1.51159	1.03308	-0.0288181	0.572588	-0.0850589	-0.762208	1.50516	-2.54354	-0.459635	-2.14505	-0.274054	-1.31461	-2.68268	-0.00263659	1.43659	0.298219	0.727631	-1.16591	0.716086	0.555834	-1.44163	1.14106	0.994527	1.4779
CDK15	-0.25553	-1.0245	0.381613	0.062531	-0.513923	-0.869132	-1.28095	0.062531	-0.822489	-1.08245	-0.11538	0.407107	-1.87274	-0.137357	0.368606	0.181123	-0.206495	0.905458	-1.87274	1.74488	-1.44065	0.342049	0.786302	-0.159852	-0.334148	-2.68275	-1.44065	0.716107	-1.08245	1.57923	1.7844	-0.65581	1.70689	-1.87274	0.0804003	-1.87274	-0.281025	0.479748	1.08224	-2.40773	0.83576	-0.869132	1.1482	1.10675	-1.74509	1.44044	0.314733	0.00682685	-0.25553
CDT1	0.924063	1.1647	0.455929	0.944798	1.55566	-0.542501	-0.516981	0.217729	1.00906	-0.0487112	0.832762	-1.60175	0.353701	-0.981924	-1.60175	0.08569	1.16685	-1.40797	0.423658	-1.96069	0.435373	-0.438171	-1.44914	-0.0602794	0.579474	0.742255	-0.448746	-0.675492	-1.04922	-1.14819	-1.28687	0.324283	-2.46932	-0.2849	-1.62913	-0.0996437	-1.19109	-2.0258	-0.531093	1.17113	-0.384093	1.37683	-1.56179	1.06937	1.03242	-1.41959	1.94291	2.32233	2.42415
CDX1	0.0368266	-0.911975	-1.11083	0.76966	-2.96389	-0.911975	-1.52966	-0.493138	-0.209353	-0.339996	0.0962577	0.0368266	0.345406	0.699456	0.30084	-0.16974	-0.550651	0.387849	-0.612133	1.62323	-1.22982	0.467113	0.36688	0.963094	-0.131814	-2.96389	-2.96389	0.76966	-1.11083	1.21674	0.345406	0.229511	0.485875	1.02602	0.92988	-0.439114	-1.72852	-0.0604848	1.53622	-1.72852	-1.72852	-1.11083	1.43978	0.00555544	-0.678173	1.10356	-0.0268531	0.607187	-1.00587
CEACAM21	-0.337105	-2.15375	-1.41741	-0.419314	-0.850046	0.27975	1.96129	-0.650275	-1.51554	0.680556	0.837478	0.49637	0.974174	1.43623	0.727212	-1.48181	-1.14351	0.10859	-1.21853	1.35439	-0.925958	0.0860669	0.387876	1.31933	0.180396	-0.359951	-0.292835	2.19261	-1.74406	0.17343	-1.70239	-0.945815	-1.32758	-0.371561	0.516799	-2.28672	-1.87986	-0.469314	0.950899	-0.383299	-0.779199	-0.113704	0.317028	0.27975	-0.034324	0.640798	-0.122902	-0.239972	-2.52377
CEACAM4	-0.0999292	0.0551139	0.493946	0.622387	-0.584781	0.458682	1.8293	0.797914	0.47649	0.74753	-0.0346049	-0.331197	0.576386	0.544329	1.96951	-0.247183	0.47649	0.0262105	-0.247183	1.17149	-2.97186	0.0262105	-0.208	0.944225	-0.474453	-0.288189	-0.0346049	1.48509	-1.03506	0.544329	-0.474453	-0.474453	0.511062	-1.39247	2.03807	-2.97186	-1.13888	0.622387	0.785585	-1.03506	-2.97186	0.16209	-0.134501	0.694091	-0.710921	0.797914	0.211074	1.86285	-0.710921
CEBPA	-1.16303	1.15607	-0.157921	-0.574541	-1.68398	-0.201611	1.32095	-0.900843	-0.968121	-1.00799	-0.448711	-0.210001	-0.361365	-0.211684	2.08524	-0.97375	-1.16143	-0.617133	-2.50323	0.881503	-2.26561	-0.265728	0.181053	0.901878	0.00424667	-0.705008	-0.845517	0.668565	-0.938912	0.313788	-0.457636	-0.896822	-0.670148	0.0479972	2.24319	-0.599511	-0.329098	1.4032	0.0592617	-1.15663	0.221825	-1.69542	0.369415	0.837407	-1.51815	0.782523	0.0592617	0.168729	-0.870289
CEBPE	0.540447	-0.180652	-0.0173345	0.800206	-0.491981	-2.5249	0.122565	0.0551156	-2.5249	0.353666	0.18566	0.621963	0.45151	1.10559	1.91675	-2.5249	-0.0173345	0.496989	-0.951471	1.39278	-0.0955866	-0.376833	-0.951471	0.353666	0.18566	-0.773228	-0.180652	0.621963	-1.16962	0.45151	-0.376833	-0.376833	0.660306	-0.376833	1.97725	-0.951471	-0.951471	0.353666	0.496989	0.244928	0.122565	0.300808	-0.622525	-2.5249	-0.27383	0.767063	0.403811	0.0551156	-1.16962
CECR1	0.0777458	-2.2052	-1.03895	0.442073	-0.848685	0.103811	1.69092	-0.180909	-1.7154	-1.75721	-0.312263	0.192119	0.700903	0.784809	2.86727	-0.571469	-1.49671	-0.164313	-1.64543	2.34083	-2.13698	-0.0893108	0.318822	0.939359	0.311853	-1.14125	-0.871855	1.34746	-0.841654	0.722388	-1.26573	-1.04106	-0.689032	0.171914	2.88533	-1.24778	-1.02125	0.526646	0.420275	-0.442042	-0.529225	0.431773	0.112606	0.0228756	0.140353	1.69861	0.268123	1.3208	-0.588003
CELF2	-0.923321	0.706763	0.790206	0.227288	-0.704055	-0.940471	2.38721	1.51046	1.14995	-0.903031	0.149558	-0.0194443	-0.0125933	0.786484	1.91757	0.29529	-1.22444	-0.235396	1.08691	2.0224	1.83855	-0.636552	-0.0211627	1.26311	-0.233374	-1.42774	0.533484	1.68374	-1.53705	0.787415	-0.0809597	-1.87549	0.95429	-0.312444	1.76741	-2.07179	-1.53705	0.376596	0.835877	-2.27373	-1.02237	-0.454976	0.927764	0.501484	-0.412657	1.79242	0.280327	1.86638	-0.896337
CELF6	-1.04459	-0.453004	-0.330873	0.746581	-1.04459	0.489	1.37684	-1.04459	-0.784393	-1.76167	-0.894451	0.783944	0.727541	2.87466	1.61107	1.60577	-0.952697	0.0617657	0.258196	2.26004	0.522375	0.322496	0.419914	0.75601	-0.330873	0.864724	-1.10917	1.43152	-0.866162	1.99948	0.783944	-0.609475	1.35816	-0.0633688	1.63206	-1.81378	-0.254698	1.281	0.477707	-2.64486	-0.0151994	-0.706893	1.25436	-0.732279	-1.36026	1.00627	-1.10917	-0.0151994	-1.71132
CENPA	0.801757	0.722174	1.62064	1.07436	1.19084	0.541746	0.327102	1.21867	1.57982	0.914392	1.12083	-0.818907	0.479916	-0.109919	-0.930305	1.11839	1.04384	-0.898778	1.10033	-1.35912	1.07096	-0.135334	-0.597504	0.559563	0.381257	1.04253	1.01468	-0.377652	0.194898	-0.244788	-0.555121	0.605482	-2.76517	1.27546	-0.641601	1.3398	-0.395459	-1.59159	-0.875716	2.02338	-0.215339	0.376443	-1.18094	0.16895	0.259428	-1.37103	0.715714	0.636955	1.27335
CERKL	-0.606758	-1.20343	-1.32972	0.821855	1.14179	0.199741	1.51816	0.339862	-0.130553	-0.213829	-0.406495	-0.0672898	-0.205278	1.32086	1.51057	0.199741	-0.248562	-0.0985681	-0.406495	2.10457	-0.813648	0.274576	0.963109	1.43504	-0.266253	-1.3875	0.664925	1.49783	-1.74318	0.5843	0.268488	-0.894543	0.339862	0.660307	1.78207	-1.02528	-0.386974	0.120728	1.16788	-0.551249	-0.562178	-0.77487	1.41075	0.0225998	-0.867061	1.39433	-0.014163	0.180398	-1.32972
CES1	-0.45094	-0.863433	-0.0871132	-0.142223	-1.57236	-0.214386	0.602293	-0.300893	-1.15563	-0.666259	-0.401899	0.243216	-0.401899	0.166023	1.11402	0.691638	2.35228	-0.406047	-1.30522	0.696442	-1.81689	-0.361544	-0.410217	0.178233	0.515267	-2.06563	-0.507851	0.0457551	-0.11856	0.750477	1.1313	-2.3092	1.06086	-0.932158	1.06627	-1.01606	-0.00708716	1.3817	0.897548	-2.06563	0.696974	-1.78197	1.05302	0.620034	-0.597548	0.590246	-0.125881	0.523218	-1.13489
CETP	-0.753162	-3.05328	-1.74584	0.116363	-1.07148	-0.373988	1.46163	-0.823806	-1.33784	-0.823806	-0.421915	-0.687153	-0.940044	-0.182753	1.20739	-0.45942	-1.57774	-0.640341	-0.0728684	3.19628	-0.671306	-2.00529	0.269425	1.00627	0.654539	-1.22271	-0.880248	1.57405	-0.880248	0.84917	-1.07148	-0.919714	-0.362355	0.0182968	1.05833	-4.85628	-0.687153	-0.182753	1.48588	0.470232	-1.22271	-0.192475	0.543359	0.205716	-0.581132	2.38931	-0.339484	0.538645	-1.07148
CFD	-1.14988	-1.84506	-0.103068	-0.2641	-1.9307	-0.634193	0.34719	-1.20936	-1.87488	-0.470482	-1.41939	0.311298	-0.476979	-0.493428	1.02844	-1.34145	-1.04753	-0.203855	-0.710975	1.16541	-1.77451	0.602201	0.389478	0.835896	0.598354	-0.537143	-0.0661599	-0.152556	0.429199	0.846827	-1.23151	-0.150276	0.990649	-1.00577	1.27639	-2.10533	-1.72543	0.434002	-0.137681	-0.999956	-1.07407	-0.521847	1.05233	0.391273	-1.37582	0.832922	-0.96266	-0.103377	-2.13655
CFH	-0.839733	-4.98937	-1.30171	-0.157948	-1.38085	-1.13134	0.75784	-0.244216	-0.724897	-0.568662	0.401089	0.351579	-0.416146	0.738936	0.212511	-0.473512	-0.491168	-0.0708896	-0.569182	1.43661	-2.03572	0.509682	0.697308	0.55131	-0.378651	-1.16918	-0.0349972	0.445075	-0.762386	1.33529	0.39029	-2.0064	2.30128	-0.818008	0.0428663	-2.31606	-0.806347	0.553736	0.766678	-2.6584	0.193739	-1.42115	1.21507	1.14458	0.243075	1.64962	-0.454141	0.111256	-2.07285
CFP	-0.479881	-1.12605	-0.718383	-0.172352	1.07749	-1.0377	1.79042	0.229239	-0.468237	-0.369406	-0.847262	0.600994	-0.434137	0.189572	1.67918	-0.733568	-1.96152	-0.206866	-0.40122	2.35252	-1.08085	-1.10318	-0.206866	1.44702	1.30992	-0.30881	-0.412066	1.56816	-1.85597	-0.122827	-1.71684	-1.80729	-0.0456286	-0.0382432	1.80002	-1.08085	-0.40122	0.659189	1.49939	-0.515698	-1.67465	0.0528764	0.823948	-2.01906	-0.412066	2.14548	0.373149	0.781493	-1.85597
CH25H	-0.606113	-0.0411793	-1.49983	-0.325066	-1.12645	-0.882385	0.301509	-0.273191	-1.2825	-0.367809	-0.511267	0.764166	-1.0804	-0.000116469	0.118982	-0.481939	-0.814861	0.290338	0.175862	1.45761	-1.19218	-1.19218	-0.694487	0.725367	0.695015	-1.19218	-0.213939	0.679408	-2.40189	0.523732	-0.224399	-1.76131	1.56436	-0.120701	-0.256603	-1.6646	0.198184	1.03022	1.08543	-1.83275	-1.36267	-0.278796	0.887119	-0.439823	-0.134737	1.99527	-0.446694	-0.489173	-1.55117
CHIT1	-0.72639	-1.0255	-0.877234	-0.574702	0.192329	0.955898	2.4898	-0.00352311	-0.816952	0.326782	0.190465	0.0207118	-0.620304	-0.248145	1.34491	0.339394	-0.135503	1.02661	-1.1204	1.27979	-1.61639	-0.285651	0.518632	0.916805	1.27581	0.0207118	-0.209081	1.08542	0.0154275	1.231	-0.280805	-2.23866	0.417345	-0.353372	1.38374	-0.776103	-2.58296	-0.326222	1.27937	-0.0714299	-1.09492	-1.20576	-1.20576	0.443827	-0.425312	1.22359	0.0847343	0.560241	-1.0255
CHL1	-1.19042	-2.98976	0.161715	0.341368	-0.730188	0.0193194	0.868852	-0.98093	-1.51771	-2.05743	-0.0574941	0.692872	-1.33839	-0.954816	0.570011	0.301358	-1.15714	0.277618	0.662829	1.39971	0.119274	0.202134	0.816278	0.188874	-0.552745	-0.654704	-0.328863	0.508104	-1.42332	-0.954816	1.22781	-2.98976	2.46445	0.30719	0.561439	-1.96802	-0.0847254	0.574265	0.324451	-1.22507	-1.62393	1.03203	1.59515	0.999241	-1.74537	1.72924	-0.235768	0.374223	-1.42332
CHN2	-1.48731	-1.94331	-1.2738	-0.567867	-1.28913	-0.809812	1.34837	-0.173907	-0.313978	-1.33614	-1.71776	0.372678	-0.644019	0.221686	0.926782	-0.843178	-1.21408	1.21778	-1.57882	1.19657	-1.30462	1.14213	0.343739	1.00532	1.27703	-2.12569	-0.522268	0.653316	-0.960434	0.363097	1.79535	-0.460798	1.14213	-1.73877	0.961875	-2.43517	1.6691	0.917059	0.372678	1.25414	1.64789	-1.18514	1.63227	1.5071	0.740663	0.56441	-0.809812	-0.0528672	-2.74296
CHRNA1	0.469303	-2.14135	-1.71865	0.0215811	1.04903	0.157099	0.00686308	0.194146	-0.35139	-0.630735	-0.319111	-0.0704816	-1.18336	0.286208	1.6985	-0.601531	-0.384843	0.258416	-2.14135	1.20874	-1.43013	0.680824	0.587071	1.07958	0.554933	-2.22139	-0.573225	-0.0309966	-0.692082	0.88751	-0.111738	0.111904	-0.988988	-0.0387591	1.73548	-1.01115	-0.373556	2.00124	0.0918336	-0.905307	0.979573	-1.21082	-0.847191	0.822621	-0.319111	0.807213	-0.676357	-0.247926	-1.01115
CHRNA5	-0.0521737	0.416146	0.983331	1.04526	1.25893	0.5384	-0.570991	0.755514	1.1845	1.88015	1.33248	-0.920145	1.29518	0.56949	-1.07028	0.81032	0.821787	-0.413991	1.8399	-0.25699	0.975744	0.659301	0.153698	0.835348	1.12573	1.95663	0.56028	-0.249054	-1.75335	-2.08013	-1.22728	0.427024	-0.937542	0.303242	-1.17943	0.390218	-1.62711	-1.07028	-0.838071	0.602441	-1.51703	1.10794	-0.453139	-0.433343	0.876935	-0.920145	1.74161	1.27926	1.2603
CHRNA6	-0.388867	-2.93181	-0.199207	0.71263	1.09695	0.178852	0.333096	1.04506	-1.06541	-0.44328	-0.388867	-0.0793561	-0.44328	0.906701	0.422926	-0.563131	-2.93181	1.67252	-1.32362	0.422926	-1.32362	0.0590015	-0.199207	0.422926	-1.48726	-0.779586	0.648492	1.82368	-0.00751398	1.20155	1.26228	-0.959697	1.41608	0.0263598	-0.199207	-0.289037	0.259283	1.23675	0.631715	-2.93181	0.379134	-0.563131	0.94334	1.03431	-0.199207	0.504577	-0.242998	0.178852	-1.06541
CIDEC	-0.600882	-0.856363	-1.09821	1.07897	0.27949	-1.04605	0.0637178	-0.0752235	-0.469427	-0.529652	-1.00003	0.744745	0.789039	0.700409	-0.389003	-1.85846	-1.85846	0.694212	-0.091851	0.0912423	-0.708102	-1.22967	-1.04605	0.873267	1.00518	0.322945	0.831625	0.780482	-1.85846	-0.958866	-0.109218	-1.85846	0.516896	-0.751556	-0.585559	-0.958866	-0.25239	-1.09821	0.0831866	-0.458421	-0.447717	0.0885755	1.3564	1.08632	-1.04605	-0.100438	-1.15844	0.157121	-1.15844
CIITA	0.0626454	-1.15981	-0.82536	0.649031	0.00256521	-0.58579	2.03225	0.559676	-0.249258	-0.266589	-0.342733	0.406475	0.530599	1.15801	1.60718	-0.746738	-1.93378	-0.506952	-1.92574	1.56336	-1.47844	-0.00361607	-0.282213	1.30456	-0.316122	-0.0591427	-0.71216	1.52667	-1.47298	0.524696	-1.22398	-1.76154	0.321628	0.187506	1.77006	-1.94187	-1.37893	0.551028	0.997037	-0.954185	-1.21086	0.496747	0.321628	-0.433094	1.59737	1.73589	0.821093	1.58985	-1.4198
CILP	-1.56756	-1.43171	-1.47713	-0.539957	-1.64466	-0.272584	0.213668	0.49549	-0.721492	-2.08533	-0.741188	0.800848	-0.514221	-0.634902	-0.42298	0.941105	0.477821	0.0346965	-0.22701	1.0421	-1.60158	0.0484707	0.7292	0.473577	-0.0840848	-1.91565	-0.991385	0.330133	-1.34381	0.805615	1.12728	-0.883717	1.67611	0.0928932	-0.433856	-2.58976	0.332727	0.864645	0.599273	-1.43447	-1.14711	-0.695386	1.10434	0.78347	-0.479818	0.405219	-0.656057	0.0368329	-1.87372
CILP2	-0.640834	0.384072	-1.67488	-0.514307	-0.368882	-0.935401	-1.51096	0.00468103	-0.354585	-2.06701	0.225232	0.199747	-1.15583	-0.647317	-1.01928	-0.578403	-0.566411	-0.590554	-0.757811	0.606364	-0.850398	-0.787647	-0.454397	-0.900449	-0.503119	-1.67488	-1.23874	-0.572388	-0.802937	1.25378	1.23307	-0.707825	2.02919	-1.87462	-0.999966	-1.40105	-0.667046	1.00718	0.466884	-0.340507	-0.560473	-0.602868	0.645338	0.854801	-1.49443	0.845901	-1.11161	-0.41316	-0.780096
CKAP2L	0.503879	1.21881	1.24317	1.16233	1.44313	0.819274	0.530702	1.24702	2.41296	1.07552	1.01152	-1.27626	0.322344	-0.168157	-1.48242	0.438804	0.0793611	-0.264935	0.845264	-1.30962	1.55924	0.00986835	-0.550999	0.440715	0.719739	1.10192	1.15715	-0.032175	0.365855	-0.344063	-0.385718	1.04281	-2.53545	0.0715492	-1.88785	0.835756	-0.318304	-2.29735	-0.428904	1.48312	0.480127	0.365855	-1.1442	0.313871	0.798341	-1.38832	1.28019	1.20195	1.64384
CKMT2	-0.905376	-1.73884	-0.979314	0.188979	-0.390312	0.36481	-0.471302	0.332435	0.236463	0.925552	0.356831	0.117701	-0.514888	-0.248358	0.921437	-0.371216	-0.112712	-0.298853	0.797295	0.263731	1.6595	-0.514888	0.0398913	0.0398913	-0.126757	0.773084	-0.979314	-0.248358	-1.24992	0.469297	0.503705	-1.64931	1.18527	-0.71576	0.883477	0.324144	-0.560832	0.706703	0.00423221	1.50837	0.0514527	-1.10389	1.22946	0.530261	-2.08338	0.543235	-1.73884	-0.609402	-0.185384
CLEC10A	-1.29947	-1.62997	-0.867307	0.277633	-0.977147	-0.720347	2.18896	0.173688	-1.43878	0.312536	-0.0400216	0.672292	0.243166	0.573423	1.37867	0.203285	-0.516084	0.244305	-0.26238	2.01618	-1.68272	-1.26861	0.055883	1.60901	1.19346	-0.0626702	-0.267119	1.58353	-1.89472	-0.157395	-2.32801	-1.94616	0.764222	-0.426798	1.36522	-1.36564	-0.554564	0.354561	1.24217	-0.257674	-1.59691	0.0111796	0.977521	-0.241448	-0.618574	1.41459	0.917189	1.20781	-1.16592
CLEC12A	-0.933137	-1.91435	-0.0143744	0.673535	-0.700806	0.232232	2.74122	0.108467	-0.80208	0.986538	-0.561025	0.47488	0.756089	1.21783	2.04953	0.0304846	-0.60327	-0.0649608	-1.03528	1.63328	-1.44826	-0.978182	-0.155895	0.623567	-0.465758	0.224642	0.41264	1.3994	-0.700806	0.404298	-1.11728	-2.44237	0.00189557	0.281309	2.03799	-1.06519	-0.503814	1.20194	1.22481	-0.772004	-0.398956	0.227179	-0.00133579	-0.144503	-0.286952	0.879675	0.514799	1.44509	-1.6717
CLEC12B	-0.0346134	-1.57515	-0.109425	0.561349	-0.28196	-0.109425	2.25964	-0.28196	1.27436	-1.22654	-2.17112	0.486537	-0.383229	1.0825	1.13921	-0.498038	-2.17112	-0.383229	-2.17112	2.11962	0.524756	-0.0346134	-0.191372	-0.109425	-0.498038	0.157244	0.44654	1.59651	-0.979191	0.561349	-2.17112	-2.17112	0.693886	0.264858	1.24251	-0.630576	-0.383229	1.12072	1.36338	0.314002	-0.498038	0.0979241	1.10182	-0.0346134	-0.0346134	0.808695	0.662618	1.36338	-2.17112
CLEC2B	-0.215101	-1.78863	-0.984642	0.361933	-1.96154	-0.332543	1.98196	0.214765	-0.316615	0.701474	-0.00551997	0.91229	-0.137025	1.15989	1.34521	1.65839	0.86909	-0.00852733	-1.41587	1.57579	-1.38684	0.341154	1.17421	1.21826	-0.225424	-0.746839	1.01802	1.79187	-1.2295	1.22748	0.32823	-1.45293	1.3823	-0.220828	1.30065	-2.27296	-1.5115	0.52762	1.46746	-1.82615	0.0389178	-1.09435	1.05329	0.492189	-1.04722	1.25797	0.0476575	0.0887604	-1.78863
CLEC2D	-0.0892369	-2.0065	-0.219912	0.503935	-0.506347	-0.847092	2.86705	0.781767	-0.450532	0.40237	-0.439058	0.662817	0.121489	1.59863	1.27846	0.161218	-1.01728	-0.0781382	0.594557	2.03456	-1.06547	0.187095	0.512683	1.96789	-0.190871	-0.476695	0.620375	3.20216	-0.949999	0.984911	-0.21503	-0.274759	0.219682	0.644406	1.09003	-1.41244	-0.174203	0.113793	1.82997	-1.66126	-0.847092	-0.444783	0.915675	-0.941811	0.373788	1.86879	0.584925	1.38722	-1.78939
CLEC3B	-1.67512	-0.970825	-1.25262	-0.269464	-1.52796	-0.137385	-0.0916731	-0.901066	-2.02226	-1.03141	-0.190071	0.735503	-1.07924	-0.337426	-0.311129	-2.05469	-1.50328	-0.00344518	-0.947535	0.566034	-0.483462	-0.69185	-0.876557	0.618135	0.407459	1.4725	-0.578448	-0.0158607	-0.77526	0.67645	-0.237426	0.0708669	0.985076	-1.44169	-0.0651682	-1.96403	0.0335149	1.27557	0.242353	-0.741573	-1.15534	-0.0248194	1.09424	0.384933	-1.61377	0.55813	-0.204909	-0.0527773	-0.256681
CLEC4A	-0.569842	-1.77772	-0.268015	1.38787	-1.02884	-0.629823	2.65027	0.781571	-0.179041	0.534149	0.398754	0.540713	1.29342	1.83828	2.15981	0.14956	0.0334367	0.212479	-1.78479	1.47692	-1.82803	-0.0707466	0.61216	0.949043	0.194072	-0.348071	0.878139	2.18621	-1.12643	0.830171	-0.417222	-0.841474	0.135569	-0.0464578	2.0632	-1.68229	-1.50925	0.400205	1.34912	-1.58076	-0.91113	-0.368201	0.587067	-0.414598	-1.27977	0.835467	1.51422	1.66277	-1.23623
CLEC4C	-0.22107	-1.73275	0.231104	0.316193	-0.10847	-0.570839	1.80745	0.77507	-1.73275	-0.570839	-0.570839	1.0904	0.0613172	0.757237	1.04734	-1.73275	-1.73275	-0.401052	-0.0696346	2.03709	-1.73275	-0.828606	0.231104	1.36767	1.192	0.280134	0.575697	0.849843	-1.73275	-0.172976	-1.73275	-0.366237	0.016098	-0.19645	1.14206	-1.73275	-0.401052	0.615687	1.45587	0.188133	-1.73275	0.381394	0.771553	-1.73275	0.418244	1.38261	0.768012	1.40622	-1.73275
CLEC6A	0.263249	-1.5824	0.663398	0.573665	0.235472	0.206339	2.36643	1.00346	0.729079	1.54108	0.605098	0.175712	1.48417	1.22424	1.68003	0.765277	0.486977	-1.5824	-1.5824	0.263249	-1.5824	0.428199	0.315203	1.16733	-0.754651	0.448441	1.53465	1.81731	-0.512549	-0.270447	-1.5824	-1.5824	-0.621413	0.385531	1.43285	-0.0986731	-1.5824	-0.150627	1.235	-0.0508799	0.0345652	0.573665	0.143429	0.263249	-0.00663024	0.928205	1.01127	1.53142	-0.420506
CLEC9A	-0.62552	-2.42027	-0.534709	0.829883	-0.204528	-1.20175	1.31821	1.06844	-0.730354	0.0354171	-0.5786	0.576621	0.0354171	1.48321	1.11884	0.647444	-0.730354	0.690868	-0.0633174	1.7067	-2.42027	-0.789528	0.601057	1.26609	0.770189	-0.130264	0.375424	1.37947	-2.42027	-0.287906	-0.417838	-1.0061	1.14809	-0.417838	1.34819	-1.47749	-0.258963	0.469017	1.20637	-0.00237455	-0.789528	-0.382955	1.00963	-0.675919	-0.62552	1.17956	-0.0633174	0.469017	-1.47749
CLECL1	-0.342787	-0.918046	0.157046	0.374936	-0.663546	0.154154	2.10084	0.960012	-0.552146	0.410813	0.0271243	0.504893	0.0069935	0.774204	0.836166	-0.155624	-0.656612	-0.0744695	-2.83941	1.51956	-0.684664	0.58671	1.17301	1.65178	0.772713	0.0304376	0.745457	1.66219	-0.564582	0.980538	-1.32406	-3.08411	-1.01428	0.484791	1.36149	-0.498148	-0.782142	0.751583	1.06388	-0.441605	-0.0893928	-0.766466	1.10029	-0.0634316	-0.622692	1.53748	0.92265	1.1454	-0.864735
CLIC2	-0.400259	-1.24267	-0.728043	0.446144	0.792874	-0.395348	2.82295	1.31582	-1.12169	1.01438	-0.239383	0.826476	0.179731	1.19396	1.36861	-0.0965528	-1.33926	0.286718	-1.12999	2.02328	-1.58967	-0.408484	0.359739	1.39629	0.238919	-0.539908	0.26048	2.05857	-1.40535	0.711398	-0.587886	-1.26696	1.25846	-0.0834378	1.10596	-1.76669	-0.604889	0.816276	1.34736	-1.41214	-1.08628	-0.182156	1.5645	0.0531939	-0.91689	1.78452	0.190487	0.854644	-2.04269
CLIC5	-0.539273	-2.51024	-0.929532	0.0221884	-0.64179	-0.0884158	1.01159	-0.139272	-2.44437	-0.830681	-0.422754	0.247293	0.992275	0.782787	0.501998	-0.192477	-1.3139	-0.165568	-0.358107	0.767106	-1.85561	-0.503064	-0.183437	1.17503	0.325158	-0.929532	-0.248257	1.08578	-1.58316	0.0592514	-0.846579	-1.64547	0.949276	-0.655271	0.419638	-3.01197	-0.0083448	0.932301	0.731023	-1.11583	-1.157	1.51351	1.83731	0.177033	-0.248257	0.992275	-0.192477	0.743177	-1.58316
CLIC6	-1.05054	-2.35198	-0.340237	-0.0610917	-1.5098	-1.01907	0.0824214	2.29629	2.12853	-1.39628	-0.037621	-0.0936476	-0.251626	0.0107105	-0.352136	-0.226065	-0.774295	1.13046	-0.807748	0.479538	-1.81241	0.16797	1.06549	-0.311337	-0.300099	-1.5098	0.153432	-0.0453584	-1.54127	0.165086	0.147532	-0.682487	0.623289	-0.536084	-0.182259	-1.60874	-0.376551	0.358568	1.32051	-0.879807	-0.201394	-0.785271	1.55905	-0.226065	-0.879807	0.40123	-1.03463	-0.448388	-1.37053
CLLU1	-0.0917811	0.266348	-0.0529683	1.34573	-0.795146	-0.505342	1.2266	0.348549	0.253841	0.677293	-0.111961	0.42269	0.480925	0.402237	0.74613	-0.439502	-1.7953	0.3918	1.11805	1.75457	-0.847352	-0.0342838	0.593554	1.98345	0.337339	0.201635	0.57728	2.34865	-0.505342	0.0361562	-1.7953	-1.7953	-0.471706	1.63648	0.534997	-2.84428	-0.700437	-0.408612	1.74408	0.266348	-0.577462	0.942121	0.937026	-1.02984	0.952211	2.39248	0.821234	0.884089	-0.296305
CLNK	-0.711595	-1.52007	-0.711595	0.615019	-0.311405	-0.193451	1.62978	1.1966	-0.377382	-1.28294	0.00139781	-0.0431683	0.431088	1.20671	0.949233	0.0436774	-2.42562	-0.25032	-0.711595	2.08155	-1.28294	0.158879	0.550758	1.60536	1.81251	-2.42562	0.377891	1.72083	-0.61451	-0.25032	-0.711595	-1.09901	0.594151	-0.0431683	0.976261	-0.449103	-0.140254	0.19396	1.04019	-0.821662	-0.25032	0.19396	-0.0902824	-0.0902824	0.481059	1.56731	0.594151	1.39466	-0.948724
CLPSL2	0.545393	-2.18394	-0.556424	-2.18394	0.0196926	0.170334	-0.232787	-0.510817	-2.18394	1.04318	-2.18394	0.403461	-0.0360704	-2.18394	-2.18394	-0.26638	-2.18394	0.374719	-0.26638	-2.18394	0.0565194	-0.0752688	-0.0360704	0.471364	1.14531	0.0865705	0.708673	-2.18394	0.367834	-0.0307238	1.02946	0.418251	-0.232787	0.827542	-0.373157	1.11184	0.688997	0.739413	0.684247	0.0100253	0.229403	-0.302512	0.633964	0.141542	0.432597	-2.18394	0.32934	0.525859	0.799306
CLU	0.191356	0.70634	-1.79364	-0.876632	-2.43794	-0.370278	0.343055	1.17879	-0.0674303	0.944905	-1.84674	0.240702	-1.19702	-0.383246	0.956214	-0.638518	-1.41098	0.236496	-1.93534	-0.0602999	0.824462	-1.34621	-0.871522	-0.865133	-0.990946	-0.54453	-0.635832	-0.472663	-0.873991	-0.653105	-0.137544	-1.60278	0.604033	0.253455	0.962764	0.522009	-1.05492	0.272675	-0.156768	-1.91101	-0.838736	1.53848	0.593202	-0.329196	-0.333066	0.536171	-1.23287	0.0749335	-0.51894
CMA1	-0.246105	-0.74131	-1.80633	-0.126449	-0.601868	-1.80633	0.374778	-1.80633	-0.141838	0.238912	-1.80633	0.697099	-0.174164	-0.111534	0.395856	-0.56307	-1.80633	0.747059	0.43067	1.47388	0.259839	-0.111534	0.602594	0.989639	1.20886	0.416055	-0.246105	0.0700844	-0.798401	0.0494553	0.900053	-1.80633	1.46087	-0.527149	0.656683	-1.80633	0.369362	0.697099	0.595815	-1.80633	-1.80633	0.0800788	0.933494	0.0800788	-1.80633	1.31567	-1.80633	-0.493708	-1.80633
CMAHP	0.29373	-2.00205	-0.459093	0.559915	-2.1812	-1.09227	1.44657	-0.636167	1.51174	-1.31657	0.225105	1.32282	0.618444	1.70861	0.096866	0.0926683	-1.32781	1.20495	-0.932193	1.1643	-2.60621	-0.505071	-0.161078	1.02254	0.262942	0.673748	-0.608517	0.742246	1.09622	1.68658	0.539521	-0.946556	1.45148	-0.416535	0.0119729	-1.75909	2.30681	1.52887	1.36854	0.703374	1.33881	-0.814258	0.678418	0.422986	0.46036	0.73778	0.551792	0.242887	-1.75909
CMKLR1	-0.675818	-2.16154	-0.699854	0.652026	-0.616015	-0.180347	2.56844	0.103826	-1.25041	-0.0201502	-0.0741725	-0.412449	0.68756	1.03421	2.81161	-0.495326	-1.33309	-0.752936	-1.37359	2.10824	-1.1778	-0.457507	0.215123	0.907995	-0.0912658	-0.371606	-0.180347	1.4107	-0.87415	1.68027	-0.910424	-1.12835	0.400587	0.0964211	2.82895	-2.00767	-1.50342	0.577844	0.521895	-0.53126	-0.782177	-0.157487	0.298609	0.320602	0.235264	1.64381	0.470323	1.71467	-1.43377
CMPK2	0.977084	-2.19552	-0.505789	0.0928481	-0.544773	-0.198914	0.817158	0.843298	-1.36887	1.03534	-0.565406	0.725479	0.520339	0.818783	1.32231	-0.551182	-1.55384	-1.05595	-2.15521	-0.424505	-1.57799	-0.246692	0.126029	0.50352	-0.918763	0.620871	1.66978	0.568915	-1.67646	0.123846	-0.967005	-0.0721213	-0.929315	0.00278269	1.21149	-1.01729	-2.63728	-0.421043	-0.113198	-0.0868155	0.56188	0.00278269	0.0571741	-1.28259	1.76216	2.40284	1.34051	1.81267	1.44544
CMTM3	-1.50893	-0.215009	-1.44376	0.998315	-2.56616	-0.515645	-0.246275	-0.64978	-1.61294	-1.25723	0.796309	-0.464584	-0.486493	0.366462	0.770468	0.843688	0.788363	-0.64333	-1.99446	0.668083	-0.528148	0.52002	0.551471	-0.30217	-1.49746	-1.70667	-0.851782	0.612447	-1.22913	1.30817	1.24639	-1.34194	0.766676	-1.76832	0.926303	-3.24554	-1.91201	0.829336	0.365564	-1.87003	0.0275727	-1.99211	0.832992	1.01133	-2.33424	0.955256	-0.328797	-0.0631881	-1.41837
CNFN	0.578975	1.39826	1.38663	-0.37459	-0.00748034	-0.774892	-2.50262	0.189412	0.309973	0.579963	0.271263	0.185152	-0.754322	-0.688453	-1.56579	0.327574	1.07237	-0.0490874	-0.133614	-1.13756	-0.846436	-0.0350395	0.00267568	-0.194553	0.216008	0.358308	-1.14242	-1.86216	-0.0633204	-0.438567	0.169386	0.723054	-1.15711	-0.235777	-2.04774	-1.53737	-0.711053	-0.202673	-1.14729	-0.895618	1.21845	1.81211	-1.90073	0.0144049	-0.46422	-0.795862	0.448935	0.299786	0.708255
CNIH2	-0.168212	1.77606	-1.00378	0.448592	-1.20394	0.397526	-1.16309	-0.566885	-0.981457	-0.201893	0.961981	-1.01514	-0.917446	-1.21795	-1.23217	1.03488	1.57104	-0.633617	1.49138	-1.20394	1.628	-0.182502	-0.618381	0.0355046	0.685375	0.936896	-1.97191	-0.140255	-0.197009	-0.305198	-0.857438	1.20287	-1.70356	-0.595972	-1.07404	-0.0866698	-0.538653	-1.75156	-1.20394	0.637574	-0.177715	0.793663	-0.408751	0.798856	-0.828785	-1.33809	1.38969	1.38782	1.29877
CNR2	-0.174252	-0.685444	-1.62521	0.254318	-0.488975	-1.62521	1.33822	-0.685444	-1.62521	0.714703	-0.084242	0.029127	0.0625022	0.230482	0.793999	-0.685444	0.124023	0.43386	0.029127	1.63723	-1.62521	-0.578985	0.670614	1.77491	0.610364	0.379923	0.205631	1.96493	-0.983718	-0.127514	-1.62521	-0.815739	-0.411005	1.43239	1.11944	-0.488975	-0.127514	0.205631	1.53208	-0.0439566	-0.815739	-0.411005	0.947908	-0.342231	0.803194	2.14495	0.230482	0.968889	-0.578985
CNRIP1	-1.24605	-1.21162	-1.44643	0.366566	-1.30378	-0.736711	-0.200566	-0.552337	-0.761487	-1.29926	-0.0358668	0.354989	-0.700319	0.369446	0.280476	-0.0704609	-0.357561	0.195482	-1.02805	1.5967	-1.27241	-0.221985	0.506638	0.319698	-0.03018	-1.53393	-0.417994	0.496125	-1.43648	1.4555	0.794457	-1.49726	1.94092	-0.780349	0.386606	-2.96638	-1.18633	0.774979	0.70125	-1.56069	-0.574149	-1.05454	1.30826	0.732985	-2.22694	1.65803	-0.777188	-0.727527	-2.57175
CNTD2	0.642107	0.0128983	1.03863	0.556016	0.255701	0.175564	0.0591312	0.873789	0.537951	-2.04695	-0.176464	0.531817	0.665106	0.428485	-0.855238	-0.487621	-0.23388	0.211845	0.453294	-1.90184	1.06223	0.864617	0.269686	-1.38911	-1.5962	-0.444729	-0.123709	-1.10603	-1.5962	-1.38911	-0.3666	-0.855238	-1.0337	-0.736676	-0.968618	-1.23229	-1.14545	-0.855238	1.15954	1.33268	-0.307976	-0.354445	0.0591312	-0.90946	0.0462537	-0.881784	0.296786	0.500243	0.784086
CNTN4	-0.8523	-3.31925	0.161608	-0.216046	-0.761364	-1.58077	-0.600462	0.209494	-1.07705	-1.48883	0.794646	0.711703	-1.10701	0.148154	-0.0179893	-0.554916	-0.8523	0.420407	-0.600462	0.789805	-1.32634	0.467865	1.31931	-0.375395	-0.582002	-1.82353	-1.44575	0.399382	-0.445111	0.915328	2.04164	-2.99006	2.10609	-0.805833	-0.061293	-2.37206	-1.27144	-0.118105	0.271412	-3.45729	-0.437129	1.08719	1.44895	1.62538	-1.8862	-0.172051	-0.0724084	-0.147727	-0.591191
CNTN6	-1.45368	-1.45368	0.832059	1.64707	0.357726	-0.547975	-0.547975	0.0234584	-1.45368	-1.45368	0.973733	-0.547975	-0.126848	0.260625	-0.310809	1.01602	-0.547975	-0.126848	-0.126848	0.778853	1.05624	0.66088	1.50059	-0.547975	-0.547975	-1.45368	-1.45368	0.52316	1.26343	1.50059	1.58745	-1.45368	1.47737	-0.547975	-0.310809	-1.45368	1.77141	2.14852	1.09459	-1.45368	-0.882243	0.0234584	0.52316	1.16633	-1.45368	0.260625	-1.45368	-1.45368	-0.126848
CNTNAP4	0.272877	2.63802	-1.1544	-0.137587	0.370819	-0.137587	1.1128	-0.645993	-1.1544	0.272877	-0.137587	0.272877	-0.645993	0.0260829	0.159811	1.07868	1.23533	0.0260829	-1.1544	1.49412	-1.1544	-1.1544	0.0260829	1.04289	0.534489	-0.348595	-1.1544	0.781282	-0.348595	-0.137587	-1.1544	-1.1544	1.04289	-0.645993	0.370819	-1.1544	-0.348595	0.965615	0.272877	-0.348595	-1.1544	-0.645993	-0.348595	-1.1544	-1.1544	1.86082	1.07868	2.1379	1.00527
COL14A1	-1.83473	0.694455	-1.40848	-0.585282	-1.10512	-1.00158	-0.555827	-0.581122	-0.429695	-2.07786	-0.442027	0.542737	-0.738205	0.141778	0.239195	0.698457	0.647997	0.318196	0.510584	1.73124	0.13793	-1.16362	-0.26922	0.136321	0.44209	-1.58266	-0.72706	0.411339	-0.416225	1.21384	1.07272	-1.34456	1.86962	-1.02208	0.225858	-2.81574	0.300243	1.41781	0.821997	-0.994395	-2.76976	-0.11859	1.48038	0.38627	0.104745	1.39915	-0.747447	-0.276958	-1.39867
COL1A1	-0.224877	0.623422	-2.12697	-0.0506352	-0.79757	-1.49059	-1.49874	-0.768	-0.173046	-2.54152	0.66902	0.164586	-1.2097	-0.354347	0.595973	-0.642915	-1.37521	-0.855753	-0.910922	0.778688	-2.31081	-0.521526	-0.516741	-1.14987	-0.584032	-2.87946	-2.1655	-0.504154	-1.16965	0.922249	0.824679	-1.66958	1.14069	-1.53119	0.560712	-1.79392	-0.780051	0.304012	-0.10293	-1.14482	-0.646067	-0.518214	0.0296565	1.00432	-0.849675	1.14554	-1.06851	-0.26639	-0.921992
COL1A2	-0.491695	0.230119	-1.90548	0.0233253	-0.916906	-1.67681	-1.67985	-0.626115	-0.257445	-1.69765	0.84304	0.336916	-1.47351	-0.261564	0.369265	-0.621341	-1.21648	-0.508154	-0.946047	0.934666	-2.29143	0.000866377	0.157731	-0.906836	-0.686686	-2.60733	-1.20186	0.0687161	-0.967746	1.18571	1.20091	-1.62691	1.27885	-1.53709	0.291708	-1.93961	-0.819596	0.320033	0.267547	-1.63137	-0.341282	-0.946686	0.131698	1.10575	-1.25468	1.12469	-0.813469	-0.357282	-0.980902
COL24A1	-0.716613	1.90043	-1.18821	0.861071	-0.0661853	-1.27919	0.741469	-0.444672	0.135279	-1.10329	1.30198	0.462157	-0.396618	0.861071	0.450088	-0.396618	-1.59919	0.682236	-1.72662	1.29575	-0.98567	0.195923	0.26788	-0.747296	-0.716613	-2.11546	-1.06286	0.0385274	-0.350311	1.3861	1.2895	-0.778737	1.3861	-1.02368	0.322653	-1.02368	-0.30563	0.165962	0.400634	-1.18821	-0.141106	-1.79547	-0.747296	0.994347	0.281796	0.576946	1.71254	1.97579	1.91969
COL3A1	-0.78866	0.507174	-1.71869	0.125155	-1.02731	-1.77947	-1.63374	-0.436656	0.0512371	-1.66374	0.738148	0.25025	-1.10619	-0.136013	0.474121	-0.54001	-1.19313	-0.381331	-0.60438	1.18468	-2.32882	0.133029	0.322215	-0.535313	-0.512223	-2.22415	-1.16934	0.170395	-1.12599	1.18466	1.09549	-1.70268	1.12677	-1.3212	0.36943	-2.28657	-0.907632	0.367781	0.61444	-1.62443	-0.366507	-1.02234	0.304569	1.08409	-1.38644	1.27091	-0.938317	-0.497856	-1.47138
COL5A1	-0.161022	1.96775	-1.91532	-0.00773088	-0.881551	-1.55284	-1.55618	-0.867043	0.00994185	-2.25042	1.00429	0.0742203	-0.932894	-0.333242	0.29649	-0.0666602	-1.07059	-0.780148	-1.01049	0.450914	-2.55441	-0.155894	-0.346216	-1.17919	-1.09541	-2.75831	-2.0492	-0.732626	-1.04637	0.638009	0.991435	-1.81472	1.13648	-1.50514	0.251426	-2.08858	-0.655501	0.207186	0.0302044	-1.50726	-0.51303	-0.668094	0.212572	1.24448	-1.01113	1.02359	-1.21717	-0.49123	-0.903146
COL6A3	-0.434653	0.063453	-2.64404	0.250205	-1.8421	-1.02501	-1.16653	-0.882279	-0.726083	-2.22331	0.451644	0.338173	-1.01883	0.233557	0.528779	0.450675	-1.27533	-0.655487	-0.427524	1.15992	-3.00116	0.0273158	0.0586113	-0.33287	-0.915484	-2.54374	-1.57362	0.0120835	-1.33829	0.948404	1.15968	-1.60097	1.23517	-1.04616	0.48381	-2.87798	-0.505065	0.459181	0.203192	-1.70274	-0.518057	-1.35401	0.926568	1.18465	-1.5006	1.13489	-0.852548	-0.246233	-1.35129
COL6A5	-0.526061	-1.65368	-0.682402	-0.526061	-1.16804	-1.65368	1.88439	0.0873168	-0.290319	-0.290319	-0.398321	1.14112	-0.526061	0.445216	1.57283	1.46716	-0.196763	-0.682402	-0.682402	0.0873168	-1.65368	-0.196763	-0.196763	0.195319	0.479399	-0.526061	-0.0404227	1.79849	-0.88396	-0.114241	0.0873168	-1.65368	0.0873168	0.371397	1.76735	-0.196763	-0.682402	-0.290319	0.143397	-0.398321	-0.0404227	0.894916	0.629035	0.288875	1.27101	2.23959	1.68283	2.43435	-0.398321
COL6A6	-1.28453	-0.829922	-1.55046	-0.310321	-1.85872	-1.3416	1.19738	-1.13818	-1.85872	-0.857835	-0.251194	0.592683	-0.88699	0.0792993	1.81744	0.372003	-1.85872	-0.88699	0.725147	1.96927	-2.00507	-0.361788	0.252425	0.34523	0.326753	-1.3416	-0.432379	1.54715	-1.73914	1.18103	0.051386	-2.00507	-0.274209	0.273084	1.76103	-0.9495	-0.752672	-0.218118	0.811129	-2.45968	-0.49489	-0.0485289	0.563955	0.788354	0.112599	1.46826	0.704407	1.45665	-0.803148
COLEC12	-0.86112	0.944049	-0.840662	0.337454	-0.13486	-1.26819	0.818622	0.095206	-1.27048	-0.733648	-0.394802	0.273983	1.2192	0.466785	0.921229	0.298561	0.220732	-0.406394	-0.983485	0.787602	-2.01053	-0.206992	0.536142	0.0594055	-0.301307	-1.98864	-1.48668	-0.0308746	-0.953775	0.982824	0.285482	2.13917	1.52053	-0.678326	0.950395	-2.42882	-2.04646	-0.432108	0.290618	-2.55069	-0.675631	-1.60344	0.359624	1.66387	-0.685094	1.40849	-0.678326	-0.456208	-0.554508
CORO1A	-0.0445588	-1.52629	-0.73496	0.115802	-0.396059	-1.08967	2.2041	0.690827	-0.797279	0.679845	-0.462078	-0.170785	-0.0166739	0.534222	1.46061	-0.54793	-0.479575	-0.623787	-1.87044	1.40337	-1.54563	-0.322069	0.208044	1.7966	0.11422	-0.289224	0.258696	2.19551	-1.5416	-0.0815063	-1.29898	-1.56938	-0.443445	0.267588	1.56977	-1.25834	-2.09184	0.177329	1.5221	-1.1463	-0.512405	-0.038573	0.581437	-0.783762	-0.21773	2.05714	0.77266	1.24148	-0.408072
CORO2B	-1.4425	-0.249839	-1.4425	0.178797	-0.633123	-0.398467	-1.54049	-0.999974	-1.27179	-2.27206	0.222319	0.133251	-0.787453	-0.482199	0.334794	0.319496	-0.836416	-0.351463	0.213768	1.65534	-1.0301	-0.861848	-0.263727	-0.157778	0.296091	-1.9904	-1.06119	0.0556606	-1.83948	0.62213	-0.00685429	-1.39695	1.06156	-0.612936	0.379305	-3.06602	-0.157778	0.88378	0.875077	-0.718313	-1.09329	-0.76386	1.16436	0.46268	-1.0301	1.40279	-1.23339	-0.787453	-1.9904
CPA3	-0.581321	-0.821921	-0.817854	-0.754219	-0.988574	-1.25654	-0.383392	0.49678	-0.0807294	-0.28139	-0.242888	0.633547	-0.935362	0.358213	0.217411	-0.513415	-0.306563	1.19609	-0.809798	1.39374	-0.29927	0.186595	0.751304	0.281238	0.847935	-1.49621	-0.797899	0.532916	-1.55071	0.315658	1.78575	-0.585547	1.69965	-0.746916	0.0881676	-1.97266	-0.380301	0.548915	1.1631	-2.02323	0.545014	-0.697986	0.659661	0.330157	-1.4847	1.04422	-0.980698	-0.888468	-1.84112
CPB1	-0.0284828	0.197838	0.0109584	-0.664285	-0.861992	0.644383	-0.892732	-0.681522	0.585966	-0.760357	-0.504604	-0.162125	-0.718745	-0.372229	-0.21456	0.270461	0.486118	0.777972	-0.963627	-0.276157	-1.73988	1.56141	1.80596	-0.588832	-1.05241	-1.10687	1.00286	-0.178753	-0.402969	-0.317769	2.4712	1.81013	1.77842	-1.17129	-0.150148	-1.73988	0.190431	1.63258	-0.254409	-0.287555	-0.299332	-0.926404	-0.0697468	-0.0890219	-0.538276	0.276379	-0.833714	-0.783158	-0.473864
CPED1	-1.10369	-0.527498	-0.9015	0.534108	-1.452	-0.210701	0.818582	0.295003	-0.594078	-0.715279	0.448414	0.420119	0.516537	0.96226	0.604147	-0.547618	-1.81759	0.612383	-0.709515	1.26678	-1.57015	0.210819	0.295003	0.818582	-0.0394236	-1.32509	-0.113141	0.761406	-0.991428	0.871642	0.757747	-1.1434	2.37402	-0.805013	0.585422	-2.946	-0.768363	0.815082	0.783147	-0.72107	-0.552698	-0.658765	2.06128	1.2101	-0.774399	1.05999	-0.199058	0.108618	-1.50436
CPM	-0.750998	0.307008	0.0604633	1.14467	-1.40277	-0.597786	1.86092	1.67759	-0.581076	-0.652731	0.983167	-0.538598	1.35719	1.26993	2.77479	-0.915848	-1.83168	-0.597786	-1.47284	2.90339	-1.33036	-0.282323	-0.00217095	0.834576	0.501491	-0.773869	-0.472752	0.724874	-1.04634	1.15624	-0.415891	-0.713741	-0.430618	0.348601	2.84115	-0.677511	-0.986237	1.00621	-0.0589768	-1.24512	-1.30133	1.79771	-0.190359	0.203294	-1.09451	1.53943	0.12025	2.21358	-1.01826
CPN2	0.842241	1.97102	-0.710322	0.167574	-0.452831	0.167574	-0.253105	0.272996	1.94068	-1.69364	0.987705	-0.710322	-0.253105	0.730213	-0.253105	-1.69364	0.272996	-1.69364	-0.253105	0.893401	-1.69364	-0.253105	0.3673	-1.07324	-1.69364	-1.69364	-0.0899173	0.3673	-0.452831	1.65178	1.18743	-1.69364	0.941794	-0.0899173	-0.253105	0.167574	-1.69364	-0.452831	0.048056	-1.69364	-0.710322	-1.69364	-0.0899173	0.987705	-0.710322	-0.710322	-0.253105	0.048056	-1.69364
CPVL	-0.1334	-1.15204	-0.550846	0.429575	-0.628991	0.0108281	2.07793	0.902666	-0.823341	0.169458	-0.464746	-0.289031	0.460743	1.29472	2.69431	0.257001	0.893949	-0.0301601	-0.626739	2.54515	-0.321854	-0.557756	0.453022	1.53348	0.610626	-0.531902	0.402926	1.03846	-0.963925	0.894806	-1.29923	-1.26266	0.192208	-0.108393	2.60069	-1.55181	-1.1838	0.7891	0.940595	0.576142	-0.977909	-0.619447	0.192802	0.0149238	-1.16739	1.25486	0.838754	1.08494	-0.723088
CPXM1	-0.63795	-2.10303	-1.72434	0.091324	-1.51877	-2.25927	-1.01545	-0.774259	-0.9761	-0.962208	0.123751	0.347217	-1.24951	-0.0120489	0.833816	-0.427712	-0.672212	-0.533785	-0.376041	1.95882	-1.98784	-0.445618	0.0595221	0.394026	0.0295994	-1.60857	-1.44696	1.01935	-1.74334	1.28108	0.458071	-1.75439	1.11639	-0.848018	0.899631	-1.91853	-0.816219	0.654355	0.612445	-1.61331	-1.09841	-0.957624	0.647887	0.662282	-1.17514	1.90337	-0.860239	-0.101636	-1.78547
CPZ	-0.298197	-0.549994	-1.72331	-0.371017	-0.284836	-1.65165	-1.41188	-0.895112	-1.05331	-0.152411	-0.299693	0.175348	-1.59018	0.28889	1.0527	-0.809442	-1.32501	-0.47953	-0.698825	1.64388	-2.33526	-0.735129	-0.61959	-0.116866	-0.4272	-2.22733	-0.366207	0.576953	-1.47267	0.818783	0.832427	-2.52265	1.8057	-0.0575418	1.04019	-0.0446931	-0.629938	1.09678	0.642217	-1.73576	-0.336272	-0.668103	0.487542	0.384843	-1.53739	1.40896	-1.24123	-0.383956	-2.37004
CR1	-1.2775	-0.802071	-0.0759255	0.0844596	-0.371432	-0.645528	2.03501	-0.802071	0.31039	-0.589466	-0.736336	-0.0601769	0.758196	0.710717	2.67263	0.448143	-0.645528	-0.32908	-0.268885	2.62721	-0.511112	-1.17152	0.31039	1.26064	0.938501	-0.562626	-0.617085	1.46383	-0.415755	0.751557	-1.99567	-2.26976	0.608012	1.1749	2.59792	-2.12289	-1.12265	-0.511112	1.35712	-0.108226	-1.46248	1.28759	0.351821	-0.617085	-0.308589	2.14453	0.136679	0.682485	-1.69225
CR1L	0.799938	-2.0737	-0.453813	0.780216	1.66222	-0.36206	2.34582	1.32018	-2.0737	1.27917	0.133375	-0.36206	0.908813	1.25782	1.1538	0.177901	0.297985	-0.557834	-0.557834	0.368852	-0.557834	0.575834	0.601378	0.522089	-0.677917	0.575834	1.80318	0.549425	-0.993774	0.0861485	-0.993774	-2.0737	-2.0737	0.799938	1.43165	-0.993774	-0.557834	-0.279984	0.856276	2.08798	0.0861485	0.334224	-0.205737	-0.453813	0.0861485	0.522089	0.22002	1.1027	-0.453813
CRABP1	1.35232	1.66262	0.0359571	-0.154351	1.12049	-1.07853	-1.17291	0.995379	0.987672	1.14342	1.50255	0.110793	1.39785	1.10566	0.306548	0.332768	0.141616	-0.77023	1.43063	-0.369829	-0.27359	-1.46913	-1.56649	-0.510055	-0.707151	1.53129	0.421648	0.599996	-1.94037	-2.74597	-1.23041	-2.74597	-0.541467	1.27686	0.400374	1.49682	-1.03876	-0.337594	-0.478768	0.588341	-0.0375169	0.39282	0.148512	0.316107	0.454129	-1.19349	1.61484	1.39333	1.79221
CREB3L1	-0.886345	-0.431026	-2.20363	-0.313954	1.44215	-1.5524	0.175222	0.220714	-0.923172	-2.78444	-0.0215094	0.279264	-1.46327	-1.06103	-0.46692	-1.02189	-1.19798	-0.214184	-1.1955	0.0178701	-2.73766	-0.547052	-0.697806	0.252292	0.939058	-1.37647	-1.78436	-0.513201	0.219781	0.707902	0.323774	-1.08671	0.551383	-1.63112	-0.624116	-1.94123	0.749939	1.04559	0.844285	-1.35237	0.556109	0.411959	0.0342868	0.555166	0.73785	0.42232	-1.24377	-1.04226	-1.20295
CRHBP	-0.698358	-2.1179	-1.13141	0.324752	-0.890623	-1.20241	0.723162	-1.06531	-1.36247	-1.00347	-0.575879	0.860926	-0.945387	0.179551	0.958445	-1.45379	-0.174708	0.246814	-1.79552	1.98493	0.0289493	-0.33936	0.780665	1.03988	0.60784	-0.538301	-0.698358	0.424201	-0.0562723	1.66414	-0.945387	-0.281275	1.69687	-0.502142	1.20863	-2.3317	-0.369779	1.08154	1.12147	-0.253501	-0.467298	-0.33936	1.22046	0.424201	-0.789676	1.13442	-0.945387	-0.502142	-1.36247
CRTAM	-0.32191	-2.41362	-0.361319	-0.125584	-1.56621	-0.0577281	2.38565	0.801856	-0.969254	0.559237	-0.151423	0.20865	0.175952	0.961009	1.73955	0.0551551	-0.595093	-0.0757915	-1.12657	1.92047	-2.54136	-0.0941803	0.916044	1.67825	0.180688	-0.112907	0.389342	2.45511	-1.16117	0.749102	-0.858816	-1.2341	0.00589634	-0.254597	1.60605	-1.86856	-0.998837	0.217803	1.2148	-0.545782	-0.436332	-0.345372	0.68486	-0.119226	0.0114884	1.46324	0.746392	1.06743	-1.16117
CRYBA4	0.776964	-1.35808	0.150815	-1.35808	0.0817719	-1.35808	0.270291	-1.35808	-1.35808	-1.35808	-1.35808	1.12171	0.825528	1.09123	0.150815	-1.35808	0.150815	0.0817719	0.150815	1.61215	0.498537	-0.0829152	0.571424	0.971754	-1.35808	0.322743	-1.35808	1.13644	-1.35808	1.42598	0.150815	1.71014	1.30274	0.150815	0.150815	-1.35808	0.0817719	1.19225	1.05926	0.667493	-1.35808	0.571424	-1.35808	0.913031	0.213272	1.23119	0.535993	-1.35808	-1.35808
CRYBB1	-0.433672	-0.925605	0.75903	0.367056	-0.774545	-0.123544	0.508138	-0.734323	-2.08252	-1.62917	-0.566851	0.209455	-0.038163	0.384441	2.05246	-2.31743	-1.04492	-0.283813	-0.638726	1.22909	0.492286	0.34055	0.664203	0.418553	-0.341772	-0.532302	-0.255742	0.0532173	-0.97207	1.36085	-0.11101	-0.228244	0.492286	-1.48337	2.14207	-2.68382	-1.88254	0.691984	0.621426	-0.795115	-0.214703	0.179623	-0.188022	0.784941	-1.09577	1.49231	-0.417913	-0.433672	-1.62917
CRYBB3	1.49876	-0.12865	0.599103	1.12806	0.937488	0.272872	-1.31556	-1.31556	1.31447	-1.31556	-1.31556	0.701217	1.0204	0.209736	0.139942	-1.31556	-1.31556	0.761479	1.97197	0.915031	1.77985	-1.31556	-1.31556	0.668897	0.383534	0.330511	-1.31556	-1.31556	-0.026536	0.816713	-1.31556	-1.31556	0.209736	0.599103	-1.31556	-1.31556	0.139942	0.52108	0.478328	0.668897	0.139942	0.842694	0.383534	-1.31556	0.915031	-1.31556	0.139942	0.209736	-1.31556
CRYGN	-0.385911	-2.35694	0.651248	0.632968	-0.553958	-0.0125305	-0.740954	-0.0682357	0.0385269	0.822887	-1.08363	0.0385269	-0.888626	-0.553958	1.12123	1.12746	0.462965	-0.361895	-0.888626	-0.553958	-2.35694	-0.0981116	-0.0981116	0.902523	-1.0115	-0.740954	-1.08363	1.0457	-0.659188	0.899528	0.925964	-0.492674	0.769607	0.180045	0.553847	0.0968886	-0.888626	0.972984	-0.0682357	-2.35694	0.0506527	0.584728	1.56722	0.180045	-0.410908	0.0506527	-1.25978	0.623619	-1.0115
CRYM	-0.912853	1.14736	0.647159	-0.0467127	-2.57812	-1.11112	-1.07277	0.657145	0.341512	-0.912853	-0.885732	1.72403	-1.24518	-0.0181998	-0.178116	-0.340509	-0.178116	-0.570884	-0.669236	0.176723	-1.58212	0.353033	-0.0408919	1.31726	1.28035	1.8255	-1.11112	0.266868	0.56593	0.774215	0.0923373	-2.57812	0.305442	-1.24518	-0.33067	-1.15232	2.35188	2.25068	0.13613	-1.15232	3.06238	-0.617888	-0.541621	-0.414736	1.01368	-0.00176864	0.707571	1.26784	0.341512
CSAG3	1.24566	-0.183743	-0.169424	-0.198583	0.706312	0.816648	1.37184	2.057	-0.0811935	1.13667	0.0990978	-0.116699	-0.169424	-0.213983	-0.603883	-1.54346	0.684341	-0.0811935	-1.54346	-1.54346	-1.54346	0.406677	0.19594	0.212828	-0.694937	-0.198583	1.42094	2.19649	0.698001	0.798681	-0.529486	-0.301133	-1.54346	0.212828	0.420167	0.0276052	-1.54346	-0.603883	0.159912	-1.54346	0.153586	-1.54346	-0.169424	-1.54346	1.86761	0.568685	0.467122	1.16968	0.0276052
CSF1R	-0.601232	0.00690621	-1.39519	0.7632	-0.886666	-0.854358	1.55688	0.532916	0.303683	-0.956983	0.420696	-0.424328	0.523995	1.0786	1.99188	-0.777647	-0.83112	-0.574708	-2.06155	1.16488	-1.47669	-0.373197	-0.0327421	0.56845	-0.435412	-1.28174	-0.335642	1.17885	-1.81242	0.567267	-0.785745	-1.99863	0.48189	-0.836368	2.05387	-2.1882	-1.74938	0.355399	0.327676	-1.1294	-1.15808	0.286501	0.161658	-0.241677	-0.510469	1.57477	0.749017	1.91358	-0.804134
CSF2RA	-0.224041	-1.29791	0.0668499	1.14518	-0.87686	-1.10528	2.48579	0.945981	-0.804993	-0.0273591	0.399098	-0.165867	0.5661	1.38664	1.75905	0.00382146	-0.392182	-0.281303	-2.04222	1.5551	-1.59877	0.252252	0.741927	1.05178	-0.201129	-0.464766	-0.150129	1.91788	-1.64366	-0.068078	-0.969415	-0.549642	-0.302087	-0.153262	1.79291	-1.76762	-1.57251	0.735303	1.24198	-1.09909	-1.40905	1.40114	0.554811	-0.103951	-0.892754	1.27733	0.623012	1.50341	-1.42456
CSF2RA_2	-0.227694	-1.26694	0.0538193	1.09738	-0.859467	-0.96548	2.39478	0.904609	-0.789916	-0.0373525	0.375357	-0.171395	0.536974	1.33106	1.69146	-0.00717718	-0.390414	-0.224504	-1.98726	1.49409	-1.5581	0.233244	0.718278	1.00699	-0.20552	-0.460658	-0.156164	1.84379	-1.60155	-0.0767587	-0.949038	0.609349	-0.303224	-0.159197	1.72424	-1.72151	-1.53269	0.679676	1.19107	-1.07454	-1.3745	0.00900236	0.52605	-0.111475	-0.874848	1.22527	0.592051	1.44407	-1.68345
CSF2RB	-0.0267294	-1.41262	-0.903998	0.092034	3.17639	-0.944967	3.73853	2.38084	-0.0158641	-0.499273	-0.233877	0.218679	0.615395	0.67309	1.86643	-0.0529841	-1.26008	-0.480357	-1.73461	1.60927	-1.96568	-0.812187	-0.196455	1.07369	0.309228	-0.711992	0.206667	1.68691	-1.49519	-0.0813329	-0.820737	-1.85514	0.0747877	0.312218	1.83415	-1.52788	-0.941759	0.258126	0.797803	-1.20547	-1.14574	0.283981	1.21989	-0.784172	0.0147744	1.89754	0.647183	1.03532	-1.10769
CSPG5	0.977457	-0.235277	0.713722	0.574758	-1.63536	-0.246664	-0.906779	-1.63536	-1.58954	2.08248	1.34322	-0.190999	0.0814874	-0.235277	-0.906779	0.211991	0.424574	0.772421	0.226267	-1.8435	2.76362	-0.669231	-0.723465	-0.50739	0.182803	-0.169585	2.01682	-1.90322	-2.03475	-1.35199	-0.201883	0.190182	-0.50739	-0.976338	-1.42499	0.412917	-1.25173	-0.381473	-2.2723	2.32294	-1.31742	1.89835	-1.16074	-0.862993	-0.118002	-0.686979	1.57751	1.50091	1.44083
CST3	-1.21835	0.841583	-1.50795	-0.617572	-1.21359	-0.240216	0.287469	-0.53852	-1.6221	-1.74482	-1.0594	-0.375487	-0.750113	0.536238	1.3411	-0.784832	-0.556885	-0.377722	0.118533	1.20267	1.96855	0.432593	0.410676	0.711278	-0.131322	0.435473	-1.16815	0.615014	-2.81672	-0.0415879	-0.314836	-0.504385	0.0207736	-1.69289	1.67343	-3.74539	-2.42382	0.410703	0.253757	0.647554	-1.50996	-1.48075	0.81586	0.0649178	-2.16762	1.48731	-0.0961166	1.10224	-1.09779
CST7	0.0265566	-1.7464	-1.26096	-0.135743	-2.14533	-0.958938	2.16479	0.671786	-1.20568	0.180225	-0.0305061	-0.125555	0.17392	0.716185	1.42545	-0.17512	-0.20678	-0.491521	-1.74236	1.34994	-1.89941	0.0325498	0.5939	1.68203	0.176217	-0.105491	-0.00396967	2.57773	-2.09213	0.319571	-0.747059	-1.40728	-0.254487	-0.403934	1.58845	-1.76273	-2.15755	0.0245507	1.07854	-0.784417	-1.41016	-0.306499	0.566119	-1.03648	-0.0505277	1.27023	0.979735	1.31324	-0.793598
CTLA4	0.475469	-2.57583	-0.634334	0.364121	-0.672753	-0.602735	2.03326	0.967337	-0.860534	0.380488	0.342359	0.530186	0.200574	1.19009	1.2165	0.138207	-0.650586	-0.523811	-0.881819	1.15766	0.330406	0.192519	0.566098	1.20493	-0.183198	0.0638487	0.340662	1.82299	-0.628985	0.882058	-1.37442	-0.742957	-0.911057	0.204573	1.29994	-0.874665	-1.64441	-0.155297	0.869404	-0.128284	-0.0629264	-0.45595	0.295295	-0.35368	0.426242	1.22132	1.22132	1.78613	-0.846635
CTSB	0.711722	-0.494292	0.886144	0.893648	-1.8313	-0.82506	2.04998	-0.949916	-0.421936	1.08544	0.247305	-1.12514	0.755417	0.71779	2.9775	0.225317	-0.0486095	-0.807167	-1.74245	1.52814	-0.647672	-0.586657	-0.346253	1.10706	-0.803732	-0.769321	-0.623293	-0.0202838	-1.40753	0.51983	-0.907086	-1.47905	-1.26934	-0.8219	3.12823	-2.71241	-2.63435	0.250983	-0.0403849	-0.315423	-1.08699	0.496484	-1.01373	0.0801952	-1.14327	1.52266	0.372997	0.863537	-1.40247
CTSD	-0.559017	-0.961489	-0.441589	0.693054	-1.66634	0.127138	0.591088	-1.32053	-2.09588	-0.205708	-0.863268	-1.01495	-0.752188	-0.832012	3.1345	-1.52704	-0.789067	-0.938141	-1.55282	1.39131	-0.582986	-1.29139	-0.828334	0.411864	0.284289	-0.158251	-1.30731	-0.569551	-0.926759	0.549903	-0.956491	-1.17133	-1.32876	-0.243073	3.32058	-1.68948	-2.08361	0.922357	0.388294	-0.484494	-0.99917	0.539917	-0.660261	0.339895	0.283128	1.14273	-0.9438	0.205737	-1.68596
CTSG	-1.0993	-1.97277	-0.843531	-0.5875	-1.50303	-0.93505	0.114572	-1.01111	0.0630148	-0.0996165	-0.335541	0.704032	-0.754637	-0.234463	0.469173	-0.413025	-1.20421	0.618694	0.0860222	1.39517	-0.173646	-0.5875	0.318273	0.829808	1.30566	-0.808504	0.029111	0.340074	-2.96612	-0.125407	1.13812	-0.754637	1.58147	-0.754637	0.453136	-2.96612	-0.170058	0.453136	0.652964	-1.3637	-1.25245	-0.138767	0.8185	0.0190307	-0.77556	1.04007	-1.25245	-1.15984	-1.88731
CTSK	-0.513367	-2.58183	-1.30036	0.855361	-1.70687	-0.525756	-0.156009	-0.206096	-0.884043	-0.321854	0.400081	0.633596	-0.471304	1.27783	-0.0511952	0.135015	0.124405	0.205859	-1.15218	1.71827	-1.78472	0.907109	0.960951	0.42935	-0.291301	-1.58863	-0.597858	0.642337	-0.593064	1.89514	1.301	-1.28746	1.24325	-0.473354	-0.133999	-2.31348	-1.11083	0.486587	0.862671	-2.4248	0.226913	-1.79207	0.61844	0.667812	-1.92237	1.14318	-0.880229	-0.639479	-2.2393
CTSS	0.118827	-1.78121	0.0858837	0.875405	0.259509	-0.0538174	2.82187	1.0098	-0.693507	0.784187	0.0763859	-0.0304931	0.954874	1.15579	2.83169	0.0890832	-0.741784	0.0832871	-1.80718	2.19712	-1.53194	-0.23642	0.52057	1.44679	0.558532	-0.326252	1.32805	1.6888	-0.759589	0.9869	-1.15606	-1.20804	-0.405078	0.341623	2.75001	-1.11182	-1.83768	0.374014	0.890206	-0.830641	-0.615562	0.0883222	-0.0797251	-0.224418	0.659197	1.52152	0.530933	1.06431	-1.18199
CTSW	0.419154	-1.62965	-0.593609	-0.0346129	-0.983598	-1.09227	2.15708	0.682302	-1.11005	0.640666	-0.374873	0.0513162	0.411683	0.90477	1.50156	0.636811	0.268671	-0.448845	-1.25564	1.00115	-1.61755	0.235046	0.359558	1.64793	0.405651	0.053769	0.610389	1.22993	-1.39207	0.0500867	-1.263	-0.845913	-0.226153	0.0549923	1.57288	-0.678365	-1.21992	0.00569973	1.07364	0.00439113	-1.62965	0.0212231	0.444001	-0.528422	0.223485	0.547047	0.798641	1.05016	-0.468568
CTTNBP2	-1.42084	-0.89066	0.227388	-0.24234	1.74632	-0.536463	-2.67469	-0.288664	-0.445431	-1.51903	-0.797939	0.785755	-1.25356	0.324149	0.335491	-0.941199	-1.25356	0.0572468	-0.00816984	0.738492	-0.638669	0.431172	0.569661	-0.675725	-0.26518	-2.09686	-0.24234	0.201334	-0.995001	1.20897	0.489356	-1.33301	1.45958	-1.91084	0.335491	-2.67469	0.02518	1.24379	0.431172	-1.42084	-0.638669	-1.11429	1.49956	1.49396	-0.843011	1.16849	-1.33301	-0.445431	-1.18102
CTXN2	2.13964	-0.0155235	0.357255	-0.881089	0.237247	0.0825301	-0.881089	-0.881089	-0.881089	-0.290248	-0.135531	1.98166	0.300592	0.828087	-0.881089	-0.135531	1.64686	0.165433	2.03172	-0.881089	1.52685	0.165433	1.77656	-0.881089	-0.290248	-0.135531	-0.881089	-0.881089	1.62184	-0.290248	-0.290248	-0.881089	0.575317	-0.881089	-0.290248	1.97903	1.70254	0.165433	-0.881089	0.300592	-0.881089	-0.881089	2.09267	-0.881089	0.0825301	-0.881089	1.50183	0.0825301	1.56232
CUX2	-0.0426868	-0.449166	-0.890951	-0.890951	-0.642151	-0.291487	2.05055	0.150298	-0.890951	-0.642151	-0.890951	2.88061	-0.890951	0.377202	0.976665	-0.449166	-1.24161	0.377202	-0.890951	2.61571	-1.24161	-1.24161	0.232726	1.34923	0.83219	-0.890951	-0.158171	0.749761	-1.24161	-0.642151	-1.84108	-0.642151	-0.642151	-0.890951	1.39142	-1.84108	-0.0426868	0.907441	1.45109	-0.642151	-1.24161	-0.890951	0.307977	0.377202	-0.449166	1.12878	0.232726	1.79532	-1.24161
CX3CR1	-1.56679	-0.104454	-1.1598	0.0100622	-0.104454	-1.54859	0.602983	1.1242	-1.32186	-1.60416	0.371334	0.783078	-0.303259	0.834358	0.683605	-1.47874	-0.934785	2.00036	-0.366765	1.37058	-0.0238802	0.0307395	0.676929	0.718522	0.531224	-0.6992	-0.576491	0.69024	-1.35144	-0.749124	1.66728	-0.997441	2.27731	-1.27897	0.484122	-2.26879	0.271626	1.10794	0.607758	-1.83703	-1.27897	-0.354934	2.17741	1.23022	-1.64289	1.38446	0.914097	0.991607	-0.440658
CXCL10	1.11672	-2.14346	0.204454	1.06293	-0.198411	-0.0715662	1.42237	1.70606	-0.422639	2.00844	0.652002	0.258219	1.92204	1.9338	0.570352	0.637453	-0.173945	-0.595943	-2.09986	-0.102678	-1.02805	0.584737	0.72348	1.50486	-0.90861	0.662586	1.76005	0.859111	-0.700631	0.00822528	-0.970843	-1.17025	-2.23498	-0.123056	0.541776	-0.234799	-2.2885	-0.550472	0.499462	-0.558134	0.595354	-0.576808	-0.0314921	-1.0778	0.526276	1.38116	1.93803	1.82837	1.17299
CXCL11	0.913946	-3.18631	-0.0920745	0.874941	-0.225756	-0.0461801	1.41841	1.56547	-1.20268	1.88887	0.531412	0.693892	1.04729	1.60268	0.0702777	0.734625	-0.221685	-0.375951	-2.06217	0.0119763	-1.31485	0.785802	0.970266	1.23464	-1.02169	0.641118	2.37557	0.433126	-0.576368	0.217343	-0.866635	-1.26492	-1.60045	-0.049067	-0.0334844	-0.251928	-1.71047	-0.355725	0.752117	-1.00511	0.82475	-0.848406	0.306744	-1.22443	0.616193	1.7756	1.34359	1.67149	0.368077
CXCL12	-1.34775	-0.380281	-2.12385	0.457395	-1.61477	-0.0234902	0.00543695	-0.691314	-1.33802	-1.15684	-0.358743	0.787917	-0.233404	0.761278	0.451056	-0.724313	-0.577009	0.00727402	-0.0565412	1.61642	-1.36912	-0.125976	0.577651	0.568912	-0.0133496	-1.83955	-0.371856	0.632093	-1.20207	1.39882	0.611448	-1.74768	1.47106	-1.10544	0.393217	-2.68975	-0.794852	1.08628	0.639172	-1.90036	-0.798848	-0.950449	1.14139	0.572401	-1.70496	1.49626	-0.661024	0.0506066	-2.09426
CXCL13	0.531799	-0.493657	-0.141159	0.0427698	1.18528	-0.370979	0.759713	0.815166	-0.91608	1.28945	0.321288	0.301918	0.754973	1.1557	0.924409	0.271486	-0.473842	-0.648782	-0.409898	1.16221	-1.65507	0.0170175	0.330637	0.92261	-0.393393	0.597268	0.710266	1.86088	-1.21095	-0.216272	-1.45677	-1.90008	-1.56541	1.01138	0.834984	-0.572859	-1.60573	-0.644501	1.56699	-0.471857	-0.128946	0.278182	0.459456	-1.38017	0.852931	1.51138	0.876186	1.35347	-0.718907
CXCL9	0.161804	-3.28814	-0.218682	0.739912	-0.558404	-0.345502	2.14839	1.13909	-1.12091	0.989372	0.855808	0.0669649	1.0005	1.45622	0.698149	0.6487	-0.249128	-0.469804	-1.82969	1.07236	-1.35836	0.69904	0.861945	1.55749	-0.411937	0.409298	0.389264	1.32156	-0.849282	0.0611331	-1.11648	-2.06221	-1.8186	0.417526	0.723683	-0.934158	-1.25457	-0.293921	1.01946	-0.435417	-0.617254	-0.260089	0.539749	-0.770199	0.231533	0.901301	0.858151	1.06179	-0.971296
CXCR2	-1.23498	0.088054	0.292659	0.966591	-0.158575	-0.619803	0.830112	0.530896	2.12881	-1.72327	-1.23498	0.530896	-1.10809	-0.993315	1.96214	-0.469072	-1.37682	0.755597	-0.70289	1.79053	-0.88853	-0.335126	0.755597	0.214937	0.292659	-1.23498	0.17411	1.33435	-1.94284	0.17411	0.329717	-1.23498	0.591122	-0.70289	1.83316	-0.993315	-0.993315	1.23532	0.922794	-1.37682	-0.469072	1.14607	0.877345	0.292659	-0.619803	1.39613	-0.792136	1.08917	-2.21156
CXCR2P1	0.449828	-1.63578	0.00433361	-0.224151	0.227064	0.69283	1.84348	0.730428	-1.53052	0.562645	0.0370812	-0.0497907	-0.254993	0.501442	2.01469	0.0413105	-1.31824	-0.35884	-1.67561	1.31905	-0.754792	0.25392	0.567747	0.825047	-0.534834	0.423268	0.854631	1.33473	-0.763219	0.145157	-1.93067	-0.234249	-1.41468	0.874374	2.02901	0.234651	-1.36445	-0.217515	0.717513	0.493795	0.784055	-0.380303	-0.210955	-0.807309	0.654071	1.30055	0.690781	1.5071	-0.0139223
CXCR3	0.513484	-2.86703	-1.33429	0.170115	-1.2865	-0.628693	1.65617	0.453096	-1.12562	-0.0336427	-0.231178	-0.0469856	0.190454	0.745248	1.38213	-0.164382	-0.578643	-0.615042	-2.09093	1.08695	-2.15594	-0.00439921	0.223661	1.32674	-0.0303409	-0.478315	-0.108084	1.75101	-1.72761	0.280663	-1.1713	-1.35087	-0.415064	0.0614728	1.4269	-0.751036	-1.26362	0.390804	0.977961	-0.346598	-1.24871	0.28626	0.620782	-0.534557	0.35777	1.14518	0.694222	1.27558	-0.667462
CXCR5	0.0503758	-1.78041	-1.41494	-0.533349	-0.0928833	-0.875066	1.2448	0.184121	-0.762836	0.334669	-0.464541	-0.105323	0.488035	0.34104	1.16549	-0.0340084	-0.533349	-0.157597	-1.18201	1.47646	-1.06294	-0.345473	0.14251	1.69668	0.184121	-0.118004	0.0503758	1.94073	-1.32774	-0.0569255	-1.63468	-1.63468	-1.06294	1.52478	1.12095	-1.63468	-0.61027	0.0302798	1.70928	-0.199745	-1.32774	0.488035	0.747749	-0.557996	0.541476	2.15922	0.63275	0.740911	-0.835474
CXCR6	0.229282	-1.87844	-0.442687	0.351692	-1.00799	-0.478068	2.5915	1.26342	-0.744322	0.918344	0.184986	0.250084	0.554603	1.41472	1.85961	-0.137064	-0.442687	-0.175067	-1.81863	1.11679	-1.94275	0.283338	0.663891	1.41656	0.203632	-0.0437622	0.468357	2.34867	-1.10757	1.11717	-1.18654	-1.40534	-0.0481204	0.0455883	1.85836	-0.71523	-1.4125	0.294141	0.907459	-0.373901	-0.21661	0.092567	0.380402	-0.754244	0.556041	0.974753	0.929556	1.57457	-0.883264
CXorf21	-0.173138	-1.37972	-0.713142	0.979753	0.882733	-0.0287041	2.52855	0.867568	-0.928423	-0.147981	0.469096	0.432323	0.619276	1.24433	2.04205	-0.346949	-0.503894	0.266599	-1.71588	2.17597	-1.12458	0.0193926	0.814005	1.56098	0.478137	-0.675968	0.524644	1.71248	-0.928423	0.879378	-0.756903	-1.22257	0.269226	0.340807	1.86693	-1.24621	-1.83282	0.0130766	1.28987	-0.644889	0.297796	-0.0254445	0.0719323	-0.449553	0.193689	2.21067	0.694384	0.943371	-0.992935
CXorf61	1.38855	1.06442	1.33482	-0.925201	1.26153	-0.925201	0.85527	1.20654	1.11212	-0.925201	1.02318	-0.925201	1.43442	1.31725	0.672944	1.08609	1.29029	0.276443	1.51695	0.574906	1.44661	-0.925201	-0.925201	-0.925201	-0.925201	1.46505	1.18162	0.416401	-0.925201	-0.925201	-0.925201	-0.925201	-0.925201	1.07653	0.598355	1.31857	-0.925201	-0.925201	-0.925201	1.7009	-0.925201	1.34963	-0.0585951	-0.925201	-0.925201	-0.925201	1.28168	1.19061	1.36052
CXorf65	0.401547	-2.15791	-0.236483	0.755124	0.617091	-0.563866	1.54121	0.0572341	-2.15791	0.260242	-0.563866	0.310756	0.00796939	0.848033	1.04108	0.372639	-0.697266	-0.775564	-0.27448	1.52575	-2.15791	-0.236483	0.186303	1.10296	0.585679	-0.103083	0.996372	1.91359	-2.15791	1.02466	-0.236483	-0.697266	-0.627225	0.617091	0.869364	-2.15791	0.27751	0.703297	0.617091	-0.166442	-0.697266	0.468752	1.04646	-0.166442	-0.166442	1.28303	0.57487	0.848033	-2.15791
CXXC11	0.00689763	-0.218011	-1.0769	-1.0769	-1.0769	-1.0769	1.88156	-1.0769	1.33966	-1.0769	0.64088	-1.0769	-1.0769	-1.0769	1.30329	0.18135	-1.0769	0.00689763	-1.0769	1.0907	-1.0769	-1.0769	0.00689763	1.47026	0.323889	0.72325	-1.0769	2.49959	-1.0769	0.548797	0.00689763	0.00689763	-1.0769	1.7461	1.18278	-1.0769	-1.0769	0.72325	1.40769	0.323889	-1.0769	-1.0769	1.26515	-1.0769	0.64088	0.928365	0.00689763	1.26515	-1.0769
CYBB	-0.137813	-1.45186	-0.329586	1.11161	-0.232738	-0.190047	2.74251	1.00662	0.469388	0.396386	0.579183	-0.21401	1.36131	1.44573	2.6884	0.226341	-0.649097	0.0314707	-1.82371	1.82697	-1.15766	-0.0920387	0.448122	0.90551	0.00833599	-0.478782	0.832334	2.08197	-0.683059	0.671956	-0.631246	-1.69298	0.0437462	0.452853	2.55831	-1.40567	-1.75657	0.185472	1.1885	-0.737867	-0.32011	0.0272329	0.170174	0.161977	-0.0167183	1.43368	0.617501	1.49716	-0.971381
CYFIP2	-0.262326	0.256025	-0.0498128	-0.77119	0.0678483	0.380928	1.82634	0.516581	-1.16118	-1.00896	0.984987	-0.507026	-0.524436	0.276775	1.17245	-0.116794	-0.910372	-0.268048	1.08713	1.5251	1.25678	-0.179435	0.380928	1.21441	-0.452862	-0.779726	-0.988622	1.96367	-3.10968	-0.510489	-0.750098	0.62645	0.0388709	0.221327	1.13957	-1.41597	-2.25205	-0.472905	1.1175	-1.64721	-1.76209	-0.462844	1.10485	-0.721142	-0.234093	1.8511	-0.0187751	0.772791	-1.64721
CYP11A1	1.25573	-2.66352	0.358374	-0.473087	0.31269	-1.65996	0.173826	0.0100018	-1.47665	-0.169689	-0.169689	0.401881	0.0881246	0.539655	0.0100018	0.213839	0.634985	-0.560151	0.0730254	1.24313	1.90953	-0.591119	0.13198	0.200695	0.252173	-1.65996	-0.419337	0.713783	-0.977391	0.743492	0.721301	-3.66708	0.922138	-0.25279	0.160089	-2.19689	-0.843471	0.324327	0.288962	-1.13437	-0.623175	1.55831	0.502365	0.5212	-0.885967	0.934079	-0.560151	-0.843471	-1.32405
CYP2S1	-0.162168	-0.438366	-1.05959	0.765529	0.412606	0.599875	1.06879	1.18406	-0.11581	-1.67187	-0.0709002	-0.355173	0.0694049	0.402039	2.13001	0.0355919	-0.631609	-0.768568	-1.58475	0.986454	-0.988086	-1.29831	-0.467203	-0.00606281	-1.15038	-0.400795	-1.2641	0.727986	-1.67187	-0.0931795	-0.664644	0.761406	-0.578183	-0.642536	2.16774	-1.74086	-2.24333	0.297585	-0.146549	-2.76065	-1.21426	-0.94683	0.576585	0.055975	-1.03056	0.845605	0.0893172	1.44759	-1.33336
CYP2U1	-1.56069	-0.773851	-1.13381	0.701361	-1.04795	0.612814	0.76526	-0.125291	-1.74614	-1.53365	1.84782	0.173397	-0.28991	0.701361	0.798511	0.847362	-0.311487	0.0628779	-0.541314	1.85024	0.486603	0.515356	1.07856	0.859388	-1.12287	-0.118721	-0.886698	1.0678	-2.23591	0.898954	1.07856	-0.347982	2.15872	0.0925669	0.562365	-1.18942	-2.03558	0.87531	0.617337	-2.17922	-1.73124	-1.18942	2.28497	0.68833	-1.98429	1.8381	-0.867437	-0.453907	-1.82238
CYP3A5	-2.45752	-0.39869	-1.28798	0.735826	-0.036084	0.0609504	0.4276	-0.245136	-0.280591	0.629765	-0.860849	0.977766	-0.148102	-0.036084	-0.0105839	-0.539779	-2.45752	-0.0625115	0.146541	1.29975	-0.489643	-0.651797	-1.04347	1.17873	1.39265	-2.45752	-0.860849	-0.280591	0.166451	0.166451	-0.148102	0.6087	0.223104	-0.489643	0.529758	-2.45752	1.20742	2.1676	0.355593	-0.860849	1.80138	-2.45752	0.441184	-0.593632	-0.179029	0.888953	-0.784286	-0.94644	-2.45752
CYP4V2	-0.643986	-1.77973	-1.9923	1.57489	-0.183288	-0.614518	1.87493	0.704918	-0.436801	-2.30617	-0.196608	0.963343	0.00711306	0.472142	1.8207	-1.69707	-3.94693	0.783936	0.669626	1.89204	-1.21534	0.894024	0.384467	0.531815	0.111374	-1.51581	-0.880875	1.02446	-3.31874	0.0622491	-0.906826	-0.151657	0.0288583	-0.032102	1.71227	-1.57623	0.282383	0.743075	-0.107635	-0.783639	-1.39517	1.00631	0.830637	-0.404148	-0.721198	0.863378	0.0480028	0.0456191	-0.955876
CYR61	0.287337	2.19207	-0.551315	1.43733	-0.616543	-1.98994	-1.94534	-0.514399	1.46535	-0.0879693	2.00751	-0.476826	1.08558	0.900668	-1.56411	1.11462	0.611839	-0.523093	-1.2045	-1.80431	-0.447977	-0.426216	-1.22039	-1.4316	0.756487	0.0885721	-0.00637807	-2.47845	-0.820008	-0.659135	0.781877	-0.353332	1.38707	-0.802553	-1.72951	-0.291134	-2.11969	-0.992097	-0.848887	-0.724083	-0.471228	-0.480197	0.110811	0.0885721	-0.114378	-0.513821	1.10315	0.503511	1.82019
CYSLTR1	0.0635104	-2.14201	-0.800338	-0.254667	-1.30047	-0.375754	1.57389	0.137967	-1.61271	-0.193571	-0.564237	0.348938	0.228836	0.579677	1.08847	-0.653998	-1.35298	0.890021	-1.07548	1.51293	-1.24205	-0.0653277	0.483955	1.85557	1.55564	-0.443422	-0.0506125	1.78948	1.09614	0.802057	-0.502263	-1.12594	0.613223	0.167436	1.08627	-1.84753	3.1269	2.80457	1.22812	-1.69382	1.27774	0.256117	0.626375	-0.116798	1.32084	1.5045	0.509538	0.363371	-1.04074
CYSLTR2	-0.374025	-2.1902	-0.321232	0.928438	-1.45165	-0.958256	2.98393	0.980057	-0.580358	0.727226	-0.458008	0.0509168	1.0846	1.00503	1.78076	0.0694973	-1.45165	0.175138	-2.06785	1.4565	-1.0038	0.640362	0.673702	1.18756	0.224561	-0.580358	-0.0467249	1.65135	-0.91443	0.287347	-0.198882	-1.67712	-0.0467249	0.716716	1.66075	-0.91443	-1.52205	0.208319	1.0846	-0.6814	-0.958256	-0.872198	1.09227	-0.198882	-0.175886	1.34526	0.651582	1.09988	-1.20627
CYTH4	0.190647	-0.653024	-1.06128	0.360746	-1.16237	-0.628154	2.31821	0.269656	-0.477125	0.121667	-0.243165	-0.00371227	0.406499	1.10702	2.34092	-0.175284	-0.513412	-0.405583	-1.49628	2.10752	-1.39219	0.152736	0.333927	1.38759	0.0265827	-0.598128	-0.228754	2.19577	-1.25344	0.809722	-0.836015	-1.63134	0.0420856	0.140611	2.38895	-2.02567	-2.10344	0.188507	0.901627	-0.921904	-0.66465	0.33296	0.254405	-0.211652	-0.331279	1.79957	0.452613	0.893809	-1.3793
CYTIP	0.79131	-0.486759	-0.733226	0.313253	-1.36974	-0.720319	2.16011	0.621227	-0.331591	0.803303	0.0640177	0.555372	0.866246	1.10556	1.60191	0.269007	-0.467995	-0.349616	-2.02164	1.40829	-2.22637	-0.0874333	0.490781	1.91894	1.52811	-0.171346	0.411663	2.14904	-0.170064	0.55798	-1.75614	-1.69094	-0.167503	0.650911	1.50325	-1.35036	1.61856	1.37376	1.20888	-0.921983	-0.632096	0.977654	0.469774	-0.842463	0.611354	1.77101	0.656869	1.73302	-0.394468
DAB2	-1.08224	1.64467	-1.42587	0.783261	-0.83085	-0.712614	1.02036	-0.721345	-0.892154	-1.89659	0.222679	0.243661	-0.606668	0.630311	1.94329	-0.134271	-1.30063	-0.409639	-0.728168	2.38062	-1.56277	-0.643414	0.233755	0.355638	0.864917	-1.0992	-0.839174	0.0771171	-0.70489	1.52995	0.467379	-1.64991	1.61817	-1.00339	1.8505	-3.05916	-1.34089	0.648966	0.474093	-1.28154	-0.542478	-0.20652	0.776874	0.9619	-1.3075	2.04148	-0.90187	0.935899	-1.81835
DAND5	-0.53382	2.22948	0.53506	1.80471	1.40918	0.471829	0.15808	-0.34343	1.21331	-0.0563458	1.02977	0.329296	0.839381	0.403535	-1.71663	-0.34343	0.0575856	-1.71663	0.648991	0.403535	0.53506	0.247976	-0.53382	0.0575856	-0.18787	0.881009	0.471829	-0.34343	0.0575856	0.247976	0.648991	1.12646	0.329296	0.958628	-0.0563458	0.839381	0.471829	0.648991	-0.0563458	0.881009	0.471829	0.700717	-0.18787	-1.71663	0.403535	-1.71663	1.36427	0.795616	1.7624
DARC	-0.931336	-2.68245	-1.6391	-0.4268	-1.20269	-0.686623	0.441036	-0.72923	-1.4416	-0.700469	-1.164	0.663485	-0.404312	-0.41264	0.31347	-0.686623	-1.12781	0.493423	0.265933	1.2082	-1.29584	-1.30263	0.0299698	0.886235	0.798972	-0.562415	-0.116508	0.636374	-3.15755	-0.580984	-2.21892	-1.13792	1.24268	-0.407075	0.379853	-1.61471	0.523974	1.38236	0.746834	-0.463849	-2.48246	0.123347	1.42573	-0.240598	-0.868042	1.62724	0.0861186	0.411279	-1.71934
DAZL	-0.6797	1.28515	-0.33676	1.12325	0.657907	-0.21436	1.96428	1.58092	-1.41725	-0.0212256	-0.21436	1.16753	0.988529	1.53294	1.27305	0.444115	-0.33676	-0.486566	-1.41725	1.94662	-1.41725	-0.951907	0.250981	1.70074	1.02483	0.304718	0.593921	2.66755	-1.41725	1.43496	-1.41725	-1.41725	-0.6797	0.969617	1.04227	-1.41725	-1.41725	-0.21436	1.77981	-0.486566	-1.41725	-0.110871	0.988529	-1.41725	-0.110871	1.89064	0.484815	0.866128	-0.110871
DBH	0.543786	0.0997826	-0.334247	0.498087	-2.49267	-0.732552	2.26597	1.13106	-0.581123	-2.49267	0.0997826	0.669361	0.62926	1.52937	0.0997826	1.17899	0.230956	-0.732552	-0.911653	0.62926	1.13106	1.47898	0.911862	1.13106	0.498087	-0.0516457	-0.334247	2.84079	-1.13086	0.848463	-0.911653	0.0997826	0.0997826	0.94209	0.707889	-0.581123	-0.0516457	0.346659	1.608	-0.13712	-0.911653	-0.0516457	1.05448	0.0269834	0.999891	0.780689	0.399771	0.81516	-1.41346
DBH-AS1	0.34627	-0.272008	-0.690498	0.470107	-1.68555	-0.272008	1.99486	1.01395	-1.7911	-0.690498	0.305923	0.481689	0.559216	1.7643	0.278093	1.82334	-0.093437	-0.135185	-1.04253	0.707537	0.45839	1.37398	0.884042	1.44247	-0.0339061	-0.654065	-0.808494	3.06273	-1.34847	0.725752	-0.690498	-0.489465	0.234843	0.580307	0.795471	-1.59006	-0.584947	0.481689	1.24827	-0.728307	-1.42271	-0.520292	0.860652	-0.654065	-0.459558	0.852733	0.481689	0.958284	-1.27935
DBNDD1	0.90298	-0.245571	0.341289	0.275992	-0.472136	-0.617219	-2.60178	-0.564159	-0.388689	-1.2802	0.647297	0.455235	0.503615	-0.0630516	-1.31376	-0.300053	0.347441	-0.566117	-0.180951	-3.50659	0.620392	0.0641806	-0.46584	-0.414114	0.34349	-0.802737	0.20671	-2.94228	0.213141	-0.222171	-0.173992	0.120148	-1.61549	0.662674	-1.18507	0.605126	0.653674	0.835731	-0.997057	0.0281819	-0.2816	0.618322	-1.17833	0.350505	0.39171	-0.526639	1.57496	1.41147	2.13838
DCLK1	-2.00056	0.815316	-2.22943	-0.206932	0.90711	-0.72789	1.68339	1.18504	0.0465139	-1.79736	-0.538405	0.458508	-1.39688	-0.264219	0.169171	-0.964288	-1.59042	-0.21022	0.460282	1.60744	0.719212	-0.0259905	0.394507	0.375504	0.148093	-1.72835	-0.78233	0.394507	-1.01153	0.706576	0.23224	-0.292263	0.914128	-1.05374	0.00413649	-2.09012	0.435176	0.831795	0.821684	-1.81171	-0.991033	-0.964288	1.19588	0.707987	1.1814	1.4309	-0.55186	0.354209	-1.29364
DCN	-0.774065	-2.16593	-0.909265	0.148919	-1.21011	-1.23338	-0.390564	-0.103924	-0.612721	-0.470622	0.399221	0.794437	-0.916554	0.600652	-0.303166	-0.0862582	-0.085715	0.566238	-0.331514	1.32967	-1.5563	0.788244	1.16259	0.205353	-0.144417	-1.66074	-0.473893	0.290337	-0.336124	1.35491	1.58984	-1.73062	1.90625	-0.936803	-0.29716	-2.64753	-1.03942	0.787803	0.79673	-2.30404	-0.0100106	-1.4461	1.10445	1.07292	-2.19318	1.04163	-1.03088	-0.582131	-2.5495
DDIT4	1.88534	3.69965	1.22356	-0.133298	0.112552	-1.20282	-1.12303	0.115517	3.09776	1.97005	0.110431	-0.301234	-0.108982	-1.14096	-1.03581	-0.0424814	0.40895	0.44798	1.61492	-0.729595	2.24065	-1.53889	-1.98752	-0.0555252	-0.272833	-0.868914	0.839382	-0.325555	-0.306217	-0.640428	-1.0889	-2.86232	-1.57972	0.274308	-0.964657	0.117208	-1.54934	-0.317787	-1.04139	-0.000391751	-0.92543	0.0197229	0.139976	-1.07535	1.35493	-0.303148	1.06193	2.1709	2.04216
DDN	1.33915	2.02708	0.565184	-0.462265	0.152841	-0.818771	-0.680477	0.269768	0.371054	0.514597	0.460394	0.232759	0.657239	-0.372924	-0.154712	0.589266	0.912459	-0.680477	0.847865	-1.20624	0.460394	-0.0939976	-0.563551	-0.462265	-0.462265	0.152841	-0.818771	-2.03956	-0.680477	-0.372924	-0.563551	-0.154712	-0.680477	1.34792	-0.154712	2.07202	-0.98803	-0.220711	-0.98803	0.896819	-0.98803	0.795533	-2.03956	-0.462265	0.371054	-0.680477	2.11761	2.12076	2.3683
DDX60	0.920668	-2.15691	-0.992369	0.422867	-1.42804	-0.121241	1.2877	1.11762	-0.520305	0.792652	-0.890937	0.710064	0.246065	0.945927	0.793618	-0.798069	-2.88682	-0.413456	-2.34042	0.232307	-2.34042	0.261112	0.486552	0.982961	-0.106238	-0.032716	1.0696	0.913617	-2.01014	-0.00386199	-0.859813	0.593972	-0.372046	-0.491561	0.630881	-1.91219	-1.90521	-0.269494	0.676314	-0.861434	0.1529	-0.549667	0.840095	-0.703875	1.96351	2.03822	0.881881	1.34397	0.935967
DDX60L	1.35068	-2.07615	-0.812112	0.66719	-0.227616	-0.54865	1.53616	0.544883	0.489145	-0.913666	-0.5925	0.744924	-0.456167	0.659282	1.33706	-0.587821	-2.56572	-0.557772	-1.34595	1.04984	-2.16314	-0.223974	0.11662	0.816048	-0.0590795	-0.847972	1.35191	0.476838	-1.28812	0.916611	-0.260812	0.281103	0.129515	-0.127231	1.14871	-1.2545	-0.662085	-0.028548	0.765339	-1.89901	0.847737	-0.664545	0.964803	-0.314003	1.45529	2.78586	0.22342	1.24129	-0.432887
DEFA1	0.384355	0.384355	0.41964	1.17909	0.539299	-0.836897	1.18594	0.656009	-0.836897	-0.836897	-0.836897	0.512084	-0.836897	1.19936	-0.836897	-0.836897	-0.836897	0.384355	-0.836897	1.55513	0.346244	-0.836897	0.93125	1.50217	0.45249	-0.836897	-0.836897	1.04441	-0.836897	0.539299	-0.836897	-0.836897	-0.836897	-0.836897	-0.836897	0.782519	-0.836897	-0.836897	2.02056	1.5884	-0.836897	0.882373	1.32121	-0.836897	-0.836897	-0.836897	-0.836897	0.634844	-0.836897
DENND1C	0.0340037	-2.58686	0.285794	0.00854366	-1.24093	-0.970773	2.25158	0.00283802	-2.49652	-0.56053	0.305309	-0.42609	-0.254215	0.507406	1.97295	-1.03972	-2.17371	-0.697144	-1.3803	1.7039	-2.09222	-0.025957	-0.287337	1.49279	0.0535667	-1.83615	-0.599675	2.32312	-1.05483	0.266071	-0.980467	-0.0581574	-1.0148	-0.127352	2.16743	-2.46375	-0.025957	0.45444	0.804277	-0.379845	-1.35039	-0.404602	0.50305	-0.587844	-0.19287	2.06993	-0.112088	1.26029	-1.70944
DEPDC1	0.592456	1.42415	0.677945	1.15837	1.86598	0.76843	0.0981656	0.899861	1.94857	0.978271	0.601213	-0.65601	0.298405	-0.00996892	-1.07383	0.695115	0.377615	-0.0424456	1.59041	-0.905267	1.10461	-0.105681	-0.568936	0.257215	0.288264	1.12779	1.23897	-0.0638894	0.599967	0.257215	0.0303074	0.693979	-2.90829	1.19291	-1.29245	1.32339	-0.298722	-2.07668	-0.38431	0.688282	0.742776	0.631885	-1.42255	0.652221	1.8415	-1.45071	1.03332	1.007	1.25539
DERL3	2.23075	-4.86731	-1.70552	0.437385	-2.81015	-0.313489	0.651959	-1.03645	-2.90047	0.722767	0.224101	0.78258	1.42826	1.24586	0.89834	0.52564	0.31746	-0.402388	-2.39988	0.935687	-2.76756	0.197239	0.634054	0.575978	-0.795517	0.155395	-0.531836	1.21858	0.196635	0.974874	0.115841	-1.1422	-1.07123	0.406697	0.838014	-2.24769	-2.28522	-0.284421	0.0245978	-1.0168	0.207462	1.45454	0.227047	-0.0243161	0.4077	0.369462	0.668392	0.147216	0.53732
DGCR9	1.40115	1.82554	1.66355	-2.37156	1.08522	-0.0582785	0.0399928	0.766561	2.04486	0.127899	0.925122	0.0399928	0.43791	0.726823	0.244509	2.18714	1.77496	-1.02874	0.663425	0.466196	1.46233	0.570625	-0.231521	-0.169689	-0.112126	-0.0582785	0.520043	-0.298304	-1.21492	-0.112126	0.0399928	-0.0582785	-0.538329	1.04452	-0.370901	0.875543	0.168607	0.244509	-1.45495	0.766561	-0.298304	-0.538329	0.314077	-1.21492	0.858339	0.520043	0.280018	-1.21492	-0.298304
DGKA	-1.02738	-1.08408	-1.71253	0.164263	-1.98226	-1.83245	1.98016	0.0899565	0.41987	-0.898991	0.202093	0.400634	-0.230613	0.841444	1.00389	-0.308564	-1.14587	-0.439863	-2.10326	2.11362	-2.78909	-0.54956	0.252843	1.56937	-0.0291679	-1.43085	-0.696518	2.33629	-1.95713	0.121452	-0.901563	-0.945935	0.117379	0.0105675	0.976348	-1.48558	0.378858	0.92227	1.13271	-1.83707	-0.0291679	-0.0992307	1.27643	-0.127506	-0.213795	2.08417	0.239047	1.47815	-0.390519
DHRS9	0.819562	-1.01861	-0.251082	-0.344915	0.037659	-0.424398	1.78728	-0.566453	-1.31382	-0.285573	-0.818787	1.5184	0.105951	0.419631	2.3166	-0.340194	-0.898539	0.268814	-1.70186	2.55268	-1.80769	-0.48952	0.0105065	1.714	1.31132	-1.46624	-0.604554	1.10665	-0.853277	0.679097	-0.591656	-1.04045	0.373692	0.1141	2.32591	-1.02946	-1.17226	0.252998	1.15431	-0.472748	-0.335501	0.0105065	0.168984	-0.853277	-0.0632716	1.9775	0.331267	-0.393681	-1.19868
DHX58	0.439331	-2.23253	-0.094776	0.362154	-1.47813	0.363207	1.2765	0.0952297	-0.848653	-0.183193	-1.27906	0.291125	-0.125611	0.320552	0.851837	-1.30195	-2.43112	-0.576588	-2.51896	0.0192354	-2.12959	0.146422	0.154802	0.532186	-0.7426	-0.648754	0.504389	0.984276	-2.47153	0.0244118	-0.612277	1.27347	-0.491478	-0.641007	1.0907	-1.74917	-1.91172	0.0890285	0.0153424	-1.37862	-0.674183	-0.943313	0.76085	-1.42762	0.137999	1.9068	0.725714	1.56851	0.0282834
DIO3AS	1.29583	0.593419	-0.0545416	-0.311908	-0.768663	-0.268732	-0.311908	0.842731	1.55228	0.628541	-0.0859375	0.66738	-1.57192	-0.102187	0.562721	-0.460462	-2.68339	0.45417	0.0840397	1.203	-0.813233	-0.248116	0.071368	0.4969	-0.0545416	-0.189721	0.0584594	0.562721	-0.912057	0.898973	0.808409	-0.967334	2.08911	-0.860879	0.651001	-2.68339	-0.268732	1.18538	0.351378	-0.813233	-0.967334	-2.68339	1.23693	-0.407313	-0.649985	0.634225	0.786058	1.14336	0.155544
DIO3OS	0.979315	0.989363	-2.11506	-0.951767	-2.11506	-2.11506	-2.11506	0.655646	0.711039	0.371179	-0.167324	0.780863	-0.496149	-0.354832	-1.04392	-2.11506	-0.581696	0.211525	0.211525	0.67281	-2.11506	0.0750691	0.186613	-0.240617	0.28058	-0.215174	0.247049	-0.123021	-0.738541	0.830522	0.74697	0.301933	1.48148	-0.102043	-0.496149	-2.11506	0.0272185	0.951666	0.186613	-2.11506	-2.11506	-0.324169	0.999244	0.56831	-0.167324	1.02482	0.258437	0.625898	0.0435979
DJ031154	-0.403997	-1.59196	0.263143	0.569384	0.238171	0.00345677	0.91616	0.549791	-1.59196	-0.446452	0.930883	0.870942	0.250718	1.09544	0.263143	0.923543	0.0770912	0.105393	0.767086	1.91893	1.60751	0.287635	0.173512	1.12091	-0.820036	-1.82415	0.468258	1.51842	-1.39565	1.04291	1.13968	-0.175291	1.37187	0.250718	0.952653	-2.99107	0.062701	0.938181	0.707446	-1.95833	-1.39565	-0.0117951	0.663068	0.681005	-2.03112	1.65398	0.489136	0.0770912	-0.973658
DKFZp761G0818	0.468675	-1.45699	-2.34607	-0.0920089	-1.545	-0.842201	0.348839	-1.27476	0.886498	-1.14347	0.189403	-0.308324	-1.13599	-0.344753	1.14875	-0.1014	-1.66485	-1.37231	-0.513627	0.825173	-2.35895	-0.565143	0.135037	0.181124	-1.82177	-1.36402	-1.77154	1.35664	-1.26682	0.344989	-0.334284	-0.822623	-0.565143	-0.665816	1.40992	-0.485511	0.214055	1.43373	-0.816135	0.59623	-0.125053	-0.222249	0.700522	0.00877304	-1.71271	0.501252	0.160293	0.543963	-1.49178
DLG2	-2.71343	-1.38349	-1.01181	-0.935599	1.0188	-1.62998	0.147852	0.0617332	0.458707	-2.71343	-1.01181	0.499624	-0.864308	0.000349224	-0.133709	-1.2782	-1.01181	1.34284	0.0911917	1.39763	0.0617332	1.32396	0.302236	0.437666	0.558291	-1.2782	-1.18209	0.595739	-0.16993	1.24502	0.147852	-0.864308	1.58558	-0.207378	-0.0986388	-1.01181	0.0911917	1.14891	0.277958	-1.2782	-0.674478	-1.49987	0.84223	-0.0316712	-0.328003	1.93119	-0.617818	-0.41642	-0.79734
DNAH1	-0.413074	-0.540995	-1.54898	0.00870364	-0.993876	-0.39773	1.89701	-0.993876	0.0796513	-2.8688	-0.889228	1.09297	0.044542	1.0994	1.27613	-0.679161	-3.38683	0.0796513	0.180888	2.17288	-1.08242	0.00870364	-0.382522	0.712616	-0.444177	-0.752625	-2.27889	1.66824	-0.251359	1.68203	0.317372	-1.80517	1.13119	0.169928	1.73168	-2.52241	0.972959	0.97985	0.255717	-0.557673	-0.909656	-0.0779314	0.986714	-0.591521	-0.771491	1.92508	-0.169145	0.760128	-1.579
DNAH11	0.860436	2.32941	0.489526	-0.875707	-0.139355	-1.14747	-0.0687368	0.996458	-0.411121	0.826056	-0.682886	1.36566	0.789817	0.860436	-0.682886	0.982638	0.545413	-0.2183	0.36147	-1.61206	0.107115	-0.875707	-0.875707	-1.14747	-0.875707	0.246286	-0.533323	-0.875707	0.924318	-0.139355	-0.875707	-1.61206	-0.3078	0.28692	-0.682886	-0.2183	-1.14747	-0.875707	-1.14747	0.621372	-1.14747	0.36147	0.203029	-1.61206	2.27074	0.571701	0.545413	0.36147	0.36147
DNAH14	0.372053	0.301556	1.34632	0.595838	1.91255	-0.256279	0.423839	0.126288	0.196111	2.0455	0.687446	-0.10201	1.02422	0.345483	-1.68271	0.852642	0.731259	0.394178	1.01761	-1.57683	0.632122	-0.0827572	-0.641232	0.20292	0.824322	1.39256	1.78133	-1.30955	0.140512	-0.387384	1.2809	1.05426	-0.234983	1.60386	-1.73856	1.43643	-0.344577	-0.726463	-0.351084	0.810721	1.09131	0.297306	-0.598425	0.633829	1.7941	-0.803527	2.07353	1.18788	2.36506
DNAH9	-0.611693	1.43862	0.417761	-0.174913	-0.958385	0.573655	0.920347	0.2788	-2.14373	-0.958385	0.60856	1.07227	0.459479	-0.265001	0.112787	-0.265001	-0.479887	0.226963	-0.174913	1.25106	-0.479887	0.537264	0.373903	-0.265001	-0.365711	-0.767587	-2.14373	-0.265001	-1.55106	-0.611693	1.85971	-2.14373	0.966577	-0.958385	-0.174913	-2.14373	-0.958385	0.735466	-0.174913	-2.14373	-0.479887	-0.611693	0.764453	1.07227	-2.14373	0.735466	-0.611693	-1.20437	-2.14373
DNAJC5B	-0.417744	-1.26933	-0.120601	0.287487	-1.68905	0.817214	2.35492	0.0586981	-1.48083	0.8646	-0.393369	0.0274117	0.514018	0.90765	2.83556	0.510739	-0.279596	-0.102375	-2.36168	2.05236	-1.19573	-0.323582	0.912077	1.41902	0.517286	-0.316117	-0.52158	1.29233	-0.354006	0.693517	-1.63284	-0.361757	-1.32827	0.936084	2.79312	-0.745017	-1.57959	0.432235	1.18861	-0.114489	-0.733715	-0.803503	-0.0904043	0.0113979	-0.568202	1.25053	0.561966	0.527028	-1.2886
DNASE1L3	-0.922802	-1.28215	-1.47677	-0.011661	-1.50933	-0.985175	1.26539	0.167127	-0.582298	-0.213805	-0.727194	0.818413	-0.317308	0.668035	1.10889	-1.00164	-2.25026	0.379523	0.389557	1.9989	-0.786775	-2.59451	-0.415112	1.39553	1.25706	-0.310798	-0.0936343	1.43484	-2.46097	0.316251	-1.19048	-1.38697	1.68512	-0.337195	1.08132	-1.23488	-0.727194	0.870609	1.10889	-0.630822	-2.08682	-0.128167	0.79873	-0.572968	-0.908005	1.1444	0.206551	0.613231	-1.78984
DNASE2B	-2.24742	-0.84435	-2.24742	-0.0809828	-0.486184	0.194433	1.64951	-0.980322	-2.24742	-0.453238	-0.0809828	1.1433	-0.216955	0.160255	1.84013	-0.239115	-0.980322	0.35855	-0.421983	1.98393	-0.0308712	0.514502	0.664721	1.54307	2.00473	-0.786273	-0.84435	0.445184	-0.733253	0.856438	0.0444526	1.55269	0.415086	-0.557955	1.8431	-0.557955	1.37858	1.3927	0.366955	0.391496	-0.980322	-0.908551	0.148423	0.611235	-0.486184	1.31684	-0.980322	0.391496	-1.06169
DNM3OS	-0.950096	1.34322	-1.04755	1.09995	-0.831644	-0.146011	0.0563462	0.259387	-1.0549	-0.640197	0.113984	1.16723	-1.35439	1.00901	-0.314364	1.4713	0.465793	0.584947	0.233963	1.9938	-1.1806	0.789274	1.13693	0.593223	-0.432044	-1.40575	-0.606949	0.9382	-0.283661	2.24644	1.85349	-1.2591	2.25328	0.0936224	-0.416538	-1.15577	0.213948	1.14322	1.30675	-1.7877	0.663446	-2.42186	1.27506	0.340851	-1.97589	0.694902	-0.606949	-0.447798	-1.32482
DOCK10	-0.789701	-0.519636	-1.28915	0.695418	0.205433	0.0227076	2.54602	0.74151	-0.404284	-0.963451	0.345105	0.405733	0.349224	1.40057	1.95921	-0.249416	-2.05677	-0.276221	-1.80042	2.01714	-2.44352	-0.0960805	0.254424	1.46775	-0.335636	-1.44856	-0.0795663	1.88375	-1.12296	0.695418	0.252963	-1.08681	0.551579	-0.0560289	1.83973	-2.04319	-1.68434	0.41626	1.07264	-1.3348	-0.335636	-0.559309	1.12912	-0.0399475	-0.0293216	2.07813	0.518876	1.36964	-1.18648
DOCK11	-0.439659	-0.0130762	-1.17112	0.481462	-1.49835	-1.05757	2.20427	0.320236	0.749837	-1.18728	0.642162	0.187105	0.2112	0.881622	1.97075	0.0891052	-0.831373	0.00443429	-1.47204	2.04014	-1.91499	-0.336834	0.580231	1.22463	-0.200156	-1.6371	-0.061639	1.48876	-1.3469	0.898367	0.0315528	-1.80581	0.836053	-0.138862	1.8563	-2.52755	-0.915166	0.470492	0.991253	-2.01387	-0.938001	-0.69199	1.22014	0.581939	-0.660958	2.0129	0.592142	1.37514	-0.578725
DOCK2	-0.140877	-1.69844	-0.969957	0.341268	-0.87431	-0.475333	2.2449	0.254854	-0.578105	-0.62467	-0.0717889	0.151146	0.39418	1.15217	2.44223	-0.254213	-1.2985	-0.344573	-1.89775	2.0697	-2.05133	-0.192256	0.363117	1.45212	-0.0465843	-0.842112	0.192363	2.05065	-0.890703	0.727376	-0.935418	-1.79711	0.0687759	0.459291	2.38574	0.35551	-1.77573	0.412062	1.18847	-1.0084	-1.01441	0.367444	0.56687	0.00810593	-0.026176	2.03382	0.453224	1.33992	-1.18783
DOCK8	-0.495	-1.49667	-1.39972	0.204941	-0.782616	-0.628903	2.34971	0.0545443	-0.635842	-0.798204	0.362761	0.13314	0.609198	1.12538	2.16303	-0.307824	-1.6589	-0.348498	-2.3094	1.78557	-2.58118	-0.386561	0.221081	1.12791	-0.0833578	-1.1547	-0.369301	1.96993	-1.04385	0.455172	-0.673458	-1.95473	-0.0634316	0.246753	2.15086	-1.6589	-1.28659	0.0334557	1.02809	-1.51426	-0.522452	0.653902	0.806544	0.499123	1.14553	2.20666	0.175909	1.33592	-1.34003
DOK1	-0.722536	-1.92899	-1.8039	0.345941	-1.45413	-0.312653	1.50254	-0.258277	-1.98949	-0.791441	0.25851	-0.85701	-0.299467	0.260165	1.89532	-0.661183	-0.461401	0.114385	-1.78534	1.36971	0.320433	-0.0642133	-0.0995601	0.992233	-0.799872	-1.02316	1.71339	1.59601	-2.77646	0.745074	-0.224239	0.837525	0.549065	0.24689	2.02964	-1.70831	-3.06198	0.301086	0.606865	-1.43466	-1.4659	-1.62135	0.921133	-0.504637	0.284818	1.38481	0.0839028	0.664385	-1.29987
DOK2	-0.342076	-1.43392	-0.624498	0.460118	-1.24754	-0.46	2.33099	0.486429	-1.46193	0.388687	0.0320726	0.117837	0.15695	0.681639	1.98956	-0.261084	-0.283453	-0.803714	-1.90883	1.81231	-1.44584	-0.131058	0.133849	1.45255	0.267125	-0.268494	-0.213304	1.9145	-1.17536	0.602066	-1.55455	-1.39883	-0.356393	-0.203411	2.07916	-1.2241	-2.20892	0.286869	0.971327	-0.454773	-1.18494	-0.22328	-0.0442361	-0.895726	-0.315492	1.48059	0.683645	1.24571	-1.1316
DOK3	0.602387	-0.968341	-1.44275	0.27346	-1.39727	-0.479433	2.02459	-1.02392	-0.134855	-0.917961	-0.384782	-0.230117	0.672492	0.683281	3.09726	-0.21313	-1.59779	-1.1956	-1.53295	1.62553	-2.03523	-1.0633	-0.401356	0.770424	-0.558953	-1.08889	-1.09257	1.25578	-1.09998	0.450664	-0.699209	-1.714	-0.794057	0.618653	3.26219	-1.70853	-1.51353	0.276557	0.474035	-1.27651	-0.507192	0.192347	-0.326972	-0.169392	0.103374	2.0673	0.134159	1.04936	-0.971758
DPEP2	-0.846951	-1.63447	-0.962592	0.695561	-1.1738	-0.0872559	1.61323	-0.717211	-2.10434	-0.846951	-0.362107	-0.17001	-0.149989	0.494996	2.84554	-0.5293	-0.972782	0.0496893	-1.28944	2.37632	-1.81267	-0.43623	0.335221	1.27263	0.664497	-0.952493	-0.70098	1.24681	-1.00391	1.52814	-0.684978	-0.865426	0.208661	0.0579824	2.96706	-1.43345	-1.14963	1.03879	0.865975	-0.392406	-0.775919	-0.742001	0.190424	0.130016	-0.942483	1.59094	0.265128	1.10315	-1.40315
DPP4	0.615202	-3.03186	-1.39195	0.31142	0.256999	-1.47675	0.876119	-0.392871	-0.0731447	-0.492858	0.140978	0.446254	-0.945779	0.813541	0.856236	0.650504	-0.501869	0.149329	-1.19348	1.85923	-1.37174	-0.365904	-0.0233265	0.542149	-0.0792782	-0.959436	0.939363	1.16967	-1.64307	1.75111	0.589906	-2.10423	0.76153	-0.266654	0.733592	-0.755256	-0.76672	0.415376	1.09722	1.52467	-0.20286	-0.685311	1.00221	0.0149576	-0.544929	1.60062	-1.0304	-0.000195756	-2.11734
DPPA4	-1.28166	-1.28166	-0.0360635	-0.208762	-1.28166	-0.208762	2.0282	0.760796	-1.28166	-0.43141	-0.208762	1.03684	-0.43141	0.574152	0.86414	0.224344	-0.43141	0.418845	-0.43141	2.39731	-1.28166	-0.43141	0.703441	1.64705	0.955297	-1.28166	-1.28166	0.703441	-1.28166	0.105042	-0.43141	-1.28166	0.418845	0.86414	0.224344	-0.43141	-1.28166	0.224344	1.7144	-1.28166	-1.28166	-0.43141	-0.208762	0.500388	0.105042	1.88709	0.327689	0.997141	-1.28166
DPT	-0.940271	0.915364	-1.37551	-0.0773963	-0.250291	-0.964365	0.634604	-0.254029	-0.605828	-0.780362	0.130318	0.405549	-0.194048	0.112818	0.0690765	0.162266	0.286727	0.100983	-0.627853	1.02989	-1.36436	0.765356	0.695159	0.972749	0.550829	-1.6378	-0.514311	0.501982	-0.470585	1.16091	0.946919	-1.62519	1.17915	0.107246	-0.0395222	-2.29674	-0.0900736	1.14496	1.25235	-1.1995	-1.21256	-0.798537	0.897925	0.621772	-1.79415	1.30469	-0.376698	-0.252158	-1.32892
DQ515898	0.955719	0.758063	1.06151	0.576659	-0.985324	-0.985324	-0.985324	1.03886	0.929391	0.986371	0.980425	0.273108	1.07593	1.15882	0.514791	1.52542	1.7099	0.0119941	1.0516	-0.985324	0.882544	-0.985324	-0.985324	-0.0611807	0.664576	1.14713	0.273108	-0.985324	0.290189	0.40565	-0.985324	-0.985324	-0.985324	0.418	0.533462	0.290189	0.290189	-0.985324	-0.985324	0.842376	-0.985324	2.05162	-0.985324	0.273108	-0.985324	-0.985324	0.958892	-0.985324	0.802429
DQ575504	0.00830834	-0.833501	-1.90327	0.877007	-0.218863	0.402782	2.51494	-0.0794553	0.761818	-2.07348	-0.579511	0.640075	-1.04313	0.322174	0.478878	0.63596	-1.34303	-0.348472	1.15115	3.29619	-0.797555	-0.158414	0.0406107	0.581306	-1.01509	-1.63768	0.00175477	1.46022	-0.065579	1.3157	0.219799	-0.418223	0.742904	-0.482337	1.02717	-2.76813	-0.374211	1.09352	0.524363	-0.858004	-1.14608	-0.845697	1.64489	-0.870423	-0.47299	1.42608	-0.065579	0.528829	-2.41523
DQ576888	-0.925134	0.428514	-1.09721	-0.1784	0.00974354	0.347659	2.01507	0.117631	-0.463386	-1.38505	1.04659	0.587646	0.215487	1.11414	1.14675	0.986033	-1.46112	-0.499446	0.176127	1.90258	-1.19187	-0.505613	-0.106947	0.137598	0.223137	-0.884769	-1.8025	0.556179	-0.328225	1.30633	0.93985	-2.04775	1.78421	0.293609	1.2022	-1.00096	-0.0844535	0.493015	0.769026	-4.49591	-1.03574	0.00312639	1.30431	0.633453	0.0731252	1.63137	-0.989684	0.318826	-0.914854
DQ577714	-1.20118	1.62394	0.540308	-1.20118	0.621555	0.756306	1.10684	-1.20118	0.985292	-1.20118	0.289884	1.53658	-1.20118	0.243353	-1.20118	-1.20118	-1.20118	1.47007	-1.20118	-1.20118	-0.0699784	-0.15959	-1.20118	-0.15959	0.00764652	-1.20118	0.0761165	0.957605	0.540308	1.33148	0.714766	0.928533	-1.20118	0.410589	0.192771	0.479059	1.11771	0.479059	-0.0699784	-1.20118	1.83667	0.957605	-1.20118	0.332964	0.0761165	0.795076	-1.20118	1.15925	-1.20118
DQ597539	-0.907125	0.939543	-0.907125	-0.907125	1.09476	1.22742	1.37889	1.05188	-0.907125	-0.907125	-0.907125	1.37165	0.771723	1.50231	-0.907125	-0.907125	-0.907125	0.943954	-0.907125	1.53741	0.842463	-0.907125	1.01981	-0.907125	-0.907125	-0.907125	-0.907125	1.1083	-0.907125	0.978652	-0.907125	-0.907125	1.33858	-0.907125	1.1041	-0.907125	1.07552	0.826159	1.0403	-0.907125	-0.907125	0.759157	1.52035	-0.907125	0.583466	1.44975	-0.907125	-0.907125	-0.907125
DQ655986	-1.41614	0.0151584	0.222117	0.761972	-1.41614	-1.41614	0.58996	1.32515	1.26267	-1.41614	-1.41614	-1.41614	-1.41614	0.825227	0.625203	-0.0240288	0.82211	0.144721	0.490771	0.58996	-1.41614	0.666805	-1.41614	0.0845829	-0.0449799	-1.41614	-1.41614	0.371957	-1.41614	0.704887	1.05217	-1.41614	1.26967	-1.41614	0.388639	-1.41614	-1.41614	0.88342	0.497251	-1.41614	0.534289	0.130423	1.16158	0.600314	-1.41614	0.197767	0.115655	0.534289	-1.41614
DRAM1	0.363937	-0.725955	-1.22933	2.01443	-0.399387	-0.259901	2.67877	0.848951	0.892008	0.39283	0.446849	-0.501197	1.0352	1.24694	2.12669	0.0324352	-1.06245	-0.722864	-2.20633	0.806756	-2.41168	0.195483	0.50618	0.181689	-1.42748	-1.02539	0.337944	0.504644	-2.12909	0.0203341	-0.0164773	1.79778	-0.153979	0.210986	2.00791	-0.752449	-2.58091	-0.142841	0.641333	-2.00958	0.562089	-0.490341	0.543399	0.337099	-0.674135	1.21953	0.0926942	0.0524207	-1.50043
DRC1	0.077335	-1.38443	0.979453	1.07515	-1.01617	0.660297	1.80492	-0.246614	-2.01398	0.1639	0.445598	-0.0183583	-0.125334	0.504214	0.1639	-2.01398	-0.125334	0.445598	0.242928	-0.0183583	-1.01617	0.242928	0.315627	-0.552214	-0.125334	-0.754883	1.7047	0.315627	-0.754883	-2.01398	0.445598	-2.01398	1.28985	-1.01617	-0.386621	-0.0183583	-1.01617	0.382935	1.21515	-2.01398	-0.0183583	-2.01398	2.42081	-0.386621	-2.01398	-0.0183583	0.077335	-0.0183583	-0.386621
DTHD1	-0.545091	-2.39269	-0.165634	-0.209675	-1.5462	-0.359274	2.25954	1.20776	-0.0110156	-0.69971	0.14678	0.449623	0.694994	1.07445	1.65019	0.14678	-0.790462	0.0232348	-0.359274	2.13183	-1.5462	-0.416375	0.787302	1.55077	0.117701	-0.256387	-0.209675	2.67882	-1.01212	0.82371	-1.5462	-1.5462	0.253226	0.468649	1.55537	-0.790462	-1.01212	0.174802	1.29611	-1.85861	-0.893349	-0.359274	1.34584	-0.165634	0.410101	1.65825	0.540376	1.60423	-1.1526
DTX3L	0.774702	-0.719435	-1.35839	0.164507	-1.16792	0.661575	1.62801	1.31428	-0.00227242	-0.206561	-0.108832	0.343435	1.22801	1.07531	1.09124	0.104242	-2.08214	-0.226848	-2.03527	0.3071	-1.93548	0.0929052	0.157396	0.339299	-1.01476	-1.11718	1.11228	0.559261	-3.06724	-0.335611	-0.563295	0.63214	-0.940669	-1.01824	0.838441	-2.75133	-1.56578	-0.342245	0.409054	0.159985	-0.834953	0.787991	0.641321	-0.637922	1.10219	2.25521	1.05056	1.67295	0.842588
DUSP1	-1.0103	1.85661	-0.38156	-0.123267	-0.224602	-1.43143	-0.544459	-1.46573	1.35158	-1.34669	0.128245	-0.535096	0.194253	-0.0702415	-0.536963	-0.285578	-0.133701	-0.788349	-1.8439	-0.290261	-1.10983	-1.04089	-0.839718	-0.38156	1.30669	-1.68732	-1.22013	-0.160492	-1.51599	0.502627	-0.534163	0.949065	0.439023	-1.98013	-0.748585	-1.19435	-1.26052	0.0540613	-0.35837	-1.307	-0.300463	0.867856	-0.126042	-0.412813	0.642961	0.182635	-0.551052	1.04557	0.483091
DUSP9	1.784	1.47021	1.12876	0.298571	0.851709	0.506134	-0.83792	0.0742032	0.12081	-0.215299	0.680396	-0.532453	0.105697	-0.24295	-0.369413	0.389039	0.946068	-0.163742	0.830794	-0.335055	0.60313	-0.925283	-0.215299	-0.925283	-0.762244	0.450605	1.63014	-0.369413	-1.94073	-0.369413	-1.31811	1.07323	-1.15507	0.216632	-0.48709	-0.48709	-1.31811	0.163874	-0.24295	1.72737	-1.02861	2.08403	-0.27202	-0.335055	-0.302662	-0.83792	0.360458	0.817864	0.983079
E2F1	0.33011	1.48352	1.02781	1.07597	1.03032	1.30653	-0.467854	0.165451	0.986947	-0.0933937	0.840443	-1.35608	0.125239	-1.02217	-0.981841	-0.356809	-0.113957	-1.61662	0.873321	-1.94657	0.746778	0.0939462	-0.867694	0.042299	0.838271	1.08805	-0.14238	-1.23068	0.133871	-0.103636	-1.2341	0.616406	-3.20112	1.43345	-0.899323	1.64452	-0.967729	-1.72108	-0.387344	0.672558	0.71536	2.34292	-1.87262	0.319458	0.854838	-1.91193	1.03658	1.23742	1.34276
EBF1	-1.0283	1.21283	-1.64011	0.143498	-1.57437	-0.579663	-0.431229	-0.671431	-0.760932	-1.86398	0.446951	0.662639	-0.195057	0.232724	0.299348	-0.835811	-3.07617	0.115293	-0.12814	1.32084	-1.3269	-0.80311	-0.710335	0.512418	0.311414	-1.36162	-0.700483	0.635954	-1.39743	0.498948	0.258171	-0.858151	1.77716	-0.371048	0.274823	-2.51612	-0.624614	0.782084	0.366074	-1.59586	-1.34413	-0.544949	1.63676	0.787344	-0.858151	1.45625	-0.47857	-0.47857	-1.37938
EBI3	0.12987	-1.89902	-1.47116	0.345574	-1.62764	-0.59021	1.93877	0.188485	-0.126855	-0.102755	-0.599556	-0.0675728	-0.033487	0.999899	0.995543	-0.553604	-0.766556	-0.157747	-2.04724	1.31339	-1.23762	0.311431	0.747983	1.1055	-0.755675	-0.228947	-0.394727	1.52089	-1.42029	0.853572	-0.990249	-1.74151	-0.276795	-0.189537	1.10056	-1.18027	-1.50286	0.35149	1.01608	-0.418328	-1.62764	-0.205785	0.819497	-0.772037	-0.136032	1.68539	0.257058	1.3503	-1.74151
ECM1	0.00777456	-0.51206	-1.86571	-0.0297866	-1.13767	-0.331443	-1.57298	-1.33443	-0.603265	-1.40742	0.262774	0.204937	-1.05563	-0.149715	0.222012	0.134522	-0.452223	-1.34828	-1.66564	0.310164	-1.88889	0.244101	0.782367	0.930329	1.6559	-2.47018	-1.11794	-0.433983	1.16042	1.61344	1.32166	-1.9936	0.761039	-1.50599	0.132846	-1.6104	0.982751	1.33521	-0.49122	-1.93379	-0.105543	-0.757083	-0.291585	0.373278	-0.0391453	0.552588	-0.862942	-0.310038	-0.925994
ECM2	-1.79125	-0.648709	-0.765244	1.09085	-0.730945	-1.01065	-0.965871	-0.257281	-1.02994	-1.08502	1.16764	1.00772	-0.575836	0.797662	-0.748563	-0.821742	-1.2564	0.862492	-0.682946	1.09009	-1.5541	0.998641	1.37536	0.0132199	-0.348704	-0.953177	-0.262006	0.0713971	-0.391878	1.43385	1.79435	-0.924069	2.10679	-1.4888	-0.728615	-2.29524	-0.783377	0.907725	0.659021	-2.12366	0.0696023	-1.57983	1.14438	1.165	-2.37963	0.511413	-0.24244	-0.803025	-1.19652
EDA2R	-0.698091	-2.66463	-0.994826	0.419563	-0.57852	0.589023	0.142131	0.0680218	-0.740814	-0.843033	-0.452852	0.914644	-1.3373	0.549801	0.660449	0.062545	-1.66925	-0.153839	-0.53208	1.89819	-0.427587	1.47309	1.8726	0.14725	0.0570426	-1.43133	-1.03605	0.616747	-1.03605	2.14435	1.33657	-0.293857	1.87613	-1.23357	0.761567	-1.47115	-0.541222	1.29694	0.72466	-2.60998	-0.44437	-2.4598	1.08275	0.509224	-2.13365	1.05006	-0.843033	0.585511	-1.10814
EDN2	0.992623	1.8447	1.14882	1.3093	-0.87697	-0.280125	-1.90053	0.461068	1.19191	1.6787	0.805181	-0.271106	1.43271	-0.138908	-1.53459	1.06525	0.748683	-0.363895	-1.97425	-1.90053	-0.500735	-0.087171	-0.189726	-1.25917	-0.256343	1.30183	-0.548883	-1.69262	-1.57603	-1.74568	0.547224	-1.71862	0.0656959	-0.317478	-1.83419	-0.591057	0.129035	0.260413	-1.16079	-1.90053	0.995721	-0.402793	0.459086	0.192804	1.19026	-0.724608	1.81227	1.25663	2.15071
EFCAB10	0.729253	0.136133	0.180234	0.50787	0.180234	0.410207	0.753751	0.222458	1.47708	0.0415744	0.801003	0.753751	-0.062955	1.29853	0.180234	0.262957	0.867913	0.678365	1.33959	-1.1529	0.568016	1.13152	1.09789	0.0899796	-0.999966	0.180234	0.950636	-0.179809	0.596775	0.753751	0.930593	0.538399	0.410207	1.06307	-2.93052	0.301869	0.375392	-0.750634	1.11484	0.339311	0.50787	-1.1529	0.301869	-0.243838	0.0415744	0.180234	1.19555	-1.1529	-0.312287
EFCAB13	-1.29535	0.836679	0.836679	1.30408	-0.4147	1.13476	1.09072	0.0314808	1.19822	-0.639953	0.378147	0.339425	-1.43609	-0.391864	0.611057	0.440291	-1.97773	0.809323	-0.560573	1.31675	-1.48651	0.339425	0.578605	0.818504	-0.0536336	-1.12815	-0.0536336	-0.391864	-0.72435	0.827622	1.14197	1.2522	1.39625	0.58951	0.142206	0.0148863	1.10556	0.73351	0.567611	0.352457	1.006	0.285984	1.10556	0.230315	-0.262488	1.18438	-0.347332	-0.304236	-0.485646
EFEMP2	-0.0584812	-2.11137	-1.70156	0.237977	-1.93618	-1.56107	-1.32233	-0.733254	-1.00027	-0.822187	0.368558	-0.235523	-1.10599	-0.205975	-0.588334	-0.047987	0.0148094	-0.823702	-0.664857	0.327924	-0.288924	0.320807	-0.0416345	-0.56579	-0.845066	-0.42193	-1.60986	-0.746879	-1.65632	0.870297	1.06299	-0.947573	1.44691	-1.37913	-0.371593	-2.91236	-1.69348	0.77548	0.263748	-0.554325	-0.389705	-1.90499	0.942819	0.721926	-2.53959	1.03984	-0.890301	-0.666222	-1.06992
EFNA3	-0.782721	1.88813	1.81005	0.0928792	-1.93289	-1.32144	-2.65267	-1.70387	-0.782721	0.747041	1.33299	0.0820687	0.477314	-0.463073	-1.70815	-0.144488	0.257817	1.13269	-0.543378	-1.98795	-2.32006	-0.138157	-1.06735	-0.535321	-0.0659675	0.871889	-0.0517994	-2.09532	-0.0743958	-0.458105	-0.336866	-0.414466	-1.37849	-0.140865	-1.60633	-0.0144323	1.14437	1.1825	-1.6703	-0.356832	-0.851721	0.55951	-1.35407	-0.249597	0.850495	-0.620406	1.42225	1.00028	1.90202
EGFL6	1.06194	0.643071	-0.446696	0.238738	-1.37722	-2.42489	-0.663468	0.313754	-0.165639	1.38589	0.564857	0.751849	0.41364	0.634087	1.60505	0.500453	-0.567899	-0.996792	-1.0436	1.49625	-2.33073	-1.20562	-0.710729	0.193733	-0.266057	-0.329681	0.32649	1.93721	-1.52738	0.156997	-0.422062	-1.93139	0.0825881	0.376647	1.47494	-0.105912	-1.40924	-0.637921	0.328433	-2.26183	0.0736479	-0.906056	-1.00095	-1.01354	0.416289	2.27845	0.344789	1.06886	-0.279188
EGR1	0.170347	2.56848	-0.6559	0.439737	-0.0211837	-1.36927	-0.816279	-0.692612	-0.397768	-2.10192	0.803626	-0.638597	-0.0106152	-0.120286	-0.260072	-0.0980849	-1.02053	-1.6909	1.1751	-0.177381	1.18507	-1.25326	-1.23643	-0.476691	2.02599	-0.0800377	-1.25538	-1.0414	-1.07888	0.369986	-0.345551	-0.13429	1.53833	-1.42467	-0.246149	-1.12708	-1.75861	-0.445279	-0.783713	-0.237534	-2.07517	-0.0289975	-0.31848	0.198059	1.1152	0.171541	-0.224734	-0.609541	0.499637
ELF3	1.05385	-0.369606	1.76423	0.76604	-1.84835	-0.679859	-4.16458	-0.482069	0.0377159	1.36915	-0.285994	-0.0531494	0.394981	-0.104391	-1.33456	0.285786	0.139153	0.301855	-0.133807	-2.38843	-0.938236	-0.759963	-0.903891	-1.04062	-0.0978026	0.511583	1.26198	-3.77663	-0.57487	-1.18423	-0.848534	-0.15979	-0.847085	0.188883	-1.28951	0.898577	0.596893	0.595846	-0.0735974	-1.49026	-0.753235	1.84479	-0.802987	-0.0787628	0.622797	-0.88284	-0.831256	-1.39104	-0.698546
ELK2AP	1.90452	-3.34333	-1.1488	-1.43514	-2.47532	0.685182	0.940275	-0.392109	-1.12256	0.405108	0.429618	0.971311	1.41187	1.15986	1.0644	0.875308	0.338057	0.00703186	-0.658287	1.00449	-1.63	-0.259621	0.17171	0.767334	-0.426514	0.52582	-0.71483	1.32466	0.378865	0.130308	-1.14717	-1.38816	-1.60035	1.1296	1.25213	-0.772969	-1.4254	-0.604036	0.110634	0.138358	-0.275982	1.08124	-0.148225	-0.608398	0.476577	0.585384	0.836376	0.802706	0.7916
EMB	-0.737441	-1.69719	-1.00817	0.00410278	-1.06222	0.297974	2.24744	1.37548	-1.40603	-0.64309	-0.480002	0.0413617	-0.0973089	1.06922	1.36448	-0.211632	-0.809168	0.859201	-2.02807	1.75833	-0.32305	0.288198	0.992511	1.52697	-0.404489	-0.246085	0.603703	2.26328	-1.99195	0.353899	0.200743	-0.397614	0.254156	-0.200664	1.27592	-2.3939	-1.77135	0.0438664	1.27141	-2.08405	-1.12802	-0.781838	0.623699	-0.136602	1.402	1.69199	0.291697	1.34944	-1.09755
EMP3	0.0809827	0.0384268	-1.39841	-0.0334761	-1.2963	-1.64764	1.14213	-0.254209	-0.905168	0.769934	-0.0388341	-0.128167	0.240859	0.4062	1.45969	-0.1794	0.167041	-0.931518	-2.57795	1.25553	-1.33338	-0.282981	0.223295	0.856328	-0.539319	-1.22785	0.197518	1.54985	-1.70131	0.707794	0.220646	-1.90223	0.290623	-0.615678	1.53171	-2.05444	-2.68159	0.125347	0.816267	-2.60787	-0.585921	-0.844756	0.180877	-0.291203	-1.59799	1.73023	0.457432	0.334276	-0.812933
EMR1	-0.43474	-1.84073	0.0652413	0.53759	1.17479	-1.53733	2.23669	1.56594	1.48004	-0.375615	-0.898285	0.166003	0.12659	0.805049	2.29474	1.54497	0.295593	0.492514	-1.84073	1.45768	-1.1806	0.166003	0.295593	0.185289	-0.43474	-1.47099	0.166003	0.730186	-1.68059	0.461611	-1.40774	-0.898285	1.28148	-0.496554	2.47325	-2.35019	-1.28944	0.755601	1.02845	-0.318954	-0.73814	0.986607	0.295593	-1.40774	-1.60707	1.52366	0.12659	0.717299	-1.7583
EMR4P	-0.456685	-1.42401	-0.260854	0.184142	0.138598	-0.547824	2.73895	0.269196	0.579245	-0.192522	-1.21063	0.741248	-0.456685	0.741248	2.31679	0.0404371	-1.21063	0.593844	-0.0689659	2.84781	-0.12875	-0.70323	0.328364	0.846952	0.419503	-0.456685	-0.0689659	1.48726	-1.6991	0.932007	0.0142373	-2.36191	0.248632	0.518512	2.21339	-0.596872	-0.0127006	0.269196	0.879741	-1.1195	-0.547824	-0.761201	0.486634	-1.31138	-0.0127006	1.22723	0.92178	1.49294	-1.31138
EMX2OS	-1.012	-0.894216	-1.48203	1.01128	-0.649083	-1.012	-0.565698	-0.0233507	-1.07654	-1.70518	0.960423	0.609925	-1.70518	-0.2582	0.449576	-0.0468822	-0.649083	0.622196	0.609925	1.78768	-1.14554	-0.0468822	0.0440934	-0.350577	-0.14697	-1.38671	-2.68605	0.107275	-0.740058	0.779831	1.05178	-1.58739	2.11544	-0.173639	0.704116	-1.99287	-0.894216	-0.000360218	0.147282	-1.21965	0.704116	-0.951376	0.830606	1.52378	-2.1752	0.3586	-0.649083	-0.229211	-1.14554
ENPP2	-0.933323	0.411819	-1.09782	-0.287226	1.45299	-1.4349	2.05615	0.685078	0.289428	-0.466751	-0.630881	0.279644	0.0105015	0.0813034	0.816836	0.201938	-0.556473	-0.0158599	-0.285617	1.28372	0.525457	-1.29732	-0.152274	0.997246	0.128863	-0.496794	-0.53382	1.15635	-1.11899	-0.0296084	-0.23236	-1.93919	0.742858	0.531361	0.756893	-2.62599	-0.58925	0.13533	1.23228	-0.8852	-1.67196	0.167081	1.70153	-0.134043	-0.249295	1.82521	0.0555285	1.07949	-2.04595
ENTPD1	-1.76582	-2.22536	-1.19658	0.281148	-0.443924	-0.58622	1.71666	-0.479743	-0.573537	-0.897284	-0.101828	0.159901	-0.58622	0.682685	1.17697	-0.942564	-1.99254	0.642385	-0.496686	2.06319	-0.0978598	0.214719	0.751912	0.824962	0.107074	-1.25661	-0.736944	1.39001	-0.280577	1.71509	0.964499	-0.795541	1.1236	-0.85303	1.46182	-2.49646	-0.74245	1.12466	1.12889	-2.23717	-0.195401	-0.750737	1.74543	1.73614	-1.31116	1.59797	-0.0258598	0.54784	-1.57531
EOMES	0.178444	-0.0151252	-0.688293	0.0398705	-0.75159	-0.785218	1.98668	0.838537	-1.96794	0.143291	-0.235507	-0.132837	0.195458	0.945732	1.28504	0.202164	-0.5405	0.0640337	-0.869649	1.55603	-1.87356	0.195458	0.555512	1.66696	0.110278	-0.0741751	0.317061	2.59424	-1.75003	0.391595	-1.71275	-1.91936	-0.229763	0.02751	1.26047	-0.729931	-1.34067	0.527085	1.12902	-0.82032	-0.993179	-0.394396	1.14463	-0.430337	-0.102969	1.4082	0.627385	1.12376	-0.668258
EPB41L4B	0.738094	0.790192	1.29769	1.32361	-0.806332	-0.349809	-3.66296	-0.544646	-0.0502702	-0.57003	1.9358	0.249766	0.624484	0.258372	-0.93608	0.390731	0.233851	0.618947	-0.983243	-2.7952	-0.643617	-0.952745	-0.729795	0.17139	1.17557	0.450686	2.97922	-3.59683	0.469301	-0.115721	-1.24173	-0.205975	-0.806332	1.47541	-1.16185	1.98418	-0.517236	-0.186286	-1.21326	-0.502506	-0.392111	0.539067	-0.262599	-0.608977	1.09534	-1.39332	-0.421798	-0.846204	0.222163
EPCAM	0.813598	-1.80857	1.09286	1.01926	0.711783	0.237881	-3.73492	0.17613	-2.02327	0.439382	0.902168	0.285545	1.00692	0.294208	-1.40538	0.788049	0.577361	-0.051525	1.62862	-2.41762	1.65373	0.0442049	-0.812916	-0.426274	0.059814	1.65019	1.31838	-2.47855	-0.380136	-1.10768	-1.11904	0.485517	-2.66626	1.23548	-1.42566	0.822414	0.632172	0.536866	-1.052	2.68662	-0.344803	-0.225882	-0.603745	-0.0353572	0.828109	-2.34403	0.341544	-0.216466	0.676758
EPHA1-AS1	-0.519251	0.2451	1.77991	0.397291	-0.13203	-0.13203	1.95085	0.816596	0.466792	-0.247921	-0.13203	0.764846	0.594904	1.46775	1.00403	0.2451	-1.71188	0.532535	0.161209	1.30962	-1.36208	0.397291	0.323575	1.84686	1.1664	-1.09075	0.710796	1.60767	1.80264	1.97062	0.2451	-0.519251	1.24012	-0.247921	0.710796	-0.869055	0.397291	0.913923	1.0467	-2.2049	-0.376033	-0.0262293	1.1278	0.764846	0.2451	1.49706	0.0710979	0.397291	-0.519251
EPHB2	-0.200299	0.450143	0.456008	1.584	-0.59494	-0.160221	0.272662	0.450143	-0.583277	-0.218458	0.718722	-0.648564	0.166639	0.504968	2.03437	0.519073	-0.48216	-0.801587	-2.26652	0.676291	-0.742379	-0.413109	-0.232221	-0.312662	-1.33473	0.458932	-0.537501	0.0903587	0.426452	0.807162	-1.31578	-2.09974	-0.155833	-0.949454	2.08018	-1.5941	-1.86601	0.464764	0.34049	-1.02528	-0.00973123	0.59572	0.212006	-0.293347	-0.548816	1.54881	-1.26941	0.235883	-1.85254
EPN3	-0.117023	0.436928	0.123572	-0.189824	-2.65745	0.715937	-3.06418	-1.16837	0.205699	-0.5147	-0.293445	-0.231782	-1.14074	-1.25217	-1.36922	-1.30029	-1.06305	-0.603386	-0.958855	-2.12211	-2.18484	0.203961	-0.0841613	1.65319	2.31044	-0.463803	-0.825479	-2.7831	0.882453	0.613699	-0.148579	0.726086	-0.70027	-0.171695	-1.33403	0.186374	0.799679	0.79548	-0.926886	0.0700054	0.667652	-0.279159	-0.160735	2.30847	0.351557	-1.48494	-0.969796	-0.551219	-0.21999
EPR-1	0.491979	0.693139	0.4282	0.413606	0.802184	1.02167	-1.36606	0.648098	1.39527	-0.174598	-0.16086	-0.897497	-0.47145	-0.829799	-0.891105	0.642077	1.44216	-0.646811	0.751603	-1.24189	0.827786	0.488191	-0.103874	-0.341726	-0.250611	0.272375	0.538861	-1.09644	-0.0806231	0.0604031	-0.998134	2.03946	-5.96401	0.746304	-1.27438	0.747366	-1.07821	-1.39511	-1.17602	1.36134	0.276932	0.604731	-0.588805	-0.385841	0.875787	-1.05451	0.616291	0.291196	0.878503
EPSTI1	0.242644	-2.40663	-0.720461	0.827055	-0.552453	-0.296669	1.74953	0.631974	-0.85258	1.07967	-0.0543424	0.559747	0.358386	0.974204	1.52853	0.00206078	-0.682485	-0.43616	-2.72613	0.883482	-1.63084	0.17322	0.566631	1.08319	-0.986263	-0.301427	1.52662	1.54408	-1.30966	0.545868	-1.10692	-1.21558	-0.494835	0.18578	1.43207	-1.47303	-2.3863	-0.346703	0.874619	-0.228845	0.46148	-0.547632	0.229582	-0.644562	1.23957	2.32772	0.273969	0.870802	-1.17571
EPYC	1.17267	-0.374496	0.036353	0.36516	0.954939	-0.308937	0.253871	1.14617	0.320651	1.08458	-0.669702	0.772536	-1.00583	0.591236	-1.05235	0.764308	1.42875	0.421331	-1.58185	-0.0834701	-0.652697	-0.107082	-0.0639321	0.448289	-1.17698	-0.652697	1.1882	0.844908	0.798929	1.32603	0.0655713	-0.837242	0.439904	-0.66114	-1.00583	0.649879	-0.948848	0.482043	-0.135231	-0.705198	1.27247	-1.38691	-1.33364	-0.612143	-0.418633	0.358767	-0.224215	0.396161	-0.0449984
ERAP2	0.893303	-2.26786	0.135586	-0.676696	0.321141	0.246089	1.48642	0.792277	0.345897	-1.51153	-1.1786	0.641368	0.779255	1.12412	-0.32334	-0.763905	-1.91869	-1.1786	-1.78467	0.06594	-2.24888	0.466674	0.657779	1.56065	0.666277	-0.0147398	0.523168	0.232836	-1.81604	-0.42467	0.640058	-0.143895	0.786878	-0.763905	-0.388832	-1.89466	0.0271435	1.05189	1.0434	-0.375607	0.77962	-0.0126928	1.01224	0.502009	1.39612	1.42169	-0.750443	-0.0980081	-1.8377
ERP27	1.22816	1.02233	1.38773	1.46311	-0.148241	-2.44457	-1.2779	-0.652037	-0.737233	0.515598	0.725497	0.564596	0.0510447	0.111577	-0.173499	1.16556	1.30941	1.19613	1.583	-0.36002	0.461063	0.83793	0.163261	0.152525	0.764781	-0.184546	0.859217	-0.886559	0.344461	0.0125062	-0.232104	-2.05545	-0.343269	1.56133	0.00429516	0.966612	0.344973	0.277428	-0.243905	-0.049006	-0.215649	-1.10918	-0.645808	-0.540523	-0.0254401	-0.652037	1.03284	0.23152	0.959943
ESM1	0.216092	0.978552	1.10069	-0.185447	0.449534	1.1046	-0.794544	0.173053	1.44967	1.5408	0.775941	0.0668256	-0.410016	-0.523533	-1.1042	2.1915	0.350489	-0.183589	0.119856	-2.22709	2.19877	1.08374	-0.127553	-0.60557	0.247585	1.17849	0.536413	-1.71212	1.72138	0.934976	1.10572	0.951203	1.1717	0.93563	-0.980302	0.0653553	0.00948721	-0.531203	-1.86087	-0.225211	0.204524	-1.05709	-0.765422	-0.901373	0.65651	1.28931	-0.807745	-2.23963	-0.139953
ESRP1	0.546095	0.481016	0.646952	0.620155	-0.169856	1.01799	-0.931461	0.357549	0.852632	-0.110693	0.794957	-0.294334	1.13124	0.439104	-2.42118	-0.124574	-0.566282	0.14459	0.803358	-3.18938	0.92026	-1.02761	-1.26191	-0.55332	0.363901	0.830719	0.958418	-2.05564	0.395768	-0.398653	-0.800921	0.67163	-2.15057	-0.303316	-2.47024	0.290682	-0.15841	-0.563031	-1.47505	1.1822	1.90486	0.379038	-0.382896	-0.33138	0.0579476	-1.69621	0.738609	0.67246	1.20626
ETV7	1.29275	-2.48949	-0.398195	0.599551	0.874308	-0.846758	1.15561	1.17251	-0.398195	1.83709	-0.191733	0.161804	1.17575	1.07582	0.603212	-0.414393	-0.700823	-0.975585	-2.15359	-0.0445308	-0.90011	0.3067	0.521647	1.04766	-1.21022	0.904497	1.11188	0.669665	-1.26492	0.0627766	-1.16277	-0.670893	-1.15352	-0.182278	0.680782	-0.2383	-3.16652	-0.741007	0.476395	-0.0248075	-0.846758	0.156303	-0.0816472	-1.36084	0.620435	1.0823	1.23352	1.49662	0.32101
EVC	-0.165312	-0.149329	-1.41248	0.368437	-2.05722	-0.751797	-0.895295	-0.123077	-0.181474	-1.39357	0.933152	0.153162	-1.06955	-0.0153259	-0.0594583	-0.317711	-2.04734	-0.39724	-0.800834	0.818419	0.0759115	0.0530603	0.0484464	-0.755821	-1.56629	-1.35648	-2.78951	-0.20606	-1.41248	1.49775	1.18765	-1.86283	1.64445	-0.49479	0.00386447	-0.603019	-1.63862	0.414013	0.25882	-0.323676	-0.184185	-1.05461	1.31823	1.54859	-1.77056	1.30084	-0.504917	0.07137	-0.720006
EVI2A	-0.790236	-1.57032	-0.647144	0.717785	-1.30866	-0.0637885	2.12463	0.635015	-1.02653	0.311021	-0.0444897	0.808745	0.268172	1.46658	1.65833	0.231125	-0.291147	0.290259	-1.94506	1.80729	-1.20727	0.42505	1.3011	1.57733	0.320963	-0.363941	0.602946	1.98748	-0.811773	2.07875	0.300998	-1.16935	0.524179	-0.0701475	1.73893	-1.8806	-1.85139	0.563684	1.47703	-1.16521	-0.664233	-0.815658	0.177381	-0.12846	-0.535583	1.41533	0.673032	1.26078	-1.57464
EVI2B	0.0676032	-1.99929	-0.935493	0.45534	-1.34979	-0.035231	2.26942	0.291314	-0.865724	-0.159776	-0.0517815	0.337759	0.717492	1.2458	2.33587	-0.0640083	-1.0737	0.185532	-1.63789	2.23564	-1.63266	-0.34514	0.8196	1.45824	0.219247	-0.661558	0.412809	2.28726	-0.765395	0.845416	-0.680676	-1.58162	0.115038	0.745406	2.23947	-1.44506	-1.40144	0.366155	1.29357	-0.978447	-0.509552	-0.0459397	0.494403	-0.124256	0.113475	1.74452	0.496661	1.34098	-1.1727
EVL	-0.690657	-1.01994	-1.89458	-0.191323	-1.85967	-1.01236	1.58349	-0.756447	-2.23111	-1.42787	-0.197479	-0.597446	-0.975981	-0.0169366	0.992642	-0.724026	-1.10815	1.43425	-1.03369	0.953876	-1.43253	-0.83597	-0.758576	0.963967	0.644361	-1.03677	-1.01893	1.43485	-1.09477	0.377829	0.0246942	2.14296	-0.011994	-0.827915	1.10577	-2.42155	-1.70026	0.071116	0.740524	-1.27028	-0.0629704	-0.864505	0.394579	0.300905	0.500804	1.32825	-0.132236	0.370996	-0.739518
EXO1	0.255155	1.1613	1.06679	0.838256	2.26865	0.482167	0.255155	0.671532	1.34396	0.680807	0.884055	-1.29113	0.476589	-0.170819	-1.44926	0.567658	0.733722	-0.891474	0.777828	-1.04316	0.867716	-0.101257	-0.964618	0.178449	0.574057	1.1635	1.0732	-0.414992	0.241296	-0.313449	-0.242491	-0.398971	-2.56166	0.196787	-1.26214	0.61043	-0.586242	-2.28587	-0.509456	1.71607	0.361538	0.875436	-2.19629	0.664523	1.11778	-1.4157	1.83342	1.82003	1.89388
EYA1	0.616575	1.89312	-0.388238	-0.170753	-0.832598	0.321084	0.215426	-0.308586	1.40128	-2.04932	-0.47728	-0.170753	-1.00129	-0.308586	-0.110242	0.908132	-0.110242	-1.00129	-0.236533	0.980185	-1.00129	0.521953	0.252311	-0.170753	-0.47728	-0.832598	-0.694765	0.6805	-1.00129	0.82848	0.135774	2.07807	0.496324	-2.04932	0.176648	-1.5253	-1.00129	-0.832598	0.38412	1.56998	-1.00129	-2.04932	0.811491	0.135774	-0.47728	0.252311	-0.832598	-0.110242	-1.21878
F10	-0.519406	-1.1408	-1.0904	-1.27873	-2.80325	-0.399316	-0.247311	-1.22133	-0.889853	-0.952475	-0.0410196	0.500783	-0.704907	-0.0146453	0.278164	-0.655316	-0.437816	-0.477805	-0.450974	1.72955	-1.62629	-0.533653	0.0110724	1.06976	-0.0589843	-1.0904	-0.774964	0.0845932	-1.16695	1.21412	-0.0321531	-0.688111	1.46812	0.00257079	0.526803	-1.66845	0.278164	1.13452	0.679402	-1.71242	-0.671583	-1.04235	1.99784	0.377801	-1.47298	1.43453	-0.338178	0.0110724	-1.50923
F12	0.806011	0.187502	0.357871	-1.04325	-1.05315	-0.513602	-1.42232	-0.995182	-0.300898	1.27476	0.107154	0.409504	0.0197415	-0.914106	-1.46654	-0.863508	-0.203107	-0.121847	-1.30034	-2.15615	-0.224504	0.0883815	-1.08346	0.374592	0.879959	-0.169803	0.473713	-1.1917	-0.542952	-0.70429	-1.59509	1.75498	-3.69881	0.577462	-1.21484	0.198872	-0.711321	-0.414582	-2.15615	-0.149539	0.303411	-0.537013	-1.32619	-0.711321	1.30311	-0.754583	1.35925	1.00691	1.77315
F2R	-1.32194	-1.00818	-1.99284	0.13718	-2.16615	0.0965858	0.518168	-0.721282	-1.25224	-1.84399	0.349299	0.179939	0.270088	0.845749	-0.249463	0.443165	-1.74981	-0.0137315	-0.455876	0.949021	-1.42506	-0.427126	-0.242264	0.536128	0.0971573	-1.70487	-1.61888	0.69404	-0.445956	0.492565	0.642325	-1.49022	1.69888	-0.888017	-0.385415	-3.43044	-0.120291	1.13111	0.190707	-1.56187	-0.893577	-1.11675	2.74104	0.814369	-0.775834	0.65846	-0.528108	-0.013116	-1.61344
F2RL2	-0.639356	-0.718691	-1.29652	0.131548	-1.88877	0.173103	-0.760227	-0.293792	-1.25914	-1.42243	0.165557	0.448653	0.0894835	0.813386	-0.145916	0.0206391	-2.17218	0.558477	0.721229	1.45266	-0.928795	-0.402456	-0.027669	0.389958	0.240149	-1.53171	-1.38658	0.259485	-1.24472	0.187956	0.556854	-0.808197	1.07597	-0.215951	-0.154859	-2.91371	0.625932	1.17575	0.72635	-1.28133	-0.72206	-0.666891	1.71287	0.517283	-0.513418	0.755496	-0.54677	-0.279305	-3.19713
F5	0.729498	-1.437	-1.437	0.217428	-1.00936	-0.941288	1.50686	0.630324	1.18385	-1.97578	0.435053	0.149359	0.417023	1.5574	1.48727	-0.605412	-2.16807	-1.33648	1.01244	1.4192	-0.0289673	-0.760036	-0.351056	0.101409	-0.470585	-1.54813	-0.605412	0.844671	-1.67236	0.615364	-1.81319	-1.97578	-0.0859924	0.239176	1.46057	-1.67236	-0.0015707	0.101409	0.239176	2.50011	-0.705936	-0.314045	0.645076	-0.0859924	1.92367	1.79398	-0.177764	1.08244	-1.16029
F7	-0.65932	-2.10822	-1.2246	-0.340987	-0.743952	1.11878	-0.552724	-0.521343	-2.10822	-1.50506	-0.966561	1.02874	-1.2246	-0.172171	-0.552724	-0.363399	-0.621441	1.9437	-0.844051	-0.14079	-2.10822	-0.491659	-0.436711	-0.111106	-0.340987	-1.1245	-1.1245	-0.0693883	1.17985	1.07059	1.11724	-0.491659	0.457264	-0.586008	-0.340987	-0.844051	1.27093	0.884518	0.627888	-2.10822	0.842924	-1.50506	0.247335	1.4156	1.01405	0.166451	-0.901896	-1.2246	-1.34711
FADS2	-0.280622	0.849863	1.51714	0.62335	0.710577	-1.73137	-0.653915	-0.0623318	-0.322786	-0.111795	0.536413	0.51843	0.265887	-0.936222	-1.61427	-0.0280355	0.00198174	0.0423665	1.08998	-1.8216	0.903123	0.961864	0.180538	0.156514	1.06483	1.03923	-0.144727	-0.222393	0.781517	0.328796	-1.05199	0.291737	-1.36486	0.0644238	-1.64059	0.652801	-1.34667	-1.20484	0.042056	1.24067	0.587424	-1.52261	-1.05314	-1.45664	0.785928	-0.950864	0.874253	0.543601	1.05573
FAIM3	-0.357326	-1.33756	-0.629631	-0.0826731	-2.52484	0.391886	1.76485	-0.24492	-1.05453	-0.154948	-0.688324	-0.137462	-0.465866	0.076091	1.50145	-0.996113	-1.30181	-0.312371	-1.81465	1.94188	-2.11535	-0.31496	0.138684	2.05484	0.615875	-0.478016	-0.135297	2.08675	-2.30873	-0.0484222	-0.404419	0.105342	-0.521752	0.818428	1.54359	-2.14781	-1.01696	0.212881	1.31327	-0.484147	-1.46149	0.208308	0.725046	0.298783	0.40199	2.36002	0.108727	1.28071	-1.31595
FAM105A	-0.625614	-0.540155	-0.877395	1.07929	-1.48447	-0.804305	2.41666	1.23859	-0.655096	0.165731	1.01679	0.052599	0.278546	1.14565	1.85737	-0.106893	-0.837133	0.0447786	-0.585191	1.70134	-1.17376	1.04725	1.74884	1.16787	-0.411877	-0.361194	-0.0561838	1.96555	-1.71405	0.374618	0.5747	-1.75939	1.15174	-0.453556	1.68225	-0.53461	-1.6699	0.381045	1.03209	-1.7029	-1.23987	-0.199498	0.633663	0.322294	-1.3532	1.15982	1.42071	1.78117	0.428479
FAM111B	-0.607044	-0.0419795	1.11476	1.8679	-0.0368337	0.283489	-0.151628	0.187968	-0.506925	0.665134	1.3476	-0.929364	0.181652	-0.308654	-1.61127	0.356241	0.290215	0.667187	1.65639	-0.590073	0.558105	0.338033	-0.364017	1.1437	1.39566	1.89695	0.445584	-0.35545	0.970179	0.38565	-0.198094	0.497704	-2.8877	-0.294019	-2.17188	-0.228148	-0.104287	-2.28104	0.146261	0.638095	0.49212	0.203604	-1.4233	0.879524	0.967569	-1.31353	0.993401	0.937375	0.649267
FAM129C	-0.435743	-0.281228	-0.143302	-0.107476	0.0826718	-0.52057	2.25331	-0.709113	0.776877	-0.580398	-0.957202	0.36109	-0.313996	0.112792	0.79101	-0.621888	-2.02429	-0.107476	-0.550136	3.51445	-0.390927	-0.22582	-0.382149	2.25331	0.569119	-0.241408	-0.570231	2.37783	-1.01313	0.0887525	-1.10186	-0.472755	-0.297508	1.73916	0.852754	-0.778647	0.0266112	0.404526	2.22712	-0.143302	-0.720444	0.159564	0.66562	-0.408667	0.37087	2.82452	-0.426654	0.92123	-1.64649
FAM131B	-1.10216	-0.0802935	-1.19014	-0.518152	-1.1453	-0.981702	0.544546	-0.543844	-1.02046	-1.38947	0.0658528	0.524311	-0.711449	-0.15177	-0.352858	-1.10216	-0.805468	0.417387	-0.773262	0.612675	-1.23681	-0.189257	0.261519	1.65074	2.15424	-1.93775	-0.907918	0.503711	1.88431	1.88431	0.737843	-1.1453	0.729343	-0.741938	-0.652808	-2.02926	0.737843	2.54868	0.286926	-1.23681	-1.19014	-1.10216	0.668005	0.880937	0.336106	0.0658528	-0.944215	-0.711449	-1.28547
FAM132B	0.7278	1.72919	1.24394	1.43378	1.04294	-0.48572	-1.46224	-0.176121	-0.0772556	-0.176121	0.944859	-2.69448	0.0117054	0.235091	-0.230008	0.974005	0.235091	-1.46224	-0.741431	-0.846125	0.386109	-0.647779	-0.964817	0.648738	0.538861	-0.741431	0.357888	-1.2639	-1.2639	-0.964817	-0.414572	0.166683	-2.69448	0.834593	-1.46224	0.708684	-0.647779	-2.69448	0.235091	0.298609	-1.46224	0.689148	-0.647779	-0.563061	-0.287374	-0.563061	0.130397	-0.563061	0.201545
FAM153A	-0.150836	-0.150836	2.38291	0.0924818	-1.66628	-1.66628	1.36461	-0.305041	-1.66628	0.435419	0.824085	1.55334	-1.66628	0.192101	0.730012	0.565797	-1.66628	1.02167	0.778355	2.15819	0.192101	-1.66628	-0.73709	2.21162	0.908734	-0.493773	0.361826	0.565797	-0.305041	-0.150836	-0.73709	-0.0204572	0.0924818	0.62415	0.778355	0.0924818	0.435419	0.361826	1.18173	-0.305041	-1.08003	-0.305041	0.985677	-0.150836	0.281214	1.51489	0.565797	0.0924818	0.435419
FAM159A	0.0319433	-0.577844	-0.798656	0.7631	-0.798656	-0.680767	1.32408	-0.680767	-1.74314	0.134649	0.393965	0.0410161	-0.274801	0.63048	0.968403	0.0849189	-0.288223	0.0676415	-0.907084	1.26833	-2.30598	-0.521822	0.399786	1.41038	0.022768	-0.469416	-0.117929	1.79557	-2.48717	0.405565	0.110165	-3.61285	-0.344246	0.405565	1.07863	-1.4139	-0.388954	0.260968	1.2723	-0.824436	-1.10291	-0.151534	0.748132	0.393965	0.345832	1.73403	0.450377	1.03207	-0.72589
FAM172BP	0.451555	-1.98249	-0.89085	0.721608	-0.169316	-0.89085	1.96314	0.860932	-1.98249	0.520073	0.248528	0.721608	0.839356	1.20122	1.01507	0.414923	0.248528	-0.345031	-0.571566	1.08213	-1.11739	0.0372828	0.746608	1.5782	0.0956392	-0.89085	0.979272	1.7401	-0.571566	0.721608	-1.98249	-0.89085	-0.571566	0.583102	1.17309	-0.345031	-1.98249	0.746608	1.29243	-0.0942642	0.336112	0.248528	0.881932	0.149968	0.612821	1.21491	0.817173	1.09804	-1.98249
FAM179A	0.482833	1.72123	-0.384472	0.205244	-0.219687	0.0735262	2.50091	0.876567	-0.146586	0.0449325	-0.698599	0.101314	-0.0785303	0.757257	1.37545	1.00516	-0.146586	-0.529084	-0.582416	1.38295	-0.982373	0.321427	-0.146586	1.41239	-0.111971	-0.298643	-0.982373	1.84563	-1.16222	0.385088	-1.51405	-3.43352	-0.0148686	0.0154851	1.14777	-1.51405	-0.982373	0.299259	1.01606	-0.638798	-1.38233	0.0154851	0.825313	-1.38233	0.501271	1.3292	0.621505	1.2031	-0.762261
FAM180B	-0.631596	2.43531	-0.155341	0.209249	-0.631596	-0.0300698	0.761926	-1.73743	-1.73743	-0.631596	-0.0300698	1.00337	0.0758458	0.354437	0.664992	0.285671	-0.506325	0.354437	-0.631596	1.81517	1.80335	-0.155341	0.285671	1.08712	1.04052	-0.0300698	0.446185	0.936608	-0.0898545	0.527113	-0.155341	-0.506325	2.22378	0.724777	0.643849	0.622035	-0.227733	1.00337	0.907975	-0.631596	-1.73743	-0.155341	1.84571	0.501182	-1.73743	1.10928	-0.155341	1.08712	0.552101
FAM19A1	0.0533356	-0.236291	-0.428367	0.649978	-1.62165	0.360352	1.18283	-0.236291	-1.62165	-1.62165	0.360352	1.30601	0.709365	0.586188	1.18283	-1.62165	-0.236291	-0.428367	0.998991	1.24662	1.11393	-0.675995	0.912842	1.11393	0.649978	-1.62165	1.48653	1.53184	-1.62165	0.709365	-1.62165	-1.62165	0.517289	-0.428367	1.53184	-0.428367	-1.62165	-0.428367	1.14907	0.0533356	-1.62165	0.517289	0.442392	-1.62165	-0.236291	1.38805	-0.428367	-0.236291	-1.62165
FAM214A	-0.702562	-1.23457	-0.535453	-0.637919	-1.40409	0.644615	0.551254	-1.23659	-1.43334	-0.838297	-0.280365	1.34955	-0.433922	0.645268	0.092135	0.152872	-1.79995	2.49993	-0.958513	1.0014	-1.81986	0.957038	0.574578	0.986566	1.10071	-1.66685	-0.913034	0.781263	-0.220058	0.351903	1.96007	-1.20264	0.569119	-0.423977	-0.0731604	-2.62877	1.53685	1.07971	0.183293	-1.84001	0.59287	0.217394	0.689089	0.476372	1.19491	0.425013	-0.647812	-0.267902	-0.923034
FAM225A	-0.337394	0.582663	-0.0481544	1.49031	-1.16897	0.372294	1.78044	0.377726	-0.55945	0.300164	1.46067	-0.378042	0.152847	0.415299	2.0152	-0.55945	-0.750878	1.08341	-0.822945	0.50344	0.11564	0.568069	-0.305518	0.0840413	-2.05108	-0.0344935	-1.61292	1.09076	-0.844072	1.09076	0.538525	-0.445031	0.649258	-0.550388	1.98858	-0.691302	-2.84013	0.283104	0.425893	2.63125	-0.720846	0.663216	-0.402874	0.177235	0.328246	0.80579	-0.103849	0.283104	-1.87416
FAM26E	-0.259836	-2.62778	-1.0485	0.602325	-1.0854	-0.884688	-0.161041	-0.354132	-0.836478	-1.13285	1.52042	0.469825	-0.549595	0.810525	-0.5366	0.0188792	-0.968663	0.374479	-0.909389	0.309809	-0.951486	0.678825	0.568742	-0.227927	-0.852375	-1.51531	-0.582584	-0.543083	-0.41848	1.25285	1.89416	-1.88023	2.0127	-1.03039	-0.917714	-3.04897	-0.951486	0.398892	0.207232	-2.06621	0.495985	-1.74359	1.08123	1.63058	-1.07609	0.773297	-0.517317	-0.805181	-1.91237
FAM26F	0.552262	-0.191942	-0.0859492	0.585278	0.824509	0.0958116	2.3257	1.11059	-0.82428	1.51903	0.290111	0.152787	0.73595	1.33248	1.47332	0.448801	0.352829	-0.260407	-1.5864	1.07351	-0.961679	0.394421	1.01022	1.22813	-0.603957	-0.0200817	1.27494	1.68566	-1.02709	0.355035	-0.93047	-1.3649	-1.04507	0.388277	1.54946	-0.695582	-2.01498	0.144709	0.143207	-0.470062	-0.291597	0.0901267	0.195113	-1.0039	0.2875	1.3984	1.08994	1.38877	-0.460823
FAM46C	1.69531	-0.522886	-1.87081	-1.91021	-3.12679	0.629596	1.18097	-1.05547	-2.64288	-0.509269	-0.0205716	1.27042	1.68518	1.26747	1.70111	0.428774	-0.940742	0.453366	-1.39564	1.49737	-1.95121	-0.150972	0.586157	0.983763	-0.179918	0.274336	-0.658311	1.56654	0.504589	0.248164	-0.308866	-0.656356	-0.86605	1.15296	1.50136	-1.84536	-0.635089	-0.15574	0.350493	-0.3543	0.78405	1.54946	0.499582	-0.102217	0.993852	0.889439	0.883862	0.68233	0.198784
FAM64A	0.438848	1.53671	0.93657	0.92702	1.34293	-0.0823555	-0.476683	1.31526	2.0902	0.721684	1.43409	-1.39633	0.132825	-0.612059	-1.39633	0.904389	1.6796	-0.125568	0.726545	-1.74074	1.30532	-0.34326	-1.16795	-0.560458	-0.215394	1.50834	0.737161	-0.673822	-0.464375	-0.771906	-0.975886	0.886254	-2.70673	-0.0802415	-2.1151	1.0785	-1.24945	-2.27745	-1.23007	0.908467	-0.0760262	0.568636	-1.30298	-0.0408718	0.192955	-1.48247	0.978489	0.808576	1.50285
FAM65B	-0.527909	0.0503797	-1.12505	-0.0854537	-1.70727	-1.49516	2.225	0.204009	-0.849877	-0.0504725	-0.254639	0.515303	-0.0442441	0.608958	1.24654	-0.652385	-1.6905	-0.0473534	-1.33234	2.08706	-2.00081	-0.497877	0.343099	1.98899	0.470421	-0.749349	-0.145531	2.01101	-1.56576	0.328347	-0.612802	-1.16315	0.324091	0.738751	1.18378	-1.36758	-1.08837	0.146946	1.5627	0.134089	-0.749349	-0.194943	0.941301	0.638806	0.411754	2.52486	0.470421	1.37513	-1.58052
FAM65C	-0.396167	0.105495	-0.367886	0.572648	-1.84182	1.52084	0.0995014	-1.28063	-1.19667	-0.405763	-0.485792	0.606857	-1.17668	0.0503019	-0.20429	0.445665	-0.769617	-0.465217	-0.465217	1.08464	-3.72255	-0.0348114	-0.313473	0.255806	-0.666414	-1.39578	-0.783246	0.306522	-0.0416479	1.41902	-0.0836101	-1.21705	0.174919	-0.180601	0.0690179	-2.00061	-1.44556	-0.270151	0.529294	-2.41323	0.255806	-0.83957	0.6254	0.134971	-1.49776	1.33528	-0.61832	-0.0907667	-2.13738
FAM78A	-0.136488	-2.16196	-0.941055	0.293054	-1.23151	-0.464069	2.17061	0.0510525	-1.56237	-0.211961	0.0604847	-0.155654	0.23443	0.698471	2.27812	-0.538856	-0.916621	-0.568472	-2.06793	1.5651	-1.63456	-0.211961	0.0439348	1.60164	-0.203363	-0.629725	-0.453715	2.12906	-1.43572	0.444483	-0.774262	-1.89748	-0.0727671	-0.075363	2.29665	-1.95891	-1.76416	0.561312	0.802784	-1.11445	-0.827604	-0.0624331	0.493116	0.0102142	-0.423121	1.94471	0.421294	1.6525	-1.66792
FAM83D	0.295264	0.999162	1.29577	1.04102	1.70886	0.727275	-0.277049	0.756052	1.74285	0.48188	1.02144	-0.967046	0.0709447	-0.580222	-1.11623	0.270682	0.480608	-0.825353	1.12107	-0.898536	1.0628	-0.469144	-1.21391	0.286113	0.551941	1.11865	-0.168855	-0.910446	0.143589	-0.187934	-0.702501	0.78834	-2.84966	1.07479	-0.969577	1.44575	-0.832001	-1.79791	-0.606788	1.06717	-0.0903347	1.13275	-1.74354	0.0914284	1.33229	-1.59091	1.49577	1.48801	2.01442
FAP	-1.1657	-3.48018	-0.847127	0.753088	-1.51635	-0.836588	-0.395889	-0.166453	-0.205161	-0.548398	0.726906	0.592111	-0.579425	0.684661	-0.0594819	0.730293	0.460427	0.571189	-0.810615	1.33613	-1.22293	1.00841	1.14752	-0.00662983	-1.11311	-1.37313	-0.857163	0.25375	-0.395066	1.74577	1.73473	-1.26313	1.46317	-0.521745	-0.249117	-2.31363	-0.559124	0.638777	1.00024	-2.10836	0.492666	-1.25013	1.05911	1.27845	-2.13572	0.974282	-1.24448	-1.19554	-2.31551
FASLG	0.563298	-2.74855	-0.658734	0.371361	-1.03846	-0.108633	2.43359	1.21258	-0.610892	0.542458	0.144826	0.0983126	0.635556	1.24662	1.22408	0.0862689	-0.950273	-0.253113	-1.65023	0.979819	-1.42569	0.416162	0.682466	1.3945	-0.0123177	0.220479	0.770853	2.44767	-1.33259	0.203076	-1.42569	-1.503	-0.0168791	0.0822156	1.27348	-0.556872	-1.68306	0.106246	0.888845	-0.458285	-0.183321	0.159773	0.730639	-0.466071	0.576908	1.47289	0.850792	0.723115	-0.473931
FAT3	-1.46715	0.561057	-0.0683534	0.814142	-0.135647	-0.576511	1.4312	-0.373886	-1.0033	-1.20592	0.561057	2.65191	-1.83533	2.00283	0.592922	1.46777	-0.28734	-0.00570462	-0.469559	1.38003	-1.46715	0.458149	0.458149	-0.469559	-1.20592	-1.46715	-1.20592	-0.469559	-0.697764	1.35332	1.64126	-1.83533	1.4312	-1.0033	-0.135647	1.54777	-0.373886	0.382435	-0.00570462	-1.46715	-0.576511	-2.46474	0.950606	1.22233	-0.0683534	0.255524	-1.20592	-1.0033	-1.20592
FAT4	-1.78101	1.13309	-2.00975	-0.0906911	-1.10226	-0.783261	-0.903344	0.0888858	-0.0992254	-2.91725	0.525552	0.672747	-0.690067	-0.134059	0.285359	-0.107828	-1.52566	-0.275814	-0.0327824	1.62627	-2.11695	-0.735651	-0.207322	-0.245923	-0.134059	-1.74058	-0.959238	-0.296216	-1.14689	1.18341	0.790997	-1.82301	1.86184	-1.16992	0.13117	-2.30101	0.0816733	0.873564	0.230106	-1.82301	-1.49368	-0.660722	1.78057	1.0066	-1.70163	1.73053	-0.125244	0.00674416	-0.537791
FATE1	0.730053	-0.181206	0.90897	0.254274	-0.488093	-0.181206	-0.270353	-1.84423	0.423166	0.036534	0.778901	-1.84423	0.0971164	0.205426	0.423166	-0.181206	0.621743	-1.84423	0.0971164	0.205426	0.343421	-0.626088	-1.84423	-1.84423	-0.101461	0.592058	0.592058	1.17493	2.06053	1.20246	-1.84423	-0.37142	-1.84423	0.90897	0.0971164	-1.84423	-0.37142	-0.37142	-1.84423	0.846726	0.730053	0.153207	0.704394	0.205426	-0.270353	0.888786	0.730053	-0.270353	0.561161
FBLN1	-0.380249	0.382207	-1.33234	0.50693	-1.7803	-0.982308	-1.16478	-0.302259	-0.852077	-1.01045	-0.408667	0.309838	-1.00666	0.104872	0.391963	-0.22749	0.225748	-0.317747	-0.721369	1.11435	-0.827164	-0.698776	-0.0727464	-0.497862	-0.484917	-1.07153	-1.46085	-0.0469592	-0.685721	1.33198	0.799079	-1.5679	1.82631	-1.54618	0.44833	-1.76898	-1.38084	0.677866	0.0388144	-2.17994	0.344963	-0.132954	0.554036	0.589201	-1.26043	1.25063	-1.58732	-0.502842	-2.25615
FBN1	-0.78063	0.28984	-1.96041	0.215904	-1.16868	-1.31657	-0.705182	-0.199954	-0.155076	-1.87961	1.15818	0.604242	-0.721242	0.600458	-0.661457	0.0041429	-1.96422	-0.513947	-0.520763	0.776922	-2.50141	0.319534	0.403379	-0.582125	-0.938599	-2.12299	-1.0664	-0.313644	-0.787019	0.680011	1.7223	-1.97957	1.65144	-1.12917	-0.76306	-2.85321	-0.314602	0.659606	0.0946238	-2.16058	-0.292281	-0.829034	1.13403	1.26611	-1.80726	0.60624	-0.973861	-0.217946	-1.74379
FCER1A	-1.61033	-0.324351	-1.01258	0.723033	-0.608595	-1.41836	0.00843095	1.21236	-0.999342	-0.846907	0.396428	1.27023	-1.41836	-0.185357	0.0785643	-1.3948	-0.86829	1.3672	0.514271	1.87638	-1.23054	-1.21249	0.181701	1.42037	1.83812	0.00225403	-0.271791	0.828895	-1.97591	-0.524261	0.544773	-0.816017	1.78892	-1.57944	0.121673	-1.21249	0.0616833	0.796028	1.12867	-1.46802	-0.565149	-0.913137	2.13813	0.62139	-1.92442	0.892891	2.37662	1.68582	0.71195
FCER1G	0.0707066	-1.37257	-0.534708	0.44615	-0.757599	-0.496432	2.28421	0.0641976	-0.418208	0.980816	0.227106	-0.547735	0.673124	0.961952	2.95294	0.0207199	-0.198865	-0.187215	-1.68185	1.9026	-1.12593	0.0799805	0.547232	1.1668	0.138544	-0.21625	0.68173	0.950643	-1.11746	0.670146	-0.632934	-1.5096	-0.283888	-0.211672	2.98999	-1.75482	-2.31729	0.0710576	0.635079	-1.11098	-0.38711	-0.411984	-0.36985	-0.109428	-0.481932	1.15528	0.460771	0.987993	-1.35838
FCGR2B	0.294939	0.118805	-1.05623	0.865652	-0.835622	0.363999	0.709963	0.0845604	-0.318784	1.42392	0.239068	-0.104121	1.09743	1.23497	1.71882	1.25891	0.941354	0.575526	-1.22607	1.94241	-1.36483	-0.444645	-0.345411	1.06247	0.534364	-0.587428	0.330703	0.879361	0.074605	2.17201	-0.789325	-1.56712	0.0563605	0.264082	1.75333	-2.75982	-1.66819	0.704254	0.42097	-1.54029	-1.30824	0.0216774	0.203994	-0.66976	-0.710693	1.65667	0.835032	1.25916	-0.673121
FCGR2C	-0.932798	-0.32787	-0.922743	1.67562	0.278707	1.18809	2.11215	-0.0573308	-0.0942804	-1.48924	-0.0573308	-0.137813	0.497719	1.72791	1.86492	1.28208	-0.948025	0.490859	-0.389987	2.45192	-0.731869	0.120198	-0.483601	0.582195	-0.568933	-1.25718	0.0283264	0.39089	0.0596649	2.04329	-0.299435	-0.859188	1.01023	0.887462	2.00392	-1.54417	-0.124055	1.04461	0.140522	-2.15443	-0.370054	-0.0916066	0.691478	-0.883272	-0.798548	1.50905	0.991528	1.44462	-1.15184
FCGR3A	0.0233796	-2.07063	0.204534	0.866704	-0.320063	0.569396	1.87818	-0.152172	-0.347269	1.59952	0.436231	-0.0902275	0.951084	1.09398	1.94277	0.390906	0.14102	-0.450387	-1.38719	0.565159	-0.275212	0.868006	0.957051	0.340257	-1.91518	-0.168559	0.915935	-0.0860283	-0.105035	0.926458	-0.344538	-0.820186	-1.25077	-0.219315	1.81355	-1.14879	-1.70282	0.518652	0.104543	-0.492034	0.535899	0.1258	-0.44847	-0.0882574	-0.216119	0.316692	0.531468	1.01148	-1.06449
FCRL1	0.00660721	-1.7124	-1.7124	-1.0921	-1.7124	-0.222327	1.27347	-0.309364	-0.26417	0.840703	-0.0804296	0.617873	0.00660721	-0.0499021	0.678272	0.105051	-1.7124	0.653173	-0.112702	1.89756	-1.7124	-0.222327	0.550231	2.08606	0.29503	0.411259	0.46148	2.34249	-1.0921	-0.70073	-1.0921	-1.7124	-1.7124	1.8121	0.775733	-1.7124	0.0820019	-0.26417	1.95069	-0.309364	-0.803672	0.436928	0.882108	-0.112702	0.725351	2.30384	0.653173	0.717772	-1.7124
FCRL2	1.03523	-2.68436	-0.531261	-1.77873	-1.00873	-0.484578	0.693407	-0.484578	-1.06103	0.614603	-0.274495	0.871056	1.41481	1.19451	0.868222	0.90414	0.022261	0.421059	-0.361728	1.44251	-2.68436	-0.21223	0.760378	1.66434	0.194455	-0.0317598	0.18644	2.21485	0.18644	0.00118568	-1.32591	-2.68436	-1.77873	1.68256	0.977791	-0.796143	0.0526516	-0.796143	1.77528	0.22557	0.0426777	0.805673	0.647274	-0.531261	0.426667	2.07556	0.593322	0.310901	-1.00873
FCRL3	0.0381918	-1.95062	-0.673727	-0.120618	-1.36746	-0.779683	1.78301	0.827956	-0.284373	0.539104	-0.262883	0.532729	0.406138	0.62527	1.13146	-0.34134	-1.82917	-0.295383	-0.71411	1.59901	-1.82917	0.425226	0.819681	1.46015	-0.00345403	0.0448866	0.193526	2.19566	-1.26477	0.0107192	-2.09926	-0.487013	-0.599638	1.22834	1.16946	-0.617402	-0.779683	-0.192701	1.67004	-0.487013	-0.53297	-0.262883	0.611187	-0.137921	0.188176	1.96427	0.663189	1.10757	-1.09737
FCRL5	1.53883	-3.07874	-0.826709	-1.05798	-1.47833	0.316325	1.29054	-0.519893	-0.671026	0.302697	0.367968	0.918666	1.34357	1.29099	1.32937	0.999539	0.0602458	0.43248	-0.502314	1.34563	-1.89868	-0.595796	0.298085	1.08559	0.169668	0.372079	-0.099546	1.41477	0.577004	0.631473	-0.977005	-2.23805	-0.756927	1.39764	1.28602	-1.32592	-0.977005	-0.180524	0.925284	0.149307	-0.0863142	1.35096	0.407879	-0.428964	0.733294	1.32171	0.98256	0.953421	0.438019
FCRL6	-0.486712	-0.399226	-0.720678	0.210562	-1.12295	-0.882129	2.51749	0.494539	-1.48373	0.257645	0.321653	-0.319358	0.525526	1.11288	1.39139	0.267787	-0.847487	-0.319358	-1.21967	1.63484	-1.63091	0.478644	0.919037	1.53268	0.474627	-0.228402	0.102449	2.22082	-1.90837	0.257645	-1.35692	-1.05657	0.0137546	-0.281887	1.39287	-1.07817	-1.48373	0.194316	0.612665	-0.509951	-1.19452	0.0399823	0.738692	-0.521795	-0.609281	1.67381	0.663205	1.05698	-0.899953
FER1L6	-1.35674	0.45132	0.26734	0.26734	-0.248133	-0.657287	0.26734	-1.35674	1.50225	-0.657287	-0.657287	1.15077	2.25938	2.75789	0.741619	-0.248133	-0.657287	0.26734	-0.248133	1.55993	0.0421659	0.45132	0.606873	-0.657287	0.0421659	-1.35674	-0.657287	-0.248133	0.0421659	-0.248133	0.26734	0.0421659	0.26734	-0.657287	0.26734	-0.657287	-0.248133	0.26734	0.606873	-0.657287	0.26734	-0.657287	-1.35674	0.860474	-0.657287	1.30633	0.26734	0.26734	-0.657287
FERMT3	0.238409	-1.32385	-0.8712	0.489844	-0.8712	-0.878424	2.26112	-0.0315118	-0.463445	0.103961	-0.0307258	-0.126699	0.685831	1.02903	2.44575	-0.201085	-0.915117	-0.916605	-2.43205	1.47767	-1.88789	-0.340239	-0.0409792	1.23217	-0.11079	-0.641963	-0.273122	1.65437	-1.40402	0.417833	-1.2034	-2.03327	-0.48727	-0.105804	2.55495	-1.65887	-2.60703	0.195026	0.738701	-0.87553	-0.996274	-0.177298	0.115323	-0.531667	-0.446371	1.69862	0.486602	1.19923	-0.838449
FEZ1	-1.80389	0.780946	-1.4552	0.631901	-1.43534	-0.901003	-0.560843	-0.581474	-0.645352	-1.34637	0.20076	0.2218	-0.56426	0.0797626	-0.142527	-0.346932	0.0860803	-0.172791	-1.6032	0.795839	2.07975	0.561707	0.710479	-0.0463347	-0.927685	-0.584944	-0.440221	-0.137549	-1.2009	1.71313	0.895675	-1.92155	1.58697	-1.1416	-0.0721037	-3.08383	-1.21197	0.573422	0.24438	-1.71185	0.0860803	-1.86595	0.733953	1.27402	-3.15346	0.990692	-1.08988	-0.500799	-1.0401
FFAR4	-0.858255	-2.09485	-0.353857	0.844011	-0.449933	0.229632	1.32021	0.492917	-3.17295	-0.527071	1.02067	-0.102738	0.106896	0.606599	1.60785	0.328098	-1.04298	-0.0470036	-2.52297	0.905661	-1.46318	0.551027	0.480969	0.700894	-0.47513	-1.16824	-0.26453	0.720932	-0.141298	0.670232	0.0237032	-1.70628	-0.0111591	-0.791271	1.61279	-1.00383	-1.70628	1.3264	-0.353857	-1.08338	0.00639146	-1.30718	0.972645	1.31398	-1.1251	-0.181064	0.584661	1.0517	-1.00383
FGD2	0.0467037	-2.27054	-0.858871	0.605651	-0.689881	-0.0676682	2.48848	-0.0904491	-1.45319	0.255618	-0.200833	0.183552	0.216487	0.959959	2.08791	-0.524448	-1.42011	-0.332775	-1.69613	2.41737	-1.60234	-0.0452877	0.14593	1.72889	0.0853259	-0.48311	-0.0254761	1.74585	-1.4136	0.967993	-1.25498	-0.996312	0.0467037	0.59093	2.24264	-1.35023	-1.75421	0.700497	0.922127	-0.919112	-0.498851	-0.193335	0.410461	-0.653599	-0.104316	2.28391	0.690578	1.87594	-0.892945
FGD3	-0.313529	-2.03844	-0.965307	-0.000624493	-1.10966	-0.301833	1.46655	-0.646601	-2.01176	-0.582416	-0.590785	-0.766382	-0.501697	-0.0954778	1.19599	-0.578253	-0.340684	0.361162	-1.71398	0.885766	-1.78337	0.158333	0.238329	0.994512	-0.529355	-0.10964	-0.349294	1.58722	-2.52805	-0.126852	1.27076	-0.501697	0.222084	0.0200745	1.27217	-0.465121	-1.75622	-0.182984	0.666324	-1.64336	-0.934465	-0.675479	2.48167	1.18801	0.280639	1.16477	0.150274	1.13953	-0.218236
FGL2	-0.53321	-1.94322	-0.39356	0.65799	-0.485341	0.11397	2.70817	1.11355	-1.24366	0.383882	0.460657	0.635378	0.932471	1.41811	2.12742	0.37837	-0.77189	0.568842	-1.21422	1.65418	-0.682928	0.369259	0.730952	1.81937	0.48325	-0.217858	0.594729	1.99797	-1.16625	0.397549	-0.448083	-1.19149	1.18401	0.244781	1.89709	-1.21575	-1.11593	0.49367	1.22235	-0.655027	-0.0830186	-0.227731	1.13489	0.0572761	-0.0575839	1.64159	0.651127	1.33842	-1.2219
FGR	-0.551959	-1.0912	-0.80339	0.42783	-1.67282	-0.56458	2.20004	-0.256313	0.473524	0.231169	-0.0248385	-0.00289614	0.614974	0.612461	2.73761	0.150618	-0.758292	-0.533259	-1.67282	2.27485	-1.53873	-0.643054	-0.217101	1.3631	0.537351	-0.506723	0.0684848	1.51825	-1.2367	0.204881	-1.31431	-1.67788	-0.455257	0.0146576	2.8643	-1.38884	-1.73491	0.606579	0.39245	-1.70349	-0.573064	-0.455257	0.0146576	-0.712362	-0.629635	1.94786	0.446114	1.8704	-1.55244
FHL5	-0.587735	-0.26025	-0.55596	0.145552	-2.008	-0.150158	-0.160638	-1.02636	-0.620553	-1.5802	0.775201	0.64274	-0.0139123	0.145552	0.220276	-1.31428	-1.53761	0.787532	-0.271956	1.4438	-0.0797184	-0.571722	-0.332631	0.779328	0.473398	0.0814771	-0.0797184	-0.26025	-1.38333	0.342149	0.638007	-0.109302	2.81036	-1.38333	0.0731714	-2.07705	0.693367	1.71191	0.584422	-1.5802	-1.53761	-0.843882	1.65174	0.361093	-1.4575	1.4833	-0.604009	0.766895	-0.726001
FLI1	-0.707312	-2.15589	-1.23588	0.633036	-1.2392	-0.529864	1.80176	-0.0858823	-1.36407	-0.538264	-0.0548718	0.204289	0.0773808	0.748914	1.96415	-0.513202	-1.2969	-0.148224	-1.44572	1.90951	-1.72064	-0.432509	0.270216	1.44631	0.163589	-1.03673	-0.196287	1.9264	-1.61913	0.743461	-0.719117	-1.51593	1.03066	-0.268689	1.82885	-2.28891	-0.968268	0.705666	0.968287	-1.33189	-1.18361	-0.272224	1.13986	-0.0765129	-0.609383	1.99779	-0.0244778	1.10791	-1.3178
FLJ00050	-0.100225	-0.489786	-0.210902	0.0847265	-0.913181	0.36361	1.5273	-0.210902	-1.82376	-0.338669	-1.82376	0.810355	-0.674737	0.0847265	0.235843	-0.210902	-1.82376	0.907979	-1.82376	2.19132	-1.82376	-0.210902	-0.210902	2.17817	-0.489786	-0.100225	-0.489786	2.59624	-0.913181	0.995307	0.659239	-1.82376	-0.913181	1.4977	0.163724	-1.82376	-1.24925	-0.913181	1.73237	-0.489786	-0.913181	-0.489786	0.36361	-1.24925	0.0847265	2.20427	0.420795	0.302186	-0.489786
FLJ00385	1.54304	-2.23024	-1.70429	-0.466898	-2.23024	0.153046	1.20073	0.547617	0.0315278	0.748956	1.0255	0.278904	1.58943	0.786089	0.917945	1.09493	-0.556326	-0.103372	-0.3022	0.970802	-1.27638	0.521706	0.726936	1.41276	0.603647	0.57372	0.0938582	1.52912	0.189022	-0.140441	-1.32201	0.476755	-1.4093	0.890096	0.945452	-1.51612	-1.67008	0.33341	0.247481	-0.29561	0.331647	0.0210267	-0.554717	0.0850738	1.79115	1.09498	0.894242	0.648755	-0.412595
FLJ33360	-1.34454	0.878897	-0.283691	-0.00589749	-0.283691	-1.34454	1.27043	-1.34454	0.663424	-1.34454	-0.00589749	1.44648	0.38563	1.83801	1.13224	0.878897	0.38563	1.05495	0.38563	1.39129	-0.283691	-0.283691	0.970931	-0.283691	-1.34454	0.534482	-1.34454	0.534482	-0.00589749	0.970931	0.38563	-0.283691	-1.34454	-0.283691	0.663424	-0.283691	1.39129	0.663424	0.534482	-0.283691	0.209576	-1.34454	-1.34454	-0.00589749	-1.34454	0.534482	-1.34454	0.38563	0.38563
FLJ41484	0.169499	0.886465	-0.515848	0.583802	0.836664	-0.860661	1.78368	2.71803	1.8082	0.0191473	1.51185	1.16427	0.0191473	0.134111	1.36869	1.97916	0.918254	-1.09632	-1.24086	1.443	-1.89082	0.357667	0.328812	-0.515848	-0.515848	-1.41182	-0.971105	1.75211	0.605867	1.17622	0.85356	-2.92098	0.561206	0.689272	1.443	-0.971105	0.993309	0.709014	0.134111	-1.09632	-0.590904	-0.860661	0.268295	-0.264299	0.0973335	1.10215	1.26667	0.583802	1.57599
FLJ46481	0.856055	-0.825865	-0.825865	-0.0507601	-1.60097	-0.825865	2.27456	0.575025	-1.60097	-0.825865	0.973873	1.80354	0.856055	0.973873	1.35013	-1.60097	-0.372458	0.575025	-1.60097	1.49945	-1.60097	-0.825865	-0.0507601	0.973873	1.08045	-1.60097	-1.60097	1.90527	-0.372458	-0.825865	0.402647	-0.0507601	-0.372458	-0.825865	1.08045	-1.60097	0.973873	0.575025	0.198768	-0.372458	-0.825865	0.856055	0.402647	-0.372458	-0.372458	0.198768	0.724345	1.17775	0.856055
FLNC	-0.804962	2.20646	-1.20104	-0.684653	-1.75931	-0.534169	-1.51297	-1.17451	-0.941357	-1.7139	0.820586	0.286349	-1.31465	-0.941357	-0.0180005	0.138249	-0.983923	-0.440638	-0.520271	0.642494	-1.28504	-0.962418	-0.983923	-0.415416	-0.403034	-2.37844	-1.12343	-0.366766	-2.02267	0.620142	0.759358	-1.25627	1.50986	-1.28504	-0.0699496	-2.46732	0.0394453	0.942957	0.664367	-1.34515	-0.804962	-0.415416	1.45945	0.763294	-1.62873	1.63268	-1.12343	-0.941357	-1.7139
FLRT2	-1.76445	0.657236	-0.866857	0.252784	-0.587072	-1.06313	-0.17736	-0.263019	-0.764891	-2.14937	0.161757	0.835377	-0.764891	0.328057	0.358315	0.061873	-0.970144	0.0137381	0.423938	1.5483	-1.85384	-0.806154	0.161757	0.100912	0.151863	-1.45298	-0.921904	0.361022	-1.50153	1.36728	0.691117	-1.85384	2.20934	-0.912522	0.0974236	-2.43459	-0.356475	0.893339	0.775756	-2.24729	-1.48509	-0.866857	1.33007	0.645006	-1.64345	1.63243	0.187684	0.0509634	-0.940929
FLT3	-0.311534	-1.73093	-0.660467	-0.116218	1.22547	0.677024	1.84311	0.735471	-1.80709	-0.570598	-0.761741	0.553859	-0.197198	1.08445	0.742074	-0.176171	-0.69945	0.377647	-1.04364	2.0339	-2.3609	-0.186615	0.566246	1.11389	0.748623	-0.956392	-0.69945	1.26744	-1.59746	-0.956392	0.5744	-0.660467	0.0484794	-0.176171	0.81433	-0.956392	-0.740433	0.101512	0.913097	-0.956392	-1.1416	-0.186615	0.722098	1.37413	-0.28732	1.10559	-0.0515248	1.0972	-1.48312
FLT3LG	0.407506	-0.417447	-2.07469	-0.118251	-1.97872	-1.37904	1.52583	0.397892	-0.783848	-0.0367936	-0.499602	-0.0736754	-0.35268	0.415472	0.86557	-0.342151	-0.453724	-0.649449	-1.04395	0.870281	-1.29296	0.180431	0.275742	1.56939	-0.255493	-0.562012	-0.285514	1.30202	-2.24957	0.373586	-0.874354	-0.878089	0.638144	-1.1838	0.998714	-2.5798	-2.77663	0.418646	0.646348	-1.44833	-1.4538	-0.470765	0.83579	-0.257972	-0.514229	1.75122	0.541905	0.729908	-0.595761
FMNL1	0.682527	-0.725934	-1.44379	0.664813	-1.24072	-0.500287	1.95794	-0.272719	-0.522483	-1.68468	0.121938	-0.2581	0.237838	0.701119	1.89649	-0.573032	-1.61287	-1.09658	-1.76014	1.50561	-2.82059	-0.860135	-0.551337	0.859678	-0.480834	-1.44843	-0.770798	1.68766	-1.84573	0.398263	-0.793005	-1.1872	-0.177224	-0.0682006	1.92837	-1.33878	-1.97255	0.149804	0.395593	-1.42996	-1.1717	0.730708	0.597012	-0.315303	-0.0240818	1.94792	0.435792	1.14596	-0.734512
FMNL3	-1.34848	-0.983534	-2.14795	0.902847	0.115813	-0.340832	1.67657	0.259843	-0.0579735	-2.67769	0.589707	0.226781	-0.226456	0.884843	1.50632	-0.628826	-2.51683	-0.42234	-0.592801	1.74654	-1.87845	-0.397158	-0.223195	0.553387	-0.632872	-2.28891	-1.10443	1.50111	-1.54822	1.35048	0.299755	-1.9586	1.3177	-0.286142	1.59399	-2.42023	-0.636926	0.801622	0.771123	-1.76428	-1.02298	-0.351266	1.54239	0.561996	-1.08373	1.98596	-0.0460729	0.27491	-1.60165
FOLR2	-0.664088	-0.0030006	-0.503089	-0.146624	-0.208505	-1.03529	1.75688	-0.899973	-0.950468	-1.0033	-0.549552	0.188093	-0.72128	0.84278	1.27472	-0.512817	0.467802	-0.838544	-0.771642	2.44446	-0.00425078	-0.436306	0.61679	1.15317	1.10479	-0.0143019	-1.11032	0.686786	-0.366324	1.84963	-0.760662	-0.848993	1.17872	-0.936216	1.32435	-2.58842	-1.38514	0.485441	0.701699	-0.333298	-2.97205	0.558364	0.223466	-0.385385	-0.920742	1.90451	0.0666725	0.703045	-1.01995
FOS	-0.683229	1.6361	-0.562216	0.197615	-0.86554	-1.16099	-0.333205	-0.75979	0.629707	-0.661462	-0.53842	-0.879097	-0.924604	-0.23946	-0.388602	-0.68783	-0.498592	-0.360482	-0.698968	-0.640203	0.208021	-1.08086	-1.08799	-0.690602	1.14245	-0.266352	-0.680479	-0.635836	-1.54504	-0.37607	-1.02041	0.22612	0.560039	-1.14866	-0.334456	-1.08513	-1.45933	-0.790246	-0.84448	-0.758792	-1.2944	1.38	-0.872293	-0.541558	1.52029	-0.272762	-1.09662	0.241209	0.0518889
FOSB	-0.668358	0.795586	-0.699834	0.300509	-0.0415733	-0.328974	-0.12701	-1.18343	0.854213	-1.27296	0.172805	-0.623227	-1.07707	-0.960482	-0.539576	-0.427767	-0.68395	-1.07707	-0.110823	-0.371471	-1.00522	-0.766516	-1.44699	-0.668358	1.40773	-1.10244	-1.05244	-0.653046	-0.566555	0.407159	-0.668358	0.846453	0.244348	-1.48652	-0.820203	-1.21224	-0.500649	-0.416206	-0.960482	0.260037	-0.48806	2.5807	-0.982555	0.275441	1.29445	-0.168878	-1.10244	-0.539576	-0.608701
FOXO1	-0.658728	1.06919	-1.67692	-0.080905	-1.21772	-1.21161	0.92519	0.0863024	1.64918	-2.50374	0.215521	0.215521	-0.174903	0.629271	0.897225	0.330303	-1.55068	-0.715227	-1.3188	1.34962	-0.301859	-0.854027	-0.0604443	0.552915	-0.637534	-2.43529	-1.11707	1.47235	-1.9357	0.601075	0.0915775	-2.12111	1.0706	-0.159352	0.795185	-2.90017	-1.17548	0.535205	0.418096	-1.57358	-0.579683	-0.258377	1.48529	1.04657	-0.089757	1.77264	-0.473853	1.50025	-1.39231
FOXP3	0.723719	-1.44355	-1.40937	0.426078	-0.905367	-1.44355	1.52714	0.784659	-1.15754	-1.67248	0.128735	0.0532468	-0.377097	0.649704	1.49984	-0.542593	-0.898066	-0.313346	-1.21326	0.855834	-1.2919	0.0169636	-0.113986	0.825855	-0.313346	-0.905367	-0.869306	1.43222	-0.89081	0.860757	-1.80611	-1.13954	-1.55247	-0.344791	1.57635	-1.4669	-0.489946	0.250222	0.404574	-0.988811	-0.655513	-0.643722	0.152861	0.0852897	0.444869	1.26682	0.76706	1.71909	-0.603357
FPR3	-0.224231	-1.58433	-0.3566	0.795488	-0.437705	0.253872	1.79979	0.230102	-0.464238	0.302322	0.285642	-0.132958	0.95504	1.17838	2.50679	-0.162254	-0.406445	-0.406445	-1.88584	1.21853	-1.31368	0.000309846	0.729753	0.85812	-0.409065	-0.628824	1.12861	1.00766	-0.246788	1.31625	-1.2361	-0.28685	-0.905246	-0.126158	2.48836	-0.852911	-1.83724	0.22393	0.504099	-0.905246	0.725074	-0.750655	-0.55243	-0.203398	-0.137226	1.41803	0.745011	1.55562	-0.986214
FREM1	-0.945634	-0.0834863	-1.83032	-0.26951	-0.701374	-0.945634	0.607927	-1.14256	-1.07102	-1.52598	-0.202248	0.664073	-0.0653988	0.600604	0.65728	0.150533	-1.41028	0.32867	1.00578	1.89868	-1.52598	-0.622292	-0.293341	0.864634	0.445883	-0.789781	-0.26951	0.498271	-2.04626	-0.397035	0.427575	-1.83032	1.55136	-0.0136133	0.37975	-1.52598	0.0949083	1.01431	0.966154	-1.07102	-1.22165	-0.485442	2.0768	0.189703	-0.789781	1.24598	-0.397035	0.454872	-1.22165
FRMD7	-1.72356	0.914025	-0.0102886	0.387661	-0.75629	0.210981	0.107279	-0.306535	-0.0102886	-1.72356	0.534743	0.770935	-1.72356	0.303745	-0.75629	0.599991	0.770935	0.303745	0.46427	1.27102	0.82126	-0.14601	-0.75629	-0.0102886	0.107279	0.387661	-1.72356	1.38122	-1.72356	2.20844	0.660736	-0.306535	0.717559	-1.72356	0.534743	-1.72356	-0.75629	0.599991	0.956982	-1.72356	0.107279	-0.75629	-0.503001	-0.75629	0.303745	0.997941	0.387661	-0.75629	0.303745
FRZB	-1.76866	-1.75771	-1.80804	-1.09327	-2.49719	0.0919144	-0.668225	1.1436	2.38431	-1.4207	-0.0450633	0.249353	0.142344	0.358418	-0.0812914	-0.329857	-0.859146	0.346688	0.117824	1.2948	-0.371476	-0.162143	0.140326	0.468542	0.281049	-0.686446	-1.15839	0.598209	-0.538542	0.801186	1.49833	-0.796598	1.50765	-0.499579	-0.0864633	-0.86932	-0.0761487	1.1986	0.369998	0.327161	-0.457005	-1.22854	1.57756	0.60631	-1.41695	1.08219	1.86267	0.932737	2.12171
FUCA1	-0.662265	-1.74705	-0.329791	0.183887	-1.53094	-0.314313	1.41088	-0.271217	-1.37837	-0.451467	-0.289677	-0.0954161	-0.0376111	0.715759	3.31445	-1.18501	-1.35651	0.51902	-0.808375	2.64706	-0.438474	-0.437396	0.553912	1.45179	0.668131	-0.02401	0.249709	1.2413	-0.775717	0.831714	-0.0761853	0.446736	-0.0538437	0.10908	3.29156	-1.65184	-1.67357	1.47001	0.757529	-0.0347158	-0.22228	-0.829149	-0.166736	0.176714	-0.226494	2.98568	-0.381862	0.565645	-1.54428
FUT7	0.00540376	-0.864751	-0.890322	0.447758	1.15159	-1.39335	2.26469	0.910796	-0.324636	0.622023	0.217619	0.081631	0.507603	0.773184	0.936774	-0.296776	-0.703043	-0.68207	-1.19403	1.67593	-2.41865	-0.661558	-0.368052	1.42876	0.329298	-0.192973	-0.269722	1.95595	-1.70737	-0.703043	-1.00024	-2.29403	-0.310602	0.377168	0.918292	-1.06048	-1.23063	-0.0995681	1.47717	-0.916613	-0.477975	-1.02987	0.552861	-1.59056	0.271402	1.85077	0.993568	1.29918	-0.445225
FUT8	-0.289174	-1.68523	-2.06944	-0.0406859	-1.42204	-0.481743	0.263636	-0.911978	-1.1514	-1.78527	-0.115747	0.373104	-0.185223	0.158457	-0.279448	-0.502442	-1.33906	0.788959	0.389316	0.646368	-0.00133168	0.398966	0.245248	0.326003	-0.284304	-1.61811	-1.04752	0.602334	-0.564709	0.130366	0.408561	2.46543	0.292123	-1.12278	-0.292837	-3.06556	-0.639969	0.0717208	0.518774	-0.159105	0.0220376	-0.264964	0.464977	0.903132	0.998786	0.21951	-0.64602	-0.996078	-1.54837
FUT8-AS1	1.02367	-1.22248	-1.06019	0.279986	-2.37909	-0.0658618	0.265855	-1.34648	-4.26545	-0.463889	-1.56508	0.237009	0.483567	0.222284	0.436242	-0.212028	-0.835338	-0.355815	-0.616736	-0.027574	0.792207	-1.01121	-0.0855408	-0.58434	-0.835338	-0.650161	-1.11155	0.875147	-1.28265	0.307693	0.161236	1.60089	-0.522392	0.113007	0.113007	-1.95222	-0.58434	0.0795825	0.774805	0.424071	0.161236	-0.0658618	0.237009	-0.0465439	-0.189863	0.373929	-0.027574	-0.00893996	-1.16556
FW340024	-0.883343	0.558568	-1.26916	0.645729	-0.990243	0.0253332	0.127937	-0.67029	0.0828689	-3.6636	1.13812	0.668267	-0.0430473	0.243932	0.314548	-0.10836	-1.91874	-0.00290382	-0.0282668	1.15558	-1.17498	0.317169	0.4216	-0.374124	0.0357244	-2.0163	-1.55135	-0.649887	-0.136514	1.46577	1.56092	-0.756231	2.1065	-0.304537	-0.0393321	-1.429	-0.0209559	0.501159	0.268931	-1.7879	0.0253332	-0.698143	1.63216	1.64081	-1.18629	1.0601	-0.712359	-0.148821	-0.944337
FXYD1	-0.688578	0.765196	-2.48698	-0.257371	-2.07127	-1.27506	-0.722051	-0.494099	-0.269783	1.08394	-0.859341	0.723426	-0.0214986	-0.0775336	0.504937	-1.07445	-0.330578	0.580088	0.208142	1.30847	0.76783	-1.04468	-0.278174	0.721192	0.9732	-1.25937	-0.155795	0.677427	-2.16857	0.919702	-0.227206	-1.7145	2.0677	-0.901577	0.634734	-1.90782	-0.511149	1.13278	0.893016	-1.18548	-1.45306	-0.567838	1.50667	0.0417687	-1.40446	1.40081	-0.5345	-0.00664576	-1.67304
FXYD2	0.409796	-2.03944	-2.77915	0.629564	-1.37904	-2.77915	1.79574	0.548125	0.567093	0.682802	0.321573	-0.246684	-0.0451993	-0.347871	1.33279	0.294087	-0.445624	-0.278752	-2.77915	0.774676	-0.535533	0.204179	0.235501	1.30991	0.154281	-0.0336894	0.0210818	2.70848	-0.796621	-0.729233	-0.91233	-2.77915	-0.871511	0.409796	1.72001	-0.145133	-1.6955	0.162858	1.05225	-0.0688268	0.127873	-0.489079	0.0104782	0.250633	0.051926	0.967517	0.460959	1.393	0.100387
FYB	-0.0771249	-0.865237	-0.774682	0.999719	0.99226	0.157618	2.92858	1.03176	-0.322822	-0.462681	0.435725	0.315823	0.957081	1.46695	2.28142	0.0632046	-1.81182	-0.232085	-1.72867	1.90045	-1.55721	-0.0432913	0.645603	1.32913	-0.0615368	-1.04783	0.354457	2.15648	-1.17832	0.801044	-0.760539	-1.34816	-0.00578362	0.252417	2.122	-1.33088	-1.11958	0.319325	1.1148	-1.00592	-0.215413	0.153597	0.871224	0.130823	0.39645	1.76743	0.471271	1.49138	-1.14614
FYN	-0.582697	0.533893	-1.8804	-0.14559	-0.82452	-1.33213	2.08092	0.140391	-1.59565	-0.562074	0.258326	-0.0411123	-0.636181	0.219709	1.11068	-0.202176	-0.522953	-0.797329	-0.166705	1.5204	2.21477	-0.890411	-0.0323038	1.30183	-0.332423	-0.280167	-0.952165	1.78298	-1.78262	0.701803	-0.245151	-2.04647	0.581549	-0.560709	1.15724	-2.18936	-1.83687	0.300767	0.78299	-1.41439	-1.67941	1.65079	1.06074	-0.0235443	-0.529629	1.8447	-0.121652	1.09548	-1.57734
FZD2	-1.27747	0.268494	-1.42128	-0.150577	0.815595	-0.0789379	-0.0193262	-0.902197	-2.09093	-1.31726	0.554149	-0.165296	-1.48706	-0.534807	0.69884	0.0810239	-0.175183	-0.293473	-1.14545	1.2233	-1.76752	0.222663	-0.261768	-0.288146	-1.21956	-2.98066	-1.62729	-0.160375	-1.53247	0.499621	1.23574	0.131001	1.40988	-0.398197	0.855325	-0.111974	-1.96569	0.802131	0.374153	-3.15991	-1.6519	-2.81936	1.48241	0.50288	-0.155469	1.03582	-0.782207	0.493083	-1.63955
FZD9	0.916139	0.948911	0.558461	0.630148	1.43695	-1.53738	-0.598815	0.954689	1.08408	-0.280052	1.0699	-1.18817	2.25193	1.47805	0.4055	0.536369	1.15262	-0.851832	0.595333	-0.301207	-0.16628	-0.280052	-0.502622	-0.598815	-0.565076	1.93973	1.36528	-0.323104	-0.965603	-0.0133196	-0.801884	0.172945	-0.851832	1.42353	0.563863	1.76651	-2.40245	-1.10485	-1.7169	1.20675	-1.7169	0.000100591	-1.10485	-1.03135	-0.851832	-0.220576	2.68213	2.13867	2.53822
GAB3	-0.458625	-1.87539	-0.935569	0.851238	-0.784761	-0.308309	2.53089	0.11278	-0.412659	-0.883413	-0.21142	0.513535	0.100453	1.47149	2.28883	-0.195924	-1.84906	-0.0430904	-1.21506	2.4794	-1.84906	-0.316705	0.527162	1.41163	-0.0638971	-0.922341	0.0942479	2.33726	-1.16692	1.15877	-0.412659	-1.54651	0.724499	-0.0225982	2.16231	-1.72458	-0.948927	0.597612	1.0919	-1.50542	-0.962419	-0.0430904	0.970401	-0.0091068	-0.440051	1.68179	0.562845	1.42335	-1.61058
GALM	-0.146666	-2.37347	-1.48111	-0.169561	-0.108769	-0.903026	2.03312	0.427031	-0.997563	0.73393	-0.0316316	0.24508	0.0927677	0.665804	2.19096	-0.666958	-0.928465	-0.0289923	-2.58506	1.32515	-1.27948	0.158514	0.356334	1.15594	0.681012	-1.19999	0.670043	1.77836	-3.25525	-0.545345	-0.281544	-0.0636521	0.213737	-1.02211	2.28318	-2.20777	0.829374	1.37577	0.311282	-0.42564	-0.574881	-0.74594	-0.140994	-0.813834	-0.750098	1.40633	0.537632	1.06829	-1.51793
GALNT10	-0.852448	-0.484139	-1.23767	-0.581017	-1.35967	-1.16806	-0.567164	-0.901345	-1.20719	-1.98534	0.199643	0.450473	-1.31861	-0.385073	-0.268932	-0.966312	-1.3933	0.891986	-1.93049	0.228576	-1.58282	0.136928	-0.0389581	-0.174414	-0.0132182	-1.0545	-1.09261	-0.399652	0.373309	0.895932	1.31223	-0.78473	0.781499	-1.73641	-0.321632	-2.45146	-0.916944	0.435341	0.601999	-2.31937	1.16753	0.774594	0.356019	1.64721	0.875602	0.356714	-0.619436	-0.110365	-1.27466
GALNT5	-1.10017	-0.721241	-0.697083	0.507815	-0.00663221	-1.32121	-1.04318	0.53503	0.49012	-0.620375	0.703766	0.194376	-2.60604	-0.309357	0.256796	-0.469185	-0.475602	-0.0357732	-0.359959	0.684901	-0.425338	1.08706	1.04149	-0.917897	-0.650385	-0.521662	0.566303	-0.240345	-0.0570983	1.47822	1.47525	-0.771303	1.21418	-1.27864	0.187583	-1.08852	-0.514956	0.847153	0.646116	-1.70144	0.197756	-1.41194	-0.419223	1.34672	-1.14813	1.10559	-1.33579	-0.888795	-1.30683
GAPDH	1.72144	2.08759	1.92737	0.0897079	2.19838	-0.935617	-0.536761	0.390873	2.0126	0.661066	-0.0109598	-1.31264	-0.150997	-0.966623	-0.682545	0.499417	1.90984	-0.592043	1.86721	-1.32467	2.94904	-0.64823	-0.917159	-0.920993	0.379142	0.450835	0.736282	-0.102997	-1.35412	-1.61842	-0.806863	0.193504	-1.41265	1.25139	-0.567928	1.45182	-1.38016	-1.1789	-0.505981	-0.528217	0.000790583	1.83782	-0.708925	-0.100574	1.69374	-1.10048	1.09877	0.806645	1.84364
GAPT	-1.66212	-2.27835	-0.294494	0.596699	-0.562402	0.313879	1.14658	-0.331315	-0.449948	-0.454602	-0.919275	0.670054	-1.42068	-0.015889	0.817829	-1.70569	-1.81477	1.0843	-0.803843	1.90819	-0.356576	-0.0283979	0.628013	1.84992	0.638253	-0.836534	0.755645	1.97736	-1.79849	-0.593766	0.980501	-0.216898	1.4009	1.06958	0.996476	-1.25226	-0.158595	1.02179	1.87566	-1.04851	-0.235782	-0.890986	1.28867	0.463506	-1.08966	2.04005	-0.356576	0.96177	-2.82271
GAS6	1.04752	0.0399696	-1.82484	-0.376319	-0.956134	-0.599086	-0.320494	0.356318	-1.45071	-0.91602	0.94053	0.147661	-0.840343	-0.226859	-0.0917609	-0.995906	-0.854261	-0.450319	-1.86166	0.62124	-2.06245	0.278301	0.403316	-0.412345	-0.780404	-1.50645	-0.299493	-0.446918	-1.91919	0.453552	1.6381	-1.1564	1.87641	-1.21724	0.131173	-2.05723	-1.57334	1.05983	-0.0854076	-2.33462	-1.13814	-0.740678	1.10505	0.566595	-2.54095	0.7056	-0.050958	0.449918	-0.377937
GAS7	-1.22332	0.148696	-1.52893	-0.167083	-1.07969	-0.572674	0.617567	-0.535989	-0.578888	-2.05228	0.0515365	0.0359381	-0.183174	0.467577	1.65793	-0.578888	-1.35614	0.125064	-0.665746	1.67519	2.53668	-0.382386	-0.225466	0.365976	-0.142185	-2.20185	-1.30141	0.50669	-1.27487	1.20156	0.957648	-1.9264	1.79066	-0.950062	1.61077	-3.23352	-0.847114	0.913785	0.577716	-1.54171	-0.816977	-0.805849	1.69618	1.21294	-1.80357	1.42909	-1.02631	0.0688687	-0.702827
GATA1	-1.37107	0.497193	-1.37107	0.431774	-1.37107	-0.0239458	1.64182	0.360116	-1.37107	0.497193	-1.37107	1.65537	-1.37107	1.45677	-1.37107	-0.0239458	-1.37107	0.713485	-1.37107	1.04902	0.280901	-0.328792	0.61309	0.0919515	0.759065	-1.37107	-1.37107	-1.37107	-1.37107	-0.161023	1.45677	0.360116	1.23462	-0.161023	-1.37107	1.16061	-1.37107	0.881254	1.07851	-1.37107	0.280901	-0.161023	1.07851	-1.37107	-1.37107	1.40239	-1.37107	-1.37107	-1.37107
GBP1	1.10126	-1.09537	-0.592103	1.35333	-1.00059	-0.565016	1.67413	1.16617	-0.390972	2.67664	0.429239	-0.173291	2.01426	2.14331	1.0654	0.462803	-0.737858	-0.750955	-1.39601	0.253194	-0.088036	0.395956	0.37517	0.972689	-1.1557	1.26189	1.08609	0.927981	-1.394	-0.1293	-0.946908	-1.91863	-0.952642	-0.341238	0.963574	-0.987713	-2.24841	-0.84144	0.560474	0.2794	0.0297741	0.34994	-0.0560999	-0.930753	1.43698	1.27946	1.59943	1.65448	0.379106
GBP1P1	1.60557	-2.02209	-0.925654	1.08114	-1.15523	-0.170326	0.95713	0.920405	-0.766753	2.6928	-0.041504	0.156957	1.92408	2.0871	0.560937	0.27565	-0.700528	-0.5334	-1.4678	0.380099	0.56923	0.268687	0.20589	0.779412	-0.714816	0.858698	0.72178	0.595248	-1.6165	0.233012	-0.838427	-2.42528	-0.493388	-0.439237	0.575807	-1.74748	-2.28364	0.10792	0.460365	0.518248	-0.5877	0.00386524	0.375988	-0.916528	1.67463	1.23236	1.47457	1.43697	0.10792
GBP2	0.562251	-2.94622	-1.82322	0.51464	-2.19403	-1.00003	1.6415	0.865755	0.220947	1.63579	-0.322031	0.284815	0.763354	1.46824	0.911827	-0.345325	-1.09904	0.477129	-2.43015	0.602795	-0.258058	0.126987	0.615143	1.3361	-0.0570065	0.401961	0.43738	0.885668	-0.968205	0.316159	-0.682812	-2.1728	0.118361	-0.558957	0.827802	-2.80528	-1.37007	-0.0538231	1.12979	-0.114302	-0.157877	0.65583	0.587244	-0.336021	2.17747	0.976983	0.331294	0.349573	-1.69528
GBP3	0.587397	-0.387069	-0.720487	1.27798	-1.36659	-0.609078	1.45196	0.261228	-0.523268	1.87199	-0.0241703	0.665455	-0.243541	0.603939	0.694527	-1.82526	-3.3449	1.39329	-1.2464	0.648988	-0.994287	0.949268	0.806064	1.04709	0.164148	-0.829703	1.39966	0.764859	-1.04634	0.533927	0.190163	1.2127	0.374343	-0.755907	0.594109	-1.76394	-0.672247	0.468578	1.19531	-1.47687	0.166093	0.649664	0.737613	-0.799292	1.24444	1.3238	-0.603009	-0.345784	-1.78267
GBP4	0.370986	-2.57289	-0.671511	0.705067	-0.713255	-0.00667517	2.06805	1.5307	-0.952698	1.12137	0.194623	-0.0504807	1.72648	1.81546	1.19377	-0.134232	-1.53419	-0.0172904	-2.30211	0.520429	-0.657956	0.161945	0.314602	1.31467	-0.628972	0.312654	0.804108	1.18953	-1.41723	0.0837324	-1.52579	-1.25436	-0.335567	-0.107747	1.11796	-1.29838	-1.62515	-0.0918828	0.904418	-0.873185	-0.179909	0.198434	0.653413	-0.792274	1.95378	1.64992	0.686078	1.18485	-0.790884
GBP5	0.929058	-2.0455	-0.155191	0.470666	-0.449577	-0.194007	2.36286	0.841022	-0.385988	2.66783	0.575314	0.0363626	1.21613	1.60415	1.69919	0.262236	-0.651782	-0.447246	-2.0455	0.729802	-1.50545	0.61148	0.708225	1.15899	-0.485374	0.0678181	0.93048	1.57545	-0.754904	0.575754	-1.3935	-1.33122	-0.867833	0.34086	1.66352	-0.563872	-1.60571	-0.37031	0.627532	-0.706498	0.0268996	0.0440239	0.106772	-0.79797	1.08305	1.27465	0.62443	0.88893	-0.727047
GBP6	1.68962	-0.67322	-0.19865	1.35652	-2.07055	-0.842601	-0.368031	0.429686	-3.35845	2.55935	-0.368031	0.652607	0.982727	1.21234	-0.0554404	0.178037	-1.21929	-0.368031	-1.13074	1.14921	-1.21929	0.0209608	0.689044	0.413805	-0.726321	-0.368031	1.74856	0.811608	-1.69386	0.746766	-0.331594	-1.31717	-0.168188	-0.62299	-0.168188	-1.69386	-1.13074	0.347418	0.505259	-1.69386	0.0686136	-0.67322	-0.110105	-0.230146	2.74737	2.21471	0.746766	1.68147	-0.842601
GCH1	-0.129718	-3.27478	-0.962975	0.557452	-0.431852	-0.817045	2.67891	0.329349	-1.07563	0.907488	0.505481	-0.0530922	0.657444	1.06992	1.38011	0.204652	-0.403839	-0.164516	-2.65731	0.337602	-2.80355	0.37824	0.163896	1.35847	0.684194	3.44758	0.82384	1.17829	0.0971697	0.144284	-0.374702	-0.0167513	-1.33371	-0.641074	1.22808	-1.83256	1.00813	0.486839	0.518403	-1.39919	-0.281231	0.0200393	0.136138	-0.603637	0.47366	1.77817	0.364134	0.953699	-1.41445
GCK	0.433546	-0.898733	-0.232594	0.157073	0.371522	-2.23101	0.371522	0.5987	0.782311	-0.684284	0.862444	-0.1194	-0.0181447	0.305217	-0.232594	0.233997	0.233997	0.823212	-0.509066	0.739591	-2.23101	0.647995	0.782311	-1.17521	-1.17521	-0.360922	-0.0181447	0.546739	-0.509066	1.03766	-0.0181447	-1.17521	1.60255	-0.509066	0.371522	-2.23101	-2.23101	-0.0181447	0.694884	-2.23101	-1.17521	-2.23101	0.371522	0.305217	-0.360922	0.647995	-1.17521	-0.898733	-2.23101
GCNT3	-0.678062	0.321477	1.62929	0.149701	1.92843	-0.920167	0.964892	0.220029	-1.74793	0.391806	-1.74793	1.39753	-0.920167	-0.130941	0.391806	-0.586018	-1.74793	-0.172137	0.938927	0.124288	-1.74793	2.91567	3.03071	0.124288	0.716401	2.71087	-0.216387	0.282941	-0.373046	-0.435957	-0.678062	-1.74793	0.197494	-0.435957	0.174076	-0.920167	-0.678062	0.511627	0.725955	3.41512	-0.786927	2.0494	-0.786927	-0.216387	0.797336	1.63758	-1.74793	0.0102081	-1.74793
GCNT4	-0.471149	-0.89346	-1.59462	0.684562	-0.141855	-2.08473	1.4118	-0.748667	-1.59462	-0.279297	0.472308	0.280456	-0.843017	0.150551	0.00293782	-0.339553	-2.69154	0.501226	-0.370986	1.50049	-2.25188	0.820281	1.44815	1.32192	-0.0198912	-1.59462	-0.661874	1.39941	-1.81222	-0.0914118	1.7967	2.06344	1.29481	-1.00198	-0.471149	-3.00348	-0.543465	0.00293782	0.911969	-2.44958	-0.506705	-1.41348	0.696543	0.39645	-1.18833	1.64882	0.60975	1.57719	0.20814
GCSAM	-0.920694	-2.58487	-1.0752	0.394789	0.543772	-0.661586	2.15343	1.08475	-1.8679	0.557688	-0.386062	0.057146	0.0141284	1.22259	1.09358	-0.805764	-2.80053	0.251493	-1.02142	2.0601	-1.54113	0.233433	0.669797	1.781	0.968463	-0.661586	0.571442	1.98181	-1.98064	-0.228114	-0.417191	0.3626	0.286804	0.772194	1.16192	-1.04801	0.59848	0.426124	2.00849	-1.28537	-1.16074	-0.340852	0.321092	-0.370799	-0.0887934	1.84793	0.713039	1.25756	-0.945084
GCSAML	-0.469812	-0.774712	-0.469812	-0.469812	-0.911814	-2.12207	-0.318912	0.130648	-2.12207	-1.29594	0.00843754	0.57265	-0.469812	0.130648	0.688568	-0.469812	-0.911814	1.14437	-0.911814	1.40571	-0.911814	0.26775	0.891349	0.460206	1.00531	-2.12207	-0.469812	0.460206	-0.911814	-0.469812	1.69903	-0.658794	2.03891	-0.318912	0.35632	-2.12207	-0.911814	0.32794	1.0727	-2.12207	0.819678	-0.253481	0.551467	0.202319	-1.29594	1.39179	1.44601	1.23619	1.93039
GDF15	-0.947415	-0.337301	-0.650138	-0.662701	-1.46486	0.160214	-0.640251	-0.841107	-0.364729	-1.07315	-0.796598	-0.165921	-1.76507	-1.06402	0.223353	-0.831324	-0.249775	0.105014	-1.47302	0.630504	2.44071	0.57802	1.10619	0.0209691	0.697152	-0.867892	-0.743295	-0.885177	0.293343	0.775787	0.347567	0.173916	0.260898	-1.37378	0.413457	-1.38093	-1.75264	-0.118258	0.202701	-0.809024	0.219836	-1.36671	0.802351	2.17498	0.0726143	1.03301	-1.36671	-0.320118	-0.97477
GEM	-0.608751	2.18979	-1.73693	0.271509	-0.101387	-0.856861	0.865343	0.0391004	2.29604	-1.55372	0.543849	0.566832	-0.445417	0.26075	-0.268556	0.204828	-0.886042	0.240425	-0.777828	1.31391	-0.249242	-0.942809	-0.399201	0.557687	0.573082	-0.5755	-0.557837	0.613266	-2.52879	1.01698	0.597785	-1.06235	1.86961	-0.579611	-0.425758	-2.6506	-0.556488	1.18154	0.753803	-1.83021	-1.56828	-1.07835	2.30177	-0.159726	-1.06634	1.07379	-0.629972	-0.295864	-0.992707
GFI1	0.363245	-1.79953	-1.23134	0.23918	-1.23134	-0.457508	2.18307	0.45971	-1.7189	0.2974	-0.720807	0.214955	0.757468	1.08412	1.54224	-0.0803373	-0.705946	-0.209846	-1.79953	1.28753	-1.50866	-0.423155	0.591698	1.23795	-0.266492	-0.457508	0.389504	2.2957	-1.11609	0.45971	-1.28124	-1.4175	0.0846395	0.507125	1.49276	-1.38879	-0.954592	0.23918	0.947266	0.24515	-0.782454	0.478935	0.974324	-0.648524	0.595966	1.33065	0.525506	1.0921	-1.11609
GGTA1P	-1.01141	-0.793159	-1.07126	0.887616	-1.21183	-0.74477	2.05284	0.500492	-0.149292	-0.382138	0.133766	0.373671	0.0703826	1.27417	1.95805	-0.628993	-0.45185	0.312049	-0.631988	2.44463	-0.832881	-0.0174677	1.11932	1.25851	0.990462	-0.41462	-0.511854	1.65609	-0.498274	1.66261	-0.106807	-1.21655	1.40039	-0.538057	1.90313	-2.4283	-0.730117	0.90263	1.1625	-0.698143	-2.24141	-0.180526	1.20963	0.0910085	-1.90505	1.5599	0.37572	0.448039	-1.48407
GIMAP1	-0.458762	-1.66066	-0.803201	0.127276	-1.53829	-0.505767	2.11592	0.289387	-1.40886	-0.437952	-0.271674	0.192071	0.239216	0.60187	1.78092	-0.853558	-1.33206	-0.197681	-1.10489	1.53163	-1.4001	-0.377471	0.181921	1.72394	0.0392618	-0.754744	-0.437952	1.9958	-1.93386	0.577766	-0.992011	-1.65001	0.641657	-0.232385	1.81421	-1.59802	-1.3238	0.694	0.962948	-1.16164	-1.16164	-0.954429	1.02784	-0.389342	-0.67287	1.83477	0.108532	0.980848	-1.5286
GIMAP1-GIMAP5	-0.402774	-0.735493	-0.905719	0.635867	-1.07732	0.0572984	1.39077	0.359043	-4.37625	0.479657	-1.12385	0.326194	0.360828	0.0729337	1.60619	-0.75765	-1.44577	-0.554387	-1.1993	0.699579	-1.56286	-0.304697	0.303499	1.27737	0.205469	-0.374778	0.270173	1.386	-1.17333	0.471966	-1.10023	-1.02281	0.840669	-0.692984	1.44138	-1.42786	-0.195439	0.787877	0.849289	0.0305215	-1.08869	-0.163342	0.74878	-0.482755	0.118041	1.36418	0.470419	1.13279	-0.788208
GIMAP2	-0.201542	-1.63181	-0.511956	0.535578	-1.24228	-0.0929642	2.53038	0.645914	-1.53983	1.31604	-0.304479	0.580847	0.387693	1.2488	1.73361	0.00438333	-0.955147	0.788826	-1.43414	1.56307	-1.48301	0.254064	0.798696	2.03545	0.377117	-0.474536	1.40013	2.35547	-2.02151	0.637558	-0.169097	0.766864	0.612185	-0.158188	1.53583	-1.71138	-0.761321	0.535578	1.4316	-1.51113	-0.599445	-0.756564	0.763641	-0.723706	0.839795	1.88716	0.563751	1.16853	-1.0839
GIMAP4	-0.417831	-2.60107	-0.839929	0.382826	-1.29555	-0.0565853	2.74531	0.62196	-0.903214	0.489632	-0.238014	0.189235	0.242153	0.92676	1.99737	-0.437578	-1.08446	0.242153	-1.25945	1.56158	-1.0565	-0.253635	0.606273	1.76111	-0.00847515	-0.269439	0.850265	2.33692	-1.26729	0.734553	-0.995805	-1.26729	0.545775	-0.0108923	1.87596	-1.58603	-0.982993	0.478841	1.42706	-1.04089	-0.527649	-0.437578	0.96075	-0.46678	-0.238014	1.89268	0.395687	1.23525	-1.3869
GIMAP5	0.0849918	-2.55857	-0.6947	0.0484873	-1.11745	-0.637416	2.61693	0.525849	-1.2497	0.823515	-0.044663	0.123202	0.14407	1.09764	1.65305	-0.186671	-0.575474	-0.260987	-1.17712	1.47754	-1.13989	-0.0347977	0.245031	1.75361	0.0920361	-0.0114672	0.60284	2.06537	-1.4981	0.545986	-1.19896	-1.41056	0.243497	0.114057	1.74323	-1.37995	-1.35014	0.373825	1.06896	-0.944994	-1.01771	-0.201755	0.856684	-0.882217	-0.0473084	1.80912	0.706239	1.39396	-1.09209
GIMAP6	-0.689479	-2.68747	-0.805564	0.299729	-1.21104	-0.224247	2.51962	0.686024	-1.0429	0.419244	-0.233353	0.279417	0.214971	0.835754	1.65785	-0.546119	-1.30474	0.571235	-1.21104	1.43951	-1.11463	-0.111042	0.284131	1.76736	0.185799	-0.236783	0.367074	2.26303	-1.54002	0.543579	-1.09527	-1.30722	0.814573	-0.502392	1.54612	-2.06496	-0.885712	0.851429	1.06292	-1.2064	-0.974722	-0.413678	1.37922	-0.437312	-0.0923595	2.07816	0.288047	1.32357	-1.5489
GIMAP7	-0.333282	-2.89209	-0.770607	0.320398	-1.39738	-0.396643	2.43287	0.50627	-1.27594	0.415835	-0.325035	0.452809	0.312105	1.01446	1.37345	-0.40877	-1.01492	0.342398	-0.880841	1.52846	-1.16552	-0.359989	0.440112	1.87509	0.306637	-0.1329	0.724251	2.32362	-1.18448	0.467854	-0.976106	-1.33756	0.840448	0.0569225	1.33756	-1.31073	-0.454609	0.735232	1.32931	-0.92167	-1.07738	-0.49703	1.18004	-0.504263	-0.227342	1.85259	0.453061	1.14865	-1.32983
GIMAP8	-0.798302	-2.26348	-1.42088	0.0953392	-1.34662	-0.422231	2.20478	0.0110214	-0.618155	-0.368591	-0.0157201	0.416507	0.142487	0.829847	1.69838	-0.550599	-1.82454	-0.24198	-1.32613	1.55348	-1.35179	-0.73774	-0.175241	1.29295	-0.122035	-0.760971	0.0520037	1.6913	-1.18162	0.52162	-1.21867	-1.454	0.969951	-0.406687	1.56791	-2.21357	-0.467268	0.866508	0.826747	-1.21398	-1.19539	-0.258039	1.57626	-0.248839	-0.324249	1.91565	0.176382	1.34472	-1.291
GINS1	0.484121	0.810673	1.54088	0.71967	1.85692	0.842955	0.0965845	0.945438	1.33379	0.975643	0.979153	-1.15102	0.166017	-0.600673	-1.11091	1.02145	0.934619	0.290944	1.11752	-1.43444	0.306688	-0.0816199	-1.12682	0.367934	0.552535	1.66551	0.106484	-0.445477	0.316614	-0.15706	-0.775439	1.06991	-2.21845	0.821517	-1.11091	1.63798	-1.1798	-1.99207	-0.232633	1.01549	0.00416052	0.68868	-1.90532	0.821517	1.4939	-1.41462	1.63743	1.46333	1.88321
GINS2	0.439363	1.39313	0.844826	1.23364	0.371439	-0.0119269	0.233354	0.330406	0.956466	0.143596	0.797837	-0.916076	0.760667	-0.259006	-1.97815	0.921128	1.29388	-0.981948	0.223387	-2.344	0.394822	1.23814	0.719852	0.458472	0.916599	0.520319	0.0475822	-1.215	-0.305017	-0.767185	0.496938	1.17943	-2.1952	-0.740502	-1.8485	-0.678977	-0.244005	-1.2992	0.758548	0.13629	1.6695	0.970351	-1.4402	0.875154	0.158094	-1.66697	1.33857	1.27797	1.66972
GIPC2	-3.86081	-0.165146	-0.898728	2.96917	-0.940721	-0.858522	0.00709195	0.313641	-1.03076	-1.18429	-0.475482	1.002	-0.00878563	-0.26468	0.985374	-0.146439	-1.03076	1.15854	0.0531837	1.30084	-0.586751	-0.858522	-0.0580852	0.962745	0.759073	-1.07922	0.19236	0.460891	-1.30253	-0.243916	0.313641	-1.78511	1.81102	0.0380683	0.860025	-1.78511	0.499066	1.28875	0.872706	-1.51333	-0.984668	0.19236	2.11884	0.460891	-0.529479	1.21718	-0.64772	-0.616744	-1.89637
GIPR	1.00556	0.516636	-1.21256	-0.784234	-1.82807	0.516636	1.40046	-1.07028	-1.37866	-1.13887	-0.562363	0.883297	0.0220707	0.785739	0.387698	-0.381082	-3.76288	1.1923	-2.38449	1.38935	-1.21256	0.845414	0.700155	1.23887	0.910791	-1.57819	-0.735722	1.81823	1.00556	1.05368	0.503108	0.308112	-0.784234	0.654432	0.722251	-2.38449	-1.47343	0.203352	0.0220707	-1.37866	1.4437	-0.0231324	0.919789	-0.835235	-0.172557	0.0220707	0.106743	0.0653078	-0.689468
GLCCI1	0.967894	-1.12929	-2.21185	-1.07919	-1.46132	0.551313	1.6724	-0.630008	-1.70284	-1.5863	-0.00416245	1.13474	0.796482	1.38329	1.21574	0.479301	-2.3516	0.908127	-0.255024	2.16273	-3.30481	-0.0647426	0.169974	1.14625	0.948888	-1.18075	-1.0005	1.82817	0.0340303	0.217372	1.24683	-0.581848	0.404447	0.63577	1.0238	-1.11664	0.211121	0.308759	0.407273	0.29383	-0.562921	1.5388	1.39507	-1.22028	1.77125	1.31278	-0.0467233	0.500924	-1.14842
GLDN	-1.11873	0.43014	-1.0665	-0.969117	-2.40753	-0.837876	0.909382	-0.274716	0.0023848	-0.403843	0.0393008	1.41351	-0.0165619	0.206901	0.142975	-2.09958	-1.9735	0.281789	-0.0958913	1.83913	-0.550711	-0.403843	0.43014	-0.181574	-0.324513	0.206901	-0.227132	-0.0554919	0.404652	0.191274	0.237488	-1.75869	1.61035	-1.86071	0.351779	-2.84156	0.0023848	1.20925	-1.0167	-1.50053	-0.837876	-0.969117	1.02377	-0.075501	1.31899	0.560411	-0.649593	1.31349	-2.24252
GLI2	-1.6026	1.40982	-1.9238	0.170707	0.238584	-0.599305	0.910803	0.0874561	0.903208	-2.88341	0.79794	0.205305	-0.688971	0.658258	-0.170322	0.0167315	-1.9238	-0.461619	-0.326972	1.45355	-1.6026	-0.815784	-0.815784	-0.537622	-0.443609	-2.63213	-1.67252	-0.375066	-1.53787	0.767288	0.880017	-2.27796	2.0457	-0.517992	-0.196793	-2.27796	-0.0954066	0.600875	0.692905	-1.10424	-0.901769	0.213745	1.5368	0.642978	-1.74852	0.579036	0.454466	1.386	0.00614374
GLT1D1	-0.563387	-0.182915	0.44107	0.197556	2.71522	-0.833335	1.88464	0.830436	-1.06916	0.26461	0.0470973	0.467505	-0.182915	0.00538564	2.09977	1.93507	1.37805	-0.73447	-1.06916	1.55733	-0.645034	-0.23655	-0.23655	0.542614	0.231682	0.0470973	0.385857	1.02195	-1.59428	-1.38489	-0.563387	-1.86423	-0.293438	-0.353998	2.23191	-0.833335	-1.86423	-0.0382668	0.830436	-0.488278	0.00538564	0.197556	-0.293438	-0.488278	0.676893	1.21679	1.07799	1.99836	-1.06916
GLT8D2	-0.5136	0.276638	-0.981905	1.04788	-1.60365	-1.1295	-1.65913	0.0696293	-1.14056	-0.727329	0.577547	0.718836	-1.15654	0.739163	-0.121751	-0.0889019	0.109688	0.308925	-0.52388	0.909191	-1.78963	1.02829	1.2508	-0.37427	-0.872098	-1.7096	-0.94236	-0.043159	-0.50618	1.58164	1.56831	-1.37142	1.70741	-1.09082	-0.254211	-2.33063	-1.14533	0.771966	0.743633	-2.40752	0.499768	-1.98438	0.751572	1.0818	-2.30894	0.776933	-0.981905	-0.922417	-1.75428
GLYAT	-1.05195	-0.23412	-1.05195	0.981191	-0.23412	-1.05195	-0.102811	-1.05195	-1.05195	-0.23412	-1.05195	0.991685	0.867239	0.724431	-1.05195	-1.05195	-1.05195	0.695594	0.0822597	-0.16376	-1.05195	-1.05195	-0.16376	0.801398	1.32587	-0.102811	1.11778	0.557621	-0.550501	-1.05195	-0.16376	-1.05195	0.184111	-1.05195	-0.419191	-0.419191	-1.05195	-1.05195	-0.102811	-1.05195	-0.16376	-1.05195	1.63216	1.13325	-1.05195	-1.05195	-1.05195	-1.05195	-1.05195
GMFG	-0.187272	-1.8645	-0.950399	0.469968	-1.55145	-0.545203	2.52841	0.16766	-0.92309	0.671901	-0.358201	0.619468	0.319775	1.0821	1.86202	0.171636	-0.292436	-0.244051	-1.30849	1.91214	-0.779962	-0.257264	0.571042	1.81897	0.486482	-0.127762	0.269749	2.26765	-1.0787	0.624191	-0.831436	-1.00903	0.198139	0.125763	1.65679	-2.04187	-1.16633	0.415727	1.63213	-0.956847	-0.792246	-0.146452	0.863072	-0.888355	-0.661497	1.62785	0.387453	1.00902	-1.39811
GNAO1	1.77003	1.19532	-1.62069	0.0814472	-1.74212	-0.883265	0.461744	0.0814472	1.41353	-1.17919	-0.0913704	0.164933	-0.548871	0.164933	0.438426	-0.44957	-2.04809	-0.743087	-0.514552	0.438426	-0.700783	-0.990372	-0.0500288	0.0814472	-0.418742	-1.25198	-1.3311	0.180748	-2.25101	-0.834098	-0.332071	-1.74212	0.711766	-1.1118	0.180748	-1.74212	-1.17919	0.284364	-0.278564	-2.04809	-1.8823	0.762771	1.14787	-0.883265	-0.0500288	0.517551	0.818873	1.40948	-0.514552
GNG2	-1.36963	-1.91656	-1.31393	0.673654	-0.2031	-0.753039	1.92724	0.525119	-1.10557	-0.527749	-0.0694737	0.270501	0.239418	1.13625	1.20745	-0.122586	-1.18888	0.0288054	-1.0906	1.99787	1.47972	-0.304234	0.487431	1.524	0.164476	-1.01209	-0.0837866	2.22153	-1.73798	1.07896	0.636248	-1.59746	1.8625	-0.295105	1.03322	-2.75818	-1.49476	0.312286	1.40459	-1.70278	-1.00078	-0.568205	1.49602	0.859422	-0.684408	1.81589	0.290895	0.520731	-1.68546
GNGT2	-0.275887	-2.51229	-0.943786	0.762569	-1.41419	-0.558327	2.70014	0.967045	-1.61315	0.84838	-0.0944237	0.130914	0.472131	0.713731	2.58646	-0.630218	-0.495971	-0.551967	-1.54795	1.45399	-0.886505	-0.48382	-0.0490955	1.00593	-0.160403	-0.286385	0.103113	1.81642	-0.155587	0.944978	-1.48559	-1.27075	-0.150788	-0.141238	2.47288	-2.39225	-1.51021	0.484466	1.36568	-0.630218	-0.0402001	-0.249975	0.126975	-0.447976	-0.558327	1.74586	0.716344	1.02498	-1.41419
GNLY	0.843856	-2.17612	-0.831654	0.205374	-0.850515	-0.985045	2.50265	0.852574	-0.559423	1.27721	-0.0166006	0.0279224	0.454606	0.915693	1.68972	-0.275643	-0.435754	-1.28001	-1.68244	0.529981	-1.27464	-0.283539	-0.287516	1.35701	0.00150126	-0.0304456	0.956774	1.42649	-1.78571	0.206245	-2.78293	-0.78193	-0.537465	-0.365259	1.65355	-0.81322	-2.76611	-0.87636	0.524401	-0.32839	-0.145873	-0.236519	-0.085808	-1.08889	0.910569	1.33342	0.168382	0.484855	-1.10611
GOLT1A	0.969965	-2.15681	0.642556	0.320935	0.0189449	0.937576	-3.00228	0.299149	-1.16713	-0.350989	0.766439	-0.187264	0.761016	0.655983	-0.184267	0.95965	1.27286	0.923422	0.892169	-1.8202	0.998162	1.13991	0.59043	-1.09455	-0.217651	0.842434	1.02571	-2.60397	-0.0921313	-0.287348	0.487401	0.877464	-0.354434	0.823238	-0.175322	1.08935	-0.230025	0.0562432	-0.47407	1.04409	-0.894555	-1.44109	0.0780768	0.0900367	0.919857	-3.36787	-1.22282	-1.98342	-0.508885
GP1BA	-0.278199	-0.479802	-0.525949	-0.777986	0.632906	-1.68374	2.19527	-0.315176	-0.661527	-1.01182	-0.197239	-0.231077	0.216237	0.0279422	0.861179	-0.327835	-2.65276	-0.661527	-1.48712	1.6165	-2.08878	-0.266193	0.230335	1.20959	0.798758	-1.25329	-1.15525	1.24552	-2.08878	-1.36288	-1.68374	-2.00782	-0.133044	0.442148	1.05881	-0.366881	0.595868	0.342256	0.366743	0.126845	-2.00782	-0.864602	1.03848	-0.315176	0.111074	1.92845	0.360681	0.650886	-0.820287
GP5	-0.701651	0.724057	0.338711	-0.997513	0.240691	-0.284658	1.40426	0.240691	0.428196	-0.701651	0.132335	0.240691	0.657684	0.240691	0.510515	-0.284658	-0.997513	-0.701651	-0.997513	1.40426	-2.12736	0.011203	-0.284658	1.6664	0.845189	-2.12736	-0.997513	1.14105	-0.284658	0.953545	0.786406	-2.12736	2.01244	-0.126125	0.338711	-0.997513	-0.701651	0.900794	0.724057	0.132335	-2.12736	-0.472164	1.05157	0.510515	0.132335	1.74078	0.011203	0.900794	-2.12736
GPA33	0.0479361	-0.875686	-0.270306	-0.0672481	-1.02644	-1.42295	1.54268	0.965503	0.150972	1.12231	0.198685	0.54749	0.640698	1.25741	1.54268	0.369192	0.407547	-0.348583	-0.875686	1.64336	0.965503	0.150972	0.828825	1.9964	0.369192	-0.00796117	-0.629917	0.876538	-0.875686	0.407547	0.10081	-0.348583	-0.197833	-1.20473	1.4693	-0.875686	-1.20473	1.00712	1.12231	-0.433674	-0.197833	-0.348583	0.752584	0.407547	-0.270306	1.56596	0.198685	0.986535	-1.70429
GPAM	-1.11258	-0.598128	-0.798312	0.967419	0.245831	-0.27473	-0.486552	-0.579719	-0.582766	-2.04003	-0.119524	0.123752	-0.105758	0.654832	-0.598128	0.106264	-1.0215	0.0901135	0.133173	-0.0505431	-0.00512702	-0.411192	-0.478219	0.32709	0.488975	-0.464474	0.0177494	0.45132	-0.314349	-0.360436	-0.191138	-0.286231	0.156367	-0.715768	-0.616859	-0.832427	-0.288546	-0.497764	-0.382979	0.540416	-0.300198	-0.883707	1.79702	1.5406	-0.648824	-0.252092	-1.03538	-0.413794	-1.17437
GPC6	-0.817188	-0.321021	-0.587631	0.490182	-0.133139	-1.54432	-0.836459	-0.0275629	-0.143566	-1.1312	0.781979	0.515681	-0.175442	0.601517	0.341921	0.818092	0.0277263	-0.401575	-1.1228	0.305091	-0.200878	0.785033	0.850204	-0.280841	-0.981518	-0.49313	-0.767361	0.00959793	-0.791998	1.14683	0.534908	-1.60696	0.269428	-0.272975	0.197086	-2.37111	-1.74382	-0.129684	0.617568	-1.70098	0.171017	-1.2942	-0.0957147	1.33731	-0.862681	0.82105	-0.57217	-0.362696	-1.0578
GPD1	-1.60855	-0.906256	-1.25012	0.911997	-0.0769731	-1.66945	-0.0594425	-0.44138	-0.189398	-1.05997	-0.906256	0.645059	0.676452	0.346964	-0.602309	-1.41839	-1.31102	0.50961	-0.264819	-0.498542	-1.19564	-0.721818	-0.732265	0.916803	0.980936	0.0348366	0.758236	0.533883	-0.295634	-0.273437	-0.239793	-1.91249	0.584245	-1.38007	-0.562816	-1.50478	-0.570477	-0.555267	0.253992	-1.41839	-0.505301	0.0178011	1.58645	1.30337	-0.22772	-0.505301	-0.412157	-0.101312	-0.547827
GPNMB	-0.61399	0.395652	-0.158199	0.0274855	-0.723935	-0.396408	1.33311	-0.672316	-0.599523	-0.404135	0.291266	-0.165441	0.448797	0.695175	3.48887	0.597267	0.192702	-0.230178	-2.18345	2.83764	-1.73135	-0.484072	0.372699	0.843027	0.487594	-0.386229	0.00135045	0.35001	-0.899314	1.44136	-0.220632	-1.13452	0.1603	0.208316	3.39481	0.00787864	-1.48554	0.791317	0.502215	-1.15833	-0.785441	-1.23649	-0.289905	0.43726	-0.434729	1.66447	-0.482766	0.39557	-0.403675
GPR1	-0.321768	1.26285	-0.53087	0.67998	-0.995025	-1.41173	0.15457	0.0503431	0.195919	-0.560621	0.400968	0.786321	-0.47406	0.267288	-0.707595	-0.0148712	-0.0233516	0.417078	-1.04436	0.189153	-1.6689	1.20496	1.41222	-0.639414	-0.560621	-1.89041	-0.0759118	0.327765	0.00186276	1.17698	2.11281	-2.02451	1.7989	-1.12359	-0.560621	-1.01937	-1.21015	0.522706	0.488802	-1.62083	0.273514	-1.53152	-0.860929	1.41038	-1.07003	0.267288	-0.690079	-0.150918	-1.6689
GPR114	0.620177	-3.00496	-1.01947	0.608968	-1.91515	-0.16148	1.56002	0.634893	-1.55001	-0.180544	0.605198	0.319944	0.882552	0.750535	1.03819	0.247926	-0.771638	-0.0892824	-1.22653	1.8438	-2.29426	-0.0979745	0.570485	1.33034	0.206423	-0.190241	-0.535227	1.80404	-1.16197	-0.293926	-1.26077	-2.42356	-0.645131	0.763148	1.25721	-1.26077	-1.55001	0.0534955	1.22174	-0.272138	0.546518	0.955309	0.763148	-0.697031	1.16749	1.58035	0.642155	0.987057	-0.535227
GPR132	-0.16081	-1.36936	-1.02998	0.733419	0.642652	-0.971537	2.08269	0.508845	-0.667084	0.119068	-0.234495	-0.432945	0.151693	0.91153	1.43009	-0.312591	-0.769022	-0.497559	-2.36759	1.28974	-2.51436	0.0249017	0.10662	1.79334	-0.551657	0.545095	0.114932	2.23241	-2.07086	0.0381497	-1.22286	-2.31321	-0.53792	0.10662	1.52344	-2.09317	-2.21081	0.345925	1.03999	-1.3565	-0.785436	-0.426656	0.686153	-0.608094	0.151693	1.82724	0.565786	1.59466	-1.6413
GPR133	-1.00267	-1.66097	-0.776238	-0.103652	2.09726	-0.932282	0.384327	0.886284	-0.835616	-1.73699	-0.308517	0.00347358	-0.667579	-0.0895816	0.636108	-0.898955	-2.01021	-0.147159	-0.481674	1.36037	-2.01021	-0.866758	-0.257168	0.076566	0.122345	-2.56845	-0.835616	0.276695	-1.03991	-0.344361	0.699027	-2.24889	2.21284	0.734871	0.740715	-1.2055	-0.693601	0.818973	0.00347358	-1.59059	-1.16132	-0.0757167	1.32953	0.384327	-2.12207	0.64903	-1.25184	0.0997314	-1.2055
GPR137B	-1.35106	-0.936397	-1.60244	-0.410959	-1.25221	-0.378348	1.09268	-0.891542	-0.941307	-1.48081	0.513382	-0.350819	-0.759424	-0.0294531	1.99181	-0.264348	-1.20809	0.633163	-0.968538	1.15653	-0.703066	-0.134403	0.211508	0.203956	-0.28275	-1.50193	-0.508205	0.318215	-0.224629	0.886762	0.708626	-0.252175	0.00812751	-1.38309	1.92049	-3.98582	1.87177	1.58963	-0.00789088	-2.00102	0.722955	-2.21404	-0.461391	0.991023	-0.687873	0.820951	-0.488564	0.372639	-1.94095
GPR141	-0.704844	-1.29972	-0.231931	0.921183	-1.2467	-0.275891	2.19544	1.07508	0.526405	-0.0341553	0.441202	0.175866	0.759015	1.14279	1.73668	-0.77164	-1.33647	0.180909	-2.48426	0.907833	-1.07074	-0.224764	0.492304	0.918525	-0.971267	-1.056	0.598771	1.6939	-0.435795	0.344865	1.11168	-1.21265	1.74061	-0.621387	1.70475	-1.87304	-1.43379	0.429082	0.559531	-1.6327	2.47974	0.00164558	0.277421	-0.128824	2.06374	0.768141	0.689798	1.23947	-1.21265
GPR15	0.217022	-1.89961	0.043373	-0.67644	-0.887942	-1.89961	1.65125	0.584083	-1.89961	-0.0487798	-0.0165376	0.752709	0.258943	1.33967	0.596056	-0.240738	-1.89961	0.194964	-1.89961	1.17439	-1.89961	0.123727	1.21111	1.2373	0.652724	0.419164	-0.240738	1.46746	-1.89961	0.507017	-1.89961	-1.89961	0.0713147	0.584083	0.694645	-1.89961	-0.45224	-0.45224	0.956237	-0.887942	-0.45224	-0.118695	1.1552	-0.67644	0.533769	1.53753	0.0141312	0.982432	-0.337635
GPR155	-0.557653	0.683044	-0.793053	1.07293	-1.38369	-0.0199302	2.81969	-0.0560911	-0.67109	-2.07546	1.15474	0.577643	0.607074	1.44031	1.77561	0.130254	-1.43417	-0.639358	-0.567644	1.97993	1.00589	0.162532	0.659683	0.891702	-0.40563	-1.36721	0.650243	1.30063	-1.50401	1.71042	-0.154062	-0.875725	0.621592	-0.0487942	1.70053	-1.75428	0.768871	0.820829	0.309118	-1.19615	-1.10992	-0.396585	0.760047	-0.378645	-0.177535	2.00684	-0.470396	0.858735	-1.7336
GPR171	-0.261774	0.273153	-0.266358	0.355289	-1.62552	-0.647135	2.62692	0.766174	-0.379123	1.00215	0.096185	0.1686	0.417887	0.953134	1.38031	0.120024	-0.66883	-0.2756	-1.049	1.4079	-1.74408	0.0496321	0.812236	1.83932	0.440493	0.36641	0.661258	2.23587	-1.85224	0.540015	-2.12025	-1.62552	0.0138252	0.0171424	1.34686	-1.01555	-1.0838	0.0270182	1.29864	-0.527296	-0.521101	0.090121	0.504966	-0.683602	0.532754	1.40125	0.960944	1.75761	-0.811855
GPR174	-0.118259	-1.9341	-0.505244	0.452203	-1.07674	-0.136169	2.20271	0.93107	-1.32708	0.460294	0.143201	0.580635	0.647509	1.19074	1.23056	0.335614	-1.22048	0.111546	-0.618435	1.45525	-2.11119	0.278625	0.652171	1.74968	0.480141	-0.154527	0.534837	2.06537	-1.01421	0.769335	-2.11119	-1.04481	0.0984913	0.775908	1.26296	-0.806728	-0.956593	0.244343	1.31186	-1.22048	-0.741896	-0.0229782	0.852881	-0.182955	0.296442	1.64007	0.8398	0.884033	-1.06061
GPR18	-0.135331	-1.58934	-0.51734	0.670241	-0.589491	-0.658157	2.1812	0.808981	-1.03995	0.888551	-0.325123	0.371261	0.368262	0.967122	1.18365	-0.427296	-0.778897	0.0765477	-1.39611	1.67294	-1.42113	0.080792	0.767106	1.88458	0.400676	0.142005	0.609409	2.19626	-1.44693	-0.12987	-2.02795	-1.37181	-0.0669724	0.950787	1.20162	-0.658157	-0.689399	0.442949	1.78042	-0.802848	-0.325123	0.142005	0.891775	-0.598963	0.262744	1.93334	0.493606	0.638202	-1.58934
GPR183	-0.132719	0.73708	-0.400856	0.869986	-0.569234	-1.16197	1.67058	0.726697	0.612037	0.373603	0.157821	0.469364	1.04484	1.34671	1.16512	0.0864004	-0.349449	0.0422229	-1.57268	2.03055	-1.85529	-0.813574	0.279064	2.00908	0.934236	-0.422385	1.00808	1.96244	-1.05276	0.81927	-1.08104	-1.1154	0.241959	0.0296908	1.16158	-1.20473	-1.47249	-0.045471	1.6253	-0.979078	-0.88779	0.180937	0.773685	-0.728628	-0.00676145	1.94862	0.981371	1.77281	-0.616446
GPR25	0.718825	-0.730396	-0.42865	0.890425	-1.15055	-0.282179	0.479336	0.5622	-2.39252	0.522006	-2.39252	0.552368	0.359528	0.627378	1.52068	-0.515409	-1.15055	0.468246	-0.470673	0.290842	-2.39252	0.609372	0.23053	1.664	1.07602	-0.951136	0.0719054	1.59052	-0.869493	0.532275	-1.15055	-2.39252	0.261342	0.214594	1.64583	-0.730396	-0.470673	0.146915	0.806499	-0.614601	-0.470673	0.839991	0.5622	-0.351553	0.931732	0.785598	0.87194	0.511582	-0.869493
GPR31	-1.5508	-0.388767	0.205487	-1.5508	0.11268	-0.0574748	-0.125806	0.716836	-1.5508	0.160742	0.791036	-1.5508	0.205487	1.42275	1.23175	-0.0574748	-0.202193	0.160742	-1.5508	-0.125806	-1.5508	0.247343	0.791036	1.16637	0.610278	-0.0574748	0.358795	0.917985	-1.5508	-0.202193	0.791036	-1.5508	0.825178	0.205487	1.51511	0.205487	-1.5508	1.01175	1.07129	-1.5508	-1.5508	-1.5508	-1.5508	-0.125806	0.286661	1.24928	0.423704	1.36027	-0.388767
GPR33	-0.965015	-0.965015	-0.965015	-0.965015	0.355136	0.653878	0.567097	1.27816	-0.965015	-0.965015	0.653878	1.0778	-0.965015	-0.965015	0.468712	-0.965015	-0.965015	0.86584	-0.965015	2.17569	-0.965015	-0.965015	-0.965015	1.71512	1.03025	-0.965015	-0.965015	1.0778	0.355136	1.20442	-0.965015	-0.965015	0.567097	0.468712	0.924814	-0.965015	-0.965015	-0.965015	1.49012	-0.965015	-0.965015	-0.965015	1.49012	-0.965015	-0.965015	1.03025	1.97403	1.31243	0.355136
GPR34	-0.909003	-2.22341	-0.19833	0.738392	-0.453941	-0.0791072	0.503534	0.738392	-0.479464	-0.100342	0.351669	0.204908	0.0228226	1.52323	1.59571	0.179561	0.0191213	0.832297	-0.87077	2.57811	0.403359	0.801637	1.6324	1.03747	0.623432	-0.100342	0.649742	1.46959	-0.246122	1.70403	0.585643	-0.522981	1.35831	-0.459011	1.53055	-2.36528	-1.09023	0.688371	1.39016	-0.73287	0.0289714	-0.950565	1.08837	0.651371	-1.33179	1.1529	0.0215898	1.39565	-1.52064
GPR37	0.134917	1.32494	-0.118289	0.234585	3.40185	0.316155	-1.74445	0.855983	-1.14059	0.146449	0.557679	-0.00724715	1.96674	1.2972	-0.653867	-0.241867	-0.985045	-2.57028	1.40235	-1.25808	2.11617	1.3932	0.488546	-0.362764	0.0316538	-0.233721	1.31709	-1.48716	0.711829	0.21859	-0.292056	-0.540819	0.561612	1.07802	-1.01775	2.53053	0.105542	-0.390502	-1.59414	-0.111009	-1.88158	2.21165	-0.468098	-0.266674	0.825548	-1.27895	1.10704	0.626414	1.56785
GPR55	0.268185	0.456324	-0.826685	0.0703194	0.643695	-0.674302	2.16106	1.23153	-3.28519	0.469269	-0.0833238	0.402567	0.201231	0.443187	0.443187	-0.299348	-0.585557	-0.107619	-1.08178	1.6591	-0.94509	-0.107619	0.201231	1.41292	0.388602	0.798297	1.91671	1.36276	-0.772928	-0.107619	-0.883913	-1.44131	-0.0833238	0.147474	0.482027	-0.94509	-1.33687	0.0499341	0.674811	-0.94509	-0.883913	0.507007	0.633076	-0.826685	-0.544307	1.09665	2.33536	2.01415	1.54453
GPR65	-0.36823	-2.55193	-0.627837	0.690035	-0.743442	0.19007	1.89173	0.394568	0.0409584	0.7045	-0.180198	0.398596	0.400605	1.51693	2.40242	-0.17555	-0.606299	0.401609	-1.69866	1.64919	-0.645321	0.434308	1.13745	1.5204	0.131182	-0.570465	1.25143	1.93657	-0.877866	0.811209	-0.126956	-1.03325	0.0409584	0.191245	2.32152	-1.35449	-1.68419	0.586755	1.18232	-0.762521	0.279851	-0.19738	0.428422	-0.131437	-0.458805	1.56766	0.0383263	0.7045	-2.07734
GPR68	-0.752767	-2.90268	-1.17487	0.905443	-0.800728	-1.20152	1.26363	-0.298586	-0.149278	-1.37272	0.307972	-0.717823	0.268096	0.746457	0.289122	0.364877	0.789898	-1.34867	-2.38886	0.453834	-2.55892	0.819015	0.642127	0.773762	-0.721664	-0.665107	-0.893063	1.60309	-0.928174	0.687364	0.364877	0.424792	0.330269	-1.11795	0.382761	-3.68141	-1.46021	0.433395	0.570691	-1.73661	-0.741024	-1.99278	0.217135	1.10325	-0.780548	0.906675	0.209131	-0.593016	-2.1404
GPR82	-1.7138	-2.56351	-1.52483	0.259174	-0.121037	0.245477	0.85225	1.12915	1.17517	-0.618087	0.189105	0.642107	0.505172	0.548958	1.85193	-0.537231	-1.7138	0.259174	-0.934154	2.12697	-0.0315176	0.0519076	1.54545	0.493976	-0.0315176	-0.121037	1.57374	2.1934	-0.590539	1.08828	-0.934154	-1.00847	0.0192156	0.231625	1.85193	-1.78387	-1.9373	-0.64627	1.53587	-0.864085	0.728675	-0.486146	0.843824	-0.0315176	-0.537231	1.73918	0.6321	2.07853	-1.08759
GPRASP1	-1.5688	-1.59474	-1.31522	0.0834577	-1.19652	-0.278748	0.608768	-0.235523	-1.08846	-1.7938	0.242029	0.489191	-0.78541	0.654277	0.66237	1.31097	-0.244045	0.177467	0.356439	1.81705	1.78727	0.259053	0.792238	0.625516	-0.0185055	-1.89032	-0.33275	1.54371	-1.49419	1.23315	1.40168	0.36679	2.50571	0.361625	0.356439	-0.351302	0.412299	1.0864	0.521349	-0.98929	-0.883046	-0.854334	1.96268	0.417251	-1.21551	1.38408	-1.21551	0.0369454	-2.03234
GPRIN3	-1.06769	-0.439474	-0.259321	0.483321	-0.22507	-0.2478	2.62008	0.457427	0.545812	-0.942	0.319287	-0.132809	0.548857	0.960057	2.16773	0.470441	-1.91631	-0.0517606	-1.36455	1.72781	-1.45119	0.251794	0.713883	1.17691	0.139017	-0.406511	-0.393565	1.63273	-1.01378	0.508692	-0.473326	-1.24485	0.407388	0.0381475	1.95459	-1.64477	-1.23223	0.212669	0.798925	-1.54425	-0.096705	1.58568	0.721857	0.204696	0.686934	1.93558	0.319287	1.50027	-1.33694
GPSM2	1.37689	2.13548	0.879115	1.36039	1.68352	0.127458	-1.01339	0.491758	1.14901	1.34941	1.22502	-0.999262	0.617086	-0.343277	-1.59329	0.208071	0.581422	-0.121115	1.63521	-0.476171	1.24679	-0.471418	-0.805464	-0.0383896	0.113198	1.4922	0.86514	-0.880523	-0.213177	-0.116249	-0.183486	1.07848	-1.46482	0.342356	-1.68761	0.749699	-0.641488	-0.969152	-1.20378	1.97291	0.223252	0.942475	-1.47813	0.88143	0.774345	-1.39073	2.55752	2.34938	2.89257
GPSM3	-0.128083	-1.67757	-1.268	0.357083	-1.44634	-0.370738	2.01807	0.0461659	-0.681499	-0.0702647	-0.208632	0.0592105	0.335204	0.652293	2.2724	-0.708038	-0.573512	-0.477961	-2.13257	1.64007	-1.63984	-0.385816	0.278283	1.39027	-0.0491528	-0.543039	-0.198759	2.14264	-1.84959	0.465913	-1.21117	-1.4694	-0.226427	-0.0214643	2.29899	-2.57104	-2.09409	0.40551	0.949578	-0.736072	-1.30169	-0.224995	0.532115	-0.704076	-0.33178	2.06655	0.38007	1.17605	-1.47772
GPX2	-1.38246	-0.75362	-0.472089	-1.30248	0.348865	1.12713	-2.54806	-0.229216	-0.353591	-0.353591	-1.23192	0.771147	-1.38246	-0.0663284	-0.0759126	-0.850968	-0.472089	0.441201	-0.105621	0.538753	-1.0596	-0.281336	-0.0118366	0.272941	1.12713	-0.596464	-0.644409	-0.295106	0.0538728	-0.0384631	-2.54806	-0.0759126	-0.75362	-0.204764	-0.385125	-1.01166	2.20598	2.6247	0.559175	-2.54806	0.506751	-0.453656	0.21043	0.0616019	-0.0294554	0.714526	-0.644409	-0.596464	-1.58401
GRAMD1B	0.0290766	-0.894629	-0.585017	-0.460963	1.33743	-0.230393	2.69353	0.263473	-0.361147	-0.651662	0.470126	-0.49091	-0.431673	0.603149	2.24374	-0.506141	-1.64552	-0.585017	-0.874283	1.72751	-1.54163	-0.815045	-0.601369	0.988186	0.68707	0.156089	-0.193544	1.32198	-0.230393	0.576226	-0.91529	-1.50872	-0.088742	-0.217996	2.25537	-1.50872	-0.217996	0.873593	0.455318	0.192854	-0.460963	2.55774	0.05948	0.146738	0.297427	1.39014	0.417565	1.67788	-1.35538
GRAP	-0.784111	-2.89532	-1.2975	-0.212285	-2.27668	-0.720925	1.10062	-0.287481	-1.50656	-0.28017	-0.107208	-0.287481	-0.592552	-0.157214	0.711325	-0.67856	-1.18626	-0.566301	-1.82816	1.23375	-1.20535	-0.420991	-0.601397	2.02484	-0.527692	-0.494118	-0.769313	1.88716	-1.70225	0.595543	-1.02372	-1.28401	0.496213	0.303303	0.670904	-2.70952	-0.754646	0.670904	1.38101	-0.716163	-1.00662	-0.891604	0.881855	-0.523458	-1.66797	2.31711	0.0992747	0.509808	-2.02661
GRAP2	-0.490019	-3.27532	-0.508341	0.702974	-1.15472	-1.37003	2.41493	0.907413	-1.08092	0.514867	-0.260474	0.183945	0.267664	1.21734	1.59604	-0.652607	-1.74073	-0.044885	-1.89725	1.43525	-1.17672	-0.14309	0.283079	1.95253	0.407637	0.345621	0.298286	2.25004	-2.56316	0.0862792	-0.0530946	-1.83599	0.54199	-0.152046	1.32483	-1.19916	-1.54028	-0.179347	1.55295	-1.22204	-0.834262	-0.179347	0.864249	-0.817961	-0.0489823	1.98367	0.434741	1.05449	-1.22204
GRB14	-0.432714	0.57628	-0.217533	-0.0131341	-0.254986	0.0783585	-1.41567	0.562726	1.75536	0.622541	-0.225662	-0.127513	0.78638	0.741879	0.102877	0.286585	0.214712	-0.233899	1.1989	-0.838467	-0.100203	0.374635	-0.618116	-1.50625	-1.26669	0.194321	0.985786	-0.795843	0.459833	-0.106919	0.30245	0.910569	0.321302	1.55998	0.114781	1.42457	1.07962	1.23416	-0.595373	2.0387	0.388415	-0.499077	1.58428	0.140189	1.52323	-1.0945	2.02042	1.61705	1.99835
GRB7	-0.570518	-0.229034	-0.356407	-0.381983	-1.02219	-0.380979	-1.41381	-0.651554	-0.208651	-0.962242	-0.572573	-0.629324	0.143494	-0.0120707	-1.45599	-0.42732	-0.4693	1.35543	-0.387533	-1.9739	-0.922062	-0.787368	-0.822478	1.12855	1.53719	-0.681144	-0.802169	-1.6184	0.645224	0.461623	-0.898229	-0.320853	-1.08866	-0.975359	-1.39246	-0.847775	1.33115	1.42273	0.535441	-0.090372	1.0956	-0.233352	-0.882081	1.36262	1.68918	-1.45308	-0.428945	-0.591382	-0.144097
GRHL2	0.0783385	0.621564	0.779893	1.09516	-0.416423	0.560798	-1.66252	0.378599	1.06513	-0.152989	0.696899	-0.191152	0.228014	-0.303601	-2.92172	-0.610731	-0.811204	0.578711	-0.229206	-3.78607	-1.53305	0.976472	-0.296228	-0.290113	0.744586	0.67367	0.244819	-2.73038	0.357936	-0.328462	0.0670144	0.813223	-1.18967	-1.37707	-3.28871	-0.64014	0.751018	0.0168647	-1.2414	0.118186	1.63887	0.454757	0.389949	0.438104	0.550747	-2.37353	1.05293	0.766107	1.04111
GRIA3	-0.999395	2.96005	-2.03358	0.316739	-0.798346	-2.56037	-1.04532	-0.281951	1.00722	-0.695551	0.391236	0.235837	-2.17869	-0.392827	0.533418	0.593071	-0.0594256	-0.492008	0.106682	1.60215	-1.45084	0.625535	0.497553	-0.221198	-0.695551	-0.492008	-0.369582	0.656916	-1.797	1.04373	-0.241016	-0.798346	0.380948	-0.632771	0.391236	-3.86537	-0.392827	0.25967	1.11751	-3.86537	0.106682	-2.03358	0.106682	0.567967	-0.392827	1.422	-0.695551	-0.241016	-2.03358
GRIA4	-1.65775	-0.657231	-0.974791	-1.65775	0.413742	-1.22685	-0.974791	-1.65775	-1.65775	0.0658515	-1.65775	1.28655	-0.974791	1.22347	0.822034	-0.16708	-0.657231	0.515882	1.28655	1.02625	-0.54389	-0.112989	0.866458	0.722356	1.08172	-0.795951	0.587006	0.234902	1.30799	1.17971	0.172684	-1.65775	0.569973	-1.65775	0.735726	-0.974791	1.98032	1.88805	0.103539	1.55298	-0.54389	-0.112989	1.15998	0.619733	-0.0632293	-0.0632293	-0.795951	-0.54389	-1.22685
GRIK1-AS2	-1.75062	-0.209072	0.680899	-0.291707	-0.00723783	-1.75062	0.920089	-1.75062	1.11013	-0.385391	-1.75062	0.920089	-1.75062	0.888193	0.680899	-0.209072	0.100912	0.611835	-0.385391	0.611835	-1.75062	-0.621455	-1.75062	0.149317	0.149317	-0.209072	-1.75062	0.819691	-0.493541	0.782757	2.26498	-0.385391	1.19934	-0.385391	0.0489191	0.0489191	-0.385391	0.277231	-0.00723783	0.149317	-0.385391	-1.75062	-0.135152	-1.75062	0.149317	0.611835	0.479065	0.149317	-1.75062
GRIN3A	0.524384	-1.86247	-0.461531	0.364248	-0.584128	0.155907	3.1527	0.0102676	-1.19298	1.08162	-0.461531	-0.993014	1.02896	1.20833	2.75246	0.243768	-1.34836	-1.12244	-1.43459	0.722597	-2.1549	-0.0158818	0.438152	0.635286	-0.67368	-0.822427	0.364248	0.854967	-1.26808	-0.156244	-0.822427	-0.67368	-0.876557	0.243768	2.67393	-0.628043	-0.876557	-0.386434	0.401786	-0.315891	-0.0158818	0.0358422	0.0358422	-0.584128	0.490654	0.950988	0.842387	0.93941	-1.05593
GRIP2	1.92643	-0.398259	-1.93023	0.854401	-0.600199	-0.908914	1.88145	1.87379	0.427182	-0.145528	0.216788	0.783428	0.727444	1.57146	0.727444	0.12785	-0.908914	-0.0714219	-0.224268	0.648704	2.68378	0.245091	0.272772	0.12785	-0.600199	-0.980901	0.326373	0.727444	-1.22543	1.11806	-0.10793	-1.52915	1.14574	-0.145528	0.58624	-1.22543	-0.908914	0.727444	0.474713	-2.0984	0.708216	-1.93023	0.819414	-0.84082	-0.980901	2.10469	0.854401	1.06081	-0.44579
GRN	-0.158815	-0.291298	-0.490238	0.38092	-1.71708	0.11785	1.32424	-0.90197	-1.49683	-1.25904	-0.0506239	-1.06641	-0.357051	0.0221688	3.70336	-1.13221	-1.36458	-1.10997	-2.31887	1.1823	-2.18938	-1.07521	-0.942396	-0.134176	-1.00262	-0.66789	-1.16785	-0.274394	-2.02804	0.219657	-0.753195	-0.794546	-0.929634	-1.28089	3.88119	-1.68436	-1.57347	0.8992	-0.542695	-0.260634	-1.25653	0.714485	-0.556254	-0.30254	-0.0925869	1.71071	-0.515494	1.28796	-1.09804
GSDMA	0.178423	-0.0910842	-1.31076	0.815344	-0.203504	-0.904485	0.994831	0.837229	-0.203504	-0.134314	-1.90993	-0.305318	0.598104	1.09129	1.53821	-1.90993	-1.61908	-0.85208	-0.227856	0.994831	-0.85208	0.872516	1.13831	0.64434	0.616896	0.0451728	-1.50365	0.578894	-0.361106	0.837229	-0.85208	0.146986	-0.590784	-1.15316	1.57273	-0.518707	-1.01991	0.738113	0.71353	0.320449	-0.0702539	1.01851	-0.669421	0.114363	-1.01991	1.39584	-0.420744	-0.361106	-1.90993
GSTM5	-0.525696	-2.83375	-0.601557	-0.490873	-0.106669	-1.67972	-0.340407	-0.814258	-2.83375	-0.904275	0.450946	0.0276498	-1.18173	-0.622006	0.631307	0.151362	0.19954	1.16505	0.64015	1.60038	-0.264546	0.106032	0.380462	0.648874	0.747746	0.0276498	-0.340407	0.458753	-0.396449	1.39568	-0.0194987	-0.872851	1.40646	0.125851	0.507315	-1.35071	0.60092	1.57001	1.40646	-0.601557	-0.314115	-0.396449	1.78137	1.42056	-1.67972	1.16634	-0.904275	-0.687562	-1.35071
GSTO2	-1.77568	0.87944	0.160311	-1.33257	-2.72719	-0.47145	-3.68139	0.432207	0.0148153	-0.867514	-0.674717	0.209204	-0.48686	-0.137185	-0.265795	-1.44888	-1.41462	0.0736093	0.375183	-1.3413	0.581151	0.77493	0.915132	0.510502	1.13101	0.527945	0.522934	-0.248141	0.370798	-0.0376005	0.0984518	1.25984	-0.35623	1.01604	-0.479119	0.965528	0.0728207	0.170885	-0.754659	-2.91115	0.979304	-1.91272	0.700286	1.06978	1.12023	-1.83735	0.320957	-0.0820733	0.654832
GTSF1	0.410831	-0.967471	0.0403043	-0.178345	-0.474921	-0.330428	1.83586	0.57903	-0.394395	0.586901	-0.60329	-0.499242	0.206234	0.571093	1.71384	-0.29006	0.755247	0.200361	-1.49323	1.61444	-0.631189	-0.196074	0.49218	1.38775	0.52621	-0.310029	0.538663	1.62499	-0.383429	0.617749	-1.19438	-1.00872	-0.29006	0.4061	1.6419	-0.330428	-1.87781	-0.0784114	0.928724	-0.511641	-0.871582	-0.232559	0.0403043	-0.205064	-0.330428	1.0322	-0.0321346	0.352444	-1.7316
GTSF1L	0.668532	-1.18699	0.26405	-1.18699	-1.18699	0.378945	1.41384	0.788931	-1.18699	0.889975	0.429386	0.997042	0.324112	-1.18699	-1.18699	-1.18699	-1.18699	0.197654	-1.18699	0.788931	-1.18699	0.668532	0.977035	1.303	0.700856	0.378945	-1.18699	1.91806	-1.18699	-1.18699	-1.18699	-1.18699	0.26405	0.63446	1.29076	-1.18699	1.01643	-1.18699	0.977035	-1.18699	-1.18699	-1.18699	0.476087	0.378945	-1.18699	0.700856	1.01643	1.25256	-1.18699
GUCY2D	2.55458e-05	-1.99797	-1.52276	0.439173	-1.18559	-1.52276	1.67688	0.439173	-2.81035	-1.99797	-0.529709	0.510226	-1.18559	0.439173	1.45296	0.510226	0.510226	-0.92406	-1.99797	2.93	-2.81035	-1.99797	-0.235164	0.864504	0.510226	-1.52276	-1.52276	-0.11168	2.55458e-05	1.54202	0.757884	-1.18559	0.640584	-1.18559	1.25155	-1.99797	0.577216	0.812406	0.640584	-0.373208	1.17591	2.55458e-05	-0.11168	0.700701	-0.92406	0.757884	-0.529709	0.914385	-1.52276
GVINP1	-0.465626	-2.59772	-0.0153301	0.329723	-1.23665	-0.0944189	2.56609	0.522214	-0.738169	-0.617425	0.205646	0.478469	0.506824	1.06867	1.6205	-0.0597034	-1.99169	0.0475234	-1.1419	1.88276	-1.51294	0.179611	0.432582	1.97462	0.465586	-0.726526	0.205646	2.07239	-0.992296	0.831434	-1.54011	-1.56809	0.161843	0.795641	1.54981	-0.703666	-0.681351	0.22261	1.4116	-1.08934	-0.342671	0.218397	1.07884	-0.21369	0.676663	2.27907	0.370079	1.52814	-1.12405
GYPE	0.558806	-1.13254	-2.85091	0.15615	-0.642642	0.196966	1.00956	-0.743687	-2.85091	-0.984707	-1.3074	0.113519	-0.253785	0.0689044	0.938485	0.531005	-0.19189	-0.319952	0.113519	1.26381	-0.856645	0.15615	0.27373	0.410969	-0.467788	0.196966	-0.642642	1.09158	-1.5214	-0.133749	0.113519	-0.0270794	0.756226	0.378456	0.15615	-2.85091	-0.133749	1.16713	0.27373	-0.642642	-0.856645	-0.391024	1.20976	0.0689044	-0.391024	1.57517	0.820904	0.236116	-2.85091
GZMA	0.0819222	-2.15106	-0.736516	0.142615	-1.0714	-0.265886	2.5874	1.07505	-0.867164	1.01518	-0.134944	0.205525	0.722424	1.37887	1.40569	0.349004	-0.317961	-0.33242	-1.12985	1.37271	-1.51194	-0.0190074	0.635125	1.54591	0.294732	0.202029	0.725306	2.4494	-1.43472	0.459654	-1.40307	-0.986779	0.074152	-0.01984	1.33642	-0.932308	-1.35777	0.261322	1.38064	-0.386411	-1.0266	0.153494	0.91524	-0.525238	0.25208	1.16865	0.966089	0.989159	-0.734537
GZMB	0.968154	-1.59359	-0.210572	0.0911759	-0.670094	-0.542831	2.22468	0.879913	-0.0283774	1.50992	0.0555861	0.336464	0.556846	1.00771	1.27952	0.320182	-0.40168	-1.12882	-1.29498	1.41465	-1.31524	0.266044	0.218643	1.15237	0.569313	0.271399	0.383365	1.48329	-1.33614	-0.272332	-2.95705	-1.10982	-0.71331	-0.144829	1.2695	-0.649521	-1.50509	-0.314839	0.873275	-0.072933	-0.308282	0.22488	-0.0354748	-1.99698	1.11333	1.08572	1.02545	1.38807	-0.396676
GZMH	0.401147	-2.95782	-0.921489	-0.162585	-0.952406	-0.273609	2.59154	1.056	-0.765296	1.17516	0.100455	-0.259165	0.729418	1.40826	1.31438	0.667215	-0.00436025	-0.137274	-1.39204	0.75584	-1.29405	0.301806	0.766527	1.27603	0.0115868	0.170244	0.060262	3.04846	-1.32953	0.256115	-1.05667	-1.22174	0.162511	-0.0483533	1.3328	-0.752664	-1.61997	-0.143534	0.838939	-0.663292	-1.06111	0.477315	0.74674	-0.746415	-0.094659	1.14439	1.15776	1.33015	-0.173891
GZMK	-0.438227	-2.03664	-0.91764	-0.206848	-1.2226	-0.635431	2.0203	0.67768	-1.43335	0.539502	-0.106415	0.2306	0.527243	1.06613	1.21509	0.193241	-0.339136	0.0605594	-0.85513	1.49796	-1.60187	-0.257134	0.713266	1.75402	0.361046	0.0723005	0.759467	2.47032	-1.33011	0.574075	-1.2499	-1.06376	-0.0717312	0.113654	1.22726	-0.900328	-0.794935	0.41884	1.43356	-0.392321	-1.18697	-0.247668	1.06794	-0.303711	0.0111394	1.2674	1.03977	1.39486	-0.670697
GZMM	0.58764	-1.31048	-1.03423	-0.14385	-1.53072	-0.949111	1.65826	0.459485	-1.46988	0.505169	-0.801501	0.0578015	0.154096	0.680717	1.08319	-0.00472703	-0.603878	-0.595749	-0.930661	1.0941	-1.40236	-0.201827	0.365995	1.81972	0.456123	0.222552	0.856882	1.94457	-1.66787	0.374722	-2.6816	-1.33998	-0.222099	-0.421494	1.26754	-1.04116	-1.48169	0.324872	1.39075	-0.500398	-1.00044	0.0147289	0.873937	-0.741401	-0.00472703	1.54241	0.472799	0.7503	-1.0988
HAAO	-0.198378	-1.63291	-2.19697	0.885792	0.263021	-0.749248	1.20801	1.33692	-0.351212	0.260752	0.0330151	1.47679	-0.827305	0.117866	1.72834	-1.56177	-1.64103	-0.330806	-1.12361	1.3836	-1.71615	-1.01281	-0.683614	0.442249	-0.183005	-0.351212	-1.4219	0.382779	-2.18519	0.436206	-0.389365	-1.72474	1.25651	-0.491136	1.7971	-0.889884	-1.78626	0.66929	0.0670205	-1.60087	-0.513879	-0.899749	0.916812	-0.556498	-1.64103	0.897685	0.452267	0.94002	-0.841515
[truncated: 1,114 more rows]
[truncated: 181 more columns]

## Sheet: S1b
X	OB_15_0074_1	OB_15_0197_1	OB_15_0197_2	OB_15_0235_1	OB_15_0235_2	OB_15_0235_3	OB_15_0251_1	OB_15_0273_1	OB_15_0273_2	OB_15_0273_3	OB_16_0005_1	OB_16_0005_2	OB_16_0032_1	OB_16_0080_1	OB_16_0080_2	OB_16_0080_3	OB_16_0108_1	OB_16_0131_1	OB_16_0163_1	OB_16_0163_2	OB_16_0163_3	OB_16_0168_1	OB_16_0168_2	OB_16_0168_3	OB_16_0188_2	OB_16_0199_1	OB_16_0215_1	OB_16_0215_2	OB_16_0283_2	OB_16_0315_1	OB_16_0315_2	OB_16_0315_3	OB_16_0317_1	OB_16_0341_1	OB_16_0341_2	OB_17_0038_1	OB_17_0038_2	OB_17_0038_3	OB_17_0084_1	OB_17_0084_2	OB_17_0100_1	OB_17_0171_1	OB_17_0171_2	OB_17_0183_1	OB_17_0249_1	OB_17_0257_1	OB_17_0257_2	OB_17_0266_1	OB_17_0266_2
[truncated: 18 more rows]
[truncated: 5 more columns]

[truncated: 4 more sheets: S1c, S1d, S1e, S1f]
